# Supplementary material for: Reconstruction of complex single-cell trajectories using CellRouter
Source: Nat Commun. 2018 Mar 1;9:892. doi: 10.1038/s41467-018-03214-y (PMC5832860; doi:10.1038/s41467-018-03214-y)
Supplement: Supplementary file 3 — Supplementary Data 1 [file 41467_2018_3214_MOESM3_ESM.xls]

## Sheet: Sheet1
Supplementary Data 1. Subpopulation-specific gene signatures (mouse bone marrow).
	population	fc
5830416I19Rik	SP_1	8.20939
9030612E09Rik	SP_1	10.8977
Ahdc1	SP_1	12.9707
Alkbh5	SP_1	18.3704
Arl16	SP_1	7.87302
B630005N14Rik	SP_1	11.9553
Beta-s	SP_6	7.29318
Bhlhe41	SP_1	14.2152
Car1	SP_4	8.14861
Cask	SP_1	11.9058
Comt	SP_1	7.3213
Ctcfl	SP_1	12.4132
Ets1	SP_1	5.39664
Fhl3	SP_1	14.43
Gas7	SP_1	13.9154
Gna11	SP_1	15.5749
Hba-a1	SP_6	7.81841
Hmgcr	SP_1	11.6109
Hyou1	SP_1	14.188
Igf2bp2	SP_1	8.4742
Kdm6b	SP_1	17.1804
Lcn2	SP_8	6.60579
Lrrc8a	SP_1	7.0114
Map1a	SP_1	10.2787
Marf1	SP_1	10.2885
Mc1r	SP_1	16.7341
Ogfrl1	SP_1	5.80673
Pigr	SP_1	8.25335
Plau	SP_1	13.9408
Ppp1r16b	SP_1	19.4969
Prg2	SP_13	152.258
Prickle2	SP_1	17.3311
Prkcb	SP_1	4.46502
Prune2	SP_1	9.70917
Ptchd1	SP_1	12.4656
Ptgfrn	SP_1	8.19641
Ptprd	SP_1	10.0137
Rapgef4	SP_1	6.06813
Rhox8	SP_1	8.81977
Rorb	SP_1	14.2749
Rplp1	SP_23	2.55648
S100a8	SP_8	5.10844
Slitrk2	SP_1	14.1862
Slx1b	SP_1	6.01688
Spry2	SP_1	8.62394
Ssh2	SP_1	5.75234
Tmem87a	SP_1	14.1106
Tmf1	SP_1	7.10492
Wtap	SP_1	11.5691
Zc3hav1l	SP_1	14.9811
B2m	SP_2	3.90262
Calr	SP_2	3.4406
Camp	SP_12	7.50023
Ctss	SP_16	11.3864
Derl3	SP_2	13.7273
Edem1	SP_2	13.3383
Fos	SP_18	6.15932
Gpx1	SP_6	4.79815
H13	SP_2	5.01189
Hsp90b1	SP_2	9.76089
Hspa5	SP_2	5.05828
Igj	SP_2	397.127
Jun	SP_2	11.4436
Ly6a	SP_2	11.0123
Ly6c2	SP_14	5.73212
Ly6d	SP_2	10.7647
Malat1	SP_2	4.12675
Manf	SP_2	5.90302
Mzb1	SP_2	11.5609
Ngp	SP_11	7.60028
Pdia6	SP_2	5.34643
Ptma	SP_3	2.44456
Rabac1	SP_2	3.67344
S100a9	SP_18	4.77236
Sdc1	SP_2	9.89227
Sec11c	SP_2	6.11167
Sec61b	SP_2	3.52737
Selk	SP_2	4.51507
Serp1	SP_2	5.67267
Slc3a2	SP_2	4.79511
Slc7a14	SP_2	3.68692
Slpi	SP_2	24.6107
Spcs1	SP_2	5.77868
Tmsb4x	SP_9	5.37945
Txndc5	SP_2	26.8807
Xbp1	SP_2	12.9407
Zfp706	SP_2	3.6318
Crip1	SP_3	5.64267
H2-Aa	SP_16	8.56973
Irf8	SP_3	9.04776
Lsp1	SP_18	4.27899
Mpeg1	SP_16	12.7359
Psap	SP_16	15.2008
Tmsb10	SP_3	9.33932
Cycs	SP_4	3.63475
Fam132a	SP_4	7.02804
Gm13826	SP_4	3.00653
Hsp90aa1	SP_4	3.94112
Hspa8	SP_4	3.13912
Hspe1	SP_4	4.82499
Nip7	SP_4	3.58971
Nme1	SP_4	5.16636
Pebp1	SP_4	3.50473
Rpl11	SP_4	2.09143
Rpl21	SP_23	2.29405
Rpl24	SP_4	2.64147
Rpl31-ps12	SP_4	2.24956
Rpl4	SP_4	2.94661
Rpl41	SP_7	2.19562
Rps12	SP_23	2.72796
Rps2	SP_4	3.06536
Rps3a1	SP_4	2.38992
Ybx1	SP_9	4.94427
Alas2	SP_6	7.74743
Apoe	SP_16	26.0526
Apol11b	SP_6	10.4768
Bpgm	SP_6	8.60007
C1qa	SP_16	28.3354
Car2	SP_6	3.81732
Cd24a	SP_10	4.28029
Ctsb	SP_16	19.395
Fech	SP_6	4.48291
Ftl1	SP_16	7.90715
Hbb-b2	SP_6	4.91653
Hmox1	SP_16	27.2874
Isca1	SP_15	3.77364
Isg20	SP_6	4.40997
Mkrn1	SP_6	6.62303
Ppp1r15a	SP_6	7.07302
Prdx2	SP_10	4.49644
Rsad2	SP_6	14.7286
Sepp1	SP_16	19.4641
Slc25a37	SP_6	7.20162
Slc4a1	SP_10	7.61168
Tmcc2	SP_6	25.7302
Ube2c	SP_10	5.33078
1810058I24Rik	SP_9	7.27052
2410076I21Rik	SP_6	7.04398
Adipor1	SP_6	3.82088
Ank1	SP_10	4.52106
Bnip3l	SP_6	4.44852
Bsdc1	SP_6	8.24473
Cd36	SP_6	9.84513
Cdr2	SP_6	6.74296
Cmas	SP_6	5.479
Cpne8	SP_6	3.37245
Eef1a1	SP_20	3.48617
Epb4.1	SP_6	5.85765
Epb4.2	SP_6	4.76886
Ermap	SP_10	6.14561
Fzr1	SP_6	5.04177
Gadd45a	SP_6	4.81083
Gch1	SP_6	4.73577
Gclm	SP_9	3.70953
Gypa	SP_10	5.45168
Hba-a2	SP_6	7.49297
Hbb-b1	SP_6	12.952
Hmbs	SP_6	5.98791
Isg15	SP_6	8.05607
March2	SP_6	4.52125
March5	SP_6	3.3959
March8	SP_6	4.47019
Ncoa4	SP_6	4.34636
Nt5c3	SP_6	8.63295
Pabpc1	SP_6	4.54856
Ptp4a3	SP_6	5.09902
Ranbp10	SP_6	6.09144
Rbm38	SP_6	4.68979
Rnf10	SP_6	4.63789
Rpl18a	SP_23	2.26212
Rps9	SP_10	0.260845
Rpsa	SP_23	2.19517
Slc25a39	SP_6	5.54162
Slc25a51	SP_6	4.77167
Slc43a1	SP_6	5.43356
Slc48a1	SP_6	3.76164
Smox	SP_6	4.70065
Snca	SP_6	6.9583
Spta1	SP_15	4.98022
Tfrc	SP_19	3.63525
Trak2	SP_6	6.99317
Trim10	SP_6	7.08262
Ube2b	SP_6	4.68997
Ube2l6	SP_6	7.80315
Ube2o	SP_6	7.11995
Ucp2	SP_6	4.3849
Xpo7	SP_6	24.0475
Rpl27a	SP_23	2.56123
Rplp0	SP_7	2.22302
Rrm2	SP_15	5.46078
Top2a	SP_7	3.22348
1100001G20Rik	SP_12	5.65908
Anxa1	SP_8	4.61479
Arhgdib	SP_11	3.26275
Cd177	SP_8	4.30223
Chi3l3	SP_12	7.31129
Ckap4	SP_8	3.25115
Cybb	SP_12	4.10948
Gsn	SP_9	5.92678
Ltf	SP_11	7.69209
Lyz1	SP_8	4.39843
Lyz2	SP_12	4.6566
Serpinb1a	SP_11	4.10528
Actb	SP_18	2.90477
Actg1	SP_9	5.05614
Actn4	SP_9	4.69816
Aldh2	SP_9	5.93599
Alox12	SP_9	32.3871
Arhgap18	SP_9	7.79915
Arpc2	SP_9	3.33207
Asap1	SP_9	7.29829
Atp2a3	SP_9	7.29829
Atp2c1	SP_9	8.08609
Birc2	SP_9	11.1077
Cald1	SP_9	11.5368
Cd44	SP_9	7.31583
Cd84	SP_9	6.58297
Cd9	SP_9	20.4412
Clec1b	SP_9	27.912
Clic4	SP_9	5.84832
Clu	SP_9	24.4259
Cox5a	SP_9	3.94012
Csrp1	SP_9	5.23535
Ctla2a	SP_9	26.4129
Cyb5	SP_9	5.01543
Dap	SP_9	6.61858
Dapk1	SP_9	17.2442
Dapp1	SP_9	4.54279
Derl1	SP_9	9.2699
Dnajb4	SP_9	9.6401
Esd	SP_9	10.3396
F13a1	SP_9	10.9231
F2rl2	SP_9	11.0349
F5	SP_9	13.6777
Fam212a	SP_9	8.88201
Fermt3	SP_9	13.295
Fhl1	SP_9	14.4935
Flna	SP_9	6.96541
Galnt2	SP_9	9.24366
Gas2l1	SP_9	20.9799
Gatad1	SP_9	7.25471
Gnas	SP_9	5.15139
Gng11	SP_9	35.9049
Gp1ba	SP_9	14.6777
Gp1bb	SP_9	40.8649
Gp5	SP_9	24.3808
Gp9	SP_9	16.8779
Gpx4	SP_9	6.33737
Grcc10	SP_9	4.69059
H3f3b	SP_9	2.58895
Hist1h1c	SP_9	14.6334
Hist1h2bc	SP_9	8.50665
Hpse	SP_9	9.24222
Igtp	SP_9	13.4311
Ilk	SP_9	7.30196
Itga2b	SP_9	44.439
Itgb1	SP_9	8.32902
Itgb3	SP_9	34.4483
Kif5b	SP_9	4.31058
Lgalsl	SP_9	10.6508
Lims1	SP_9	11.258
Lpin2	SP_9	8.4734
Lsm12	SP_9	8.52521
Lyn	SP_9	7.02013
Max	SP_9	9.4321
Mbnl1	SP_9	7.45522
Mest	SP_9	11
Mff	SP_9	9.12268
Mfsd2b	SP_9	9.13894
Mmd	SP_9	22.6057
Mrvi1	SP_9	12.9803
Myct1	SP_9	8.82879
Myh9	SP_9	9.06122
Myl6	SP_9	7.57432
Myl9	SP_9	37.6116
Mylk	SP_9	17.2442
Nfe2	SP_9	5.61449
Nfe2l2	SP_9	4.93657
Nptn	SP_9	10.8142
Nrgn	SP_9	32.9352
Nudt3	SP_9	4.52408
Odc1	SP_9	4.52796
Ormdl3	SP_9	6.7047
P2rx1	SP_9	8.52521
Parvb	SP_9	21.3298
Pde5a	SP_9	12.0523
Pdlim1	SP_9	11.4114
Pf4	SP_9	61.2985
Pkm	SP_9	3.18039
Plek	SP_9	20.7991
Ppbp	SP_9	132.127
Ppif	SP_9	8.54117
Prkar2b	SP_9	17.9859
Ptgs1	SP_9	6.64687
Ptpn11	SP_9	8.7392
Ptprj	SP_9	7.58385
Pttg1ip	SP_9	22.4629
Rab27b	SP_9	12.3843
Rac1	SP_9	4.85737
Rap1a	SP_9	5.08491
Rap1b	SP_9	12.0861
Rap2b	SP_9	8.87437
Rasa3	SP_9	9.33201
Rasgrp2	SP_9	8.50665
Rgs10	SP_9	7.91145
Rgs18	SP_9	8.1908
Rnf19b	SP_9	11.2643
Rock2	SP_9	7.74419
Rsu1	SP_9	11.6773
S100a10	SP_9	11.2439
Samd14	SP_9	6.17707
Sdpr	SP_9	12.088
Serpine2	SP_9	9.56822
Slc2a3	SP_9	10.7218
Slc6a4	SP_9	17.9606
Smim3	SP_9	14.6164
Smtn	SP_9	13.4079
Sord	SP_9	6.55002
Srgn	SP_14	5.44286
Stx11	SP_9	9.96298
Tacc1	SP_9	4.71721
Tagln2	SP_9	4.5683
Taldo1	SP_9	4.51284
Tbxas1	SP_9	6.95947
Thbs1	SP_9	125.64
Tln1	SP_9	6.98651
Tmod3	SP_9	7.37658
Tpm1	SP_9	5.94422
Tpm4	SP_9	26.6691
Treml1	SP_9	22.1503
Tsc22d1	SP_9	43.6953
Tspan9	SP_9	10.7841
Tuba4a	SP_9	5.38166
Tubb1	SP_9	14.6777
Tubb2a	SP_9	30.2528
Vcl	SP_9	9.08698
Vwf	SP_9	15.7856
Ywhah	SP_9	9.88937
Ywhaz	SP_9	5.76505
Zfand5	SP_9	4.99727
Zyx	SP_9	12.3141
Abcb10	SP_10	4.57174
Alad	SP_19	4.01688
Aqp1	SP_10	5.26816
Bsg	SP_10	4.93078
Ccnb2	SP_10	4.66875
Cdc25b	SP_10	6.34778
Cdca3	SP_10	3.71842
Cdkn2d	SP_10	4.51141
Cenpa	SP_10	4.17611
Cks2	SP_10	3.30552
Cldn13	SP_10	3.81603
Cpox	SP_15	4.66417
Ctse	SP_15	5.00281
E2f4	SP_10	3.49241
Fth1	SP_16	4.35805
Gm12657	SP_10	4.51043
Gypc	SP_10	4.61955
H2afx	SP_10	6.03994
H3f3a	SP_15	3.72485
Hemgn	SP_15	6.75949
Klf1	SP_10	4.80272
Mki67	SP_15	4.50666
Pigq	SP_10	4.31731
Rad21	SP_10	3.85235
Rhd	SP_10	6.65627
Smc4	SP_10	3.74395
Tal1	SP_10	4.15363
Tspan33	SP_10	5.39338
Tubb4b	SP_10	4.23238
Ubac1	SP_10	4.76402
Ube2s	SP_10	5.1982
Zfpm1	SP_10	3.78679
Hmgn2	SP_17	3.66446
Alox15	SP_13	20.8343
Ccl6	SP_18	9.74462
Cd63	SP_13	6.29961
Clec12a	SP_14	3.91484
Ctsh	SP_13	7.40616
Ear1	SP_13	143.005
Ear2	SP_13	68.2007
Ear6	SP_13	91.1738
Epx	SP_13	58.4176
Gapt	SP_13	8.9842
Lgals1	SP_13	6.1599
Man2b1	SP_13	4.26396
Prg3	SP_13	36.7431
Retnlg	SP_18	40.9544
Ctsg	SP_14	16.5366
Elane	SP_14	23.5498
Mcpt8	SP_14	11.48
Mpo	SP_14	21.6582
Ms4a3	SP_14	8.62484
Pgam1	SP_14	3.11404
Plac8	SP_14	7.21993
Prss34	SP_14	10.3984
Prtn3	SP_14	16.6972
Anp32b	SP_15	3.07918
Asf1b	SP_15	4.74691
Ccna2	SP_15	3.26921
Epb4.9	SP_15	5.42644
Lbr	SP_15	4.14751
Tuba1b	SP_15	3.24381
Abca1	SP_16	10.6212
Abhd12	SP_16	8.70813
Actn1	SP_16	3.66177
Axl	SP_16	20.1807
C1qb	SP_16	36.198
C1qc	SP_16	23.7726
Cd5l	SP_16	39.8263
Cd82	SP_16	3.79407
Cfp	SP_16	8.78665
Clec7a	SP_16	8.06868
Creg1	SP_16	6.65698
Csf1r	SP_16	11.8416
Cst3	SP_16	3.93966
Ctsa	SP_16	6.38999
Ctsd	SP_16	13.1787
Ctsz	SP_16	8.75129
Fcer1g	SP_16	4.67193
Fcna	SP_16	18.8228
Glul	SP_16	10.1215
Gpnmb	SP_16	13.5444
Grn	SP_16	5.38541
Hexa	SP_16	8.01013
Itm2b	SP_16	4.5488
Lamp1	SP_16	9.04072
Laptm5	SP_16	6.11695
Lgmn	SP_16	10.8112
Lpl	SP_16	7.95588
Ly9	SP_16	9.16361
Mafb	SP_16	8.86753
Marcks	SP_16	11.7431
Mrc1	SP_16	12.3506
Npc2	SP_16	3.90151
Prdx1	SP_16	5.39043
Rrbp1	SP_16	5.93076
Sat1	SP_16	8.15962
Sdc3	SP_16	14.3924
Serpinb6a	SP_16	8.58444
Slc40a1	SP_16	16.5902
Snx5	SP_16	6.35301
Trf	SP_16	14.7249
Tyrobp	SP_18	6.33186
Vcam1	SP_16	21.6175
Zxda	SP_16	11.3502
Fcnb	SP_17	6.60076
Scp2	SP_17	3.37692
Acta1	SP_18	5.3554
Anxa2	SP_18	5.38683
Btg1	SP_18	4.3705
Cd52	SP_18	6.43511
Coro1a	SP_18	2.95213
Csf3r	SP_18	7.44586
Cxcr2	SP_18	6.19184
Fpr2	SP_18	7.33481
Lcp1	SP_18	4.26333
Lrg1	SP_18	4.69478
Mmp8	SP_18	19.7889
Mmp9	SP_18	18.5086
Msrb1	SP_18	6.70691
Mxd1	SP_18	4.00079
Ostf1	SP_18	3.49394
Ppp1r18	SP_18	3.39095
Prr13	SP_18	5.41041
Pygl	SP_18	4.0752
Rgs2	SP_18	3.55697
Rpl13	SP_21	2.45342
S100a11	SP_18	7.11933
S100a6	SP_18	19.5556
Selplg	SP_18	4.03066
Vasp	SP_18	3.5849
Mcm7	SP_19	3.88151
Mgst3	SP_19	5.08762
Pcna	SP_19	4.49313
Rrm1	SP_19	3.1451
Tmem14c	SP_19	5.57605
Gpr56	SP_20	3.92515
H2-K1	SP_24	3.20437
Rps4x	SP_24	3.18527
Zfp36l2	SP_20	3.65723
Hsp90ab1	SP_22	2.47038
Rpl36	SP_23	4.01237
Rps14	SP_21	2.9321
Rps3	SP_21	2.3498
Ifitm1	SP_24	5.10218
Rpl37a	SP_23	2.88297
Rps16	SP_23	2.09526
Rps18	SP_23	2.65071
Rps19	SP_23	2.65721
Rps20	SP_23	2.70843
Rps21	SP_23	2.97741
Rps8	SP_23	2.24055
Hlf	SP_24	4.55588
Rpl3	SP_24	2.44678
Rpl7	SP_24	2.41809
