# Supplementary material for: Reconstruction of complex single-cell trajectories using CellRouter
Source: Nat Commun. 2018 Mar 1;9:892. doi: 10.1038/s41467-018-03214-y (PMC5832860; doi:10.1038/s41467-018-03214-y)
Supplement: Supplementary file 4 — Supplementary Data 2 [file 41467_2018_3214_MOESM4_ESM.xls]

## Sheet: Sheet1
Supplementary Data 2. Gene ontology analysis of genes dynamically regulated along selected cell-state transitions
	Cluster	ID	Description	GeneRatio	BgRatio	pvalue	p.adjust	qvalue	geneID	Count
1	SP_20.SP_10	GO:0006778	porphyrin-containing compound metabolic process	16/221	38/23276	4.65577e-23	1.12856e-19	9.20863e-20	Alas2/Fech/Hmbs/Urod/Ank1/Slc25a39/Spta1/Cpox/Blvrb/Atpif1/Alad/Hebp1/Abcb6/Slc25a38/Uros/Eif2ak1	16
2	SP_20.SP_10	GO:0034101	erythrocyte homeostasis	22/221	122/23276	4.52786e-22	5.48777e-19	4.47782e-19	Alas2/Hba-a1/Rhd/Fech/Cd24a/Ank1/Rhag/Klf1/Atpif1/Hba-a2/Trim10/Isg15/Zfpm1/Slc25a38/Gata1/Axl/Hmgb2/Add1/Smap1/Mafb/Bpgm/Sox6	22
3	SP_20.SP_10	GO:0033013	tetrapyrrole metabolic process	16/221	44/23276	8.29823e-22	6.70497e-19	5.47101e-19	Alas2/Fech/Hmbs/Urod/Ank1/Slc25a39/Spta1/Cpox/Blvrb/Atpif1/Alad/Hebp1/Abcb6/Slc25a38/Uros/Eif2ak1	16
4	SP_20.SP_10	GO:0006779	porphyrin-containing compound biosynthetic process	13/221	26/23276	3.33028e-20	1.49966e-17	1.22367e-17	Alas2/Fech/Hmbs/Urod/Ank1/Slc25a39/Spta1/Cpox/Atpif1/Alad/Abcb6/Slc25a38/Uros	13
5	SP_20.SP_10	GO:0033014	tetrapyrrole biosynthetic process	13/221	26/23276	3.33028e-20	1.49966e-17	1.22367e-17	Alas2/Fech/Hmbs/Urod/Ank1/Slc25a39/Spta1/Cpox/Atpif1/Alad/Abcb6/Slc25a38/Uros	13
6	SP_20.SP_10	GO:0030218	erythrocyte differentiation	20/221	111/23276	3.71979e-20	1.49966e-17	1.22367e-17	Alas2/Hba-a1/Rhd/Fech/Ank1/Rhag/Klf1/Atpif1/Hba-a2/Trim10/Isg15/Zfpm1/Slc25a38/Gata1/Hmgb2/Add1/Smap1/Mafb/Bpgm/Sox6	20
7	SP_20.SP_10	GO:0002262	myeloid cell homeostasis	22/221	149/23276	4.3307e-20	1.49966e-17	1.22367e-17	Alas2/Hba-a1/Rhd/Fech/Cd24a/Ank1/Rhag/Klf1/Atpif1/Hba-a2/Trim10/Isg15/Zfpm1/Slc25a38/Gata1/Axl/Hmgb2/Add1/Smap1/Mafb/Bpgm/Sox6	22
8	SP_20.SP_10	GO:0048872	homeostasis of number of cells	26/221	277/23276	1.74389e-18	5.28399e-16	4.31155e-16	Prdx2/Alas2/Hba-a1/Rhd/Fech/Cd24a/Ank1/Spta1/Rhag/Klf1/Atpif1/Hba-a2/Trim10/Isg15/Zfpm1/Slc25a38/Gata1/Axl/Hmgb2/Add1/Smap1/Mafb/Bpgm/Sox6/Kif3a/Lipa	26
9	SP_20.SP_10	GO:0042168	heme metabolic process	12/221	30/23276	2.95747e-17	7.96545e-15	6.49952e-15	Alas2/Fech/Hmbs/Urod/Slc25a39/Cpox/Blvrb/Atpif1/Alad/Hebp1/Slc25a38/Uros	12
10	SP_20.SP_10	GO:0006783	heme biosynthetic process	10/221	21/23276	1.56255e-15	3.78763e-13	3.09056e-13	Alas2/Fech/Hmbs/Urod/Slc25a39/Cpox/Atpif1/Alad/Slc25a38/Uros	10
11	SP_20.SP_10	GO:0051188	cofactor biosynthetic process	15/221	115/23276	2.95565e-13	6.51318e-11	5.31451e-11	Alas2/Fech/Snca/Hmbs/Urod/Ank1/Slc25a39/Gch1/Spta1/Cpox/Atpif1/Alad/Abcb6/Slc25a38/Uros	15
12	SP_20.SP_10	GO:0042440	pigment metabolic process	12/221	60/23276	3.72744e-13	7.52942e-11	6.14373e-11	Alas2/Fech/Hmbs/Urod/Slc25a39/Cpox/Blvrb/Atpif1/Alad/Hebp1/Slc25a38/Uros	12
13	SP_20.SP_10	GO:0030099	myeloid cell differentiation	23/221	352/23276	4.31634e-13	8.04832e-11	6.56713e-11	Alas2/Hba-a1/Rhd/Fech/Ank1/Car2/Tfrc/Rhag/Klf1/Atpif1/Hba-a2/Trim10/Isg15/Zfpm1/Slc25a38/Gata1/Hmgb2/Add1/Smap1/Mafb/Bpgm/Eif2ak1/Sox6	23
14	SP_20.SP_10	GO:0048821	erythrocyte development	9/221	32/23276	1.23613e-11	2.14026e-09	1.74638e-09	Hba-a1/Rhd/Ank1/Rhag/Klf1/Hba-a2/Gata1/Bpgm/Sox6	9
15	SP_20.SP_10	GO:0046148	pigment biosynthetic process	10/221	47/23276	1.84997e-11	2.98955e-09	2.43937e-09	Alas2/Fech/Hmbs/Urod/Slc25a39/Cpox/Atpif1/Alad/Slc25a38/Uros	10
16	SP_20.SP_10	GO:0051186	cofactor metabolic process	19/221	322/23276	2.91894e-10	4.4222e-08	3.60835e-08	Alas2/Fech/Snca/Hmbs/Urod/Ank1/Slc25a39/Gch1/Spta1/Cpox/Blvrb/Atpif1/Alad/Hebp1/Abcb6/Slc25a38/Uros/Bpgm/Eif2ak1	19
17	SP_20.SP_10	GO:0055076	transition metal ion homeostasis	12/221	105/23276	3.575e-10	5.09753e-08	4.15939e-08	Alas2/Rhd/Fech/Ank1/Tfrc/Picalm/Rhag/Abcb6/Prnp/Ltf/Slc30a1/Eif2ak1	12
18	SP_20.SP_10	GO:0061515	myeloid cell development	10/221	63/23276	4.00039e-10	5.38719e-08	4.39575e-08	Hba-a1/Rhd/Ank1/Rhag/Klf1/Hba-a2/Zfpm1/Gata1/Bpgm/Sox6	10
19	SP_20.SP_10	GO:0055072	iron ion homeostasis	10/221	69/23276	1.01284e-09	1.29217e-07	1.05436e-07	Alas2/Rhd/Fech/Ank1/Tfrc/Picalm/Rhag/Abcb6/Ltf/Eif2ak1	10
20	SP_20.SP_10	GO:0006979	response to oxidative stress	18/221	327/23276	2.6321e-09	3.1901e-07	2.603e-07	Slc4a1/Prdx2/Snca/Gpx1/Ucp2/Aqp1/Gch1/Cln8/Gclm/Cd36/Gclc/Axl/Epor/Prnp/Atf4/Pnkp/Slc25a24/Gpx4	18
21	SP_20.SP_10	GO:0044403	symbiosis, encompassing mutualism through parasitism	16/221	285/23276	1.57332e-08	1.73351e-06	1.41448e-06	Gpx1/Aqp1/Ctsb/Rsad2/Trim59/Isg20/Rad23a/Trim10/Isg15/Cd36/Camp/Axl/Epor/Ltf/Rab43/Stom	16
22	SP_20.SP_10	GO:0044419	interspecies interaction between organisms	16/221	285/23276	1.57332e-08	1.73351e-06	1.41448e-06	Gpx1/Aqp1/Ctsb/Rsad2/Trim59/Isg20/Rad23a/Trim10/Isg15/Cd36/Camp/Axl/Epor/Ltf/Rab43/Stom	16
23	SP_20.SP_10	GO:0010035	response to inorganic substance	16/221	386/23276	9.72723e-07	0.000102517	8.36497e-05	Slc4a1/Prdx2/Snca/Gpx1/Ucp2/Tfrc/Aqp1/Gch1/Alad/Cd36/Atp2b4/Axl/Epor/Prnp/Slc30a1/Slc25a24	16
24	SP_20.SP_10	GO:0071496	cellular response to external stimulus	11/221	182/23276	1.4239e-06	0.000142166	0.000116002	Rhd/Tfrc/Aqp1/Sh3glb1/Rhag/Glul/Axl/Gabarap/Atf4/Atp1a2/Map1lc3b	11
25	SP_20.SP_10	GO:0045646	regulation of erythrocyte differentiation	6/221	38/23276	1.46623e-06	0.000142166	0.000116002	Isg15/Zfpm1/Gata1/Hmgb2/Smap1/Mafb	6
26	SP_20.SP_10	GO:0098754	detoxification	7/221	60/23276	1.59368e-06	0.00014858	0.000121236	Prdx2/Gpx1/Gch1/Cd36/Mgst3/Slc30a1/Gpx4	7
27	SP_20.SP_10	GO:0032844	regulation of homeostatic process	17/221	455/23276	1.83336e-06	0.000164595	0.000134303	Snca/Cd24a/Ucp2/Car2/Tfrc/Gclm/Isg15/Cd36/Zfpm1/Gata1/Gclc/Hmgb2/Smap1/Tspo/Mafb/Pnkp/Slc30a1	17
28	SP_20.SP_10	GO:0019058	viral life cycle	11/221	191/23276	2.28118e-06	0.000197485	0.000161141	Ctsb/Rsad2/Trim59/Isg20/Rad23a/Trim10/Isg15/Axl/Ltf/Rab43/Stom	11
29	SP_20.SP_10	GO:0016032	viral process	12/221	233/23276	2.53457e-06	0.000211855	0.000172866	Ctsb/Rsad2/Trim59/Isg20/Rad23a/Trim10/Isg15/Axl/Epor/Ltf/Rab43/Stom	12
30	SP_20.SP_10	GO:0018198	peptidyl-cysteine modification	5/221	25/23276	3.3561e-06	0.000271173	0.000221267	Hmbs/S100a8/S100a9/Atp2b4/Rab6a	5
31	SP_20.SP_10	GO:0000302	response to reactive oxygen species	10/221	163/23276	3.77687e-06	0.000295327	0.000240976	Slc4a1/Prdx2/Snca/Gpx1/Ucp2/Aqp1/Gch1/Cd36/Axl/Epor	10
32	SP_20.SP_10	GO:0044764	multi-organism cellular process	12/221	248/23276	4.81624e-06	0.00036483	0.000297688	Ctsb/Rsad2/Trim59/Isg20/Rad23a/Trim10/Isg15/Axl/Epor/Ltf/Rab43/Stom	12
33	SP_20.SP_10	GO:0006995	cellular response to nitrogen starvation	4/221	13/23276	5.2877e-06	0.000376982	0.000307603	Rhd/Rhag/Gabarap/Map1lc3b	4
34	SP_20.SP_10	GO:0043562	cellular response to nitrogen levels	4/221	13/23276	5.2877e-06	0.000376982	0.000307603	Rhd/Rhag/Gabarap/Map1lc3b	4
35	SP_20.SP_10	GO:0042398	cellular modified amino acid biosynthetic process	6/221	48/23276	6.02176e-06	0.00041705	0.000340297	Gch1/Hagh/Gclm/Atp2b4/Ptdss2/Gclc	6
36	SP_20.SP_10	GO:0043903	regulation of symbiosis, encompassing mutualism through parasitism	10/221	179/23276	8.6645e-06	0.00058341	0.000476041	Rsad2/Trim59/Isg20/Rad23a/Trim10/Isg15/Cd36/Camp/Ltf/Stom	10
37	SP_20.SP_10	GO:0098869	cellular oxidant detoxification	6/221	53/23276	1.0829e-05	0.000709444	0.00057888	Prdx2/Gpx1/Gch1/Cd36/Mgst3/Gpx4	6
38	SP_20.SP_10	GO:0048871	multicellular organismal homeostasis	13/221	320/23276	1.28152e-05	0.000817474	0.000667029	Rhd/Gpx1/Car2/Tfrc/Aqp1/Rhag/Clcn3/Cln8/Cd36/Gata1/Add1/Ctss/Lipa	13
39	SP_20.SP_10	GO:0072593	reactive oxygen species metabolic process	11/221	230/23276	1.34205e-05	0.000834135	0.000680623	Prdx2/Snca/Gpx1/Gch1/Clcn3/Atpif1/Cd36/Atp2b4/Cybb/Tspo/Gpx4	11
40	SP_20.SP_10	GO:0043901	negative regulation of multi-organism process	9/221	151/23276	1.46504e-05	0.000884263	0.000721526	Prdx2/Rsad2/Trim59/Isg20/Trim10/Isg15/Cd36/Camp/Ltf	9
41	SP_20.SP_10	GO:1990748	cellular detoxification	6/221	56/23276	1.49566e-05	0.000884263	0.000721526	Prdx2/Gpx1/Gch1/Cd36/Mgst3/Gpx4	6
42	SP_20.SP_10	GO:0042744	hydrogen peroxide catabolic process	4/221	17/23276	1.70832e-05	0.000985943	0.000804494	Prdx2/Snca/Gpx1/Gpx4	4
43	SP_20.SP_10	GO:0034599	cellular response to oxidative stress	10/221	195/23276	1.82685e-05	0.00102983	0.000840305	Prdx2/Snca/Gpx1/Aqp1/Gch1/Cd36/Axl/Epor/Atf4/Slc25a24	10
44	SP_20.SP_10	GO:0030003	cellular cation homeostasis	16/221	495/23276	2.24747e-05	0.00123815	0.00101028	Alas2/Snca/Cd24a/Grina/Car2/Tfrc/Kel/Clcn3/Cd36/Abcb6/Atp2b4/Pvalb/Epor/Prnp/Atp1a2/Slc30a1	16
45	SP_20.SP_10	GO:0031668	cellular response to extracellular stimulus	9/221	161/23276	2.44166e-05	0.00131524	0.00107319	Rhd/Tfrc/Sh3glb1/Rhag/Glul/Axl/Gabarap/Atf4/Map1lc3b	9
46	SP_20.SP_10	GO:1900407	regulation of cellular response to oxidative stress	6/221	62/23276	2.70083e-05	0.00141362	0.00115346	Snca/Gpx1/Gch1/Cd36/Epor/Atf4	6
47	SP_20.SP_10	GO:0020027	hemoglobin metabolic process	4/221	19/23276	2.74092e-05	0.00141362	0.00115346	Alas2/Fech/Add1/Eif2ak1	4
48	SP_20.SP_10	GO:0042743	hydrogen peroxide metabolic process	5/221	38/23276	2.86766e-05	0.00144817	0.00118165	Prdx2/Snca/Gpx1/Cybb/Gpx4	5
49	SP_20.SP_10	GO:0009991	response to extracellular stimulus	13/221	348/23276	3.08352e-05	0.0015254	0.00124467	Rhd/Tfrc/Sh3glb1/Rhag/Alad/Bnip3l/Slc16a1/Glul/Axl/Gabarap/Atf4/Tspo/Map1lc3b	13
50	SP_20.SP_10	GO:0045648	positive regulation of erythrocyte differentiation	4/221	20/23276	3.4007e-05	0.00164866	0.00134525	Isg15/Gata1/Hmgb2/Smap1	4
51	SP_20.SP_10	GO:1902882	regulation of response to oxidative stress	6/221	66/23276	3.86781e-05	0.00183835	0.00150002	Snca/Gpx1/Gch1/Cd36/Epor/Atf4	6
52	SP_20.SP_10	GO:0051882	mitochondrial depolarization	4/221	21/23276	4.16967e-05	0.00194371	0.00158599	Atpif1/Gclm/Gclc/Tspo	4
53	SP_20.SP_10	GO:1903900	regulation of viral life cycle	8/221	136/23276	4.83373e-05	0.00221075	0.00180389	Rsad2/Trim59/Isg20/Rad23a/Trim10/Isg15/Ltf/Stom	8
54	SP_20.SP_10	GO:0045069	regulation of viral genome replication	6/221	69/23276	4.98384e-05	0.00223719	0.00182546	Rsad2/Isg20/Rad23a/Isg15/Ltf/Stom	6
55	SP_20.SP_10	GO:0006575	cellular modified amino acid metabolic process	9/221	181/23276	6.10343e-05	0.00268995	0.0021949	Gpx1/Gch1/Hagh/Gclm/Afmid/Atp2b4/Ptdss2/Gclc/Gpx4	9
56	SP_20.SP_10	GO:0008637	apoptotic mitochondrial changes	7/221	106/23276	6.95397e-05	0.00301008	0.00245611	Cd24a/Gpx1/Sh3glb1/Atpif1/Gclm/Bnip3l/Gclc	7
57	SP_20.SP_10	GO:0000303	response to superoxide	4/221	25/23276	8.55439e-05	0.00355296	0.00289908	Prdx2/Ucp2/Gch1/Cd36	4
58	SP_20.SP_10	GO:1903901	negative regulation of viral life cycle	6/221	76/23276	8.60129e-05	0.00355296	0.00289908	Rsad2/Trim59/Isg20/Trim10/Isg15/Ltf	6
59	SP_20.SP_10	GO:0050792	regulation of viral process	8/221	148/23276	8.77864e-05	0.00355296	0.00289908	Rsad2/Trim59/Isg20/Rad23a/Trim10/Isg15/Ltf/Stom	8
60	SP_20.SP_10	GO:0009267	cellular response to starvation	7/221	110/23276	8.79445e-05	0.00355296	0.00289908	Rhd/Sh3glb1/Rhag/Glul/Gabarap/Atf4/Map1lc3b	7
61	SP_20.SP_10	GO:0006875	cellular metal ion homeostasis	14/221	445/23276	9.79395e-05	0.00380067	0.00310121	Alas2/Snca/Cd24a/Grina/Tfrc/Kel/Cd36/Abcb6/Atp2b4/Pvalb/Epor/Prnp/Atp1a2/Slc30a1	14
62	SP_20.SP_10	GO:0019079	viral genome replication	6/221	78/23276	9.94764e-05	0.00380067	0.00310121	Rsad2/Isg20/Rad23a/Isg15/Ltf/Stom	6
63	SP_20.SP_10	GO:1990267	response to transition metal nanoparticle	6/221	78/23276	9.94764e-05	0.00380067	0.00310121	Snca/Tfrc/Aqp1/Alad/Prnp/Slc30a1	6
64	SP_20.SP_10	GO:0000305	response to oxygen radical	4/221	26/23276	0.000100348	0.00380067	0.00310121	Prdx2/Ucp2/Gch1/Cd36	4
65	SP_20.SP_10	GO:0009636	response to toxic substance	8/221	152/23276	0.000105749	0.00394364	0.00321787	Prdx2/Gpx1/Gch1/Cd36/Mgst3/Slc30a1/Slc23a1/Gpx4	8
66	SP_20.SP_10	GO:0006749	glutathione metabolic process	5/221	50/23276	0.000110355	0.00405302	0.00330712	Gpx1/Hagh/Gclm/Gclc/Gpx4	5
67	SP_20.SP_10	GO:0048525	negative regulation of viral process	6/221	80/23276	0.000114563	0.0041448	0.00338201	Rsad2/Trim59/Isg20/Trim10/Isg15/Ltf	6
68	SP_20.SP_10	GO:0018119	peptidyl-cysteine S-nitrosylation	3/221	11/23276	0.00013171	0.00469506	0.00383099	S100a8/S100a9/Atp2b4	3
69	SP_20.SP_10	GO:0030100	regulation of endocytosis	9/221	205/23276	0.000157666	0.00553886	0.00451951	Snca/Picalm/Cd36/Axl/Rap1a/Add1/Fcgr3/Smap1/Kif3a	9
70	SP_20.SP_10	GO:0006750	glutathione biosynthetic process	3/221	12/23276	0.000174383	0.00579048	0.00472482	Hagh/Gclm/Gclc	3
71	SP_20.SP_10	GO:0009310	amine catabolic process	3/221	12/23276	0.000174383	0.00579048	0.00472482	Smox/Afmid/Atp2b4	3
72	SP_20.SP_10	GO:0017014	protein nitrosylation	3/221	12/23276	0.000174383	0.00579048	0.00472482	S100a8/S100a9/Atp2b4	3
73	SP_20.SP_10	GO:0042541	hemoglobin biosynthetic process	3/221	12/23276	0.000174383	0.00579048	0.00472482	Alas2/Fech/Eif2ak1	3
74	SP_20.SP_10	GO:0042594	response to starvation	7/221	124/23276	0.000186021	0.00609345	0.00497203	Rhd/Sh3glb1/Rhag/Glul/Gabarap/Atf4/Map1lc3b	7
75	SP_20.SP_10	GO:0051702	interaction with symbiont	5/221	56/23276	0.000189979	0.00614012	0.00501011	Gpx1/Aqp1/Camp/Ltf/Stom	5
76	SP_20.SP_10	GO:1901605	alpha-amino acid metabolic process	9/221	211/23276	0.000195665	0.00624068	0.00509216	Gch1/Azin1/Gclm/Odc1/Afmid/Atp2b4/Ptdss2/Gclc/Glul	9
77	SP_20.SP_10	GO:0032846	positive regulation of homeostatic process	9/221	214/23276	0.00021735	0.00660772	0.00539166	Snca/Cd24a/Car2/Tfrc/Isg15/Gata1/Hmgb2/Smap1/Pnkp	9
78	SP_20.SP_10	GO:0051881	regulation of mitochondrial membrane potential	5/221	58/23276	0.000224415	0.00660772	0.00539166	Ucp2/Atpif1/Gclm/Gclc/Tspo	5
79	SP_20.SP_10	GO:0042493	response to drug	9/221	215/23276	0.000225008	0.00660772	0.00539166	Snca/Tfrc/Aqp1/Alad/Gclm/Rap1a/Hmgb2/Prnp/Cybb	9
80	SP_20.SP_10	GO:0002523	leukocyte migration involved in inflammatory response	3/221	13/23276	0.000225112	0.00660772	0.00539166	S100a8/Cd24a/S100a9	3
81	SP_20.SP_10	GO:0010998	regulation of translational initiation by eIF2 alpha phosphorylation	3/221	13/23276	0.000225112	0.00660772	0.00539166	Fech/Ppp1r15a/Eif2ak1	3
82	SP_20.SP_10	GO:0019184	nonribosomal peptide biosynthetic process	3/221	13/23276	0.000225112	0.00660772	0.00539166	Hagh/Gclm/Gclc	3
83	SP_20.SP_10	GO:0045807	positive regulation of endocytosis	7/221	128/23276	0.000226255	0.00660772	0.00539166	Snca/Cd36/Axl/Rap1a/Add1/Fcgr3/Kif3a	7
84	SP_20.SP_10	GO:2001233	regulation of apoptotic signaling pathway	12/221	370/23276	0.000233491	0.00673789	0.00549787	Prdx2/S100a8/S100a9/Gpx1/Grina/Sh3glb1/Atpif1/Gclm/Gata1/Gclc/Dapk2/Hmgb2	12
85	SP_20.SP_10	GO:2001237	negative regulation of extrinsic apoptotic signaling pathway	6/221	92/23276	0.000247377	0.0070546	0.0057563	Prdx2/Gpx1/Gclm/Gata1/Gclc/Hmgb2	6
86	SP_20.SP_10	GO:0031667	response to nutrient levels	11/221	322/23276	0.000273092	0.00769739	0.00628079	Rhd/Sh3glb1/Rhag/Alad/Bnip3l/Slc16a1/Glul/Gabarap/Atf4/Tspo/Map1lc3b	11
87	SP_20.SP_10	GO:0019755	one-carbon compound transport	3/221	14/23276	0.000284502	0.00783674	0.00639449	Car2/Aqp1/Rhag	3
88	SP_20.SP_10	GO:0072488	ammonium transmembrane transport	3/221	14/23276	0.000284502	0.00783674	0.00639449	Rhd/Aqp1/Rhag	3
89	SP_20.SP_10	GO:0006897	endocytosis	14/221	495/23276	0.000293179	0.00798501	0.00651547	Snca/Cd24a/Tfrc/Picalm/Clcn3/Cd36/Ap2a2/Axl/Rap1a/Add1/Fcgr3/Smap1/Eif2ak1/Kif3a	14
90	SP_20.SP_10	GO:0031669	cellular response to nutrient levels	7/221	137/23276	0.000342644	0.00922854	0.00753015	Rhd/Sh3glb1/Rhag/Glul/Gabarap/Atf4/Map1lc3b	7
91	SP_20.SP_10	GO:0051589	negative regulation of neurotransmitter transport	3/221	15/23276	0.000353142	0.00940676	0.00767557	Snca/Rap1a/Slc30a1	3
92	SP_20.SP_10	GO:1903034	regulation of response to wounding	12/221	394/23276	0.000411686	0.010847	0.00885078	Prdx2/S100a8/Cd24a/S100a9/Gpx1/Mgll/Cd36/Tspan8/Fcgr3/Ctss/Cd59a/Gpx4	12
93	SP_20.SP_10	GO:0002227	innate immune response in mucosa	3/221	16/23276	0.000431598	0.0110257	0.00899656	Camp/Ltf/Hist1h2bc	3
94	SP_20.SP_10	GO:0015669	gas transport	3/221	16/23276	0.000431598	0.0110257	0.00899656	Car2/Aqp1/Rhag	3
95	SP_20.SP_10	GO:0043523	regulation of neuron apoptotic process	9/221	235/23276	0.000432113	0.0110257	0.00899656	Prdx2/Snca/Gpx1/Btg2/Gclm/Gclc/Axl/Epor/Atf4	9
96	SP_20.SP_10	GO:1901031	regulation of response to reactive oxygen species	4/221	38/23276	0.000453207	0.0113491	0.00926046	Snca/Gch1/Cd36/Epor	4
97	SP_20.SP_10	GO:1903706	regulation of hemopoiesis	11/221	342/23276	0.000454152	0.0113491	0.00926046	Prdx2/Cd24a/Car2/Isg15/Zfpm1/Ap2a2/Gata1/Axl/Hmgb2/Smap1/Mafb	11
98	SP_20.SP_10	GO:0098657	import into cell	4/221	39/23276	0.000501271	0.0123988	0.010117	Snca/Picalm/Cln8/Atp1a2	4
99	SP_20.SP_10	GO:0006595	polyamine metabolic process	3/221	17/23276	0.000520423	0.0127425	0.0103974	Smox/Azin1/Odc1	3
100	SP_20.SP_10	GO:0046916	cellular transition metal ion homeostasis	5/221	70/23276	0.000540607	0.0131043	0.0106926	Alas2/Tfrc/Abcb6/Prnp/Slc30a1	5
101	SP_20.SP_10	GO:0045071	negative regulation of viral genome replication	4/221	40/23276	0.000552855	0.0132685	0.0108266	Rsad2/Isg20/Isg15/Ltf	4
102	SP_20.SP_10	GO:1901214	regulation of neuron death	10/221	299/23276	0.000607767	0.014049	0.0114634	Prdx2/Snca/Gpx1/Picalm/Btg2/Gclm/Gclc/Axl/Epor/Atf4	10
103	SP_20.SP_10	GO:0034762	regulation of transmembrane transport	12/221	412/23276	0.000611128	0.014049	0.0114634	Snca/Car2/Kel/Clcn3/Azin1/Atp2b4/Prnp/Atp1a2/Cybb/Ctss/Stom/Slc30a1	12
104	SP_20.SP_10	GO:0006884	cell volume homeostasis	3/221	18/23276	0.000620148	0.014049	0.0114634	Aqp1/Clcn3/Add1	3
105	SP_20.SP_10	GO:0043558	regulation of translational initiation in response to stress	3/221	18/23276	0.000620148	0.014049	0.0114634	Fech/Ppp1r15a/Eif2ak1	3
106	SP_20.SP_10	GO:0046685	response to arsenic-containing substance	3/221	18/23276	0.000620148	0.014049	0.0114634	Slc4a1/Alad/Gclc	3
107	SP_20.SP_10	GO:0051900	regulation of mitochondrial depolarization	3/221	18/23276	0.000620148	0.014049	0.0114634	Gclm/Gclc/Tspo	3
108	SP_20.SP_10	GO:1901215	negative regulation of neuron death	8/221	198/23276	0.00063226	0.0141907	0.0115791	Prdx2/Snca/Btg2/Gclm/Gclc/Axl/Epor/Atf4	8
109	SP_20.SP_10	GO:0034614	cellular response to reactive oxygen species	6/221	111/23276	0.000676759	0.0150501	0.0122803	Prdx2/Aqp1/Gch1/Cd36/Axl/Epor	6
110	SP_20.SP_10	GO:0001894	tissue homeostasis	8/221	202/23276	0.00072054	0.0158217	0.01291	Car2/Tfrc/Clcn3/Cln8/Gata1/Add1/Ctss/Lipa	8
111	SP_20.SP_10	GO:0001504	neurotransmitter uptake	3/221	19/23276	0.000731286	0.0158217	0.01291	Snca/Cln8/Atp1a2	3
112	SP_20.SP_10	GO:0046688	response to copper ion	3/221	19/23276	0.000731286	0.0158217	0.01291	Snca/Aqp1/Prnp	3
113	SP_20.SP_10	GO:0032680	regulation of tumor necrosis factor production	6/221	113/23276	0.00074343	0.0158217	0.01291	Cd36/Axl/Fcgr3/Ltf/Tspo/Gpnmb	6
114	SP_20.SP_10	GO:2001234	negative regulation of apoptotic signaling pathway	8/221	203/23276	0.000744092	0.0158217	0.01291	Prdx2/Gpx1/Grina/Sh3glb1/Gclm/Gata1/Gclc/Hmgb2	8
115	SP_20.SP_10	GO:0032640	tumor necrosis factor production	6/221	114/23276	0.000778613	0.0164118	0.0133914	Cd36/Axl/Fcgr3/Ltf/Tspo/Gpnmb	6
116	SP_20.SP_10	GO:0043524	negative regulation of neuron apoptotic process	7/221	158/23276	0.000803386	0.0165035	0.0134662	Prdx2/Snca/Btg2/Gclm/Gclc/Axl/Epor	7
117	SP_20.SP_10	GO:1903036	positive regulation of response to wounding	7/221	158/23276	0.000803386	0.0165035	0.0134662	Prdx2/S100a8/Cd24a/S100a9/Cd36/Fcgr3/Ctss	7
118	SP_20.SP_10	GO:2000377	regulation of reactive oxygen species metabolic process	7/221	158/23276	0.000803386	0.0165035	0.0134662	Prdx2/Snca/Gch1/Clcn3/Cd36/Atp2b4/Tspo	7
119	SP_20.SP_10	GO:1903555	regulation of tumor necrosis factor superfamily cytokine production	6/221	115/23276	0.000815068	0.0165583	0.013511	Cd36/Axl/Fcgr3/Ltf/Tspo/Gpnmb	6
120	SP_20.SP_10	GO:0051402	neuron apoptotic process	9/221	257/23276	0.000819719	0.0165583	0.013511	Prdx2/Snca/Gpx1/Btg2/Gclm/Gclc/Axl/Epor/Atf4	9
121	SP_20.SP_10	GO:0019430	removal of superoxide radicals	3/221	20/23276	0.000854335	0.0168367	0.0137381	Prdx2/Gch1/Cd36	3
122	SP_20.SP_10	GO:0043555	regulation of translation in response to stress	3/221	20/23276	0.000854335	0.0168367	0.0137381	Fech/Ppp1r15a/Eif2ak1	3
123	SP_20.SP_10	GO:0046686	response to cadmium ion	3/221	20/23276	0.000854335	0.0168367	0.0137381	Alad/Prnp/Slc30a1	3
124	SP_20.SP_10	GO:0044106	cellular amine metabolic process	6/221	117/23276	0.000891919	0.0172961	0.014113	Snca/Smox/Azin1/Odc1/Afmid/Atp2b4	6
125	SP_20.SP_10	GO:0071706	tumor necrosis factor superfamily cytokine production	6/221	117/23276	0.000891919	0.0172961	0.014113	Cd36/Axl/Fcgr3/Ltf/Tspo/Gpnmb	6
126	SP_20.SP_10	GO:0048771	tissue remodeling	7/221	163/23276	0.000964278	0.0185509	0.0151368	Cd24a/Car2/Tfrc/Axl/Ctss/Cela1/Lipa	7
127	SP_20.SP_10	GO:1904062	regulation of cation transmembrane transport	8/221	212/23276	0.000985215	0.0187439	0.0152943	Snca/Kel/Atp2b4/Prnp/Atp1a2/Ctss/Stom/Slc30a1	8
128	SP_20.SP_10	GO:0045730	respiratory burst	3/221	21/23276	0.000989775	0.0187439	0.0152943	Prdx2/Cd24a/Cybb	3
129	SP_20.SP_10	GO:0072583	clathrin-mediated endocytosis	4/221	47/23276	0.00102451	0.0192513	0.0157083	Snca/Cd24a/Picalm/Smap1	4
130	SP_20.SP_10	GO:0007006	mitochondrial membrane organization	5/221	81/23276	0.00105201	0.0196159	0.0160059	Snca/Sh3glb1/Atpif1/Cln8/Bnip3l	5
131	SP_20.SP_10	GO:0071450	cellular response to oxygen radical	3/221	22/23276	0.00113807	0.0208991	0.0170529	Prdx2/Gch1/Cd36	3
132	SP_20.SP_10	GO:0071451	cellular response to superoxide	3/221	22/23276	0.00113807	0.0208991	0.0170529	Prdx2/Gch1/Cd36	3
133	SP_20.SP_10	GO:0046486	glycerolipid metabolic process	9/221	271/23276	0.0011883	0.0214957	0.0175397	Gpx1/Pigq/Sh3glb1/Mgll/Cd36/Gpcpd1/Lpin2/Ptdss2/Fam126a	9
134	SP_20.SP_10	GO:0050727	regulation of inflammatory response	9/221	271/23276	0.0011883	0.0214957	0.0175397	S100a8/Cd24a/S100a9/Gpx1/Mgll/Fcgr3/Ctss/Cd59a/Gpx4	9
135	SP_20.SP_10	GO:0009308	amine metabolic process	6/221	124/23276	0.00120563	0.0216477	0.0176637	Snca/Smox/Azin1/Odc1/Afmid/Atp2b4	6
136	SP_20.SP_10	GO:0043462	regulation of ATPase activity	4/221	50/23276	0.00129381	0.0230602	0.0188163	Atpif1/Rab6a/Ltf/Tnnt3	4
137	SP_20.SP_10	GO:0045639	positive regulation of myeloid cell differentiation	5/221	85/23276	0.00130626	0.0231122	0.0188587	Car2/Isg15/Gata1/Hmgb2/Smap1	5
138	SP_20.SP_10	GO:0070997	neuron death	10/221	333/23276	0.00137333	0.0241228	0.0196833	Prdx2/Snca/Gpx1/Picalm/Btg2/Gclm/Gclc/Axl/Epor/Atf4	10
139	SP_20.SP_10	GO:0006536	glutamate metabolic process	3/221	24/23276	0.00147499	0.0251786	0.0205448	Gclm/Gclc/Glul	3
140	SP_20.SP_10	GO:0030194	positive regulation of blood coagulation	3/221	24/23276	0.00147499	0.0251786	0.0205448	Prdx2/S100a9/Cd36	3
141	SP_20.SP_10	GO:0097345	mitochondrial outer membrane permeabilization	3/221	24/23276	0.00147499	0.0251786	0.0205448	Sh3glb1/Atpif1/Bnip3l	3
142	SP_20.SP_10	GO:1900048	positive regulation of hemostasis	3/221	24/23276	0.00147499	0.0251786	0.0205448	Prdx2/S100a9/Cd36	3
143	SP_20.SP_10	GO:0046718	viral entry into host cell	4/221	52/23276	0.00149861	0.025403	0.0207279	Ctsb/Trim59/Trim10/Axl	4
144	SP_20.SP_10	GO:0006801	superoxide metabolic process	4/221	53/23276	0.00160902	0.0268984	0.0219481	Prdx2/Gch1/Cd36/Cybb	4
145	SP_20.SP_10	GO:0051851	modification by host of symbiont morphology or physiology	4/221	53/23276	0.00160902	0.0268984	0.0219481	Aqp1/Camp/Ltf/Stom	4
146	SP_20.SP_10	GO:0006520	cellular amino acid metabolic process	9/221	285/23276	0.00168065	0.0277793	0.0226669	Gch1/Azin1/Gclm/Odc1/Afmid/Atp2b4/Ptdss2/Gclc/Glul	9
147	SP_20.SP_10	GO:0071248	cellular response to metal ion	5/221	90/23276	0.00168464	0.0277793	0.0226669	Snca/Tfrc/Aqp1/Prnp/Slc25a24	5
148	SP_20.SP_10	GO:0030260	entry into host cell	4/221	55/23276	0.00184658	0.0290331	0.02369	Ctsb/Trim59/Trim10/Axl	4
149	SP_20.SP_10	GO:0044409	entry into host	4/221	55/23276	0.00184658	0.0290331	0.02369	Ctsb/Trim59/Trim10/Axl	4
150	SP_20.SP_10	GO:0051806	entry into cell of other organism involved in symbiotic interaction	4/221	55/23276	0.00184658	0.0290331	0.02369	Ctsb/Trim59/Trim10/Axl	4
151	SP_20.SP_10	GO:0051828	entry into other organism involved in symbiotic interaction	4/221	55/23276	0.00184658	0.0290331	0.02369	Ctsb/Trim59/Trim10/Axl	4
152	SP_20.SP_10	GO:0052126	movement in host environment	4/221	55/23276	0.00184658	0.0290331	0.02369	Ctsb/Trim59/Trim10/Axl	4
153	SP_20.SP_10	GO:0052192	movement in environment of other organism involved in symbiotic interaction	4/221	55/23276	0.00184658	0.0290331	0.02369	Ctsb/Trim59/Trim10/Axl	4
154	SP_20.SP_10	GO:0044272	sulfur compound biosynthetic process	5/221	92/23276	0.00185648	0.0290331	0.02369	Snca/Hagh/Gclm/Hs6st1/Gclc	5
155	SP_20.SP_10	GO:1902110	positive regulation of mitochondrial membrane permeability involved in apoptotic process	3/221	26/23276	0.00186847	0.0290331	0.02369	Sh3glb1/Atpif1/Bnip3l	3
156	SP_20.SP_10	GO:1902686	mitochondrial outer membrane permeabilization involved in programmed cell death	3/221	26/23276	0.00186847	0.0290331	0.02369	Sh3glb1/Atpif1/Bnip3l	3
157	SP_20.SP_10	GO:0015807	L-amino acid transport	4/221	56/23276	0.00197402	0.0304778	0.0248688	Slc43a1/Cln8/Slc6a9/Slc38a5	4
158	SP_20.SP_10	GO:0010821	regulation of mitochondrion organization	7/221	185/23276	0.00199584	0.0306197	0.0249845	Gpx1/Sh3glb1/March5/Atpif1/Bnip3l/Tspo/Map1lc3b	7
159	SP_20.SP_10	GO:0051051	negative regulation of transport	12/221	474/23276	0.00201484	0.0307169	0.0250638	Snca/Ucp2/Picalm/Kel/Rsad2/Rangap1/Cd36/Rap1a/Atf4/Atp1a2/Slc30a1/Yod1	12
160	SP_20.SP_10	GO:0050820	positive regulation of coagulation	3/221	27/23276	0.00208741	0.0316243	0.0258043	Prdx2/S100a9/Cd36	3
161	SP_20.SP_10	GO:0015711	organic anion transport	10/221	354/23276	0.00215092	0.032384	0.0264242	Slc4a1/Snca/Slc43a1/Cln8/Slc6a9/Slc16a1/Cd36/Slc38a5/Slc25a24/Slc23a1	10
162	SP_20.SP_10	GO:0042542	response to hydrogen peroxide	5/221	96/23276	0.00223818	0.0332779	0.0271535	Slc4a1/Gpx1/Aqp1/Axl/Epor	5
163	SP_20.SP_10	GO:0006898	receptor-mediated endocytosis	7/221	189/23276	0.00225148	0.0332779	0.0271535	Snca/Cd24a/Tfrc/Picalm/Cd36/Smap1/Kif3a	7
164	SP_20.SP_10	GO:0045637	regulation of myeloid cell differentiation	7/221	189/23276	0.00225148	0.0332779	0.0271535	Car2/Isg15/Zfpm1/Gata1/Hmgb2/Smap1/Mafb	7
165	SP_20.SP_10	GO:0043900	regulation of multi-organism process	11/221	418/23276	0.00228096	0.0334625	0.0273042	Prdx2/Rsad2/Trim59/Isg20/Rad23a/Trim10/Isg15/Cd36/Camp/Ltf/Stom	11
166	SP_20.SP_10	GO:0002385	mucosal immune response	3/221	28/23276	0.00232165	0.0334625	0.0273042	Camp/Ltf/Hist1h2bc	3
167	SP_20.SP_10	GO:0035162	embryonic hemopoiesis	3/221	28/23276	0.00232165	0.0334625	0.0273042	Klf1/Zfpm1/Gata1	3
168	SP_20.SP_10	GO:1901342	regulation of vasculature development	8/221	243/23276	0.00232905	0.0334625	0.0273042	Aqp1/Ngp/Cd36/Camp/Rap1a/Add1/Cd59a/Cela1	8
169	SP_20.SP_10	GO:0006874	cellular calcium ion homeostasis	10/221	358/23276	0.00233299	0.0334625	0.0273042	Snca/Cd24a/Grina/Kel/Cd36/Atp2b4/Pvalb/Epor/Atp1a2/Slc30a1	10
170	SP_20.SP_10	GO:0051604	protein maturation	9/221	300/23276	0.00237735	0.0338983	0.0276597	Snca/S100a8/S100a9/Ctse/Isca1/Tspan33/Metap2/Ctss/Cd59a	9
171	SP_20.SP_10	GO:0002251	organ or tissue specific immune response	3/221	29/23276	0.00257155	0.0360654	0.029428	Camp/Ltf/Hist1h2bc	3
172	SP_20.SP_10	GO:0035794	positive regulation of mitochondrial membrane permeability	3/221	29/23276	0.00257155	0.0360654	0.029428	Sh3glb1/Atpif1/Bnip3l	3
173	SP_20.SP_10	GO:2001242	regulation of intrinsic apoptotic signaling pathway	6/221	144/23276	0.00257397	0.0360654	0.029428	S100a8/S100a9/Gpx1/Grina/Sh3glb1/Dapk2	6
174	SP_20.SP_10	GO:0090066	regulation of anatomical structure size	12/221	489/23276	0.00259985	0.0362186	0.029553	Gpx1/Aqp1/Gch1/Kel/Spta1/Clcn3/Mgll/Cln8/Gclm/Gclc/Add1/Atp1a2	12
175	SP_20.SP_10	GO:0015696	ammonium transport	5/221	100/23276	0.00267407	0.0370397	0.030223	Rhd/Snca/Aqp1/Rhag/Fcgr3	5
176	SP_20.SP_10	GO:0009064	glutamine family amino acid metabolic process	4/221	61/23276	0.00270327	0.0372314	0.0303795	Gclm/Atp2b4/Gclc/Glul	4
177	SP_20.SP_10	GO:0001818	negative regulation of cytokine production	7/221	197/23276	0.002838	0.0388662	0.0317134	Cd24a/Zfpm1/Axl/Prnp/Tspo/Cd59a/Gpnmb	7
178	SP_20.SP_10	GO:0055074	calcium ion homeostasis	10/221	371/23276	0.00301197	0.041017	0.0334683	Snca/Cd24a/Grina/Kel/Cd36/Atp2b4/Pvalb/Epor/Atp1a2/Slc30a1	10
179	SP_20.SP_10	GO:0006638	neutral lipid metabolic process	5/221	103/23276	0.0030391	0.0411373	0.0335665	Snca/Gpx1/Mgll/Cd36/Lpin2	5
180	SP_20.SP_10	GO:0046942	carboxylic acid transport	8/221	254/23276	0.00305475	0.0411373	0.0335665	Snca/Slc43a1/Cln8/Slc6a9/Slc16a1/Cd36/Slc38a5/Slc23a1	8
181	SP_20.SP_10	GO:0006836	neurotransmitter transport	6/221	150/23276	0.00315175	0.042209	0.034441	Snca/Cln8/Slc6a9/Rap1a/Atp1a2/Slc30a1	6
182	SP_20.SP_10	GO:0002437	inflammatory response to antigenic stimulus	4/221	64/23276	0.00321945	0.0428789	0.0349876	Cd24a/Gpx1/Hmgb2/Fcgr3	4
183	SP_20.SP_10	GO:0015849	organic acid transport	8/221	258/23276	0.00335837	0.0444846	0.0362978	Snca/Slc43a1/Cln8/Slc6a9/Slc16a1/Cd36/Slc38a5/Slc23a1	8
184	SP_20.SP_10	GO:0002861	regulation of inflammatory response to antigenic stimulus	3/221	32/23276	0.00341849	0.0450348	0.0367468	Cd24a/Gpx1/Fcgr3	3
185	SP_20.SP_10	GO:0010038	response to metal ion	7/221	204/23276	0.00344156	0.0450937	0.0367948	Snca/Tfrc/Aqp1/Alad/Prnp/Slc30a1/Slc25a24	7
186	SP_20.SP_10	GO:0072503	cellular divalent inorganic cation homeostasis	10/221	379/23276	0.00350268	0.0456115	0.0372173	Snca/Cd24a/Grina/Kel/Cd36/Atp2b4/Pvalb/Epor/Atp1a2/Slc30a1	10
187	SP_20.SP_10	GO:0006790	sulfur compound metabolic process	8/221	260/23276	0.00351871	0.0456115	0.0372173	Snca/Gpx1/Hagh/Isca1/Gclm/Hs6st1/Gclc/Gpx4	8
188	SP_20.SP_10	GO:0060249	anatomical structure homeostasis	9/221	319/23276	0.00357	0.0460093	0.0375419	Car2/Tfrc/Clcn3/Cln8/Gata1/Add1/Ctss/Pnkp/Lipa	9
189	SP_20.SP_10	GO:0001505	regulation of neurotransmitter levels	6/221	154/23276	0.00358736	0.0460093	0.0375419	Snca/Cln8/Slc6a9/Rap1a/Atp1a2/Slc30a1	6
190	SP_20.SP_10	GO:0006914	autophagy	11/221	444/23276	0.00360968	0.046052	0.0375767	Snca/S100a8/S100a9/Sh3glb1/D17Wsu92e/Atpif1/Bnip3l/Gabarap/Tspo/Stom/Map1lc3b	11
191	SP_20.SP_10	GO:2001236	regulation of extrinsic apoptotic signaling pathway	6/221	155/23276	0.00370292	0.0469941	0.0383455	Prdx2/Gpx1/Gclm/Gata1/Gclc/Hmgb2	6
192	SP_20.SP_10	GO:1902108	regulation of mitochondrial membrane permeability involved in apoptotic process	3/221	33/23276	0.00373426	0.047145	0.0384686	Sh3glb1/Atpif1/Bnip3l	3
193	SP_20.SP_10	GO:0048002	antigen processing and presentation of peptide antigen	4/221	67/23276	0.00379903	0.0477142	0.0389331	Ctse/Fcgr3/March8/Ctss	4
194	SP_20.SP_10	GO:0050729	positive regulation of inflammatory response	5/221	109/23276	0.00387496	0.048417	0.0395065	S100a8/Cd24a/S100a9/Fcgr3/Ctss	5
195	SP_20.SP_19	GO:0006778	porphyrin-containing compound metabolic process	15/187	38/23276	2.78982e-22	6.39147e-19	5.2008e-19	Alas2/Hmbs/Blvrb/Tmem14c/Alad/Fech/Ank1/Uros/Cpox/Urod/Hebp1/Spta1/Atpif1/Abcb6/Slc25a38	15
196	SP_20.SP_19	GO:0006779	porphyrin-containing compound biosynthetic process	13/187	26/23276	3.61385e-21	2.27742e-18	1.85316e-18	Alas2/Hmbs/Tmem14c/Alad/Fech/Ank1/Uros/Cpox/Urod/Spta1/Atpif1/Abcb6/Slc25a38	13
197	SP_20.SP_19	GO:0033014	tetrapyrrole biosynthetic process	13/187	26/23276	3.61385e-21	2.27742e-18	1.85316e-18	Alas2/Hmbs/Tmem14c/Alad/Fech/Ank1/Uros/Cpox/Urod/Spta1/Atpif1/Abcb6/Slc25a38	13
198	SP_20.SP_19	GO:0033013	tetrapyrrole metabolic process	15/187	44/23276	3.97628e-21	2.27742e-18	1.85316e-18	Alas2/Hmbs/Blvrb/Tmem14c/Alad/Fech/Ank1/Uros/Cpox/Urod/Hebp1/Spta1/Atpif1/Abcb6/Slc25a38	15
199	SP_20.SP_19	GO:0034101	erythrocyte homeostasis	19/187	122/23276	2.462e-19	1.12809e-16	9.17935e-17	Alas2/Hba-a1/Tmem14c/Rhd/Fech/Klf1/Cd24a/Hmgb2/Ank1/Rhag/Klf13/Atpif1/Hba-a2/Gata1/Add1/G6pdx/Trim10/Zfpm1/Slc25a38	19
200	SP_20.SP_19	GO:0030218	erythrocyte differentiation	18/187	111/23276	1.05213e-18	4.01739e-16	3.269e-16	Alas2/Hba-a1/Tmem14c/Rhd/Fech/Klf1/Hmgb2/Ank1/Rhag/Klf13/Atpif1/Hba-a2/Gata1/Add1/G6pdx/Trim10/Zfpm1/Slc25a38	18
201	SP_20.SP_19	GO:0042168	heme metabolic process	12/187	30/23276	3.85852e-18	1.26284e-15	1.02758e-15	Alas2/Hmbs/Blvrb/Tmem14c/Alad/Fech/Uros/Cpox/Urod/Hebp1/Atpif1/Slc25a38	12
202	SP_20.SP_19	GO:0002262	myeloid cell homeostasis	19/187	149/23276	1.20686e-17	3.45615e-15	2.81231e-15	Alas2/Hba-a1/Tmem14c/Rhd/Fech/Klf1/Cd24a/Hmgb2/Ank1/Rhag/Klf13/Atpif1/Hba-a2/Gata1/Add1/G6pdx/Trim10/Zfpm1/Slc25a38	19
203	SP_20.SP_19	GO:0051188	cofactor biosynthetic process	17/187	115/23276	5.08688e-17	1.29489e-14	1.05367e-14	Alas2/Hmbs/Tmem14c/Alad/Fech/Ank1/Snca/Uros/Cpox/Urod/Spta1/Atpif1/Gch1/Abcb6/G6pdx/Mpc1/Slc25a38	17
204	SP_20.SP_19	GO:0006783	heme biosynthetic process	10/187	21/23276	2.87158e-16	6.57879e-14	5.35323e-14	Alas2/Hmbs/Tmem14c/Alad/Fech/Uros/Cpox/Urod/Atpif1/Slc25a38	10
205	SP_20.SP_19	GO:0048872	homeostasis of number of cells	21/187	277/23276	9.64478e-15	2.00874e-12	1.63454e-12	Prdx2/Alas2/Hba-a1/Tmem14c/Rhd/Fech/Klf1/Cd24a/Hmgb2/Ank1/Rhag/Klf13/Spta1/Atpif1/Hba-a2/Gata1/Add1/G6pdx/Trim10/Zfpm1/Slc25a38	21
206	SP_20.SP_19	GO:0042440	pigment metabolic process	12/187	60/23276	5.06513e-14	9.67019e-12	7.86873e-12	Alas2/Hmbs/Blvrb/Tmem14c/Alad/Fech/Uros/Cpox/Urod/Hebp1/Atpif1/Slc25a38	12
207	SP_20.SP_19	GO:0030099	myeloid cell differentiation	22/187	352/23276	1.13833e-13	2.00609e-11	1.63237e-11	Alas2/Hba-a1/Tmem14c/Rhd/Tfrc/Fech/Klf1/Hmgb2/Ank1/Rhag/Car2/Klf13/Atpif1/Hba-a2/Gata1/Hist1h4i/Add1/G6pdx/Trim10/Zfpm1/Slc25a38/Itgb3	22
208	SP_20.SP_19	GO:0051186	cofactor metabolic process	20/187	322/23276	1.78148e-12	2.91526e-10	2.37218e-10	Alas2/Hmbs/Blvrb/Tmem14c/Alad/Fech/Ank1/Snca/Uros/Cpox/Urod/Hebp1/Spta1/Atpif1/Gch1/Abcb6/Cs/G6pdx/Mpc1/Slc25a38	20
209	SP_20.SP_19	GO:0046148	pigment biosynthetic process	10/187	47/23276	3.51993e-12	5.37611e-10	4.3746e-10	Alas2/Hmbs/Tmem14c/Alad/Fech/Uros/Cpox/Urod/Atpif1/Slc25a38	10
210	SP_20.SP_19	GO:0048821	erythrocyte development	8/187	32/23276	1.33211e-10	1.90741e-08	1.55208e-08	Hba-a1/Rhd/Klf1/Ank1/Rhag/Hba-a2/Gata1/G6pdx	8
211	SP_20.SP_19	GO:0061515	myeloid cell development	9/187	63/23276	1.87254e-09	2.52353e-07	2.05342e-07	Hba-a1/Rhd/Klf1/Ank1/Rhag/Hba-a2/Gata1/G6pdx/Zfpm1	9
212	SP_20.SP_19	GO:0055072	iron ion homeostasis	9/187	69/23276	4.30205e-09	5.47555e-07	4.45551e-07	Alas2/Rhd/Tfrc/Fech/Ank1/Rhag/Picalm/Abcb6/Ltf	9
213	SP_20.SP_19	GO:0006979	response to oxidative stress	15/187	327/23276	6.94349e-08	8.37238e-06	6.8127e-06	Prdx2/Slc4a1/Gpx1/Snca/Ucp2/Atf4/Aqp1/Cln8/Gch1/Pnkp/Epor/Gpx4/G6pdx/Gclm/Psap	15
214	SP_20.SP_19	GO:0055076	transition metal ion homeostasis	9/187	105/23276	1.78002e-07	2.03902e-05	1.65917e-05	Alas2/Rhd/Tfrc/Fech/Ank1/Rhag/Picalm/Abcb6/Ltf	9
215	SP_20.SP_19	GO:0044403	symbiosis, encompassing mutualism through parasitism	13/187	285/23276	5.68741e-07	5.92266e-05	4.81933e-05	Gpx1/Isg20/Aqp1/Camp/Ctsb/Rad23a/Stom/Rab43/Epor/Ltf/Trim10/Trim59/Itgb3	13
216	SP_20.SP_19	GO:0044419	interspecies interaction between organisms	13/187	285/23276	5.68741e-07	5.92266e-05	4.81933e-05	Gpx1/Isg20/Aqp1/Camp/Ctsb/Rad23a/Stom/Rab43/Epor/Ltf/Trim10/Trim59/Itgb3	13
217	SP_20.SP_19	GO:0000302	response to reactive oxygen species	9/187	163/23276	7.1061e-06	0.000707829	0.000575968	Prdx2/Slc4a1/Gpx1/Snca/Ucp2/Aqp1/Gch1/Epor/Psap	9
218	SP_20.SP_19	GO:0042744	hydrogen peroxide catabolic process	4/187	17/23276	8.84748e-06	0.000844566	0.000687232	Prdx2/Gpx1/Snca/Gpx4	4
219	SP_20.SP_19	GO:1900407	regulation of cellular response to oxidative stress	6/187	62/23276	1.04997e-05	0.000962194	0.000782947	Gpx1/Snca/Atf4/Gch1/Epor/Psap	6
220	SP_20.SP_19	GO:0048871	multicellular organismal homeostasis	12/187	320/23276	1.15766e-05	0.00102008	0.000830046	Rhd/Tfrc/Gpx1/Rhag/Car2/Aqp1/Cln8/Gata1/Clcn3/Add1/Acp5/Itgb3	12
221	SP_20.SP_19	GO:1902882	regulation of response to oxidative stress	6/187	66/23276	1.51113e-05	0.00128222	0.00104336	Gpx1/Snca/Atf4/Gch1/Epor/Psap	6
222	SP_20.SP_19	GO:0072593	reactive oxygen species metabolic process	10/187	230/23276	1.79408e-05	0.00146794	0.00119448	Prdx2/Gpx1/Snca/Atpif1/Gch1/Tspo/Clcn3/Gpx4/G6pdx/Acp5	10
223	SP_20.SP_19	GO:0016032	viral process	10/187	233/23276	2.00567e-05	0.00158448	0.00128931	Isg20/Ctsb/Rad23a/Stom/Rab43/Epor/Ltf/Trim10/Trim59/Itgb3	10
224	SP_20.SP_19	GO:0008637	apoptotic mitochondrial changes	7/187	106/23276	2.40714e-05	0.00183825	0.00149581	Gpx1/Cd24a/Atpif1/Lmna/Map3k1/Sh3glb1/Gclm	7
225	SP_20.SP_19	GO:0019058	viral life cycle	9/187	191/23276	2.52524e-05	0.00186623	0.00151857	Isg20/Ctsb/Rad23a/Stom/Rab43/Ltf/Trim10/Trim59/Itgb3	9
226	SP_20.SP_19	GO:0034599	cellular response to oxidative stress	9/187	195/23276	2.97254e-05	0.00212816	0.0017317	Prdx2/Gpx1/Snca/Atf4/Aqp1/Gch1/Epor/G6pdx/Psap	9
227	SP_20.SP_19	GO:0044764	multi-organism cellular process	10/187	248/23276	3.41585e-05	0.00237143	0.00192965	Isg20/Ctsb/Rad23a/Stom/Rab43/Epor/Ltf/Trim10/Trim59/Itgb3	10
228	SP_20.SP_19	GO:2001234	negative regulation of apoptotic signaling pathway	9/187	203/23276	4.07108e-05	0.00274319	0.00223216	Prdx2/Gpx1/Hmgb2/Grina/Ybx3/Lmna/Gata1/Sh3glb1/Gclm	9
229	SP_20.SP_19	GO:0090066	regulation of anatomical structure size	14/187	489/23276	4.40791e-05	0.00284586	0.00231571	Gpx1/Spta1/Aqp1/Cln8/Map3k1/Gch1/Mgll/Clcn3/Add1/G6pdx/Add2/Gclm/P2rx1/Kel	14
230	SP_20.SP_19	GO:0018198	peptidyl-cysteine modification	4/187	25/23276	4.4719e-05	0.00284586	0.00231571	Hmbs/S100a9/S100a8/Rab6a	4
231	SP_20.SP_19	GO:2001233	regulation of apoptotic signaling pathway	12/187	370/23276	4.80585e-05	0.00297573	0.00242138	Prdx2/Gpx1/Hmgb2/S100a9/Atpif1/Grina/S100a8/Ybx3/Lmna/Gata1/Sh3glb1/Gclm	12
232	SP_20.SP_19	GO:0098869	cellular oxidant detoxification	5/187	53/23276	6.65986e-05	0.00401519	0.0032672	Prdx2/Gpx1/Mgst3/Gch1/Gpx4	5
233	SP_20.SP_19	GO:0010035	response to inorganic substance	12/187	386/23276	7.2019e-05	0.00423065	0.00344253	Prdx2/Slc4a1/Alad/Tfrc/Gpx1/Snca/Ucp2/Aqp1/Gch1/Epor/Psap/Clic4	12
234	SP_20.SP_19	GO:0032844	regulation of homeostatic process	13/187	455/23276	8.46357e-05	0.00474237	0.00385892	Tfrc/Cd24a/Hmgb2/Snca/Ucp2/Car2/Klf13/Gata1/Tspo/Pnkp/Zfpm1/Gclm/Itgb3	13
235	SP_20.SP_19	GO:0051702	interaction with symbiont	5/187	56/23276	8.694e-05	0.00474237	0.00385892	Gpx1/Aqp1/Camp/Stom/Ltf	5
236	SP_20.SP_19	GO:1990748	cellular detoxification	5/187	56/23276	8.694e-05	0.00474237	0.00385892	Prdx2/Gpx1/Mgst3/Gch1/Gpx4	5
237	SP_20.SP_19	GO:2001237	negative regulation of extrinsic apoptotic signaling pathway	6/187	92/23276	9.98007e-05	0.00531729	0.00432673	Prdx2/Gpx1/Hmgb2/Lmna/Gata1/Gclm	6
238	SP_20.SP_19	GO:0098754	detoxification	5/187	60/23276	0.000121123	0.00630664	0.00513178	Prdx2/Gpx1/Mgst3/Gch1/Gpx4	5
239	SP_20.SP_19	GO:0002523	leukocyte migration involved in inflammatory response	3/187	13/23276	0.000137543	0.00656479	0.00534184	Cd24a/S100a9/S100a8	3
240	SP_20.SP_19	GO:0006995	cellular response to nitrogen starvation	3/187	13/23276	0.000137543	0.00656479	0.00534184	Rhd/Rhag/Gabarap	3
241	SP_20.SP_19	GO:0033690	positive regulation of osteoblast proliferation	3/187	13/23276	0.000137543	0.00656479	0.00534184	Gata1/Ltf/Itgb3	3
242	SP_20.SP_19	GO:0043562	cellular response to nitrogen levels	3/187	13/23276	0.000137543	0.00656479	0.00534184	Rhd/Rhag/Gabarap	3
243	SP_20.SP_19	GO:1903202	negative regulation of oxidative stress-induced cell death	4/187	35/23276	0.000173843	0.00781725	0.00636098	Gpx1/Atf4/Epor/Psap	4
244	SP_20.SP_19	GO:0019755	one-carbon compound transport	3/187	14/23276	0.00017402	0.00781725	0.00636098	Rhag/Car2/Aqp1	3
245	SP_20.SP_19	GO:0072488	ammonium transmembrane transport	3/187	14/23276	0.00017402	0.00781725	0.00636098	Rhd/Rhag/Aqp1	3
246	SP_20.SP_19	GO:0030003	cellular cation homeostasis	13/187	495/23276	0.000194367	0.00856335	0.00696809	Alas2/Tfrc/Cd24a/Snca/Car2/Grina/Abcb6/Epor/Clcn3/Pvalb/Clic4/Kel/Itgb3	13
247	SP_20.SP_19	GO:1900408	negative regulation of cellular response to oxidative stress	4/187	37/23276	0.000216549	0.0091873	0.0074758	Gpx1/Atf4/Epor/Psap	4
248	SP_20.SP_19	GO:1902883	negative regulation of response to oxidative stress	4/187	37/23276	0.000216549	0.0091873	0.0074758	Gpx1/Atf4/Epor/Psap	4
249	SP_20.SP_19	GO:0001894	tissue homeostasis	8/187	202/23276	0.000237335	0.00950034	0.00773052	Tfrc/Car2/Cln8/Gata1/Clcn3/Add1/Acp5/Itgb3	8
250	SP_20.SP_19	GO:0042743	hydrogen peroxide metabolic process	4/187	38/23276	0.000240515	0.00950034	0.00773052	Prdx2/Gpx1/Snca/Gpx4	4
251	SP_20.SP_19	GO:0045646	regulation of erythrocyte differentiation	4/187	38/23276	0.000240515	0.00950034	0.00773052	Hmgb2/Klf13/Gata1/Zfpm1	4
252	SP_20.SP_19	GO:1901031	regulation of response to reactive oxygen species	4/187	38/23276	0.000240515	0.00950034	0.00773052	Snca/Gch1/Epor/Psap	4
253	SP_20.SP_19	GO:0006323	DNA packaging	7/187	154/23276	0.000253857	0.00985741	0.00802107	H3f3a/Hist1h1e/Hist1h1c/H3f3b/Hist1h1a/Hist1h4i/Asf1b	7
254	SP_20.SP_19	GO:0015669	gas transport	3/187	16/23276	0.000264571	0.00998987	0.00812886	Rhag/Car2/Aqp1	3
255	SP_20.SP_19	GO:0006790	sulfur compound metabolic process	9/187	260/23276	0.000265989	0.00998987	0.00812886	Gpx1/Snca/Hs6st1/Cs/Gpx4/Isca1/G6pdx/Mpc1/Gclm	9
256	SP_20.SP_19	GO:0060249	anatomical structure homeostasis	10/187	319/23276	0.000270727	0.0100038	0.00814018	Tfrc/Car2/Cln8/Pcna/Gata1/Pnkp/Clcn3/Add1/Acp5/Itgb3	10
257	SP_20.SP_19	GO:2000377	regulation of reactive oxygen species metabolic process	7/187	158/23276	0.000296778	0.0107923	0.00878184	Prdx2/Snca/Gch1/Tspo/Clcn3/G6pdx/Acp5	7
258	SP_20.SP_19	GO:0006595	polyamine metabolic process	3/187	17/23276	0.000319369	0.0114324	0.00930266	Odc1/Smox/Azin1	3
259	SP_20.SP_19	GO:0032846	positive regulation of homeostatic process	8/187	214/23276	0.000349933	0.0123338	0.0100361	Tfrc/Cd24a/Hmgb2/Snca/Car2/Gata1/Pnkp/Itgb3	8
260	SP_20.SP_19	GO:0006884	cell volume homeostasis	3/187	18/23276	0.000380982	0.0132247	0.0107611	Aqp1/Clcn3/Add1	3
261	SP_20.SP_19	GO:0034728	nucleosome organization	6/187	121/23276	0.000444029	0.0147196	0.0119775	Hist1h1e/Hist3h2a/Hist1h1c/Hist1h1a/Hist1h4i/Asf1b	6
262	SP_20.SP_19	GO:0020027	hemoglobin metabolic process	3/187	19/23276	0.000449748	0.0147196	0.0119775	Alas2/Fech/Add1	3
263	SP_20.SP_19	GO:0045780	positive regulation of bone resorption	3/187	19/23276	0.000449748	0.0147196	0.0119775	Tfrc/Car2/Itgb3	3
264	SP_20.SP_19	GO:0046852	positive regulation of bone remodeling	3/187	19/23276	0.000449748	0.0147196	0.0119775	Tfrc/Car2/Itgb3	3
265	SP_20.SP_19	GO:0071824	protein-DNA complex subunit organization	7/187	176/23276	0.000567663	0.0183171	0.0149048	Hist1h1e/Hist3h2a/Hist1h1c/H3f3b/Hist1h1a/Hist1h4i/Asf1b	7
266	SP_20.SP_19	GO:0030219	megakaryocyte differentiation	4/187	48/23276	0.000595577	0.0189509	0.0154206	Hmgb2/Gata1/Hist1h4i/Zfpm1	4
267	SP_20.SP_19	GO:0051882	mitochondrial depolarization	3/187	21/23276	0.000610046	0.0191454	0.0155788	Atpif1/Tspo/Gclm	3
268	SP_20.SP_19	GO:0043903	regulation of symbiosis, encompassing mutualism through parasitism	7/187	179/23276	0.000627538	0.0194282	0.015809	Isg20/Camp/Rad23a/Stom/Ltf/Trim10/Trim59	7
269	SP_20.SP_19	GO:0043523	regulation of neuron apoptotic process	8/187	235/23276	0.000649609	0.0198434	0.0161468	Prdx2/Gpx1/Snca/Atf4/Btg2/Epor/G6pdx/Gclm	8
270	SP_20.SP_19	GO:0071496	cellular response to external stimulus	7/187	182/23276	0.000692323	0.0204475	0.0166384	Rhd/Tfrc/Rhag/Atf4/Aqp1/Sh3glb1/Gabarap	7
271	SP_20.SP_19	GO:0006749	glutathione metabolic process	4/187	50/23276	0.000696162	0.0204475	0.0166384	Gpx1/Gpx4/G6pdx/Gclm	4
272	SP_20.SP_19	GO:0043462	regulation of ATPase activity	4/187	50/23276	0.000696162	0.0204475	0.0166384	Atpif1/Dnajb1/Ltf/Rab6a	4
273	SP_20.SP_19	GO:1901214	regulation of neuron death	9/187	299/23276	0.00073033	0.0209589	0.0170545	Prdx2/Gpx1/Snca/Atf4/Btg2/Picalm/Epor/G6pdx/Gclm	9
274	SP_20.SP_19	GO:0006333	chromatin assembly or disassembly	6/187	133/23276	0.00073187	0.0209589	0.0170545	Hist1h1e/Hist3h2a/Hist1h1c/Hist1h1a/Hist1h4i/Asf1b	6
275	SP_20.SP_19	GO:1903201	regulation of oxidative stress-induced cell death	4/187	51/23276	0.00075071	0.0209741	0.0170668	Gpx1/Atf4/Epor/Psap	4
276	SP_20.SP_19	GO:2000378	negative regulation of reactive oxygen species metabolic process	4/187	51/23276	0.00075071	0.0209741	0.0170668	Prdx2/Tspo/G6pdx/Acp5	4
277	SP_20.SP_19	GO:0033688	regulation of osteoblast proliferation	3/187	23/23276	0.000802785	0.022043	0.0179366	Gata1/Ltf/Itgb3	3
278	SP_20.SP_19	GO:0046718	viral entry into host cell	4/187	52/23276	0.00080821	0.022043	0.0179366	Ctsb/Trim10/Trim59/Itgb3	4
279	SP_20.SP_19	GO:1903900	regulation of viral life cycle	6/187	136/23276	0.000822399	0.0221661	0.0180368	Isg20/Rad23a/Stom/Ltf/Trim10/Trim59	6
280	SP_20.SP_19	GO:0045637	regulation of myeloid cell differentiation	7/187	189/23276	0.000864181	0.0228771	0.0186153	Hmgb2/Car2/Klf13/Gata1/Hist1h4i/Zfpm1/Itgb3	7
281	SP_20.SP_19	GO:0051851	modification by host of symbiont morphology or physiology	4/187	53/23276	0.000868749	0.0228771	0.0186153	Aqp1/Camp/Stom/Ltf	4
282	SP_20.SP_19	GO:0006821	chloride transport	5/187	93/23276	0.000931191	0.0240988	0.0196095	Slc4a1/Car2/Tspo/Clcn3/Clic4	5
283	SP_20.SP_19	GO:0010639	negative regulation of organelle organization	9/187	310/23276	0.000942018	0.0240988	0.0196095	Gpx1/Snca/H3f3a/Spta1/Lmna/Tspo/H3f3b/Add1/Add2	9
284	SP_20.SP_19	GO:0030260	entry into host cell	4/187	55/23276	0.000999296	0.0240988	0.0196095	Ctsb/Trim10/Trim59/Itgb3	4
285	SP_20.SP_19	GO:0044409	entry into host	4/187	55/23276	0.000999296	0.0240988	0.0196095	Ctsb/Trim10/Trim59/Itgb3	4
286	SP_20.SP_19	GO:0051806	entry into cell of other organism involved in symbiotic interaction	4/187	55/23276	0.000999296	0.0240988	0.0196095	Ctsb/Trim10/Trim59/Itgb3	4
287	SP_20.SP_19	GO:0051828	entry into other organism involved in symbiotic interaction	4/187	55/23276	0.000999296	0.0240988	0.0196095	Ctsb/Trim10/Trim59/Itgb3	4
288	SP_20.SP_19	GO:0052126	movement in host environment	4/187	55/23276	0.000999296	0.0240988	0.0196095	Ctsb/Trim10/Trim59/Itgb3	4
289	SP_20.SP_19	GO:0052192	movement in environment of other organism involved in symbiotic interaction	4/187	55/23276	0.000999296	0.0240988	0.0196095	Ctsb/Trim10/Trim59/Itgb3	4
290	SP_20.SP_19	GO:0006342	chromatin silencing	5/187	95/23276	0.00102485	0.0243352	0.0198018	Hist1h2ao/Hist1h2ae/Hist1h2an/H2afz/Hist3h2a	5
291	SP_20.SP_19	GO:0000303	response to superoxide	3/187	25/23276	0.00103034	0.0243352	0.0198018	Prdx2/Ucp2/Gch1	3
292	SP_20.SP_19	GO:0071103	DNA conformation change	7/187	196/23276	0.00106808	0.0248589	0.020228	H3f3a/Hist1h1e/Hist1h1c/H3f3b/Hist1h1a/Hist1h4i/Asf1b	7
293	SP_20.SP_19	GO:0042542	response to hydrogen peroxide	5/187	96/23276	0.00107422	0.0248589	0.020228	Slc4a1/Gpx1/Aqp1/Epor/Psap	5
294	SP_20.SP_19	GO:2001242	regulation of intrinsic apoptotic signaling pathway	6/187	144/23276	0.00110631	0.0253456	0.020624	Gpx1/S100a9/Grina/S100a8/Ybx3/Sh3glb1	6
295	SP_20.SP_19	GO:0032272	negative regulation of protein polymerization	4/187	57/23276	0.00114305	0.0255069	0.0207552	Snca/Spta1/Add1/Add2	4
296	SP_20.SP_19	GO:0051402	neuron apoptotic process	8/187	257/23276	0.00115745	0.0255069	0.0207552	Prdx2/Gpx1/Snca/Atf4/Btg2/Epor/G6pdx/Gclm	8
297	SP_20.SP_19	GO:0000305	response to oxygen radical	3/187	26/23276	0.00115789	0.0255069	0.0207552	Prdx2/Ucp2/Gch1	3
298	SP_20.SP_19	GO:0033687	osteoblast proliferation	3/187	26/23276	0.00115789	0.0255069	0.0207552	Gata1/Ltf/Itgb3	3
299	SP_20.SP_19	GO:0006334	nucleosome assembly	5/187	98/23276	0.00117822	0.0257076	0.0209185	Hist1h1e/Hist1h1c/Hist1h1a/Hist1h4i/Asf1b	5
300	SP_20.SP_19	GO:0051881	regulation of mitochondrial membrane potential	4/187	58/23276	0.00122009	0.0263701	0.0214576	Ucp2/Atpif1/Tspo/Gclm	4
301	SP_20.SP_19	GO:0045814	negative regulation of gene expression, epigenetic	5/187	99/23276	0.00123293	0.0263984	0.0214807	Hist1h2ao/Hist1h2ae/Hist1h2an/H2afz/Hist3h2a	5
302	SP_20.SP_19	GO:0050792	regulation of viral process	6/187	148/23276	0.00127379	0.0270208	0.0219871	Isg20/Rad23a/Stom/Ltf/Trim10/Trim59	6
303	SP_20.SP_19	GO:0015696	ammonium transport	5/187	100/23276	0.00128949	0.0271029	0.0220539	Rhd/Rhag/Snca/Aqp1/P2rx1	5
304	SP_20.SP_19	GO:0042060	wound healing	9/187	326/23276	0.00133646	0.0275727	0.0224362	Prdx2/Gpx1/S100a9/Aqp1/Map3k1/Gata1/Tspan8/P2rx1/Itgb3	9
305	SP_20.SP_19	GO:0008584	male gonad development	5/187	101/23276	0.00134795	0.0275727	0.0224362	Hmgb2/Ybx3/Gata1/H3f3b/Eif2s2	5
306	SP_20.SP_19	GO:0046546	development of primary male sexual characteristics	5/187	101/23276	0.00134795	0.0275727	0.0224362	Hmgb2/Ybx3/Gata1/H3f3b/Eif2s2	5
307	SP_20.SP_19	GO:1903034	regulation of response to wounding	10/187	394/23276	0.0013738	0.0278528	0.0226641	Prdx2/Gpx1/Cd24a/S100a9/S100a8/Mgll/Tspan8/Gpx4/Cd59a/Acp5	10
308	SP_20.SP_19	GO:0043901	negative regulation of multi-organism process	6/187	151/23276	0.00141161	0.0282328	0.0229734	Prdx2/Isg20/Camp/Ltf/Trim10/Trim59	6
309	SP_20.SP_19	GO:0002385	mucosal immune response	3/187	28/23276	0.00144183	0.0282328	0.0229734	Camp/Ltf/Otud7b	3
310	SP_20.SP_19	GO:0034105	positive regulation of tissue remodeling	3/187	28/23276	0.00144183	0.0282328	0.0229734	Tfrc/Car2/Itgb3	3
311	SP_20.SP_19	GO:0035162	embryonic hemopoiesis	3/187	28/23276	0.00144183	0.0282328	0.0229734	Klf1/Gata1/Zfpm1	3
312	SP_20.SP_19	GO:0065004	protein-DNA complex assembly	6/187	153/23276	0.00150963	0.0293098	0.0238497	Hist1h1e/Hist1h1c/H3f3b/Hist1h1a/Hist1h4i/Asf1b	6
313	SP_20.SP_19	GO:0032535	regulation of cellular component size	9/187	333/23276	0.00154643	0.029524	0.024024	Spta1/Aqp1/Cln8/Map3k1/Mgll/Clcn3/Add1/Add2/Kel	9
314	SP_20.SP_19	GO:0070997	neuron death	9/187	333/23276	0.00154643	0.029524	0.024024	Prdx2/Gpx1/Snca/Atf4/Btg2/Picalm/Epor/G6pdx/Gclm	9
315	SP_20.SP_19	GO:0045453	bone resorption	4/187	62/23276	0.00156476	0.0296269	0.0241077	Tfrc/Car2/Acp5/Itgb3	4
316	SP_20.SP_19	GO:0002251	organ or tissue specific immune response	3/187	29/23276	0.00159875	0.0299118	0.0243396	Camp/Ltf/Otud7b	3
317	SP_20.SP_19	GO:2001236	regulation of extrinsic apoptotic signaling pathway	6/187	155/23276	0.00161274	0.0299118	0.0243396	Prdx2/Gpx1/Hmgb2/Lmna/Gata1/Gclm	6
318	SP_20.SP_19	GO:0050727	regulation of inflammatory response	8/187	271/23276	0.00161897	0.0299118	0.0243396	Gpx1/Cd24a/S100a9/S100a8/Mgll/Gpx4/Cd59a/Acp5	8
319	SP_20.SP_19	GO:0051452	intracellular pH reduction	3/187	30/23276	0.00176596	0.0323665	0.026337	Car2/Clcn3/Clic4	3
320	SP_20.SP_19	GO:0042493	response to drug	7/187	215/23276	0.0018155	0.0330104	0.0268609	Alad/Tfrc/Hmgb2/Snca/Aqp1/Rap1a/Gclm	7
321	SP_20.SP_19	GO:1903706	regulation of hemopoiesis	9/187	342/23276	0.00185455	0.0333624	0.0271473	Prdx2/Cd24a/Hmgb2/Car2/Klf13/Gata1/Hist1h4i/Zfpm1/Itgb3	9
322	SP_20.SP_19	GO:0034103	regulation of tissue remodeling	4/187	65/23276	0.00186398	0.0333624	0.0271473	Tfrc/Cd24a/Car2/Itgb3	4
323	SP_20.SP_19	GO:0031668	cellular response to extracellular stimulus	6/187	161/23276	0.00195441	0.0346416	0.0281882	Rhd/Tfrc/Rhag/Atf4/Sh3glb1/Gabarap	6
324	SP_20.SP_19	GO:0009267	cellular response to starvation	5/187	110/23276	0.00196569	0.0346416	0.0281882	Rhd/Rhag/Atf4/Sh3glb1/Gabarap	5
325	SP_20.SP_19	GO:0034614	cellular response to reactive oxygen species	5/187	111/23276	0.00204523	0.0357682	0.0291049	Prdx2/Aqp1/Gch1/Epor/Psap	5
326	SP_20.SP_19	GO:0036473	cell death in response to oxidative stress	4/187	67/23276	0.00208415	0.0359314	0.0292378	Gpx1/Atf4/Epor/Psap	4
327	SP_20.SP_19	GO:0009991	response to extracellular stimulus	9/187	348/23276	0.00208594	0.0359314	0.0292378	Rhd/Alad/Tfrc/Rhag/Atf4/Sh3glb1/Tspo/Gabarap/Slc16a1	9
328	SP_20.SP_19	GO:0051693	actin filament capping	3/187	32/23276	0.00213218	0.0364539	0.0296629	Spta1/Add1/Add2	3
329	SP_20.SP_19	GO:0031497	chromatin assembly	5/187	113/23276	0.00221133	0.0375271	0.0305362	Hist1h1e/Hist1h1c/Hist1h1a/Hist1h4i/Asf1b	5
330	SP_20.SP_19	GO:0006919	activation of cysteine-type endopeptidase activity involved in apoptotic process	4/187	69/23276	0.00232165	0.038824	0.0315915	Snca/S100a9/S100a8/P2rx1	4
331	SP_20.SP_19	GO:0045069	regulation of viral genome replication	4/187	69/23276	0.00232165	0.038824	0.0315915	Isg20/Rad23a/Stom/Ltf	4
332	SP_20.SP_19	GO:0001525	angiogenesis	10/187	424/23276	0.00234966	0.0390078	0.031741	Gpx1/Ngp/Hs6st1/Aqp1/Camp/Tnfaip2/Add1/Cd59a/Clic4/Itgb3	10
333	SP_20.SP_19	GO:0097191	extrinsic apoptotic signaling pathway	7/187	228/23276	0.00252529	0.0416027	0.0338526	Prdx2/Gpx1/Hmgb2/Lmna/Gata1/Gabarap/Gclm	7
334	SP_20.SP_19	GO:0045851	pH reduction	3/187	34/23276	0.00254229	0.0416027	0.0338526	Car2/Clcn3/Clic4	3
335	SP_20.SP_19	GO:0008361	regulation of cell size	6/187	172/23276	0.00271978	0.0441915	0.0359591	Aqp1/Cln8/Mgll/Clcn3/Add1/Kel	6
336	SP_20.SP_19	GO:0006879	cellular iron ion homeostasis	3/187	35/23276	0.00276433	0.0445991	0.0362908	Alas2/Tfrc/Abcb6	3
337	SP_20.SP_19	GO:0007596	blood coagulation	6/187	173/23276	0.00279908	0.044844	0.0364901	Prdx2/S100a9/Gata1/Tspan8/P2rx1/Itgb3	6
338	SP_20.SP_19	GO:0015698	inorganic anion transport	5/187	120/23276	0.00287051	0.0456691	0.0371614	Slc4a1/Car2/Tspo/Clcn3/Clic4	5
339	SP_20.SP_19	GO:0007599	hemostasis	6/187	175/23276	0.00296288	0.0468135	0.0380926	Prdx2/S100a9/Gata1/Tspan8/P2rx1/Itgb3	6
340	SP_20.SP_19	GO:0051817	modification of morphology or physiology of other organism involved in symbiotic interaction	4/187	74/23276	0.0029956	0.0470063	0.0382495	Aqp1/Camp/Stom/Ltf	4
341	SP_20.SP_19	GO:0050817	coagulation	6/187	176/23276	0.00304742	0.0474941	0.0386464	Prdx2/S100a9/Gata1/Tspan8/P2rx1/Itgb3	6
342	SP_20.SP_19	GO:0030835	negative regulation of actin filament depolymerization	3/187	37/23276	0.00324338	0.0482069	0.0392265	Spta1/Add1/Add2	3
343	SP_20.SP_19	GO:1903573	negative regulation of response to endoplasmic reticulum stress	3/187	37/23276	0.00324338	0.0482069	0.0392265	Ppp1r15a/Grina/Yod1	3
344	SP_20.SP_19	GO:0040029	regulation of gene expression, epigenetic	7/187	239/23276	0.00327817	0.0482069	0.0392265	Gpx1/Hist1h2ao/Hist1h2ae/Hist1h2an/H2afz/Hist3h2a/Eif1	7
345	SP_20.SP_19	GO:0097202	activation of cysteine-type endopeptidase activity	4/187	76/23276	0.00329898	0.0482069	0.0392265	Snca/S100a9/S100a8/P2rx1	4
346	SP_20.SP_19	GO:1903901	negative regulation of viral life cycle	4/187	76/23276	0.00329898	0.0482069	0.0392265	Isg20/Ltf/Trim10/Trim59	4
347	SP_20.SP_19	GO:0009411	response to UV	5/187	124/23276	0.00330539	0.0482069	0.0392265	Fech/Gpx1/Aqp1/Hist3h2a/Pcna	5
348	SP_20.SP_19	GO:0010950	positive regulation of endopeptidase activity	5/187	124/23276	0.00330539	0.0482069	0.0392265	Snca/S100a9/S100a8/Picalm/P2rx1	5
349	SP_20.SP_19	GO:0042594	response to starvation	5/187	124/23276	0.00330539	0.0482069	0.0392265	Rhd/Rhag/Atf4/Sh3glb1/Gabarap	5
350	SP_20.SP_19	GO:0006875	cellular metal ion homeostasis	10/187	445/23276	0.00331755	0.0482069	0.0392265	Alas2/Tfrc/Cd24a/Snca/Grina/Abcb6/Epor/Pvalb/Kel/Itgb3	10
351	SP_20.SP_19	GO:0006271	DNA strand elongation involved in DNA replication	2/187	11/23276	0.0033667	0.0482069	0.0392265	Pcna/Fen1	2
352	SP_20.SP_19	GO:0010310	regulation of hydrogen peroxide metabolic process	2/187	11/23276	0.0033667	0.0482069	0.0392265	Prdx2/Snca	2
353	SP_20.SP_19	GO:0018119	peptidyl-cysteine S-nitrosylation	2/187	11/23276	0.0033667	0.0482069	0.0392265	S100a9/S100a8	2
354	SP_20.SP_19	GO:0060253	negative regulation of glial cell proliferation	2/187	11/23276	0.0033667	0.0482069	0.0392265	Tspo/Rnf10	2
355	SP_20.SP_19	GO:0046661	male sex differentiation	5/187	125/23276	0.00342112	0.0486819	0.039613	Hmgb2/Ybx3/Gata1/H3f3b/Eif2s2	5
356	SP_20.SP_19	GO:0006575	cellular modified amino acid metabolic process	6/187	181/23276	0.00349742	0.0494604	0.0402465	Gpx1/Ptdss2/Gch1/Gpx4/G6pdx/Gclm	6
357	SP_20.SP_17	GO:0042742	defense response to bacterium	19/209	262/23276	3.13625e-12	7.89079e-09	6.01499e-09	Camp/Hp/Lyz1/Lbp/Cebpe/Anxa3/Lyz2/Hck/Elane/Ltf/Hmgb2/Plac8/Cyba/Tnfrsf1a/Pglyrp1/Tmf1/Fcer1g/Ncf1/Trem3	19
358	SP_20.SP_17	GO:0002523	leukocyte migration involved in inflammatory response	7/209	13/23276	6.97611e-12	8.77595e-09	6.68972e-09	S100a8/S100a9/Lbp/Elane/Itgb2/Ppbp/Itgam	7
359	SP_20.SP_17	GO:0046496	nicotinamide nucleotide metabolic process	13/209	127/23276	1.31384e-10	6.89675e-08	5.25725e-08	G6pdx/Tkt/Hsd11b1/Hk3/Taldo1/Pkm/Adpgk/Prdx5/Ncf1/Gpi1/Cyb5r4/Pgd/Slc37a2	13
360	SP_20.SP_17	GO:0006897	endocytosis	23/209	495/23276	1.3622e-10	6.89675e-08	5.25725e-08	Fcnb/C3/Lbp/Cebpe/Anxa3/Sort1/Hck/Elane/Prtn3/Syne1/Sorl1/Itgb2/Cyba/Gsn/Anxa2/Cd63/Ehd1/Rap1a/Smap1/Fcer1g/Cnn2/Actn4/Rac1	23
361	SP_20.SP_17	GO:0019362	pyridine nucleotide metabolic process	13/209	129/23276	1.60091e-10	6.89675e-08	5.25725e-08	G6pdx/Tkt/Hsd11b1/Hk3/Taldo1/Pkm/Adpgk/Prdx5/Ncf1/Gpi1/Cyb5r4/Pgd/Slc37a2	13
362	SP_20.SP_17	GO:0030593	neutrophil chemotaxis	11/209	81/23276	1.64469e-10	6.89675e-08	5.25725e-08	S100a8/S100a9/Rac2/Lbp/Csf3r/Itgb2/Fcer1g/Sell/Itgam/Trem3/Rac1	11
363	SP_20.SP_17	GO:0072524	pyridine-containing compound metabolic process	13/209	133/23276	2.35273e-10	8.45637e-08	6.44611e-08	G6pdx/Tkt/Hsd11b1/Hk3/Taldo1/Pkm/Adpgk/Prdx5/Ncf1/Gpi1/Cyb5r4/Pgd/Slc37a2	13
364	SP_20.SP_17	GO:0006909	phagocytosis	14/209	167/23276	3.6813e-10	1.15777e-07	8.82543e-08	Fcnb/C3/Lbp/Cebpe/Anxa3/Hck/Elane/Prtn3/Cyba/Gsn/Rap1a/Fcer1g/Cnn2/Rac1	14
365	SP_20.SP_17	GO:1990266	neutrophil migration	11/209	90/23276	5.26022e-10	1.25575e-07	9.57231e-08	S100a8/S100a9/Rac2/Lbp/Csf3r/Itgb2/Fcer1g/Sell/Itgam/Trem3/Rac1	11
366	SP_20.SP_17	GO:0006733	oxidoreduction coenzyme metabolic process	13/209	142/23276	5.34263e-10	1.25575e-07	9.57231e-08	G6pdx/Tkt/Hsd11b1/Hk3/Taldo1/Pkm/Adpgk/Prdx5/Ncf1/Gpi1/Cyb5r4/Pgd/Slc37a2	13
367	SP_20.SP_17	GO:0006739	NADP metabolic process	8/209	34/23276	5.49016e-10	1.25575e-07	9.57231e-08	G6pdx/Tkt/Hsd11b1/Taldo1/Prdx5/Ncf1/Cyb5r4/Pgd	8
368	SP_20.SP_17	GO:0060627	regulation of vesicle-mediated transport	20/209	405/23276	8.1643e-10	1.71178e-07	1.30486e-07	C3/Rac2/Lbp/Hck/Prtn3/Syne1/Sorl1/Cyba/Anxa2/Cd63/Ehd1/Rap1a/Lamp1/Smap1/Fcer1g/Pram1/Cnn2/Actn4/Glrx/Rab3d	20
369	SP_20.SP_17	GO:0071621	granulocyte chemotaxis	11/209	97/23276	1.19062e-09	2.3043e-07	1.75652e-07	S100a8/S100a9/Rac2/Lbp/Csf3r/Itgb2/Fcer1g/Sell/Itgam/Trem3/Rac1	11
370	SP_20.SP_17	GO:0002444	myeloid leukocyte mediated immunity	10/209	81/23276	2.96199e-09	5.32312e-07	4.0577e-07	C3/Rac2/Anxa3/Elane/Fcer1g/Ncf1/Pram1/Stx11/Trem3/Ywhaz	10
371	SP_20.SP_17	GO:0097530	granulocyte migration	11/209	108/23276	3.78909e-09	6.35557e-07	4.84472e-07	S100a8/S100a9/Rac2/Lbp/Csf3r/Itgb2/Fcer1g/Sell/Itgam/Trem3/Rac1	11
372	SP_20.SP_17	GO:0007159	leukocyte cell-cell adhesion	20/209	476/23276	1.27248e-08	2.00098e-06	1.52531e-06	S100a8/S100a9/Rac2/Vcam1/Elane/Cd44/Lcp1/Itgb2/Gsn/Cxcr4/Sema4a/Fcer1g/Zbtb7b/Dock8/Stx11/Itgam/Pnp/Fcgr4/Itgal/Rsad2	20
373	SP_20.SP_17	GO:0050900	leukocyte migration	15/209	262/23276	1.64069e-08	2.32057e-06	1.76892e-06	S100a8/S100a9/Rac2/Lbp/Vcam1/Elane/Csf3r/Itgb2/Fcer1g/Sell/Dock8/Ppbp/Itgam/Trem3/Rac1	15
374	SP_20.SP_17	GO:0060326	cell chemotaxis	14/209	224/23276	1.66019e-08	2.32057e-06	1.76892e-06	S100a8/S100a9/Rac2/Lbp/Vcam1/Hmgb2/Csf3r/Itgb2/Fcer1g/Sell/Ppbp/Itgam/Trem3/Rac1	14
375	SP_20.SP_17	GO:0007015	actin filament organization	16/209	307/23276	2.02688e-08	2.68401e-06	2.04597e-06	Tmsb4x/Rac2/Twf2/Lcp1/Gsn/Sh3bgrl3/Msrb1/Capzb/Arpc5/Fam101b/Arpc2/Wdr1/Actn4/Vasp/Ttn/Rac1	16
376	SP_20.SP_17	GO:0042119	neutrophil activation	6/209	21/23276	2.36548e-08	2.70525e-06	2.06216e-06	Anxa3/Tyrobp/Cxcr4/Fcer1g/Pram1/Stx11	6
377	SP_20.SP_17	GO:0045730	respiratory burst	6/209	21/23276	2.36548e-08	2.70525e-06	2.06216e-06	Rac2/Lbp/Cybb/Cyba/Ncf1/Rac1	6
378	SP_20.SP_17	GO:0051156	glucose 6-phosphate metabolic process	6/209	21/23276	2.36548e-08	2.70525e-06	2.06216e-06	G6pdx/Tkt/Hsd11b1/Taldo1/Gpi1/Pgd	6
379	SP_20.SP_17	GO:0031349	positive regulation of defense response	15/209	271/23276	2.5723e-08	2.80428e-06	2.13764e-06	S100a8/S100a9/Fcnb/C3/Lbp/Ltf/Hmgb2/Nlrx1/Cyba/Tnfrsf1a/Pglyrp1/Lamp1/Unc93b1/Fcer1g/Rsad2	15
380	SP_20.SP_17	GO:0070486	leukocyte aggregation	19/209	449/23276	2.67499e-08	2.80428e-06	2.13764e-06	S100a8/S100a9/Rac2/Vcam1/Cd44/Lcp1/Itgb2/Gsn/Cxcr4/Sema4a/Fcer1g/Zbtb7b/Dock8/Stx11/Itgam/Pnp/Fcgr4/Itgal/Rsad2	19
381	SP_20.SP_17	GO:0030595	leukocyte chemotaxis	12/209	166/23276	3.63134e-08	3.65458e-06	2.78581e-06	S100a8/S100a9/Rac2/Lbp/Csf3r/Itgb2/Fcer1g/Sell/Ppbp/Itgam/Trem3/Rac1	12
382	SP_20.SP_17	GO:0002283	neutrophil activation involved in immune response	5/209	12/23276	4.1869e-08	4.05163e-06	3.08848e-06	Anxa3/Tyrobp/Fcer1g/Pram1/Stx11	5
383	SP_20.SP_17	GO:0030100	regulation of endocytosis	13/209	205/23276	4.60489e-08	4.19582e-06	3.19838e-06	C3/Lbp/Hck/Prtn3/Syne1/Cyba/Anxa2/Cd63/Rap1a/Smap1/Fcer1g/Cnn2/Actn4	13
384	SP_20.SP_17	GO:0006979	response to oxidative stress	16/209	327/23276	4.87335e-08	4.19582e-06	3.19838e-06	Hp/G6pdx/Lcn2/Gpx1/Pnkp/Cst3/Hk3/Aldh3b1/Txn1/Ucp2/Prdx5/Msrb1/Mgst1/Msra/Ptgs1/Glrx	16
385	SP_20.SP_17	GO:0044403	symbiosis, encompassing mutualism through parasitism	15/209	285/23276	5.00296e-08	4.19582e-06	3.19838e-06	Camp/Fcnb/Lbp/Vcam1/Elane/Ltf/Gpx1/Clec5a/Nlrx1/Gsn/Pglyrp1/Ncf1/Ctsb/Trem3/Rsad2	15
386	SP_20.SP_17	GO:0044419	interspecies interaction between organisms	15/209	285/23276	5.00296e-08	4.19582e-06	3.19838e-06	Camp/Fcnb/Lbp/Vcam1/Elane/Ltf/Gpx1/Clec5a/Nlrx1/Gsn/Pglyrp1/Ncf1/Ctsb/Trem3/Rsad2	15
387	SP_20.SP_17	GO:0002446	neutrophil mediated immunity	6/209	24/23276	5.73694e-08	4.65618e-06	3.54931e-06	Anxa3/Elane/Ncf1/Pram1/Stx11/Trem3	6
388	SP_20.SP_17	GO:0036230	granulocyte activation	6/209	25/23276	7.49229e-08	5.89081e-06	4.49044e-06	Anxa3/Tyrobp/Cxcr4/Fcer1g/Pram1/Stx11	6
389	SP_20.SP_17	GO:0097529	myeloid leukocyte migration	11/209	152/23276	1.34787e-07	1.02765e-05	7.83356e-06	S100a8/S100a9/Rac2/Lbp/Csf3r/Itgb2/Fcer1g/Sell/Itgam/Trem3/Rac1	11
390	SP_20.SP_17	GO:0006098	pentose-phosphate shunt	5/209	15/23276	1.55304e-07	1.146e-05	8.73569e-06	G6pdx/Tkt/Hsd11b1/Taldo1/Pgd	5
391	SP_20.SP_17	GO:0002366	leukocyte activation involved in immune response	13/209	228/23276	1.59419e-07	1.146e-05	8.73569e-06	Rac2/Lbp/Anxa3/Lcp1/Tyrobp/Pglyrp1/Lamp1/Sema4a/Fcer1g/Pram1/Stx11/Itgal/Ywhaz	13
392	SP_20.SP_17	GO:0002263	cell activation involved in immune response	13/209	230/23276	1.7635e-07	1.23249e-05	9.39504e-06	Rac2/Lbp/Anxa3/Lcp1/Tyrobp/Pglyrp1/Lamp1/Sema4a/Fcer1g/Pram1/Stx11/Itgal/Ywhaz	13
393	SP_20.SP_17	GO:0006732	coenzyme metabolic process	14/209	273/23276	1.94387e-07	1.32183e-05	1.0076e-05	G6pdx/Tkt/Hsd11b1/Hk3/Taldo1/Pkm/Adpgk/Prdx5/Ncf1/Gpi1/Cyb5r4/Pgd/Scp2/Slc37a2	14
394	SP_20.SP_17	GO:0002275	myeloid cell activation involved in immune response	8/209	70/23276	2.16448e-07	1.43312e-05	1.09243e-05	Rac2/Lbp/Anxa3/Tyrobp/Fcer1g/Pram1/Stx11/Ywhaz	8
395	SP_20.SP_17	GO:0007229	integrin-mediated signaling pathway	8/209	76/23276	4.12865e-07	2.66351e-05	2.03034e-05	Tyrobp/Itgb2l/Itgb2/Cd63/Fcer1g/Pram1/Itgam/Itgal	8
396	SP_20.SP_17	GO:0019682	glyceraldehyde-3-phosphate metabolic process	5/209	18/23276	4.33484e-07	2.72662e-05	2.07844e-05	G6pdx/Tkt/Hsd11b1/Taldo1/Pgd	5
397	SP_20.SP_17	GO:0050830	defense response to Gram-positive bacterium	8/209	77/23276	4.57211e-07	2.80571e-05	2.13874e-05	Camp/Lyz1/Lbp/Lyz2/Hck/Hmgb2/Pglyrp1/Ncf1	8
398	SP_20.SP_17	GO:0006935	chemotaxis	18/209	491/23276	5.24364e-07	3.10684e-05	2.36828e-05	S100a8/S100a9/Rac2/Lbp/Vcam1/Hmgb2/Csf3r/Itgb2/Cxcr4/Sema4a/Cmtm6/Fcer1g/Sell/Ppbp/Itgam/Vasp/Trem3/Rac1	18
399	SP_20.SP_17	GO:0042110	T cell activation	17/209	441/23276	5.50487e-07	3.10684e-05	2.36828e-05	Rac2/Vcam1/Cd44/Lcp1/Itgb2/Gsn/Cxcr4/Sema4a/Fcer1g/Zbtb7b/Dock8/Stx11/Itgam/Pnp/Fcgr4/Itgal/Rsad2	17
400	SP_20.SP_17	GO:0070489	T cell aggregation	17/209	441/23276	5.50487e-07	3.10684e-05	2.36828e-05	Rac2/Vcam1/Cd44/Lcp1/Itgb2/Gsn/Cxcr4/Sema4a/Fcer1g/Zbtb7b/Dock8/Stx11/Itgam/Pnp/Fcgr4/Itgal/Rsad2	17
401	SP_20.SP_17	GO:0042330	taxis	18/209	493/23276	5.56088e-07	3.10684e-05	2.36828e-05	S100a8/S100a9/Rac2/Lbp/Vcam1/Hmgb2/Csf3r/Itgb2/Cxcr4/Sema4a/Cmtm6/Fcer1g/Sell/Ppbp/Itgam/Vasp/Trem3/Rac1	18
402	SP_20.SP_17	GO:0071593	lymphocyte aggregation	17/209	442/23276	5.68022e-07	3.10684e-05	2.36828e-05	Rac2/Vcam1/Cd44/Lcp1/Itgb2/Gsn/Cxcr4/Sema4a/Fcer1g/Zbtb7b/Dock8/Stx11/Itgam/Pnp/Fcgr4/Itgal/Rsad2	17
403	SP_20.SP_17	GO:0050778	positive regulation of immune response	17/209	444/23276	6.04622e-07	3.23666e-05	2.46724e-05	Fcnb/C3/Lbp/Elane/Cd44/Ltf/Hmgb2/Prkcb/Nlrx1/Cyba/Pglyrp1/Nfam1/Lamp1/Unc93b1/Fcer1g/Pnp/Rsad2	17
404	SP_20.SP_17	GO:0050764	regulation of phagocytosis	8/209	82/23276	7.45282e-07	3.90652e-05	2.97786e-05	C3/Lbp/Hck/Prtn3/Cyba/Rap1a/Fcer1g/Cnn2	8
405	SP_20.SP_17	GO:0006081	cellular aldehyde metabolic process	7/209	57/23276	7.69089e-07	3.94904e-05	3.01027e-05	G6pdx/Tkt/Hsd11b1/Aldh3b1/Taldo1/Gpi1/Pgd	7
406	SP_20.SP_17	GO:0042743	hydrogen peroxide metabolic process	6/209	38/23276	1.05966e-06	5.33222e-05	4.06464e-05	Hp/Cybb/Gpx1/Cyba/Prdx5/Ncf1	6
407	SP_20.SP_17	GO:0051186	cofactor metabolic process	14/209	322/23276	1.40596e-06	6.93607e-05	5.28722e-05	G6pdx/Tkt/Hsd11b1/Hk3/Taldo1/Pkm/Adpgk/Prdx5/Ncf1/Gpi1/Cyb5r4/Pgd/Scp2/Slc37a2	14
408	SP_20.SP_17	GO:0043299	leukocyte degranulation	7/209	64/23276	1.7136e-06	8.2912e-05	6.32021e-05	Rac2/Anxa3/Lamp1/Fcer1g/Pram1/Stx11/Ywhaz	7
409	SP_20.SP_17	GO:0002274	myeloid leukocyte activation	10/209	162/23276	2.17002e-06	0.000103014	7.85257e-05	Rac2/Lbp/Anxa3/Tyrobp/Pilrb1/Cxcr4/Fcer1g/Pram1/Stx11/Ywhaz	10
410	SP_20.SP_17	GO:0051852	disruption by host of symbiont cells	4/209	12/23276	2.95517e-06	0.000135186	0.000103049	Camp/Elane/Ncf1/Trem3	4
411	SP_20.SP_17	GO:0051873	killing by host of symbiont cells	4/209	12/23276	2.95517e-06	0.000135186	0.000103049	Camp/Elane/Ncf1/Trem3	4
412	SP_20.SP_17	GO:0045089	positive regulation of innate immune response	10/209	168/23276	3.01058e-06	0.000135261	0.000103107	Fcnb/Lbp/Ltf/Hmgb2/Nlrx1/Cyba/Pglyrp1/Lamp1/Unc93b1/Rsad2	10
413	SP_20.SP_17	GO:0050832	defense response to fungus	5/209	26/23276	3.13898e-06	0.000138556	0.000105618	Camp/Cotl1/Elane/Ltf/Ncf1	5
414	SP_20.SP_17	GO:0008154	actin polymerization or depolymerization	10/209	172/23276	3.71675e-06	0.00016123	0.000122902	Twf2/Gsn/Sh3bgrl3/Msrb1/Capzb/Arpc5/Arpc2/Wdr1/Vasp/Rac1	10
415	SP_20.SP_17	GO:0050829	defense response to Gram-negative bacterium	6/209	47/23276	3.85347e-06	0.000164328	0.000125264	Camp/Lyz1/Lbp/Lyz2/Hmgb2/Trem3	6
416	SP_20.SP_17	GO:0010591	regulation of lamellipodium assembly	5/209	28/23276	4.62184e-06	0.000192201	0.000146511	Rac2/Twf2/Capzb/Arpc2/Rac1	5
417	SP_20.SP_17	GO:0001819	positive regulation of cytokine production	14/209	357/23276	4.65989e-06	0.000192201	0.000146511	Camp/Fcnb/C3/Lbp/Elane/Hmgb2/Clec5a/Nlrx1/Cyba/Tnfrsf1a/Unc93b1/Tmf1/Fcer1g/Rsad2	14
418	SP_20.SP_17	GO:0002443	leukocyte mediated immunity	13/209	313/23276	5.54221e-06	0.000224907	0.000171442	C3/Rac2/Anxa3/Elane/Lamp1/Fcer1g/Ncf1/Pram1/Stx11/Pnp/Trem3/Rsad2/Ywhaz	13
419	SP_20.SP_17	GO:0002221	pattern recognition receptor signaling pathway	8/209	108/23276	6.03095e-06	0.000240855	0.000183599	Fcnb/Lbp/Ltf/Nlrx1/Cyba/Pglyrp1/Unc93b1/Rsad2	8
420	SP_20.SP_17	GO:0042098	T cell proliferation	10/209	184/23276	6.76532e-06	0.000265962	0.000202737	Rac2/Vcam1/Cd44/Itgb2/Cxcr4/Dock8/Itgam/Pnp/Fcgr4/Itgal	10
421	SP_20.SP_17	GO:0002758	innate immune response-activating signal transduction	8/209	111/23276	7.39252e-06	0.000286147	0.000218124	Fcnb/Lbp/Ltf/Nlrx1/Cyba/Pglyrp1/Unc93b1/Rsad2	8
422	SP_20.SP_17	GO:0072593	reactive oxygen species metabolic process	11/209	230/23276	7.93474e-06	0.000302482	0.000230576	Hp/G6pdx/Cybb/Gpx1/Itgb2/Cyba/Prdx5/Ncf1/Tspo/Eif5a/Cyb5r4	11
423	SP_20.SP_17	GO:0043901	negative regulation of multi-organism process	9/209	151/23276	9.37632e-06	0.000352102	0.0002684	Camp/Fcnb/Lbp/Elane/Ltf/Nlrx1/Gsn/Arhgdib/Rsad2	9
424	SP_20.SP_17	GO:0008064	regulation of actin polymerization or depolymerization	9/209	153/23276	1.04272e-05	0.00037967	0.000289415	Twf2/Gsn/Sh3bgrl3/Capzb/Arpc5/Arpc2/Wdr1/Vasp/Rac1	9
425	SP_20.SP_17	GO:0051818	disruption of cells of other organism involved in symbiotic interaction	4/209	16/23276	1.05632e-05	0.00037967	0.000289415	Camp/Elane/Ncf1/Trem3	4
426	SP_20.SP_17	GO:0051883	killing of cells in other organism involved in symbiotic interaction	4/209	16/23276	1.05632e-05	0.00037967	0.000289415	Camp/Elane/Ncf1/Trem3	4
427	SP_20.SP_17	GO:0051702	interaction with symbiont	6/209	56/23276	1.08952e-05	0.000384017	0.000292728	Camp/Elane/Ltf/Gpx1/Ncf1/Trem3	6
428	SP_20.SP_17	GO:0030832	regulation of actin filament length	9/209	154/23276	1.09894e-05	0.000384017	0.000292728	Twf2/Gsn/Sh3bgrl3/Capzb/Arpc5/Arpc2/Wdr1/Vasp/Rac1	9
429	SP_20.SP_17	GO:0034599	cellular response to oxidative stress	10/209	195/23276	1.12614e-05	0.000388132	0.000295865	Hp/G6pdx/Lcn2/Gpx1/Hk3/Aldh3b1/Txn1/Prdx5/Mgst1/Glrx	10
430	SP_20.SP_17	GO:0002218	activation of innate immune response	8/209	118/23276	1.16089e-05	0.000394704	0.000300875	Fcnb/Lbp/Ltf/Nlrx1/Cyba/Pglyrp1/Unc93b1/Rsad2	8
431	SP_20.SP_17	GO:0002757	immune response-activating signal transduction	11/209	244/23276	1.38226e-05	0.000463702	0.000353471	Fcnb/Lbp/Ltf/Prkcb/Nlrx1/Cyba/Pglyrp1/Nfam1/Unc93b1/Fcer1g/Rsad2	11
432	SP_20.SP_17	GO:0045088	regulation of innate immune response	10/209	201/23276	1.46585e-05	0.000485272	0.000369913	Fcnb/Lbp/Ltf/Hmgb2/Nlrx1/Cyba/Pglyrp1/Lamp1/Unc93b1/Rsad2	10
433	SP_20.SP_17	GO:0002253	activation of immune response	12/209	295/23276	1.57271e-05	0.000513889	0.000391727	Fcnb/C3/Lbp/Ltf/Prkcb/Nlrx1/Cyba/Pglyrp1/Nfam1/Unc93b1/Fcer1g/Rsad2	12
434	SP_20.SP_17	GO:0010592	positive regulation of lamellipodium assembly	4/209	18/23276	1.75114e-05	0.000564856	0.000430578	Rac2/Twf2/Arpc2/Rac1	4
435	SP_20.SP_17	GO:1900408	negative regulation of cellular response to oxidative stress	5/209	37/23276	1.91961e-05	0.00059317	0.000452161	Hp/Gpx1/Hk3/Txn1/Glrx	5
436	SP_20.SP_17	GO:1902743	regulation of lamellipodium organization	5/209	37/23276	1.91961e-05	0.00059317	0.000452161	Rac2/Twf2/Capzb/Arpc2/Rac1	5
437	SP_20.SP_17	GO:1902883	negative regulation of response to oxidative stress	5/209	37/23276	1.91961e-05	0.00059317	0.000452161	Hp/Gpx1/Hk3/Txn1/Glrx	5
438	SP_20.SP_17	GO:0030099	myeloid cell differentiation	13/209	352/23276	1.93323e-05	0.00059317	0.000452161	G6pdx/Cebpe/Klf13/Prtn3/Hmgb2/Tyrobp/Clec5a/Csf3r/Pilrb1/Anxa2/Smap1/Ptbp3/Itgam	13
439	SP_20.SP_17	GO:0045807	positive regulation of endocytosis	8/209	128/23276	2.10179e-05	0.000637121	0.000485664	C3/Lbp/Syne1/Cyba/Cd63/Rap1a/Fcer1g/Actn4	8
440	SP_20.SP_17	GO:0002764	immune response-regulating signaling pathway	11/209	256/23276	2.15815e-05	0.000646417	0.00049275	Fcnb/Lbp/Ltf/Prkcb/Nlrx1/Cyba/Pglyrp1/Nfam1/Unc93b1/Fcer1g/Rsad2	11
441	SP_20.SP_17	GO:0034123	positive regulation of toll-like receptor signaling pathway	4/209	19/23276	2.20254e-05	0.000651952	0.00049697	Lbp/Ltf/Cyba/Rsad2	4
442	SP_20.SP_17	GO:0051235	maintenance of location	11/209	260/23276	2.48943e-05	0.000722652	0.000550863	C3/Sun2/Hexa/Twf2/Abhd5/Syne1/Sorl1/Cyba/Gsn/Ehd1/Tspo	11
443	SP_20.SP_17	GO:0009620	response to fungus	5/209	39/23276	2.49884e-05	0.000722652	0.000550863	Camp/Cotl1/Elane/Ltf/Ncf1	5
444	SP_20.SP_17	GO:0045055	regulated exocytosis	9/209	172/23276	2.65334e-05	0.000758614	0.000578275	Rac2/Anxa3/Rap1a/Lamp1/Fcer1g/Pram1/Stx11/Ywhaz/Rab3d	9
445	SP_20.SP_17	GO:0031640	killing of cells of other organism	4/209	20/23276	2.73385e-05	0.000764263	0.000582582	Camp/Elane/Ncf1/Trem3	4
446	SP_20.SP_17	GO:0044364	disruption of cells of other organism	4/209	20/23276	2.73385e-05	0.000764263	0.000582582	Camp/Elane/Ncf1/Trem3	4
447	SP_20.SP_17	GO:0001525	angiogenesis	14/209	424/23276	3.18965e-05	0.000881886	0.000672243	Camp/Ngp/C3/Anxa3/Gpx1/Prkcb/Itgb2/Tnfrsf1a/Anxa2/Lrg1/Cxcr4/Sema4a/Hs6st1/Gpi1	14
448	SP_20.SP_17	GO:0042692	muscle cell differentiation	13/209	376/23276	3.83138e-05	0.0010478	0.000798716	Tmsb4x/G6pdx/Sort1/Cd53/H3f3a/Syne1/Gpx1/Ehd1/Capzb/Wdr1/Eif5a/Pi16/Ttn	13
449	SP_20.SP_17	GO:1901032	negative regulation of response to reactive oxygen species	4/209	22/23276	4.06986e-05	0.00110105	0.000839308	Hp/Hk3/Txn1/Glrx	4
450	SP_20.SP_17	GO:0042060	wound healing	12/209	326/23276	4.18532e-05	0.00112024	0.000853937	S100a9/C3/Cd44/Gpx1/Actb/Gsn/Anxa2/F5/Pkm/Fcer1g/Cnn2/Cask	12
451	SP_20.SP_17	GO:1904018	positive regulation of vasculature development	8/209	143/23276	4.65761e-05	0.00123353	0.000940296	Camp/C3/Anxa3/Prkcb/Itgb2/Tnfrsf1a/Rap1a/Lrg1	8
452	SP_20.SP_17	GO:0045123	cellular extravasation	5/209	45/23276	5.0758e-05	0.00133028	0.00101405	Vcam1/Elane/Itgb2/Itgam/Trem3	5
453	SP_20.SP_17	GO:0030041	actin filament polymerization	8/209	146/23276	5.39708e-05	0.0013999	0.00106712	Twf2/Gsn/Msrb1/Capzb/Arpc5/Arpc2/Vasp/Rac1	8
454	SP_20.SP_17	GO:0031589	cell-substrate adhesion	11/209	284/23276	5.55603e-05	0.00142643	0.00108734	Rac2/Vcam1/Itgb2/Emilin1/Cd63/Rsu1/Arpc2/Cask/Actn4/Itgal/Rac1	11
455	SP_20.SP_17	GO:0032507	maintenance of protein location in cell	6/209	75/23276	5.86516e-05	0.00149058	0.00113624	Sun2/Twf2/Syne1/Sorl1/Gsn/Tspo	6
456	SP_20.SP_17	GO:1903034	regulation of response to wounding	13/209	394/23276	6.17159e-05	0.00154923	0.00118094	S100a8/S100a9/C3/Lbp/Cd44/Gpx1/Nlrx1/Gsn/Tnfrsf1a/Pglyrp1/Anxa2/Fcer1g/Cask	13
457	SP_20.SP_17	GO:0002262	myeloid cell homeostasis	8/209	149/23276	6.23181e-05	0.00154923	0.00118094	G6pdx/Klf13/Cd44/Hmgb2/Smap1/Ptbp3/Fcer1g/Gpi1	8
458	SP_20.SP_17	GO:0030834	regulation of actin filament depolymerization	5/209	47/23276	6.28066e-05	0.00154923	0.00118094	Twf2/Gsn/Sh3bgrl3/Capzb/Wdr1	5
459	SP_20.SP_17	GO:0032103	positive regulation of response to external stimulus	11/209	289/23276	6.49747e-05	0.00158715	0.00120985	S100a8/S100a9/C3/Rac2/Lbp/Cyba/Tnfrsf1a/Fcer1g/Sell/Ppbp/Rac1	11
460	SP_20.SP_17	GO:0001906	cell killing	7/209	111/23276	6.56417e-05	0.00158803	0.00121052	Camp/Elane/Lamp1/Ncf1/Stx11/Pnp/Trem3	7
461	SP_20.SP_17	GO:0044110	growth involved in symbiotic interaction	4/209	25/23276	6.8911e-05	0.00160537	0.00122374	Camp/Lbp/Elane/Pglyrp1	4
462	SP_20.SP_17	GO:0044116	growth of symbiont involved in interaction with host	4/209	25/23276	6.8911e-05	0.00160537	0.00122374	Camp/Lbp/Elane/Pglyrp1	4
463	SP_20.SP_17	GO:0044117	growth of symbiont in host	4/209	25/23276	6.8911e-05	0.00160537	0.00122374	Camp/Lbp/Elane/Pglyrp1	4
464	SP_20.SP_17	GO:0090023	positive regulation of neutrophil chemotaxis	4/209	25/23276	6.8911e-05	0.00160537	0.00122374	Rac2/Lbp/Sell/Rac1	4
465	SP_20.SP_17	GO:1901342	regulation of vasculature development	10/209	243/23276	7.34828e-05	0.00169617	0.00129296	Camp/Ngp/C3/Anxa3/Prkcb/Itgb2/Tnfrsf1a/Rap1a/Lrg1/Sema4a	10
466	SP_20.SP_17	GO:0006887	exocytosis	11/209	296/23276	8.04347e-05	0.00183304	0.00139729	Rac2/Anxa3/Hck/Rap1a/Lamp1/Fcer1g/Pram1/Stx11/Glrx/Ywhaz/Rab3d	11
467	SP_20.SP_17	GO:1902745	positive regulation of lamellipodium organization	4/209	26/23276	8.08695e-05	0.00183304	0.00139729	Rac2/Twf2/Arpc2/Rac1	4
468	SP_20.SP_17	GO:0006749	glutathione metabolic process	5/209	50/23276	8.48791e-05	0.00190675	0.00145347	Gsr/G6pdx/Gpx1/Mgst1/Mgst2	5
469	SP_20.SP_17	GO:0052547	regulation of peptidase activity	12/209	352/23276	8.71285e-05	0.00193996	0.00147879	S100a8/S100a9/Ngp/Serpinb1a/Cd44/Gpx1/Cst3/Sorl1/Gsn/Prdx5/Gpi1/Pi16	12
470	SP_20.SP_17	GO:0030042	actin filament depolymerization	5/209	51/23276	9.34232e-05	0.00206187	0.00157172	Twf2/Gsn/Sh3bgrl3/Capzb/Wdr1	5
471	SP_20.SP_17	GO:0071624	positive regulation of granulocyte chemotaxis	4/209	27/23276	9.42687e-05	0.00206243	0.00157215	Rac2/Lbp/Sell/Rac1	4
472	SP_20.SP_17	GO:0045185	maintenance of protein location	6/209	82/23276	9.68213e-05	0.00210002	0.0016008	Sun2/Twf2/Syne1/Sorl1/Gsn/Tspo	6
473	SP_20.SP_17	GO:0051047	positive regulation of secretion	13/209	416/23276	0.00010643	0.00228871	0.00174464	S100a8/S100a9/Camp/Fcnb/Clec5a/Cyba/Lamp1/Unc93b1/Tmf1/Fcer1g/Serp1/Glrx/Rab3d	13
474	SP_20.SP_17	GO:0051346	negative regulation of hydrolase activity	12/209	360/23276	0.000107654	0.0022954	0.00174973	Ngp/Serpinb1a/Sort1/Cd44/Ltf/Gpx1/Cst3/Sorl1/Tmbim6/Prdx5/Gpi1/Pi16	12
475	SP_20.SP_17	GO:0001878	response to yeast	3/209	11/23276	0.000111657	0.0023197	0.00176826	Camp/Elane/Ncf1	3
476	SP_20.SP_17	GO:0060263	regulation of respiratory burst	3/209	11/23276	0.000111657	0.0023197	0.00176826	Rac2/Lbp/Rac1	3
477	SP_20.SP_17	GO:0051851	modification by host of symbiont morphology or physiology	5/209	53/23276	0.000112481	0.0023197	0.00176826	Camp/Elane/Ltf/Ncf1/Trem3	5
478	SP_20.SP_17	GO:0098869	cellular oxidant detoxification	5/209	53/23276	0.000112481	0.0023197	0.00176826	Gsr/Gpx1/Prdx5/Mgst1/Mgst2	5
479	SP_20.SP_17	GO:0000302	response to reactive oxygen species	8/209	163/23276	0.00011681	0.00238596	0.00181877	Hp/Lcn2/Gpx1/Hk3/Txn1/Ucp2/Prdx5/Glrx	8
480	SP_20.SP_17	GO:0032970	regulation of actin filament-based process	11/209	309/23276	0.000117591	0.00238596	0.00181877	Hck/Twf2/Gsn/Sh3bgrl3/Capzb/Arpc5/Arpc2/Cnn2/Wdr1/Vasp/Rac1	11
481	SP_20.SP_17	GO:0043244	regulation of protein complex disassembly	6/209	87/23276	0.000134538	0.00268649	0.00204785	Twf2/Gsn/Sh3bgrl3/Capzb/Wdr1/Eif5a	6
482	SP_20.SP_17	GO:0051651	maintenance of location in cell	6/209	87/23276	0.000134538	0.00268649	0.00204785	Sun2/Twf2/Syne1/Sorl1/Gsn/Tspo	6
483	SP_20.SP_17	GO:0090022	regulation of neutrophil chemotaxis	4/209	30/23276	0.000144133	0.00283312	0.00215963	Rac2/Lbp/Sell/Rac1	4
484	SP_20.SP_17	GO:1902624	positive regulation of neutrophil migration	4/209	30/23276	0.000144133	0.00283312	0.00215963	Rac2/Lbp/Sell/Rac1	4
485	SP_20.SP_17	GO:1990748	cellular detoxification	5/209	56/23276	0.000146494	0.00285721	0.00217799	Gsr/Gpx1/Prdx5/Mgst1/Mgst2	5
486	SP_20.SP_17	GO:0030032	lamellipodium assembly	5/209	57/23276	0.000159418	0.0030618	0.00233395	Rac2/Twf2/Capzb/Arpc2/Rac1	5
487	SP_20.SP_17	GO:0045454	cell redox homeostasis	5/209	57/23276	0.000159418	0.0030618	0.00233395	Gsr/Gpx1/Txn1/Sh3bgrl3/Glrx	5
488	SP_20.SP_17	GO:0045766	positive regulation of angiogenesis	7/209	129/23276	0.000168645	0.00321447	0.00245032	Camp/C3/Anxa3/Prkcb/Itgb2/Tnfrsf1a/Lrg1	7
489	SP_20.SP_17	GO:0050766	positive regulation of phagocytosis	5/209	58/23276	0.000173195	0.00327639	0.00249752	C3/Lbp/Cyba/Rap1a/Fcer1g	5
490	SP_20.SP_17	GO:0010466	negative regulation of peptidase activity	9/209	220/23276	0.00017616	0.0033076	0.00252131	Ngp/Serpinb1a/Cd44/Gpx1/Cst3/Sorl1/Prdx5/Gpi1/Pi16	9
491	SP_20.SP_17	GO:0050727	regulation of inflammatory response	10/209	271/23276	0.000179594	0.00334709	0.00255142	S100a8/S100a9/C3/Lbp/Cd44/Gpx1/Nlrx1/Tnfrsf1a/Pglyrp1/Fcer1g	10
492	SP_20.SP_17	GO:0045765	regulation of angiogenesis	9/209	221/23276	0.000182233	0.00337132	0.00256988	Camp/Ngp/C3/Anxa3/Prkcb/Itgb2/Tnfrsf1a/Lrg1/Sema4a	9
493	SP_20.SP_17	GO:0032956	regulation of actin cytoskeleton organization	10/209	272/23276	0.000185013	0.00339776	0.00259004	Hck/Twf2/Gsn/Sh3bgrl3/Capzb/Arpc5/Arpc2/Wdr1/Vasp/Rac1	10
494	SP_20.SP_17	GO:0098754	detoxification	5/209	60/23276	0.000203459	0.00370944	0.00282763	Gsr/Gpx1/Prdx5/Mgst1/Mgst2	5
495	SP_20.SP_17	GO:0002694	regulation of leukocyte activation	13/209	446/23276	0.000210834	0.00381625	0.00290905	Rac2/Lbp/Vcam1/Cd44/Gsn/Pglyrp1/Nfam1/Lamp1/Fcer1g/Zbtb7b/Pram1/Pnp/Itgal	13
496	SP_20.SP_17	GO:0030833	regulation of actin filament polymerization	7/209	134/23276	0.000213278	0.00382253	0.00291384	Twf2/Gsn/Capzb/Arpc5/Arpc2/Vasp/Rac1	7
497	SP_20.SP_17	GO:0048872	homeostasis of number of cells	10/209	277/23276	0.00021422	0.00382253	0.00291384	G6pdx/Klf13/Cd44/Hmgb2/Smap1/Ptbp3/Prdx5/Fcer1g/Gpi1/Rac1	10
498	SP_20.SP_17	GO:0001909	leukocyte mediated cytotoxicity	6/209	96/23276	0.000231026	0.00406477	0.00309849	Elane/Lamp1/Ncf1/Stx11/Pnp/Trem3	6
499	SP_20.SP_17	GO:0042542	response to hydrogen peroxide	6/209	96/23276	0.000231026	0.00406477	0.00309849	Hp/Lcn2/Gpx1/Hk3/Txn1/Glrx	6
500	SP_20.SP_17	GO:0032102	negative regulation of response to external stimulus	10/209	280/23276	0.000233534	0.00408036	0.00311038	Cd44/Ltf/Gpx1/Nlrx1/Tnfrsf1a/Pglyrp1/Anxa2/Sema4a/Tspo/Cask	10
501	SP_20.SP_17	GO:1900407	regulation of cellular response to oxidative stress	5/209	62/23276	0.000237592	0.00412263	0.0031426	Hp/Gpx1/Hk3/Txn1/Glrx	5
502	SP_20.SP_17	GO:1901565	organonitrogen compound catabolic process	9/209	231/23276	0.000253164	0.00436274	0.00332563	Hexa/Cd44/Hdc/Lta4h/Pglyrp1/Acadl/Ncf1/Sat1/Pnp	9
503	SP_20.SP_17	GO:0061515	myeloid cell development	5/209	63/23276	0.000256209	0.00438518	0.00334273	G6pdx/Tyrobp/Anxa2/Ptbp3/Itgam	5
504	SP_20.SP_17	GO:1903202	negative regulation of oxidative stress-induced cell death	4/209	35/23276	0.000265885	0.00452004	0.00344553	Gpx1/Hk3/Txn1/Glrx	4
505	SP_20.SP_17	GO:0002437	inflammatory response to antigenic stimulus	5/209	64/23276	0.000275913	0.00463898	0.0035362	C3/Elane/Hmgb2/Gpx1/Fcer1g	5
506	SP_20.SP_17	GO:0046651	lymphocyte proliferation	10/209	286/23276	0.000276569	0.00463898	0.0035362	Rac2/Vcam1/Cd44/Itgb2/Cxcr4/Dock8/Itgam/Pnp/Fcgr4/Itgal	10
507	SP_20.SP_17	GO:1903706	regulation of hemopoiesis	11/209	342/23276	0.000282789	0.0047119	0.00359178	Klf13/Cd44/Hmgb2/Tyrobp/Csf3r/Pglyrp1/Pilrb1/Nfam1/Smap1/Zbtb7b/Pnp	11
508	SP_20.SP_17	GO:0032943	mononuclear cell proliferation	10/209	288/23276	0.000292312	0.00483853	0.00368831	Rac2/Vcam1/Cd44/Itgb2/Cxcr4/Dock8/Itgam/Pnp/Fcgr4/Itgal	10
509	SP_20.SP_17	GO:1902622	regulation of neutrophil migration	4/209	36/23276	0.00029703	0.00488449	0.00372334	Rac2/Lbp/Sell/Rac1	4
510	SP_20.SP_17	GO:1902882	regulation of response to oxidative stress	5/209	66/23276	0.000318749	0.00520762	0.00396966	Hp/Gpx1/Hk3/Txn1/Glrx	5
511	SP_20.SP_17	GO:0071801	regulation of podosome assembly	3/209	16/23276	0.000366596	0.00591956	0.00451236	Hck/Lcp1/Gsn	3
512	SP_20.SP_17	GO:1901031	regulation of response to reactive oxygen species	4/209	38/23276	0.000367031	0.00591956	0.00451236	Hp/Hk3/Txn1/Glrx	4
513	SP_20.SP_17	GO:0030335	positive regulation of cell migration	12/209	415/23276	0.000395941	0.00634515	0.00483678	Tmsb4x/Rac2/Lbp/Sun2/Anxa3/Elane/Cpne3/Sema4a/Sell/Ppbp/Actn4/Rac1	12
514	SP_20.SP_17	GO:0070661	leukocyte proliferation	10/209	301/23276	0.000414004	0.00659262	0.00502542	Rac2/Vcam1/Cd44/Itgb2/Cxcr4/Dock8/Itgam/Pnp/Fcgr4/Itgal	10
515	SP_20.SP_17	GO:0042744	hydrogen peroxide catabolic process	3/209	17/23276	0.000442213	0.00691427	0.00527061	Hp/Gpx1/Prdx5	3
516	SP_20.SP_17	GO:0051016	barbed-end actin filament capping	3/209	17/23276	0.000442213	0.00691427	0.00527061	Twf2/Gsn/Capzb	3
517	SP_20.SP_17	GO:0050865	regulation of cell activation	13/209	482/23276	0.000442447	0.00691427	0.00527061	Rac2/Lbp/Vcam1/Cd44/Gsn/Pglyrp1/Nfam1/Lamp1/Fcer1g/Zbtb7b/Pram1/Pnp/Itgal	13
518	SP_20.SP_17	GO:0097581	lamellipodium organization	5/209	71/23276	0.000447851	0.00695551	0.00530204	Rac2/Twf2/Capzb/Arpc2/Rac1	5
519	SP_20.SP_17	GO:0050729	positive regulation of inflammatory response	6/209	109/23276	0.000458302	0.00699894	0.00533515	S100a8/S100a9/C3/Lbp/Tnfrsf1a/Fcer1g	6
520	SP_20.SP_17	GO:0009636	response to toxic substance	7/209	152/23276	0.000458782	0.00699894	0.00533515	Gsr/Lcn2/Gpx1/Prdx5/Mgst1/Cyb5r4/Mgst2	7
521	SP_20.SP_17	GO:0010876	lipid localization	10/209	305/23276	0.000458993	0.00699894	0.00533515	C3/Lbp/Hexa/Abhd5/Sorl1/Ehd1/Tmf1/Tspo/Slc27a4/Scp2	10
522	SP_20.SP_17	GO:1903305	regulation of regulated secretory pathway	6/209	110/23276	0.000481167	0.00729287	0.00555921	Rac2/Rap1a/Lamp1/Fcer1g/Pram1/Rab3d	6
523	SP_20.SP_17	GO:0032757	positive regulation of interleukin-8 production	4/209	41/23276	0.000493074	0.00742859	0.00566266	Camp/Fcnb/Lbp/Elane	4
524	SP_20.SP_17	GO:0019693	ribose phosphate metabolic process	12/209	426/23276	0.000499581	0.00748182	0.00570323	G6pdx/Tkt/Hsd11b1/Hk3/Taldo1/Pkm/Adpgk/Ndufc2/Tspo/Gpi1/Pgd/Pnp	12
525	SP_20.SP_17	GO:0090066	regulation of anatomical structure size	13/209	489/23276	0.000506476	0.0075402	0.00574774	G6pdx/Twf2/Gpx1/Gsn/Sema4a/Sh3bgrl3/Capzb/Arpc5/Arpc2/Wdr1/Vasp/Ptgs1/Rac1	13
526	SP_20.SP_17	GO:2000147	positive regulation of cell motility	12/209	428/23276	0.000520688	0.00770618	0.00587426	Tmsb4x/Rac2/Lbp/Sun2/Anxa3/Elane/Cpne3/Sema4a/Sell/Ppbp/Actn4/Rac1	12
527	SP_20.SP_17	GO:0071622	regulation of granulocyte chemotaxis	4/209	42/23276	0.000541175	0.00793115	0.00604575	Rac2/Lbp/Sell/Rac1	4
528	SP_20.SP_17	GO:0051817	modification of morphology or physiology of other organism involved in symbiotic interaction	5/209	74/23276	0.000542193	0.00793115	0.00604575	Camp/Elane/Ltf/Ncf1/Trem3	5
529	SP_20.SP_17	GO:0032680	regulation of tumor necrosis factor production	6/209	113/23276	0.00055513	0.00807345	0.00615423	Lbp/Ltf/Cyba/Tnfrsf1a/Fcer1g/Tspo	6
530	SP_20.SP_17	GO:0032640	tumor necrosis factor production	6/209	114/23276	0.000581652	0.00841055	0.00641119	Lbp/Ltf/Cyba/Tnfrsf1a/Fcer1g/Tspo	6
531	SP_20.SP_17	GO:0043300	regulation of leukocyte degranulation	4/209	43/23276	0.000592518	0.00851871	0.00649364	Rac2/Lamp1/Fcer1g/Pram1	4
532	SP_20.SP_17	GO:0032675	regulation of interleukin-6 production	6/209	115/23276	0.000609147	0.00861477	0.00656686	Lbp/Nlrx1/Cyba/Tnfrsf1a/Unc93b1/Fcer1g	6
533	SP_20.SP_17	GO:1903555	regulation of tumor necrosis factor superfamily cytokine production	6/209	115/23276	0.000609147	0.00861477	0.00656686	Lbp/Ltf/Cyba/Tnfrsf1a/Fcer1g/Tspo	6
534	SP_20.SP_17	GO:0002690	positive regulation of leukocyte chemotaxis	5/209	76/23276	0.000612895	0.00861477	0.00656686	Rac2/Lbp/Sell/Ppbp/Rac1	5
535	SP_20.SP_17	GO:0008625	extrinsic apoptotic signaling pathway via death domain receptors	5/209	76/23276	0.000612895	0.00861477	0.00656686	Sort1/Hmgb2/Gpx1/Tnfrsf1a/Gabarap	5
536	SP_20.SP_17	GO:0006691	leukotriene metabolic process	3/209	19/23276	0.000621864	0.00869228	0.00662595	Lta4h/Ncf1/Mgst2	3
537	SP_20.SP_17	GO:0051146	striated muscle cell differentiation	9/209	262/23276	0.000631801	0.00878238	0.00669463	G6pdx/Sort1/Cd53/Gpx1/Ehd1/Capzb/Wdr1/Pi16/Ttn	9
538	SP_20.SP_17	GO:0051272	positive regulation of cellular component movement	12/209	438/23276	0.000637843	0.00881765	0.00672152	Tmsb4x/Rac2/Lbp/Sun2/Anxa3/Elane/Cpne3/Sema4a/Sell/Ppbp/Actn4/Rac1	12
539	SP_20.SP_17	GO:0002687	positive regulation of leukocyte migration	6/209	117/23276	0.000667155	0.00912261	0.00695398	Rac2/Lbp/Elane/Sell/Ppbp/Rac1	6
540	SP_20.SP_17	GO:0071706	tumor necrosis factor superfamily cytokine production	6/209	117/23276	0.000667155	0.00912261	0.00695398	Lbp/Ltf/Cyba/Tnfrsf1a/Fcer1g/Tspo	6
541	SP_20.SP_17	GO:1901879	regulation of protein depolymerization	5/209	78/23276	0.000690292	0.00938797	0.00715626	Twf2/Gsn/Sh3bgrl3/Capzb/Wdr1	5
542	SP_20.SP_17	GO:0017157	regulation of exocytosis	7/209	164/23276	0.000721064	0.0096076	0.00732367	Rac2/Rap1a/Lamp1/Fcer1g/Pram1/Glrx/Rab3d	7
543	SP_20.SP_17	GO:1903035	negative regulation of response to wounding	7/209	164/23276	0.000721064	0.0096076	0.00732367	Cd44/Gpx1/Nlrx1/Tnfrsf1a/Pglyrp1/Anxa2/Cask	7
544	SP_20.SP_17	GO:0044130	negative regulation of growth of symbiont in host	3/209	20/23276	0.000726781	0.0096076	0.00732367	Camp/Lbp/Elane	3
545	SP_20.SP_17	GO:0044146	negative regulation of growth of symbiont involved in interaction with host	3/209	20/23276	0.000726781	0.0096076	0.00732367	Camp/Lbp/Elane	3
546	SP_20.SP_17	GO:0071800	podosome assembly	3/209	20/23276	0.000726781	0.0096076	0.00732367	Hck/Lcp1/Gsn	3
547	SP_20.SP_17	GO:0043624	cellular protein complex disassembly	6/209	119/23276	0.000729352	0.0096076	0.00732367	Twf2/Gsn/Sh3bgrl3/Capzb/Wdr1/Eif5a	6
548	SP_20.SP_17	GO:0032635	interleukin-6 production	6/209	120/23276	0.000762086	0.00991563	0.00755848	Lbp/Nlrx1/Cyba/Tnfrsf1a/Unc93b1/Fcer1g	6
549	SP_20.SP_17	GO:0034121	regulation of toll-like receptor signaling pathway	4/209	46/23276	0.000767215	0.00991563	0.00755848	Lbp/Ltf/Cyba/Rsad2	4
550	SP_20.SP_17	GO:0002285	lymphocyte activation involved in immune response	7/209	166/23276	0.000774447	0.00991563	0.00755848	Lcp1/Pglyrp1/Lamp1/Sema4a/Fcer1g/Stx11/Itgal	7
551	SP_20.SP_17	GO:0035821	modification of morphology or physiology of other organism	5/209	80/23276	0.000774776	0.00991563	0.00755848	Camp/Elane/Ltf/Ncf1/Trem3	5
552	SP_20.SP_17	GO:0010035	response to inorganic substance	11/209	386/23276	0.000775588	0.00991563	0.00755848	Hp/Lcn2/Cpne3/Gpx1/Hk3/Gsn/Txn1/Ucp2/Glrx/Hvcn1/Ttn	11
553	SP_20.SP_17	GO:0040017	positive regulation of locomotion	12/209	448/23276	0.000776382	0.00991563	0.00755848	Tmsb4x/Rac2/Lbp/Sun2/Anxa3/Elane/Cpne3/Sema4a/Sell/Ppbp/Actn4/Rac1	12
554	SP_20.SP_17	GO:0051258	protein polymerization	8/209	217/23276	0.00079859	0.0101435	0.00773216	Twf2/Gsn/Msrb1/Capzb/Arpc5/Arpc2/Vasp/Rac1	8
555	SP_20.SP_17	GO:0010810	regulation of cell-substrate adhesion	7/209	167/23276	0.000802286	0.0101435	0.00773216	Rac2/Emilin1/Rsu1/Arpc2/Cask/Actn4/Rac1	7
556	SP_20.SP_17	GO:0052548	regulation of endopeptidase activity	9/209	272/23276	0.000824104	0.0103672	0.00790272	S100a8/S100a9/Cd44/Gpx1/Cst3/Sorl1/Gsn/Prdx5/Gpi1	9
557	SP_20.SP_17	GO:0034101	erythrocyte homeostasis	6/209	122/23276	0.000830949	0.0103886	0.00791904	G6pdx/Klf13/Hmgb2/Smap1/Ptbp3/Gpi1	6
558	SP_20.SP_17	GO:0044126	regulation of growth of symbiont in host	3/209	21/23276	0.000842322	0.0103886	0.00791904	Camp/Lbp/Elane	3
559	SP_20.SP_17	GO:0044144	modulation of growth of symbiont involved in interaction with host	3/209	21/23276	0.000842322	0.0103886	0.00791904	Camp/Lbp/Elane	3
560	SP_20.SP_17	GO:1903206	negative regulation of hydrogen peroxide-induced cell death	3/209	21/23276	0.000842322	0.0103886	0.00791904	Hk3/Txn1/Glrx	3
561	SP_20.SP_17	GO:0002224	toll-like receptor signaling pathway	5/209	82/23276	0.000866747	0.0106377	0.00810892	Lbp/Ltf/Cyba/Unc93b1/Rsad2	5
562	SP_20.SP_17	GO:0032271	regulation of protein polymerization	7/209	170/23276	0.000890575	0.0108771	0.0082914	Twf2/Gsn/Capzb/Arpc5/Arpc2/Vasp/Rac1	7
563	SP_20.SP_17	GO:0032535	regulation of cellular component size	10/209	333/23276	0.000901614	0.0109588	0.00835363	Twf2/Gsn/Sema4a/Sh3bgrl3/Capzb/Arpc5/Arpc2/Wdr1/Vasp/Rac1	10
564	SP_20.SP_17	GO:0030838	positive regulation of actin filament polymerization	5/209	83/23276	0.000915667	0.011076	0.00844304	Gsn/Arpc5/Arpc2/Vasp/Rac1	5
565	SP_20.SP_17	GO:0002697	regulation of immune effector process	11/209	398/23276	0.000994124	0.0119675	0.00912261	C3/Rac2/Lbp/Nlrx1/Pglyrp1/Tmbim6/Lamp1/Fcer1g/Pram1/Pnp/Rsad2	11
566	SP_20.SP_17	GO:0002886	regulation of myeloid leukocyte mediated immunity	4/209	50/23276	0.00105291	0.0125751	0.00958572	C3/Rac2/Fcer1g/Pram1	4
567	SP_20.SP_17	GO:0002703	regulation of leukocyte mediated immunity	7/209	175/23276	0.00105459	0.0125751	0.00958572	C3/Rac2/Lamp1/Fcer1g/Pram1/Pnp/Rsad2	7
568	SP_20.SP_17	GO:0046631	alpha-beta T cell activation	6/209	128/23276	0.00106662	0.0126586	0.00964937	Cd44/Sema4a/Zbtb7b/Pnp/Fcgr4/Rsad2	6
569	SP_20.SP_17	GO:0002699	positive regulation of immune effector process	7/209	176/23276	0.00109007	0.0128761	0.00981517	C3/Rac2/Lbp/Lamp1/Fcer1g/Pnp/Rsad2	7
570	SP_20.SP_17	GO:1990089	response to nerve growth factor	3/209	23/23276	0.00110689	0.0129532	0.00987394	Sort1/Ehd1/Rap1a	3
571	SP_20.SP_17	GO:1990090	cellular response to nerve growth factor stimulus	3/209	23/23276	0.00110689	0.0129532	0.00987394	Sort1/Ehd1/Rap1a	3
572	SP_20.SP_17	GO:1903409	reactive oxygen species biosynthetic process	5/209	87/23276	0.00113212	0.0131547	0.0100276	Cybb/Itgb2/Cyba/Ncf1/Tspo	5
573	SP_20.SP_17	GO:1903201	regulation of oxidative stress-induced cell death	4/209	51/23276	0.00113457	0.0131547	0.0100276	Gpx1/Hk3/Txn1/Glrx	4
574	SP_20.SP_17	GO:0045785	positive regulation of cell adhesion	10/209	344/23276	0.00115159	0.0132908	0.0101313	Vcam1/Elane/Cd44/Emilin1/Cd63/Rsu1/Arpc2/Pnp/Itgal/Rac1	10
575	SP_20.SP_17	GO:0002708	positive regulation of lymphocyte mediated immunity	5/209	88/23276	0.00119168	0.0136244	0.0103856	C3/Lamp1/Fcer1g/Pnp/Rsad2	5
576	SP_20.SP_17	GO:0046939	nucleotide phosphorylation	5/209	88/23276	0.00119168	0.0136244	0.0103856	Pnkp/Hk3/Pkm/Adpgk/Gpi1	5
577	SP_20.SP_17	GO:0043903	regulation of symbiosis, encompassing mutualism through parasitism	7/209	179/23276	0.00120216	0.0136244	0.0103856	Camp/Fcnb/Lbp/Elane/Ltf/Gsn/Rsad2	7
578	SP_20.SP_17	GO:0051495	positive regulation of cytoskeleton organization	7/209	179/23276	0.00120216	0.0136244	0.0103856	Hck/Gsn/Arpc5/Arpc2/Wdr1/Vasp/Rac1	7
579	SP_20.SP_17	GO:0046718	viral entry into host cell	4/209	52/23276	0.00122056	0.013771	0.0104974	Fcnb/Clec5a/Gsn/Ctsb	4
580	SP_20.SP_17	GO:0016032	viral process	8/209	233/23276	0.00126106	0.0141644	0.0107972	Fcnb/Vcam1/Ltf/Clec5a/Nlrx1/Gsn/Ctsb/Rsad2	8
581	SP_20.SP_17	GO:0050920	regulation of chemotaxis	7/209	181/23276	0.00128177	0.014333	0.0109257	Rac2/Lbp/Cxcr4/Sema4a/Sell/Ppbp/Rac1	7
582	SP_20.SP_17	GO:0006801	superoxide metabolic process	4/209	53/23276	0.00131102	0.0145952	0.0111256	Cybb/Cyba/Ncf1/Cyb5r4	4
583	SP_20.SP_17	GO:0043254	regulation of protein complex assembly	10/209	351/23276	0.00133828	0.0148331	0.011307	Hck/Twf2/Lcp1/Sorl1/Gsn/Capzb/Arpc5/Arpc2/Vasp/Rac1	10
584	SP_20.SP_17	GO:0018198	peptidyl-cysteine modification	3/209	25/23276	0.00141866	0.0155867	0.0118814	S100a8/S100a9/Rab3d	3
585	SP_20.SP_17	GO:0042554	superoxide anion generation	3/209	25/23276	0.00141866	0.0155867	0.0118814	Cybb/Cyba/Ncf1	3
586	SP_20.SP_17	GO:0030260	entry into host cell	4/209	55/23276	0.00150579	0.0160533	0.0122371	Fcnb/Clec5a/Gsn/Ctsb	4
587	SP_20.SP_17	GO:0032677	regulation of interleukin-8 production	4/209	55/23276	0.00150579	0.0160533	0.0122371	Camp/Fcnb/Lbp/Elane	4
588	SP_20.SP_17	GO:0044409	entry into host	4/209	55/23276	0.00150579	0.0160533	0.0122371	Fcnb/Clec5a/Gsn/Ctsb	4
589	SP_20.SP_17	GO:0051806	entry into cell of other organism involved in symbiotic interaction	4/209	55/23276	0.00150579	0.0160533	0.0122371	Fcnb/Clec5a/Gsn/Ctsb	4
590	SP_20.SP_17	GO:0051828	entry into other organism involved in symbiotic interaction	4/209	55/23276	0.00150579	0.0160533	0.0122371	Fcnb/Clec5a/Gsn/Ctsb	4
591	SP_20.SP_17	GO:0052126	movement in host environment	4/209	55/23276	0.00150579	0.0160533	0.0122371	Fcnb/Clec5a/Gsn/Ctsb	4
592	SP_20.SP_17	GO:0052192	movement in environment of other organism involved in symbiotic interaction	4/209	55/23276	0.00150579	0.0160533	0.0122371	Fcnb/Clec5a/Gsn/Ctsb	4
593	SP_20.SP_17	GO:0002688	regulation of leukocyte chemotaxis	5/209	93/23276	0.0015249	0.0161884	0.0123401	Rac2/Lbp/Sell/Ppbp/Rac1	5
594	SP_20.SP_17	GO:0072595	maintenance of protein localization in organelle	3/209	26/23276	0.00159315	0.0167714	0.0127845	Sun2/Syne1/Tspo	3
595	SP_20.SP_17	GO:1903205	regulation of hydrogen peroxide-induced cell death	3/209	26/23276	0.00159315	0.0167714	0.0127845	Hk3/Txn1/Glrx	3
596	SP_20.SP_17	GO:0043241	protein complex disassembly	6/209	139/23276	0.00162835	0.0170705	0.0130125	Twf2/Gsn/Sh3bgrl3/Capzb/Wdr1/Eif5a	6
597	SP_20.SP_17	GO:0005996	monosaccharide metabolic process	8/209	243/23276	0.00164452	0.0171685	0.0130872	G6pdx/Hsd11b1/Man2b1/Pkm/Serp1/Gpi1/Pgd/Man2a1	8
598	SP_20.SP_17	GO:0002821	positive regulation of adaptive immune response	5/209	95/23276	0.00167571	0.0174218	0.0132803	C3/Cd44/Fcer1g/Pnp/Rsad2	5
599	SP_20.SP_17	GO:0002438	acute inflammatory response to antigenic stimulus	3/209	27/23276	0.00178051	0.0184353	0.0140528	C3/Elane/Fcer1g	3
600	SP_20.SP_17	GO:0009205	purine ribonucleoside triphosphate metabolic process	7/209	192/23276	0.00179621	0.018446	0.014061	Hk3/Pkm/Adpgk/Ndufc2/Tspo/Gpi1/Pnp	7
601	SP_20.SP_17	GO:0043281	regulation of cysteine-type endopeptidase activity involved in apoptotic process	7/209	192/23276	0.00179621	0.018446	0.014061	S100a8/S100a9/Cd44/Gpx1/Gsn/Prdx5/Gpi1	7
602	SP_20.SP_17	GO:0006911	phagocytosis, engulfment	4/209	58/23276	0.00183443	0.0187619	0.0143018	Lbp/Gsn/Fcer1g/Rac1	4
603	SP_20.SP_17	GO:0044764	multi-organism cellular process	8/209	248/23276	0.00186809	0.0190288	0.0145052	Fcnb/Vcam1/Ltf/Clec5a/Nlrx1/Gsn/Ctsb/Rsad2	8
604	SP_20.SP_17	GO:0009199	ribonucleoside triphosphate metabolic process	7/209	195/23276	0.00196107	0.0198954	0.0151658	Hk3/Pkm/Adpgk/Ndufc2/Tspo/Gpi1/Pnp	7
605	SP_20.SP_17	GO:0036474	cell death in response to hydrogen peroxide	3/209	28/23276	0.00198107	0.0200176	0.015259	Hk3/Txn1/Glrx	3
606	SP_20.SP_17	GO:0010951	negative regulation of endopeptidase activity	6/209	145/23276	0.00201681	0.0202971	0.0154721	Cd44/Gpx1/Cst3/Sorl1/Prdx5/Gpi1	6
607	SP_20.SP_17	GO:0002250	adaptive immune response	10/209	372/23276	0.00205114	0.0205604	0.0156728	C3/Clec4a2/Cd44/Prkcb/Unc93b1/Sema4a/Fcer1g/Stx11/Pnp/Rsad2	10
608	SP_20.SP_17	GO:0001818	negative regulation of cytokine production	7/209	197/23276	0.00207733	0.0205958	0.0156998	Lbp/Elane/Nlrx1/Tnfrsf1a/Pglyrp1/Tspo/Rac1	7
609	SP_20.SP_17	GO:0019915	lipid storage	4/209	60/23276	0.00207923	0.0205958	0.0156998	C3/Hexa/Abhd5/Ehd1	4
610	SP_20.SP_17	GO:0032637	interleukin-8 production	4/209	60/23276	0.00207923	0.0205958	0.0156998	Camp/Fcnb/Lbp/Elane	4
611	SP_20.SP_17	GO:0002286	T cell activation involved in immune response	5/209	100/23276	0.00210038	0.0207237	0.0157973	Lcp1/Sema4a/Fcer1g/Stx11/Itgal	5
612	SP_20.SP_17	GO:0043277	apoptotic cell clearance	3/209	29/23276	0.00219514	0.0215741	0.0164455	Fcnb/C3/Rac1	3
613	SP_20.SP_17	GO:0009144	purine nucleoside triphosphate metabolic process	7/209	200/23276	0.00226163	0.0220836	0.0168339	Hk3/Pkm/Adpgk/Ndufc2/Tspo/Gpi1/Pnp	7
614	SP_20.SP_17	GO:0045861	negative regulation of proteolysis	9/209	315/23276	0.00226454	0.0220836	0.0168339	Ngp/Serpinb1a/Cd44/Gpx1/Cst3/Sorl1/Prdx5/Gpi1/Pi16	9
615	SP_20.SP_17	GO:0051261	protein depolymerization	5/209	102/23276	0.00229047	0.0222502	0.0169609	Twf2/Gsn/Sh3bgrl3/Capzb/Wdr1	5
616	SP_20.SP_17	GO:0009132	nucleoside diphosphate metabolic process	5/209	103/23276	0.00239007	0.0229599	0.0175018	Rrm2/Hk3/Pkm/Adpgk/Gpi1	5
617	SP_20.SP_17	GO:0032984	macromolecular complex disassembly	6/209	150/23276	0.00239089	0.0229599	0.0175018	Twf2/Gsn/Sh3bgrl3/Capzb/Wdr1/Eif5a	6
618	SP_20.SP_17	GO:0055002	striated muscle cell development	6/209	150/23276	0.00239089	0.0229599	0.0175018	G6pdx/Gpx1/Capzb/Wdr1/Pi16/Ttn	6
619	SP_20.SP_17	GO:0033032	regulation of myeloid cell apoptotic process	3/209	30/23276	0.00242303	0.02318	0.0176696	Cd44/Clec5a/Fcer1g	3
620	SP_20.SP_17	GO:0051249	regulation of lymphocyte activation	10/209	382/23276	0.00248454	0.0236784	0.0180495	Rac2/Vcam1/Cd44/Gsn/Pglyrp1/Nfam1/Lamp1/Zbtb7b/Pnp/Itgal	10
621	SP_20.SP_17	GO:0006790	sulfur compound metabolic process	8/209	260/23276	0.00250305	0.0237648	0.0181154	Gsr/G6pdx/Gpx1/Txn1/Hs6st1/Mgst1/Scp2/Mgst2	8
622	SP_20.SP_17	GO:0044283	small molecule biosynthetic process	11/209	448/23276	0.00252212	0.0238558	0.0181848	G6pdx/Lbr/Lta4h/Acadl/Pkm/Gpi1/Pgd/Scp2/Pnp/Ptgs1/Mgst2	11
623	SP_20.SP_17	GO:2000116	regulation of cysteine-type endopeptidase activity	7/209	205/23276	0.00259658	0.0242156	0.0184591	S100a8/S100a9/Cd44/Gpx1/Gsn/Prdx5/Gpi1	7
624	SP_20.SP_17	GO:0006690	icosanoid metabolic process	5/209	105/23276	0.00259866	0.0242156	0.0184591	Lta4h/Tnfrsf1a/Ncf1/Ptgs1/Mgst2	5
625	SP_20.SP_17	GO:0032273	positive regulation of protein polymerization	5/209	105/23276	0.00259866	0.0242156	0.0184591	Gsn/Arpc5/Arpc2/Vasp/Rac1	5
626	SP_20.SP_17	GO:1901568	fatty acid derivative metabolic process	5/209	105/23276	0.00259866	0.0242156	0.0184591	Lta4h/Tnfrsf1a/Ncf1/Ptgs1/Mgst2	5
627	SP_20.SP_17	GO:0019318	hexose metabolic process	7/209	206/23276	0.00266792	0.0247693	0.0188811	G6pdx/Hsd11b1/Man2b1/Pkm/Serp1/Gpi1/Man2a1	7
628	SP_20.SP_17	GO:0043623	cellular protein complex assembly	11/209	452/23276	0.00269962	0.0249715	0.0190352	Twf2/Cyba/Gsn/Msrb1/Capzb/Arpc5/Ndufaf4/Arpc2/Vasp/Ttn/Rac1	11
629	SP_20.SP_17	GO:0001667	ameboidal-type cell migration	9/209	325/23276	0.00278984	0.0257005	0.019591	Anxa3/Gpx1/Itgb2/Arhgdib/Cd63/Cxcr4/Sema4a/Sh3bgrl3/Rac1	9
630	SP_20.SP_17	GO:0002685	regulation of leukocyte migration	6/209	155/23276	0.00281495	0.0257005	0.019591	Rac2/Lbp/Elane/Sell/Ppbp/Rac1	6
631	SP_20.SP_17	GO:0051147	regulation of muscle cell differentiation	6/209	155/23276	0.00281495	0.0257005	0.019591	Tmsb4x/G6pdx/Cd53/Ehd1/Eif5a/Pi16	6
632	SP_20.SP_17	GO:0016052	carbohydrate catabolic process	5/209	107/23276	0.00282015	0.0257005	0.019591	Hsd11b1/Hk3/Pkm/Adpgk/Gpi1	5
633	SP_20.SP_17	GO:1903532	positive regulation of secretion by cell	10/209	389/23276	0.00282951	0.0257005	0.019591	Camp/Fcnb/Clec5a/Lamp1/Unc93b1/Tmf1/Fcer1g/Serp1/Glrx/Rab3d	10
634	SP_20.SP_17	GO:0002861	regulation of inflammatory response to antigenic stimulus	3/209	32/23276	0.00292143	0.0262969	0.0200456	C3/Gpx1/Fcer1g	3
635	SP_20.SP_17	GO:0051693	actin filament capping	3/209	32/23276	0.00292143	0.0262969	0.0200456	Twf2/Gsn/Capzb	3
636	SP_20.SP_17	GO:0006096	glycolytic process	4/209	66/23276	0.00294743	0.0262969	0.0200456	Hk3/Pkm/Adpgk/Gpi1	4
637	SP_20.SP_17	GO:0070301	cellular response to hydrogen peroxide	4/209	66/23276	0.00294743	0.0262969	0.0200456	Lcn2/Hk3/Txn1/Glrx	4
638	SP_20.SP_17	GO:2000107	negative regulation of leukocyte apoptotic process	4/209	66/23276	0.00294743	0.0262969	0.0200456	Cd44/Fcer1g/Dock8/Pnp	4
639	SP_20.SP_17	GO:0003012	muscle system process	9/209	328/23276	0.00296492	0.0263595	0.0200933	G6pdx/Cyba/Gsn/Cxcr4/Myl6/Ncf1/Ptgs1/Pi16/Ttn	9
640	SP_20.SP_17	GO:1903037	regulation of leukocyte cell-cell adhesion	8/209	268/23276	0.00301258	0.0266889	0.0203444	Rac2/Vcam1/Elane/Cd44/Gsn/Zbtb7b/Pnp/Itgal	8
641	SP_20.SP_17	GO:0002705	positive regulation of leukocyte mediated immunity	5/209	109/23276	0.00305498	0.0269139	0.0205159	C3/Lamp1/Fcer1g/Pnp/Rsad2	5
642	SP_20.SP_17	GO:1903036	positive regulation of response to wounding	6/209	158/23276	0.00309505	0.0269139	0.0205159	S100a8/S100a9/C3/Lbp/Tnfrsf1a/Fcer1g	6
643	SP_20.SP_17	GO:2000377	regulation of reactive oxygen species metabolic process	6/209	158/23276	0.00309505	0.0269139	0.0205159	Hp/G6pdx/Itgb2/Cyba/Tspo/Eif5a	6
644	SP_20.SP_17	GO:0006757	ATP generation from ADP	4/209	67/23276	0.00311285	0.0269139	0.0205159	Hk3/Pkm/Adpgk/Gpi1	4
645	SP_20.SP_17	GO:0010324	membrane invagination	4/209	67/23276	0.00311285	0.0269139	0.0205159	Lbp/Gsn/Fcer1g/Rac1	4
646	SP_20.SP_17	GO:0032760	positive regulation of tumor necrosis factor production	4/209	67/23276	0.00311285	0.0269139	0.0205159	Lbp/Cyba/Tnfrsf1a/Fcer1g	4
647	SP_20.SP_17	GO:0036473	cell death in response to oxidative stress	4/209	67/23276	0.00311285	0.0269139	0.0205159	Gpx1/Hk3/Txn1/Glrx	4
648	SP_20.SP_17	GO:0033559	unsaturated fatty acid metabolic process	5/209	110/23276	0.00317754	0.0272857	0.0207993	Lta4h/Tnfrsf1a/Ncf1/Ptgs1/Mgst2	5
649	SP_20.SP_17	GO:0050728	negative regulation of inflammatory response	5/209	110/23276	0.00317754	0.0272857	0.0207993	Cd44/Gpx1/Nlrx1/Tnfrsf1a/Pglyrp1	5
650	SP_20.SP_17	GO:0033028	myeloid cell apoptotic process	3/209	33/23276	0.0031925	0.0273209	0.0208262	Cd44/Clec5a/Fcer1g	3
651	SP_20.SP_17	GO:1903557	positive regulation of tumor necrosis factor superfamily cytokine production	4/209	68/23276	0.0032845	0.0278922	0.0212617	Lbp/Cyba/Tnfrsf1a/Fcer1g	4
652	SP_20.SP_17	GO:0002526	acute inflammatory response	5/209	111/23276	0.00330361	0.0278922	0.0212617	Hp/C3/Lbp/Elane/Fcer1g	5
653	SP_20.SP_17	GO:0030218	erythrocyte differentiation	5/209	111/23276	0.00330361	0.0278922	0.0212617	G6pdx/Klf13/Hmgb2/Smap1/Ptbp3	5
654	SP_20.SP_17	GO:0034614	cellular response to reactive oxygen species	5/209	111/23276	0.00330361	0.0278922	0.0212617	Lcn2/Hk3/Txn1/Prdx5/Glrx	5
655	SP_20.SP_17	GO:0042493	response to drug	7/209	215/23276	0.00337979	0.02844	0.0216792	Lcn2/Cybb/Hmgb2/Prkcb/Rap1a/Mgst1/Ywhaz	7
656	SP_20.SP_17	GO:1901136	carbohydrate derivative catabolic process	5/209	112/23276	0.00343324	0.0287934	0.0219486	Hexa/Cd44/Cst3/Pglyrp1/Pnp	5
657	SP_20.SP_17	GO:0009141	nucleoside triphosphate metabolic process	7/209	218/23276	0.00364666	0.030383	0.0231603	Hk3/Pkm/Adpgk/Ndufc2/Tspo/Gpi1/Pnp	7
658	SP_20.SP_17	GO:0035710	CD4-positive, alpha-beta T cell activation	4/209	70/23276	0.00364692	0.030383	0.0231603	Cd44/Sema4a/Zbtb7b/Rsad2	4
659	SP_20.SP_17	GO:0010256	endomembrane system organization	11/209	471/23276	0.00368581	0.0306056	0.02333	S100a9/Sun2/Syne1/Tnfrsf1a/Anxa2/Cxcr4/Tmf1/Fcer1g/Scp2/Ywhaz/Rac1	11
660	SP_20.SP_17	GO:0009306	protein secretion	11/209	472/23276	0.00374478	0.030993	0.0236253	Camp/Fcnb/Clec5a/Ucp2/Tmbim6/Unc93b1/Serp1/Cyb5r4/Trem3/Glrx/Rsad2	11
661	SP_20.SP_17	GO:0010883	regulation of lipid storage	3/209	35/23276	0.00377969	0.0311793	0.0237674	C3/Abhd5/Ehd1	3
662	SP_20.SP_17	GO:0055001	muscle cell development	6/209	165/23276	0.00382911	0.0314838	0.0239994	G6pdx/Gpx1/Capzb/Wdr1/Pi16/Ttn	6
663	SP_20.SP_17	GO:0032755	positive regulation of interleukin-6 production	4/209	72/23276	0.00403557	0.0330733	0.0252111	Lbp/Cyba/Unc93b1/Fcer1g	4
664	SP_20.SP_17	GO:0002281	macrophage activation involved in immune response	2/209	11/23276	0.00418404	0.0337406	0.0257197	Lbp/Tyrobp	2
665	SP_20.SP_17	GO:0018119	peptidyl-cysteine S-nitrosylation	2/209	11/23276	0.00418404	0.0337406	0.0257197	S100a8/S100a9	2
666	SP_20.SP_17	GO:0055098	response to low-density lipoprotein particle	2/209	11/23276	0.00418404	0.0337406	0.0257197	Itgb2/Fcer1g	2
667	SP_20.SP_17	GO:1901298	regulation of hydrogen peroxide-mediated programmed cell death	2/209	11/23276	0.00418404	0.0337406	0.0257197	Hk3/Glrx	2
668	SP_20.SP_17	GO:2000484	positive regulation of interleukin-8 secretion	2/209	11/23276	0.00418404	0.0337406	0.0257197	Camp/Fcnb	2
669	SP_20.SP_17	GO:0051493	regulation of cytoskeleton organization	10/209	413/23276	0.00431291	0.0346686	0.0264272	Hck/Twf2/Gsn/Sh3bgrl3/Capzb/Arpc5/Arpc2/Wdr1/Vasp/Rac1	10
670	SP_20.SP_17	GO:0030835	negative regulation of actin filament depolymerization	3/209	37/23276	0.00442855	0.0354413	0.0270162	Twf2/Gsn/Capzb	3
671	SP_20.SP_17	GO:0046031	ADP metabolic process	4/209	74/23276	0.0044513	0.0354413	0.0270162	Hk3/Pkm/Adpgk/Gpi1	4
672	SP_20.SP_17	GO:0048259	regulation of receptor-mediated endocytosis	4/209	74/23276	0.0044513	0.0354413	0.0270162	Syne1/Anxa2/Cd63/Smap1	4
673	SP_20.SP_17	GO:0050921	positive regulation of chemotaxis	5/209	120/23276	0.00460518	0.0365509	0.027862	Rac2/Lbp/Sell/Ppbp/Rac1	5
674	SP_20.SP_17	GO:0009116	nucleoside metabolic process	8/209	288/23276	0.00464184	0.0367006	0.0279761	Hk3/Pkm/Adpgk/Ndufc2/Tspo/Gpi1/Tk1/Pnp	8
675	SP_20.SP_17	GO:0097191	extrinsic apoptotic signaling pathway	7/209	228/23276	0.00465321	0.0367006	0.0279761	Lcn2/Sort1/Hmgb2/Itm2b/Gpx1/Tnfrsf1a/Gabarap	7
676	SP_20.SP_17	GO:0043900	regulation of multi-organism process	10/209	418/23276	0.00468788	0.0368584	0.0280964	Camp/Fcnb/Lbp/Elane/Ltf/Nlrx1/Cyba/Gsn/Arhgdib/Rsad2	10
677	SP_20.SP_17	GO:0016125	sterol metabolic process	5/209	121/23276	0.00476937	0.0373234	0.0284509	G6pdx/Lbr/Sorl1/Acadl/Scp2	5
678	SP_20.SP_17	GO:0045646	regulation of erythrocyte differentiation	3/209	38/23276	0.00477668	0.0373234	0.0284509	Klf13/Hmgb2/Smap1	3
679	SP_20.SP_17	GO:0007160	cell-matrix adhesion	6/209	173/23276	0.00481793	0.0374133	0.0285194	Vcam1/Itgb2/Cd63/Cask/Itgal/Rac1	6
680	SP_20.SP_17	GO:0007596	blood coagulation	6/209	173/23276	0.00481793	0.0374133	0.0285194	S100a9/C3/Actb/Anxa2/F5/Fcer1g	6
681	SP_20.SP_17	GO:0014896	muscle hypertrophy	4/209	76/23276	0.00489495	0.0377782	0.0287976	G6pdx/Cyba/Pi16/Ttn	4
682	SP_20.SP_17	GO:1903901	negative regulation of viral life cycle	4/209	76/23276	0.00489495	0.0377782	0.0287976	Fcnb/Ltf/Gsn/Rsad2	4
683	SP_20.SP_17	GO:0061041	regulation of wound healing	5/209	122/23276	0.00493768	0.0378254	0.0288336	S100a9/Gsn/Anxa2/Fcer1g/Cask	5
684	SP_20.SP_17	GO:0002551	mast cell chemotaxis	2/209	12/23276	0.00499127	0.0378254	0.0288336	Rac2/Rac1	2
685	SP_20.SP_17	GO:0002885	positive regulation of hypersensitivity	2/209	12/23276	0.00499127	0.0378254	0.0288336	C3/Fcer1g	2
686	SP_20.SP_17	GO:0006517	protein deglycosylation	2/209	12/23276	0.00499127	0.0378254	0.0288336	Man2b1/Man2a1	2
687	SP_20.SP_17	GO:0017014	protein nitrosylation	2/209	12/23276	0.00499127	0.0378254	0.0288336	S100a8/S100a9	2
688	SP_20.SP_17	GO:0043249	erythrocyte maturation	2/209	12/23276	0.00499127	0.0378254	0.0288336	G6pdx/Ptbp3	2
689	SP_20.SP_17	GO:0007599	hemostasis	6/209	175/23276	0.00509199	0.0384728	0.029327	S100a9/C3/Actb/Anxa2/F5/Fcer1g	6
690	SP_20.SP_17	GO:0050817	coagulation	6/209	176/23276	0.00523323	0.0394216	0.0300503	S100a9/C3/Actb/Anxa2/F5/Fcer1g	6
691	SP_20.SP_17	GO:0006631	fatty acid metabolic process	9/209	359/23276	0.00533024	0.0400325	0.0305159	C3/Abhd5/Lta4h/Tnfrsf1a/Acadl/Ncf1/Slc27a4/Ptgs1/Mgst2	9
692	SP_20.SP_17	GO:0032963	collagen metabolic process	4/209	78/23276	0.00536736	0.0401913	0.030637	Prtn3/Rap1a/Prdx5/Ctsb	4
693	SP_20.SP_17	GO:0045806	negative regulation of endocytosis	3/209	40/23276	0.00552139	0.0409788	0.0312373	Prtn3/Anxa2/Cnn2	3
694	SP_20.SP_17	GO:0046456	icosanoid biosynthetic process	3/209	40/23276	0.00552139	0.0409788	0.0312373	Lta4h/Ptgs1/Mgst2	3
695	SP_20.SP_17	GO:1901570	fatty acid derivative biosynthetic process	3/209	40/23276	0.00552139	0.0409788	0.0312373	Lta4h/Ptgs1/Mgst2	3
696	SP_20.SP_17	GO:0009135	purine nucleoside diphosphate metabolic process	4/209	79/23276	0.0056146	0.0413051	0.031486	Hk3/Pkm/Adpgk/Gpi1	4
697	SP_20.SP_17	GO:0009179	purine ribonucleoside diphosphate metabolic process	4/209	79/23276	0.0056146	0.0413051	0.031486	Hk3/Pkm/Adpgk/Gpi1	4
698	SP_20.SP_17	GO:0044259	multicellular organismal macromolecule metabolic process	4/209	79/23276	0.0056146	0.0413051	0.031486	Prtn3/Rap1a/Prdx5/Ctsb	4
699	SP_20.SP_17	GO:0046034	ATP metabolic process	6/209	179/23276	0.00567422	0.0416219	0.0317275	Hk3/Pkm/Adpgk/Ndufc2/Tspo/Gpi1	6
700	SP_20.SP_17	GO:0002866	positive regulation of acute inflammatory response to antigenic stimulus	2/209	13/23276	0.00586405	0.0421921	0.0321622	C3/Fcer1g	2
701	SP_20.SP_17	GO:0010421	hydrogen peroxide-mediated programmed cell death	2/209	13/23276	0.00586405	0.0421921	0.0321622	Hk3/Glrx	2
702	SP_20.SP_17	GO:0036035	osteoclast development	2/209	13/23276	0.00586405	0.0421921	0.0321622	Tyrobp/Anxa2	2
703	SP_20.SP_17	GO:0050755	chemokine metabolic process	2/209	13/23276	0.00586405	0.0421921	0.0321622	Elane/Trem3	2
704	SP_20.SP_17	GO:0097468	programmed cell death in response to reactive oxygen species	2/209	13/23276	0.00586405	0.0421921	0.0321622	Hk3/Glrx	2
705	SP_20.SP_17	GO:0031623	receptor internalization	4/209	80/23276	0.00586933	0.0421921	0.0321622	Itgb2/Anxa2/Cd63/Fcer1g	4
706	SP_20.SP_17	GO:0048525	negative regulation of viral process	4/209	80/23276	0.00586933	0.0421921	0.0321622	Fcnb/Ltf/Gsn/Rsad2	4
707	SP_20.SP_17	GO:0032496	response to lipopolysaccharide	8/209	300/23276	0.00590194	0.0423029	0.0322466	Lbp/Elane/Ltf/Hmgb2/Tnfrsf1a/Mgst1/Ppbp/Fcgr4	8
708	SP_20.SP_17	GO:1900024	regulation of substrate adhesion-dependent cell spreading	3/209	41/23276	0.00591837	0.0423029	0.0322466	Arpc2/Actn4/Rac1	3
709	SP_20.SP_17	GO:1901657	glycosyl compound metabolic process	8/209	301/23276	0.00601763	0.0428906	0.0326946	Hk3/Pkm/Adpgk/Ndufc2/Tspo/Gpi1/Tk1/Pnp	8
710	SP_20.SP_17	GO:0045926	negative regulation of growth	7/209	242/23276	0.00639795	0.0453705	0.034585	Camp/G6pdx/Lbp/Elane/Plac8/Sema4a/Pi16	7
711	SP_20.SP_17	GO:0006165	nucleoside diphosphate phosphorylation	4/209	82/23276	0.00640164	0.0453705	0.034585	Hk3/Pkm/Adpgk/Gpi1	4
712	SP_20.SP_17	GO:0002706	regulation of lymphocyte mediated immunity	5/209	130/23276	0.00643892	0.0455065	0.0346887	C3/Lamp1/Fcer1g/Pnp/Rsad2	5
713	SP_20.SP_17	GO:0002573	myeloid leukocyte differentiation	6/209	185/23276	0.00663678	0.0461232	0.0351587	Cebpe/Prtn3/Tyrobp/Pilrb1/Anxa2/Itgam	6
714	SP_20.SP_17	GO:0045010	actin nucleation	3/209	43/23276	0.00676246	0.0461232	0.0351587	Gsn/Arpc5/Arpc2	3
715	SP_20.SP_17	GO:0050798	activated T cell proliferation	3/209	43/23276	0.00676246	0.0461232	0.0351587	Itgb2/Itgam/Itgal	3
716	SP_20.SP_17	GO:0072657	protein localization to membrane	9/209	373/23276	0.00678839	0.0461232	0.0351587	Itgb2/Gsn/Tnfrsf1a/Anxa2/Fcer1g/Ncf1/Scp2/Itgal/Rac1	9
717	SP_20.SP_17	GO:0010614	negative regulation of cardiac muscle hypertrophy	2/209	14/23276	0.00680115	0.0461232	0.0351587	G6pdx/Pi16	2
718	SP_20.SP_17	GO:0019370	leukotriene biosynthetic process	2/209	14/23276	0.00680115	0.0461232	0.0351587	Lta4h/Mgst2	2
719	SP_20.SP_17	GO:0019886	antigen processing and presentation of exogenous peptide antigen via MHC class II	2/209	14/23276	0.00680115	0.0461232	0.0351587	Unc93b1/Fcer1g	2
720	SP_20.SP_17	GO:0033194	response to hydroperoxide	2/209	14/23276	0.00680115	0.0461232	0.0351587	Gpx1/Mgst1	2
721	SP_20.SP_17	GO:0046185	aldehyde catabolic process	2/209	14/23276	0.00680115	0.0461232	0.0351587	Aldh3b1/Gpi1	2
722	SP_20.SP_17	GO:0050855	regulation of B cell receptor signaling pathway	2/209	14/23276	0.00680115	0.0461232	0.0351587	Prkcb/Nfam1	2
723	SP_20.SP_17	GO:0050857	positive regulation of antigen receptor-mediated signaling pathway	2/209	14/23276	0.00680115	0.0461232	0.0351587	Prkcb/Nfam1	2
724	SP_20.SP_17	GO:0051457	maintenance of protein location in nucleus	2/209	14/23276	0.00680115	0.0461232	0.0351587	Sun2/Syne1	2
725	SP_20.SP_17	GO:0055094	response to lipoprotein particle	2/209	14/23276	0.00680115	0.0461232	0.0351587	Itgb2/Fcer1g	2
726	SP_20.SP_17	GO:0097531	mast cell migration	2/209	14/23276	0.00680115	0.0461232	0.0351587	Rac2/Rac1	2
727	SP_20.SP_17	GO:1903019	negative regulation of glycoprotein metabolic process	2/209	14/23276	0.00680115	0.0461232	0.0351587	Itm2b/Cst3	2
728	SP_20.SP_17	GO:0009185	ribonucleoside diphosphate metabolic process	4/209	84/23276	0.00696505	0.0468558	0.0357172	Hk3/Pkm/Adpgk/Gpi1	4
729	SP_20.SP_17	GO:0043154	negative regulation of cysteine-type endopeptidase activity involved in apoptotic process	4/209	84/23276	0.00696505	0.0468558	0.0357172	Cd44/Gpx1/Prdx5/Gpi1	4
730	SP_20.SP_17	GO:0051149	positive regulation of muscle cell differentiation	4/209	84/23276	0.00696505	0.0468558	0.0357172	Tmsb4x/Cd53/Ehd1/Eif5a	4
731	SP_20.SP_17	GO:0060491	regulation of cell projection assembly	5/209	133/23276	0.00707636	0.0474776	0.0361912	Rac2/Twf2/Capzb/Arpc2/Rac1	5
732	SP_20.SP_17	GO:0006898	receptor-mediated endocytosis	6/209	189/23276	0.00734106	0.0489924	0.0373459	Syne1/Itgb2/Anxa2/Cd63/Smap1/Fcer1g	6
733	SP_20.SP_17	GO:0045637	regulation of myeloid cell differentiation	6/209	189/23276	0.00734106	0.0489924	0.0373459	Klf13/Hmgb2/Tyrobp/Csf3r/Pilrb1/Smap1	6
734	SP_20.SP_17	GO:1902105	regulation of leukocyte differentiation	7/209	249/23276	0.00743401	0.0494814	0.0377186	Cd44/Tyrobp/Pglyrp1/Pilrb1/Nfam1/Zbtb7b/Pnp	7
735	SP_20.SP_18	GO:0030595	leukocyte chemotaxis	21/212	166/23276	3.5563e-18	9.10057e-15	6.46123e-15	S100a8/S100a9/Gpsm3/Sell/Rac2/Fcer1g/Il16/Trem3/Fcgr3/Ccl6/Retnlg/Lgals3/Itgb2/Itgam/Adam8/Trem1/Csf3r/Ccr1/Coro1a/C5ar1/Tnfsf14	21
736	SP_20.SP_18	GO:0060326	cell chemotaxis	22/212	224/23276	1.32833e-16	1.6996e-13	1.20668e-13	S100a8/S100a9/Gpsm3/Sell/Rac2/Fcer1g/Il16/Trem3/Fcgr3/Ccl6/Retnlg/Lgals3/Itgb2/Itgam/Hmgb2/Adam8/Trem1/Csf3r/Ccr1/Coro1a/C5ar1/Tnfsf14	22
737	SP_20.SP_18	GO:0042742	defense response to bacterium	23/212	262/23276	3.13418e-16	2.00509e-13	1.42358e-13	Lyz2/Lyz1/Ncf1/Hp/Camp/Slpi/Hck/Fcer1g/Fgr/Ltf/Trem3/Cyba/Cebpe/Hmgb2/Tnfrsf1a/Cebpb/Trem1/Clec4e/Pglyrp1/Tmf1/C5ar1/Clec4d/Hist1h2bc	23
738	SP_20.SP_18	GO:0050900	leukocyte migration	23/212	262/23276	3.13418e-16	2.00509e-13	1.42358e-13	S100a8/S100a9/Gpsm3/Sell/Rac2/Fcer1g/Il16/Trem3/Fcgr3/Mmp9/Ccl6/Retnlg/Lgals3/Itgb2/Itgam/Adam8/Trem1/Cd24a/Csf3r/Ccr1/Coro1a/C5ar1/Tnfsf14	23
739	SP_20.SP_18	GO:0006935	chemotaxis	29/212	491/23276	1.39187e-15	6.59928e-13	4.68537e-13	S100a8/S100a9/Vasp/Gpsm3/Sell/Rac2/Fpr2/Fcer1g/Il16/Trem3/Fcgr3/Lsp1/Ccl6/Retnlg/Fes/Lgals3/Cmtm6/Fpr1/Itgb2/Itgam/Hmgb2/Flot1/Adam8/Trem1/Csf3r/Ccr1/Coro1a/C5ar1/Tnfsf14	29
740	SP_20.SP_18	GO:0042330	taxis	29/212	493/23276	1.54731e-15	6.59928e-13	4.68537e-13	S100a8/S100a9/Vasp/Gpsm3/Sell/Rac2/Fpr2/Fcer1g/Il16/Trem3/Fcgr3/Lsp1/Ccl6/Retnlg/Fes/Lgals3/Cmtm6/Fpr1/Itgb2/Itgam/Hmgb2/Flot1/Adam8/Trem1/Csf3r/Ccr1/Coro1a/C5ar1/Tnfsf14	29
741	SP_20.SP_18	GO:1990266	neutrophil migration	15/212	90/23276	3.75225e-15	1.37171e-12	9.73892e-13	S100a8/S100a9/Sell/Rac2/Fcer1g/Trem3/Fcgr3/Ccl6/Lgals3/Itgb2/Itgam/Adam8/Trem1/Csf3r/C5ar1	15
742	SP_20.SP_18	GO:0030593	neutrophil chemotaxis	14/212	81/23276	1.87034e-14	5.98274e-12	4.24763e-12	S100a8/S100a9/Sell/Rac2/Fcer1g/Trem3/Fcgr3/Ccl6/Lgals3/Itgb2/Itgam/Trem1/Csf3r/C5ar1	14
743	SP_20.SP_18	GO:0097529	myeloid leukocyte migration	17/212	152/23276	4.9767e-14	1.41504e-11	1.00465e-11	S100a8/S100a9/Sell/Rac2/Fcer1g/Trem3/Fcgr3/Ccl6/Retnlg/Lgals3/Itgb2/Itgam/Adam8/Trem1/Csf3r/Ccr1/C5ar1	17
744	SP_20.SP_18	GO:0097530	granulocyte migration	15/212	108/23276	6.2153e-14	1.59049e-11	1.12922e-11	S100a8/S100a9/Sell/Rac2/Fcer1g/Trem3/Fcgr3/Ccl6/Lgals3/Itgb2/Itgam/Adam8/Trem1/Csf3r/C5ar1	15
745	SP_20.SP_18	GO:0071621	granulocyte chemotaxis	14/212	97/23276	2.52498e-13	5.8103e-11	4.12521e-11	S100a8/S100a9/Sell/Rac2/Fcer1g/Trem3/Fcgr3/Ccl6/Lgals3/Itgb2/Itgam/Trem1/Csf3r/C5ar1	14
746	SP_20.SP_18	GO:0032103	positive regulation of response to external stimulus	21/212	289/23276	2.72464e-13	5.8103e-11	4.12521e-11	S100a8/S100a9/Gpsm3/Sell/Rac2/Fcer1g/Il16/Fcgr3/Alox5ap/Ccl6/Cyba/Tnfrsf1a/Adam8/Pde2a/Cd24a/Ccr1/C3/Hmox1/Tgm2/C5ar1/Tnfsf14	21
747	SP_20.SP_18	GO:0031349	positive regulation of defense response	20/212	271/23276	7.73919e-13	1.52343e-10	1.08161e-10	S100a8/S100a9/Gpsm3/Fcer1g/Ltf/Fcgr3/Alox5ap/Ccl6/Cyba/Hmgb2/Flot1/Tnfrsf1a/Adam8/Pde2a/Cd24a/Rsad2/Pglyrp1/C3/Tgm2/Fcnb	20
748	SP_20.SP_18	GO:0002444	myeloid leukocyte mediated immunity	12/212	81/23276	9.71705e-12	1.77614e-09	1.26102e-09	Ncf1/Rac2/Fcer1g/Fgr/Trem3/Fcgr3/Cd84/Fes/Trem1/Cd300lb/C3/Hmox1	12
749	SP_20.SP_18	GO:0050729	positive regulation of inflammatory response	13/212	109/23276	2.22538e-11	3.79649e-09	2.69544e-09	S100a8/S100a9/Gpsm3/Fcer1g/Fcgr3/Alox5ap/Ccl6/Tnfrsf1a/Adam8/Pde2a/Cd24a/C3/Tgm2	13
750	SP_20.SP_18	GO:0007015	actin filament organization	19/212	307/23276	6.34204e-11	1.01433e-08	7.20155e-09	Tmsb4x/Lcp1/Vasp/Sh3bgrl3/Fam101b/Gsn/Arpc5/Actn1/Rac2/Wdr1/Twf2/Arpc1b/Coro1a/Arpc2/Gmfg/Msrb1/Myadm/Hcls1/Actn4	19
751	SP_20.SP_18	GO:0030099	myeloid cell differentiation	20/212	352/23276	8.99433e-11	1.35391e-08	9.61251e-09	Tyrobp/G6pdx/Actn1/Anxa2/Fos/Ptbp3/Fes/Cebpe/Itgam/Hmgb2/Klf13/Cebpb/Adam8/Csf3r/Ccr1/Bpgm/Klf2/Zfp36/Cd300lf/Hcls1	20
752	SP_20.SP_18	GO:0060627	regulation of vesicle-mediated transport	21/212	405/23276	1.61352e-10	2.28981e-08	1.62572e-08	Rac2/Sorl1/Hck/Fcer1g/Fgr/Anxa2/Fcgr3/Ptpn1/Cd84/Cyba/Syne1/Fes/Lgals3/Flot1/Glrx/Atg3/Coro1a/Rab3d/C3/Hmox1/Actn4	21
753	SP_20.SP_18	GO:0070486	leukocyte aggregation	22/212	449/23276	1.70013e-10	2.28981e-08	1.62572e-08	S100a8/S100a9/Lcp1/Gsn/Cd44/Rac2/Fcer1g/Pag1/Tnfaip8l2/Lgals3/Itgb2/Itgam/Cebpb/Adam8/Cd24a/Rsad2/Clec4e/Coro1a/Itgal/Clec4d/Tnfsf14/Zbtb7b	22
754	SP_20.SP_18	GO:0006897	endocytosis	23/212	495/23276	1.81559e-10	2.32305e-08	1.64932e-08	Gsn/Sorl1/Hck/Fcer1g/Fgr/Anxa2/Fcgr3/Ptpn1/Cyba/Syne1/Lgals3/Cebpe/Itgb2/Flot1/Cd24a/Atg3/Coro1a/C3/Grn/Tgm2/Sh3kbp1/Fcnb/Actn4	23
755	SP_20.SP_18	GO:0007159	leukocyte cell-cell adhesion	22/212	476/23276	5.11122e-10	6.22839e-08	4.42204e-08	S100a8/S100a9/Lcp1/Gsn/Cd44/Rac2/Fcer1g/Pag1/Tnfaip8l2/Lgals3/Itgb2/Itgam/Cebpb/Adam8/Cd24a/Rsad2/Clec4e/Coro1a/Itgal/Clec4d/Tnfsf14/Zbtb7b	22
756	SP_20.SP_18	GO:0050727	regulation of inflammatory response	17/212	271/23276	5.43353e-10	6.32018e-08	4.48721e-08	S100a8/S100a9/Gpsm3/Cd44/Fcer1g/Fcgr3/Alox5ap/Ccl6/Tnfaip8l2/Tnfrsf1a/Adam8/Pde2a/Cd24a/Zfp36/Pglyrp1/C3/Tgm2	17
757	SP_20.SP_18	GO:0006739	NADP metabolic process	8/212	34/23276	6.14672e-10	6.83889e-08	4.85549e-08	Pgd/Ncf1/G6pdx/Taldo1/Ncf2/Prdx5/Cyb5r4/Bpgm	8
758	SP_20.SP_18	GO:1903034	regulation of response to wounding	20/212	394/23276	6.51495e-10	6.94657e-08	4.93193e-08	S100a8/S100a9/Gsn/Gpsm3/Cd44/Fcer1g/Anxa2/Fcgr3/Alox5ap/Ccl6/Tnfaip8l2/Tnfrsf1a/Adam8/Pde2a/Cd24a/Zfp36/Pglyrp1/C3/Tgm2/Plau	20
759	SP_20.SP_18	GO:0001819	positive regulation of cytokine production	19/212	357/23276	8.12155e-10	8.20208e-08	5.82332e-08	Camp/Gpsm3/Fcer1g/Fgr/Fcgr3/Cd84/Cyba/Hmgb2/Flot1/Tnfrsf1a/Cebpb/Adam8/Rsad2/Clec4e/Tmf1/C3/C5ar1/Fcnb/Atf4	19
760	SP_20.SP_18	GO:0050778	positive regulation of immune response	21/212	444/23276	8.55454e-10	8.20208e-08	5.82332e-08	Cd44/Fcer1g/Fgr/Ltf/Fcgr3/Cyba/Lgals3/Hmgb2/Flot1/Prkcb/Adam8/Plcl2/Cd24a/Cfp/Rsad2/H2-D1/Nfam1/Pglyrp1/C3/C5ar1/Fcnb	21
761	SP_20.SP_18	GO:0002523	leukocyte migration involved in inflammatory response	6/212	13/23276	8.65401e-10	8.20208e-08	5.82332e-08	S100a8/S100a9/Itgb2/Itgam/Adam8/Cd24a	6
762	SP_20.SP_18	GO:0002694	regulation of leukocyte activation	21/212	446/23276	9.27334e-10	8.47517e-08	6.01721e-08	Gsn/Cd44/Rac2/Fcer1g/Fgr/Pag1/Cd84/Tnfaip8l2/Fes/Lgals3/Cebpb/Adam8/Cd24a/Cd300lb/Coro1a/Nfam1/Itgal/Pglyrp1/Hmox1/Tnfsf14/Zbtb7b	21
763	SP_20.SP_18	GO:0050830	defense response to Gram-positive bacterium	10/212	77/23276	2.04818e-09	1.80734e-07	1.28318e-07	Lyz2/Lyz1/Ncf1/Camp/Hck/Fgr/Hmgb2/Pglyrp1/C5ar1/Hist1h2bc	10
764	SP_20.SP_18	GO:1903036	positive regulation of response to wounding	13/212	158/23276	2.3816e-09	2.03151e-07	1.44233e-07	S100a8/S100a9/Gpsm3/Fcer1g/Fcgr3/Alox5ap/Ccl6/Tnfrsf1a/Adam8/Pde2a/Cd24a/C3/Tgm2	13
765	SP_20.SP_18	GO:0002366	leukocyte activation involved in immune response	15/212	228/23276	3.0437e-09	2.51253e-07	1.78385e-07	Tyrobp/Lcp1/Rac2/Fcer1g/Fgr/Cd84/Fes/Lgals3/Plcl2/Clec4e/Coro1a/Itgal/Pglyrp1/Hmox1/Clec4d	15
766	SP_20.SP_18	GO:0002263	cell activation involved in immune response	15/212	230/23276	3.42911e-09	2.74221e-07	1.94692e-07	Tyrobp/Lcp1/Rac2/Fcer1g/Fgr/Cd84/Fes/Lgals3/Plcl2/Clec4e/Coro1a/Itgal/Pglyrp1/Hmox1/Clec4d	15
767	SP_20.SP_18	GO:0050865	regulation of cell activation	21/212	482/23276	3.68704e-09	2.85913e-07	2.02993e-07	Gsn/Cd44/Rac2/Fcer1g/Fgr/Pag1/Cd84/Tnfaip8l2/Fes/Lgals3/Cebpb/Adam8/Cd24a/Cd300lb/Coro1a/Nfam1/Itgal/Pglyrp1/Hmox1/Tnfsf14/Zbtb7b	21
768	SP_20.SP_18	GO:0042110	T cell activation	20/212	441/23276	4.50182e-09	3.29147e-07	2.33688e-07	Lcp1/Gsn/Cd44/Rac2/Fcer1g/Pag1/Tnfaip8l2/Lgals3/Itgb2/Itgam/Cebpb/Adam8/Cd24a/Rsad2/Clec4e/Coro1a/Itgal/Clec4d/Tnfsf14/Zbtb7b	20
769	SP_20.SP_18	GO:0070489	T cell aggregation	20/212	441/23276	4.50182e-09	3.29147e-07	2.33688e-07	Lcp1/Gsn/Cd44/Rac2/Fcer1g/Pag1/Tnfaip8l2/Lgals3/Itgb2/Itgam/Cebpb/Adam8/Cd24a/Rsad2/Clec4e/Coro1a/Itgal/Clec4d/Tnfsf14/Zbtb7b	20
770	SP_20.SP_18	GO:0071593	lymphocyte aggregation	20/212	442/23276	4.67779e-09	3.32513e-07	2.36078e-07	Lcp1/Gsn/Cd44/Rac2/Fcer1g/Pag1/Tnfaip8l2/Lgals3/Itgb2/Itgam/Cebpb/Adam8/Cd24a/Rsad2/Clec4e/Coro1a/Itgal/Clec4d/Tnfsf14/Zbtb7b	20
771	SP_20.SP_18	GO:0002443	leukocyte mediated immunity	17/212	313/23276	4.82778e-09	3.339e-07	2.37062e-07	Ncf1/Rac2/Fcer1g/Fgr/Trem3/Fcgr3/Cd84/Fes/Trem1/Cd24a/Rsad2/Rnf19b/Cd300lb/H2-D1/Coro1a/C3/Hmox1	17
772	SP_20.SP_18	GO:0008154	actin polymerization or depolymerization	13/212	172/23276	6.70083e-09	4.51248e-07	3.20377e-07	Vasp/Sh3bgrl3/Gsn/Arpc5/Wdr1/Twf2/Arpc1b/Coro1a/Arpc2/Gmfg/Msrb1/Myadm/Hcls1	13
773	SP_20.SP_18	GO:0006979	response to oxidative stress	17/212	327/23276	9.26099e-09	6.07663e-07	4.3143e-07	Lcn2/Hp/G6pdx/Mgst1/Mcl1/Fos/Mmp9/Prdx5/Txn1/Glrx/Aldh3b1/Pnkp/Ucp2/Msrb1/Msra/Hmox1/Atf4	17
774	SP_20.SP_18	GO:0002764	immune response-regulating signaling pathway	15/212	256/23276	1.45788e-08	9.32676e-07	6.62182e-07	Fcer1g/Ltf/Cyba/Lgals3/Flot1/Prkcb/Adam8/Plcl2/Rsad2/Clec4e/Nfam1/Pglyrp1/C5ar1/Clec4d/Fcnb	15
775	SP_20.SP_18	GO:0002886	regulation of myeloid leukocyte mediated immunity	8/212	50/23276	1.60414e-08	1.00122e-06	7.10846e-07	Rac2/Fcer1g/Fgr/Fcgr3/Cd84/Fes/C3/Hmox1	8
776	SP_20.SP_18	GO:0008064	regulation of actin polymerization or depolymerization	12/212	153/23276	1.70944e-08	1.04154e-06	7.39474e-07	Vasp/Sh3bgrl3/Gsn/Arpc5/Wdr1/Twf2/Arpc1b/Coro1a/Arpc2/Gmfg/Myadm/Hcls1	12
777	SP_20.SP_18	GO:0030832	regulation of actin filament length	12/212	154/23276	1.83922e-08	1.09455e-06	7.77109e-07	Vasp/Sh3bgrl3/Gsn/Arpc5/Wdr1/Twf2/Arpc1b/Coro1a/Arpc2/Gmfg/Myadm/Hcls1	12
778	SP_20.SP_18	GO:0046496	nicotinamide nucleotide metabolic process	11/212	127/23276	2.43904e-08	1.41852e-06	1.00712e-06	Pgd/Ncf1/G6pdx/Taldo1/Ncf2/Prdx5/Pkm/Adpgk/Hk1/Cyb5r4/Bpgm	11
779	SP_20.SP_18	GO:0019362	pyridine nucleotide metabolic process	11/212	129/23276	2.87118e-08	1.63275e-06	1.15922e-06	Pgd/Ncf1/G6pdx/Taldo1/Ncf2/Prdx5/Pkm/Adpgk/Hk1/Cyb5r4/Bpgm	11
780	SP_20.SP_18	GO:0032956	regulation of actin cytoskeleton organization	15/212	272/23276	3.26644e-08	1.81713e-06	1.29013e-06	Vasp/Sh3bgrl3/Gsn/Arpc5/Hck/Fgr/Wdr1/Fes/Twf2/Arpc1b/Coro1a/Arpc2/Gmfg/Myadm/Hcls1	15
781	SP_20.SP_18	GO:0072524	pyridine-containing compound metabolic process	11/212	133/23276	3.94501e-08	2.14793e-06	1.52499e-06	Pgd/Ncf1/G6pdx/Taldo1/Ncf2/Prdx5/Pkm/Adpgk/Hk1/Cyb5r4/Bpgm	11
782	SP_20.SP_18	GO:0006909	phagocytosis	12/212	167/23276	4.54257e-08	2.42176e-06	1.7194e-06	Gsn/Hck/Fcer1g/Fgr/Fcgr3/Cyba/Cebpe/Atg3/Coro1a/C3/Tgm2/Fcnb	12
783	SP_20.SP_18	GO:0030100	regulation of endocytosis	13/212	205/23276	5.44574e-08	2.83142e-06	2.01026e-06	Hck/Fcer1g/Fgr/Anxa2/Fcgr3/Ptpn1/Cyba/Syne1/Lgals3/Flot1/Atg3/C3/Actn4	13
784	SP_20.SP_18	GO:0032271	regulation of protein polymerization	12/212	170/23276	5.53229e-08	2.83142e-06	2.01026e-06	Gda/Vasp/Gsn/Arpc5/Fes/Twf2/Arpc1b/Coro1a/Arpc2/Gmfg/Myadm/Hcls1	12
785	SP_20.SP_18	GO:0006733	oxidoreduction coenzyme metabolic process	11/212	142/23276	7.75985e-08	3.89362e-06	2.7644e-06	Pgd/Ncf1/G6pdx/Taldo1/Ncf2/Prdx5/Pkm/Adpgk/Hk1/Cyb5r4/Bpgm	11
786	SP_20.SP_18	GO:0045576	mast cell activation	8/212	62/23276	9.19968e-08	4.5273e-06	3.2143e-06	Rac2/Fcer1g/Fgr/Fcgr3/Cd84/Fes/Cd300lb/Hmox1	8
787	SP_20.SP_18	GO:0002253	activation of immune response	15/212	295/23276	9.47729e-08	4.57592e-06	3.24882e-06	Fcer1g/Ltf/Cyba/Lgals3/Flot1/Prkcb/Adam8/Plcl2/Cfp/Rsad2/Nfam1/Pglyrp1/C3/C5ar1/Fcnb	15
788	SP_20.SP_18	GO:0030041	actin filament polymerization	11/212	146/23276	1.03189e-07	4.89003e-06	3.47183e-06	Vasp/Gsn/Arpc5/Twf2/Arpc1b/Coro1a/Arpc2/Gmfg/Msrb1/Myadm/Hcls1	11
789	SP_20.SP_18	GO:0051258	protein polymerization	13/212	217/23276	1.05982e-07	4.93107e-06	3.50097e-06	Gda/Vasp/Gsn/Arpc5/Fes/Twf2/Arpc1b/Coro1a/Arpc2/Gmfg/Msrb1/Myadm/Hcls1	13
790	SP_20.SP_18	GO:1903706	regulation of hemopoiesis	16/212	342/23276	1.09892e-07	5.02169e-06	3.56531e-06	Tyrobp/Cd44/Fos/Fes/Hmgb2/Klf13/Cebpb/Adam8/Cd24a/Csf3r/Ccr1/Nfam1/Zfp36/Pglyrp1/Hcls1/Zbtb7b	16
791	SP_20.SP_18	GO:0033003	regulation of mast cell activation	7/212	43/23276	1.14893e-07	5.1581e-06	3.66216e-06	Rac2/Fcer1g/Fgr/Cd84/Fes/Cd300lb/Hmox1	7
792	SP_20.SP_18	GO:0002262	myeloid cell homeostasis	11/212	149/23276	1.27037e-07	5.60498e-06	3.97943e-06	G6pdx/Cd44/Fcer1g/Ptbp3/Hmgb2/Klf13/Cd24a/Bpgm/Klf2/Hcls1/Hmox1	11
793	SP_20.SP_18	GO:0043254	regulation of protein complex assembly	16/212	351/23276	1.56418e-07	6.7843e-06	4.81672e-06	Lcp1/Gda/Vasp/Gsn/Arpc5/Sorl1/Hck/Fes/Twf2/Cd24a/Arpc1b/Coro1a/Arpc2/Gmfg/Myadm/Hcls1	16
794	SP_20.SP_18	GO:0040017	positive regulation of locomotion	18/212	448/23276	1.69781e-07	7.24115e-06	5.14108e-06	Tmsb4x/Gpsm3/Sell/Rac2/Il16/Fgr/Mmp9/Lgals3/Sun2/Adam8/Cpne3/Ccr1/Coro1a/Myadm/C5ar1/Plau/Tnfsf14/Actn4	18
795	SP_20.SP_18	GO:0032970	regulation of actin filament-based process	15/212	309/23276	1.72759e-07	7.2474e-06	5.14552e-06	Vasp/Sh3bgrl3/Gsn/Arpc5/Hck/Fgr/Wdr1/Fes/Twf2/Arpc1b/Coro1a/Arpc2/Gmfg/Myadm/Hcls1	15
796	SP_20.SP_18	GO:0022407	regulation of cell-cell adhesion	16/212	358/23276	2.04278e-07	8.43139e-06	5.98613e-06	Gsn/Cd44/Rac2/Pag1/Tnfaip8l2/Lgals3/Flot1/Cebpb/Adam8/Cd24a/Il1rn/Coro1a/Itgal/Myadm/Tnfsf14/Zbtb7b	16
797	SP_20.SP_18	GO:0034599	cellular response to oxidative stress	12/212	195/23276	2.47851e-07	1.00675e-05	7.14772e-06	Lcn2/Hp/G6pdx/Mgst1/Mcl1/Fos/Prdx5/Txn1/Glrx/Aldh3b1/Hmox1/Atf4	12
798	SP_20.SP_18	GO:0030335	positive regulation of cell migration	17/212	415/23276	2.88792e-07	1.15472e-05	8.19829e-06	Tmsb4x/Gpsm3/Sell/Rac2/Fgr/Mmp9/Lgals3/Sun2/Adam8/Cpne3/Ccr1/Coro1a/Myadm/C5ar1/Plau/Tnfsf14/Actn4	17
799	SP_20.SP_18	GO:0045766	positive regulation of angiogenesis	10/212	129/23276	3.04439e-07	1.19855e-05	8.5095e-06	Lrg1/Camp/Mmp9/Lgals3/Itgb2/Tnfrsf1a/Prkcb/C3/Hmox1/C5ar1	10
800	SP_20.SP_18	GO:0002757	immune response-activating signal transduction	13/212	244/23276	4.09133e-07	1.58435e-05	1.12486e-05	Fcer1g/Ltf/Cyba/Lgals3/Flot1/Prkcb/Adam8/Plcl2/Rsad2/Nfam1/Pglyrp1/C5ar1/Fcnb	13
801	SP_20.SP_18	GO:0032507	maintenance of protein location in cell	8/212	75/23276	4.14816e-07	1.58435e-05	1.12486e-05	Gsn/Sorl1/Syne1/Twf2/Sun2/Hk1/Tln1/Tnfsf14	8
802	SP_20.SP_18	GO:0030833	regulation of actin filament polymerization	10/212	134/23276	4.33962e-07	1.6331e-05	1.15947e-05	Vasp/Gsn/Arpc5/Twf2/Arpc1b/Coro1a/Arpc2/Gmfg/Myadm/Hcls1	10
803	SP_20.SP_18	GO:2000147	positive regulation of cell motility	17/212	428/23276	4.44294e-07	1.64775e-05	1.16987e-05	Tmsb4x/Gpsm3/Sell/Rac2/Fgr/Mmp9/Lgals3/Sun2/Adam8/Cpne3/Ccr1/Coro1a/Myadm/C5ar1/Plau/Tnfsf14/Actn4	17
804	SP_20.SP_18	GO:0033006	regulation of mast cell activation involved in immune response	6/212	33/23276	4.79785e-07	1.72925e-05	1.22774e-05	Rac2/Fcer1g/Fgr/Cd84/Fes/Hmox1	6
805	SP_20.SP_18	GO:0043304	regulation of mast cell degranulation	6/212	33/23276	4.79785e-07	1.72925e-05	1.22774e-05	Rac2/Fcer1g/Fgr/Cd84/Fes/Hmox1	6
806	SP_20.SP_18	GO:0032273	positive regulation of protein polymerization	9/212	105/23276	5.13617e-07	1.82548e-05	1.29606e-05	Gda/Vasp/Gsn/Arpc5/Fes/Arpc1b/Coro1a/Arpc2/Gmfg	9
807	SP_20.SP_18	GO:0051272	positive regulation of cellular component movement	17/212	438/23276	6.11984e-07	2.1453e-05	1.52312e-05	Tmsb4x/Gpsm3/Sell/Rac2/Fgr/Mmp9/Lgals3/Sun2/Adam8/Cpne3/Ccr1/Coro1a/Myadm/C5ar1/Plau/Tnfsf14/Actn4	17
808	SP_20.SP_18	GO:0002703	regulation of leukocyte mediated immunity	11/212	175/23276	6.42273e-07	2.22105e-05	1.5769e-05	Rac2/Fcer1g/Fgr/Fcgr3/Cd84/Fes/Cd24a/Rsad2/H2-D1/C3/Hmox1	11
809	SP_20.SP_18	GO:0002699	positive regulation of immune effector process	11/212	176/23276	6.79685e-07	2.31908e-05	1.64651e-05	Rac2/Fcer1g/Fgr/Fcgr3/Cd84/Fes/Cd24a/Rsad2/H2-D1/C3/Hmox1	11
810	SP_20.SP_18	GO:0050863	regulation of T cell activation	13/212	257/23276	7.36614e-07	2.48026e-05	1.76094e-05	Gsn/Cd44/Rac2/Pag1/Tnfaip8l2/Lgals3/Cebpb/Adam8/Cd24a/Coro1a/Itgal/Tnfsf14/Zbtb7b	13
811	SP_20.SP_18	GO:1904018	positive regulation of vasculature development	10/212	143/23276	7.91669e-07	2.63101e-05	1.86797e-05	Lrg1/Camp/Mmp9/Lgals3/Itgb2/Tnfrsf1a/Prkcb/C3/Hmox1/C5ar1	10
812	SP_20.SP_18	GO:0051495	positive regulation of cytoskeleton organization	11/212	179/23276	8.03709e-07	2.63678e-05	1.87207e-05	Gda/Vasp/Gsn/Arpc5/Hck/Wdr1/Fes/Arpc1b/Coro1a/Arpc2/Gmfg	11
813	SP_20.SP_18	GO:0045185	maintenance of protein location	8/212	82/23276	8.29835e-07	2.68499e-05	1.90629e-05	Gsn/Sorl1/Syne1/Twf2/Sun2/Hk1/Tln1/Tnfsf14	8
814	SP_20.SP_18	GO:0051235	maintenance of location	13/212	260/23276	8.39387e-07	2.68499e-05	1.90629e-05	Gsn/Sorl1/Cyba/Syne1/Twf2/Sun2/Hk1/Coro1a/Abhd5/C3/Tln1/Tnfsf14/Hexa	13
815	SP_20.SP_18	GO:0002695	negative regulation of leukocyte activation	10/212	146/23276	9.58012e-07	3.02661e-05	2.14883e-05	Cd44/Pag1/Cd84/Tnfaip8l2/Lgals3/Cebpb/Adam8/Cd24a/Pglyrp1/Hmox1	10
816	SP_20.SP_18	GO:0045730	respiratory burst	5/212	21/23276	1.08045e-06	3.33117e-05	2.36507e-05	Ncf1/Rac2/Cyba/Cybb/Cd24a	5
817	SP_20.SP_18	GO:0051156	glucose 6-phosphate metabolic process	5/212	21/23276	1.08045e-06	3.33117e-05	2.36507e-05	Pgd/G6pdx/Taldo1/Hk1/Bpgm	5
818	SP_20.SP_18	GO:1903037	regulation of leukocyte cell-cell adhesion	13/212	268/23276	1.17874e-06	3.59096e-05	2.54951e-05	Gsn/Cd44/Rac2/Pag1/Tnfaip8l2/Lgals3/Cebpb/Adam8/Cd24a/Coro1a/Itgal/Tnfsf14/Zbtb7b	13
819	SP_20.SP_18	GO:0002687	positive regulation of leukocyte migration	9/212	117/23276	1.28476e-06	3.86788e-05	2.74612e-05	Gpsm3/Sell/Rac2/Mmp9/Lgals3/Adam8/Ccr1/C5ar1/Tnfsf14	9
820	SP_20.SP_18	GO:0051651	maintenance of location in cell	8/212	87/23276	1.30856e-06	3.89373e-05	2.76447e-05	Gsn/Sorl1/Syne1/Twf2/Sun2/Hk1/Tln1/Tnfsf14	8
821	SP_20.SP_18	GO:0051493	regulation of cytoskeleton organization	16/212	413/23276	1.35678e-06	3.99079e-05	2.83339e-05	Gda/Vasp/Sh3bgrl3/Gsn/Arpc5/Hck/Fgr/Wdr1/Fes/Twf2/Arpc1b/Coro1a/Arpc2/Gmfg/Myadm/Hcls1	16
822	SP_20.SP_18	GO:0045637	regulation of myeloid cell differentiation	11/212	189/23276	1.37322e-06	3.99326e-05	2.83514e-05	Tyrobp/Fos/Fes/Hmgb2/Klf13/Cebpb/Adam8/Csf3r/Ccr1/Zfp36/Hcls1	11
823	SP_20.SP_18	GO:0031334	positive regulation of protein complex assembly	11/212	193/23276	1.6856e-06	4.78694e-05	3.39864e-05	Lcp1/Gda/Vasp/Gsn/Arpc5/Fes/Cd24a/Arpc1b/Coro1a/Arpc2/Gmfg	11
824	SP_20.SP_18	GO:0061515	myeloid cell development	7/212	63/23276	1.69087e-06	4.78694e-05	3.39864e-05	Tyrobp/G6pdx/Anxa2/Ptbp3/Itgam/Bpgm/Klf2	7
825	SP_20.SP_18	GO:0048872	homeostasis of number of cells	13/212	277/23276	1.70227e-06	4.78694e-05	3.39864e-05	G6pdx/Cd44/Fcer1g/Ptbp3/Prdx5/Hmgb2/Klf13/Cd24a/Coro1a/Bpgm/Klf2/Hcls1/Hmox1	13
826	SP_20.SP_18	GO:0034101	erythrocyte homeostasis	9/212	122/23276	1.82435e-06	5.07253e-05	3.6014e-05	G6pdx/Ptbp3/Hmgb2/Klf13/Cd24a/Bpgm/Klf2/Hcls1/Hmox1	9
827	SP_20.SP_18	GO:0034110	regulation of homotypic cell-cell adhesion	13/212	279/23276	1.84348e-06	5.07253e-05	3.6014e-05	Gsn/Cd44/Rac2/Pag1/Tnfaip8l2/Lgals3/Cebpb/Adam8/Cd24a/Coro1a/Itgal/Tnfsf14/Zbtb7b	13
828	SP_20.SP_18	GO:0043299	leukocyte degranulation	7/212	64/23276	1.88395e-06	5.12877e-05	3.64133e-05	Rac2/Fcer1g/Fgr/Cd84/Fes/Coro1a/Hmox1	7
829	SP_20.SP_18	GO:0043300	regulation of leukocyte degranulation	6/212	43/23276	2.44797e-06	6.41917e-05	4.55749e-05	Rac2/Fcer1g/Fgr/Cd84/Fes/Hmox1	6
830	SP_20.SP_18	GO:0045010	actin nucleation	6/212	43/23276	2.44797e-06	6.41917e-05	4.55749e-05	Gsn/Arpc5/Arpc1b/Coro1a/Arpc2/Gmfg	6
831	SP_20.SP_18	GO:0050866	negative regulation of cell activation	10/212	162/23276	2.46596e-06	6.41917e-05	4.55749e-05	Cd44/Pag1/Cd84/Tnfaip8l2/Lgals3/Cebpb/Adam8/Cd24a/Pglyrp1/Hmox1	10
832	SP_20.SP_18	GO:0002683	negative regulation of immune system process	15/212	382/23276	2.48338e-06	6.41917e-05	4.55749e-05	Cd44/Fcer1g/Pag1/Cd84/Tnfaip8l2/Lgals3/Klf13/Cebpb/Adam8/Plcl2/Cd24a/Ccr1/Zfp36/Pglyrp1/Hmox1	15
833	SP_20.SP_18	GO:0051249	regulation of lymphocyte activation	15/212	382/23276	2.48338e-06	6.41917e-05	4.55749e-05	Gsn/Cd44/Rac2/Pag1/Tnfaip8l2/Lgals3/Cebpb/Adam8/Cd24a/Coro1a/Nfam1/Itgal/Pglyrp1/Tnfsf14/Zbtb7b	15
834	SP_20.SP_18	GO:0051852	disruption by host of symbiont cells	4/212	12/23276	3.12723e-06	7.92334e-05	5.62542e-05	Ncf1/Camp/Trem3/Trem1	4
835	SP_20.SP_18	GO:0051873	killing by host of symbiont cells	4/212	12/23276	3.12723e-06	7.92334e-05	5.62542e-05	Ncf1/Camp/Trem3/Trem1	4
836	SP_20.SP_18	GO:0002275	myeloid cell activation involved in immune response	7/212	70/23276	3.47144e-06	8.70923e-05	6.18339e-05	Tyrobp/Rac2/Fcer1g/Fgr/Cd84/Fes/Hmox1	7
837	SP_20.SP_18	GO:0002279	mast cell activation involved in immune response	6/212	46/23276	3.67658e-06	9.04652e-05	6.42286e-05	Rac2/Fcer1g/Fgr/Cd84/Fes/Hmox1	6
838	SP_20.SP_18	GO:0043303	mast cell degranulation	6/212	46/23276	3.67658e-06	9.04652e-05	6.42286e-05	Rac2/Fcer1g/Fgr/Cd84/Fes/Hmox1	6
839	SP_20.SP_18	GO:0002448	mast cell mediated immunity	6/212	47/23276	4.1828e-06	0.000100979	7.16933e-05	Rac2/Fcer1g/Fgr/Cd84/Fes/Hmox1	6
840	SP_20.SP_18	GO:0050829	defense response to Gram-negative bacterium	6/212	47/23276	4.1828e-06	0.000100979	7.16933e-05	Lyz2/Lyz1/Camp/Trem3/Hmgb2/Trem1	6
841	SP_20.SP_18	GO:0007229	integrin-mediated signaling pathway	7/212	76/23276	6.04527e-06	0.000144578	0.000102648	Tyrobp/Fcer1g/Fgr/Itgb2/Itgam/Itgb2l/Itgal	7
842	SP_20.SP_18	GO:0045765	regulation of angiogenesis	11/212	221/23276	6.22197e-06	0.000147426	0.00010467	Ngp/Lrg1/Camp/Mmp9/Lgals3/Itgb2/Tnfrsf1a/Prkcb/C3/Hmox1/C5ar1	11
843	SP_20.SP_18	GO:0051047	positive regulation of secretion	15/212	416/23276	6.96126e-06	0.00016343	0.000116032	S100a8/S100a9/Camp/Fcer1g/Fgr/Cd84/Cyba/Lgals3/Glrx/Cyp4f18/Clec4e/Tmf1/Rab3d/Serp1/Fcnb	15
844	SP_20.SP_18	GO:0051051	negative regulation of transport	16/212	474/23276	7.85019e-06	0.000182624	0.00012966	Anxa2/Mmp9/Cd84/Lgals3/Txn1/Prkcb/Pde2a/Il1rn/Cyp4f18/Rsad2/Atg3/Coro1a/Ucp2/Hmox1/Tnfsf14/Atf4	16
845	SP_20.SP_18	GO:0002573	myeloid leukocyte differentiation	10/212	185/23276	8.04299e-06	0.000185423	0.000131647	Tyrobp/Anxa2/Fos/Cebpe/Itgam/Cebpb/Adam8/Ccr1/Cd300lf/Hcls1	10
846	SP_20.SP_18	GO:0001906	cell killing	8/212	111/23276	8.20411e-06	0.000187449	0.000133085	Ncf1/Camp/Trem3/Fcgr3/Trem1/Rnf19b/H2-D1/Coro1a	8
847	SP_20.SP_18	GO:0006732	coenzyme metabolic process	12/212	273/23276	8.35932e-06	0.000189305	0.000134403	Pgd/Ncf1/G6pdx/Taldo1/Ncf2/Prdx5/Pkm/Adpgk/Hk1/Cyp4f18/Cyb5r4/Bpgm	12
848	SP_20.SP_18	GO:0006098	pentose-phosphate shunt	4/212	15/23276	8.44034e-06	0.000189463	0.000134515	Pgd/G6pdx/Taldo1/Bpgm	4
849	SP_20.SP_18	GO:0032418	lysosome localization	6/212	53/23276	8.54571e-06	0.000190161	0.00013501	Rac2/Fcer1g/Fgr/Cd84/Fes/Hmox1	6
850	SP_20.SP_18	GO:0002250	adaptive immune response	14/212	372/23276	8.76617e-06	0.000191821	0.000136189	Cd44/Fcer1g/Fcgr3/Pag1/Cd84/Prkcb/Cd24a/Tfeb/Rsad2/Rnf19b/H2-D1/C3/Clec4d/Clec4a2	14
851	SP_20.SP_18	GO:0051186	cofactor metabolic process	13/212	322/23276	8.77023e-06	0.000191821	0.000136189	Pgd/Ncf1/G6pdx/Taldo1/Ncf2/Prdx5/Pkm/Adpgk/Hk1/Cyp4f18/Cyb5r4/Bpgm/Hmox1	13
852	SP_20.SP_18	GO:0022408	negative regulation of cell-cell adhesion	9/212	148/23276	8.9385e-06	0.000193844	0.000137626	Cd44/Pag1/Tnfaip8l2/Lgals3/Cebpb/Adam8/Cd24a/Il1rn/Myadm	9
853	SP_20.SP_18	GO:0072593	reactive oxygen species metabolic process	11/212	230/23276	9.07962e-06	0.00019525	0.000138624	Ncf1/Hp/G6pdx/Ncf2/Cyba/Cybb/Prdx5/Itgb2/Cyb5r4/Klf2/Plau	11
854	SP_20.SP_18	GO:0002675	positive regulation of acute inflammatory response	5/212	32/23276	9.85508e-06	0.00021016	0.000149209	Fcer1g/Fcgr3/Alox5ap/Adam8/C3	5
855	SP_20.SP_18	GO:0050764	regulation of phagocytosis	7/212	82/23276	1.00388e-05	0.000212308	0.000150734	Hck/Fcer1g/Fgr/Fcgr3/Cyba/Atg3/C3	7
856	SP_20.SP_18	GO:0002768	immune response-regulating cell surface receptor signaling pathway	9/212	151/23276	1.05119e-05	0.000220492	0.000156545	Fcer1g/Lgals3/Prkcb/Plcl2/Clec4e/Nfam1/C5ar1/Clec4d/Fcnb	9
857	SP_20.SP_18	GO:1903555	regulation of tumor necrosis factor superfamily cytokine production	8/212	115/23276	1.06542e-05	0.00022166	0.000157375	Fcer1g/Ltf/Fcgr3/Cd84/Cyba/Tnfrsf1a/Adam8/Zfp36	8
858	SP_20.SP_18	GO:0030838	positive regulation of actin filament polymerization	7/212	83/23276	1.08795e-05	0.000224521	0.000159405	Vasp/Gsn/Arpc5/Arpc1b/Coro1a/Arpc2/Gmfg	7
859	SP_20.SP_18	GO:0043523	regulation of neuron apoptotic process	11/212	235/23276	1.11151e-05	0.000225143	0.000159847	G6pdx/Mcl1/Ncf2/Btg2/Tnfrsf1a/Cebpb/Adam8/Coro1a/Hmox1/C5ar1/Atf4	11
860	SP_20.SP_18	GO:0051818	disruption of cells of other organism involved in symbiotic interaction	4/212	16/23276	1.11736e-05	0.000225143	0.000159847	Ncf1/Camp/Trem3/Trem1	4
861	SP_20.SP_18	GO:0051883	killing of cells in other organism involved in symbiotic interaction	4/212	16/23276	1.11736e-05	0.000225143	0.000159847	Ncf1/Camp/Trem3/Trem1	4
862	SP_20.SP_18	GO:0071706	tumor necrosis factor superfamily cytokine production	8/212	117/23276	1.2094e-05	0.000241786	0.000171663	Fcer1g/Ltf/Fcgr3/Cd84/Cyba/Tnfrsf1a/Adam8/Zfp36	8
863	SP_20.SP_18	GO:0032535	regulation of cellular component size	13/212	333/23276	1.25382e-05	0.00024681	0.00017523	Vasp/Sh3bgrl3/Gsn/Arpc5/Wdr1/Twf2/Lamtor4/Arpc1b/Coro1a/Arpc2/Gmfg/Myadm/Hcls1	13
864	SP_20.SP_18	GO:0070997	neuron death	13/212	333/23276	1.25382e-05	0.00024681	0.00017523	G6pdx/Sorl1/Mcl1/Ncf2/Btg2/Tnfrsf1a/Cebpb/Adam8/Coro1a/Hmox1/C5ar1/Plau/Atf4	13
865	SP_20.SP_18	GO:0002685	regulation of leukocyte migration	9/212	155/23276	1.29734e-05	0.000253427	0.000179928	Gpsm3/Sell/Rac2/Mmp9/Lgals3/Adam8/Ccr1/C5ar1/Tnfsf14	9
866	SP_20.SP_18	GO:0002863	positive regulation of inflammatory response to antigenic stimulus	4/212	17/23276	1.45074e-05	0.000279132	0.000198178	Fcer1g/Fcgr3/Cd24a/C3	4
867	SP_20.SP_18	GO:0031579	membrane raft organization	4/212	17/23276	1.45074e-05	0.000279132	0.000198178	Gsn/Anxa2/Flot1/Myadm	4
868	SP_20.SP_18	GO:1901342	regulation of vasculature development	11/212	243/23276	1.5199e-05	0.000290256	0.000206076	Ngp/Lrg1/Camp/Mmp9/Lgals3/Itgb2/Tnfrsf1a/Prkcb/C3/Hmox1/C5ar1	11
869	SP_20.SP_18	GO:0045088	regulation of innate immune response	10/212	201/23276	1.65825e-05	0.000314331	0.000223169	Fgr/Ltf/Cyba/Hmgb2/Flot1/Adam8/Rsad2/Ccr1/Pglyrp1/Fcnb	10
870	SP_20.SP_18	GO:0030316	osteoclast differentiation	7/212	89/23276	1.72416e-05	0.000324421	0.000230333	Tyrobp/Anxa2/Fos/Cebpb/Adam8/Ccr1/Cd300lf	7
871	SP_20.SP_18	GO:0002274	myeloid leukocyte activation	9/212	162/23276	1.84687e-05	0.00033851	0.000240336	Tyrobp/Rac2/Fcer1g/Fgr/Fcgr3/Cd84/Fes/Cd300lb/Hmox1	9
872	SP_20.SP_18	GO:0019682	glyceraldehyde-3-phosphate metabolic process	4/212	18/23276	1.85195e-05	0.00033851	0.000240336	Pgd/G6pdx/Taldo1/Bpgm	4
873	SP_20.SP_18	GO:0034114	regulation of heterotypic cell-cell adhesion	4/212	18/23276	1.85195e-05	0.00033851	0.000240336	Cd44/Flot1/Il1rn/Myadm	4
874	SP_20.SP_18	GO:0051187	cofactor catabolic process	4/212	18/23276	1.85195e-05	0.00033851	0.000240336	Ncf1/Ncf2/Cyp4f18/Hmox1	4
875	SP_20.SP_18	GO:0002697	regulation of immune effector process	14/212	398/23276	1.86523e-05	0.000338519	0.000240342	Rac2/Fcer1g/Fgr/Fcgr3/Cd84/Fes/Lgals3/Trem1/Cd24a/Rsad2/H2-D1/Pglyrp1/C3/Hmox1	14
876	SP_20.SP_18	GO:1902105	regulation of leukocyte differentiation	11/212	249/23276	1.90625e-05	0.000343528	0.000243899	Tyrobp/Cd44/Fos/Cebpb/Adam8/Cd24a/Ccr1/Nfam1/Pglyrp1/Hcls1/Zbtb7b	11
877	SP_20.SP_18	GO:1901214	regulation of neuron death	12/212	299/23276	2.07058e-05	0.000370532	0.000263071	G6pdx/Sorl1/Mcl1/Ncf2/Btg2/Tnfrsf1a/Cebpb/Adam8/Coro1a/Hmox1/C5ar1/Atf4	12
878	SP_20.SP_18	GO:0002285	lymphocyte activation involved in immune response	9/212	166/23276	2.24179e-05	0.000398384	0.000282845	Lcp1/Fcer1g/Lgals3/Plcl2/Clec4e/Coro1a/Itgal/Pglyrp1/Clec4d	9
879	SP_20.SP_18	GO:0044089	positive regulation of cellular component biogenesis	14/212	405/23276	2.26092e-05	0.000399013	0.000283292	Lcp1/Gda/Vasp/Gsn/Arpc5/Rac2/Fes/Twf2/Flot1/Cd24a/Arpc1b/Coro1a/Arpc2/Gmfg	14
880	SP_20.SP_18	GO:0006691	leukotriene metabolic process	4/212	19/23276	2.32909e-05	0.000405452	0.000287864	Ncf1/Alox5ap/Cyp4f18/Mgst2	4
881	SP_20.SP_18	GO:0034123	positive regulation of toll-like receptor signaling pathway	4/212	19/23276	2.32909e-05	0.000405452	0.000287864	Ltf/Cyba/Flot1/Rsad2	4
882	SP_20.SP_18	GO:0042743	hydrogen peroxide metabolic process	5/212	38/23276	2.34975e-05	0.000406285	0.000288455	Ncf1/Hp/Cyba/Cybb/Prdx5	5
883	SP_20.SP_18	GO:0051402	neuron apoptotic process	11/212	257/23276	2.55192e-05	0.000438099	0.000311042	G6pdx/Mcl1/Ncf2/Btg2/Tnfrsf1a/Cebpb/Adam8/Coro1a/Hmox1/C5ar1/Atf4	11
884	SP_20.SP_18	GO:0002437	inflammatory response to antigenic stimulus	6/212	64/23276	2.56799e-05	0.000438099	0.000311042	Fcer1g/Fcgr3/Hmgb2/Cd24a/Il1rn/C3	6
885	SP_20.SP_18	GO:0002821	positive regulation of adaptive immune response	7/212	95/23276	2.64059e-05	0.000447501	0.000317718	Cd44/Fcer1g/Fcgr3/Cd24a/Rsad2/H2-D1/C3	7
886	SP_20.SP_18	GO:0001909	leukocyte mediated cytotoxicity	7/212	96/23276	2.8265e-05	0.000475856	0.000337849	Ncf1/Trem3/Fcgr3/Trem1/Rnf19b/H2-D1/Coro1a	7
887	SP_20.SP_18	GO:0031640	killing of cells of other organism	4/212	20/23276	2.89063e-05	0.000480333	0.000341028	Ncf1/Camp/Trem3/Trem1	4
888	SP_20.SP_18	GO:0044364	disruption of cells of other organism	4/212	20/23276	2.89063e-05	0.000480333	0.000341028	Ncf1/Camp/Trem3/Trem1	4
889	SP_20.SP_18	GO:1903557	positive regulation of tumor necrosis factor superfamily cytokine production	6/212	68/23276	3.6373e-05	0.000600507	0.000426349	Fcer1g/Fcgr3/Cd84/Cyba/Tnfrsf1a/Adam8	6
890	SP_20.SP_18	GO:0001525	angiogenesis	14/212	424/23276	3.73081e-05	0.000611997	0.000434506	Ngp/Lrg1/Camp/Anxa2/Mmp9/Lgals3/Itgb2/Tnfrsf1a/Prkcb/Adam8/C3/Hmox1/C5ar1/Plau	14
891	SP_20.SP_18	GO:1903038	negative regulation of leukocyte cell-cell adhesion	7/212	101/23276	3.92519e-05	0.000639782	0.000454233	Cd44/Pag1/Tnfaip8l2/Lgals3/Cebpb/Adam8/Cd24a	7
892	SP_20.SP_18	GO:0034113	heterotypic cell-cell adhesion	5/212	43/23276	4.34272e-05	0.000703355	0.000499369	Cd44/Itgb2/Flot1/Il1rn/Myadm	5
893	SP_20.SP_18	GO:0042060	wound healing	12/212	326/23276	4.80669e-05	0.000773605	0.000549245	S100a9/Actb/Gsn/Cd44/F5/Fcer1g/Anxa2/Pkm/C3/Hmox1/Tln1/Plau	12
894	SP_20.SP_18	GO:0042098	T cell proliferation	9/212	184/23276	5.02803e-05	0.00080417	0.000570946	Cd44/Rac2/Lgals3/Itgb2/Itgam/Cebpb/Cd24a/Coro1a/Itgal	9
895	SP_20.SP_18	GO:0007162	negative regulation of cell adhesion	10/212	230/23276	5.23058e-05	0.00083137	0.000590257	Cd44/Pag1/Tnfaip8l2/Lgals3/Cebpb/Adam8/Cd24a/Il1rn/Myadm/Actn4	10
896	SP_20.SP_18	GO:0045123	cellular extravasation	5/212	45/23276	5.43107e-05	0.000857908	0.000609098	Trem3/Itgb2/Itgam/Adam8/Trem1	5
897	SP_20.SP_18	GO:0051817	modification of morphology or physiology of other organism involved in symbiotic interaction	6/212	74/23276	5.88342e-05	0.000923661	0.000655782	Ncf1/Camp/Ltf/Trem3/Mmp9/Trem1	6
898	SP_20.SP_18	GO:0002446	neutrophil mediated immunity	4/212	24/23276	6.16115e-05	0.000961365	0.000682551	Ncf1/Trem3/Trem1/Cd300lb	4
899	SP_20.SP_18	GO:0002705	positive regulation of leukocyte mediated immunity	7/212	109/23276	6.39549e-05	0.000991883	0.000704218	Fcer1g/Fgr/Fcgr3/Cd24a/Rsad2/H2-D1/C3	7
900	SP_20.SP_18	GO:0044403	symbiosis, encompassing mutualism through parasitism	11/212	285/23276	6.51989e-05	0.000999066	0.000709318	Ncf1/Gsn/Camp/Slpi/Ltf/Trem3/Mmp9/Trem1/Rsad2/Pglyrp1/Fcnb	11
901	SP_20.SP_18	GO:0044419	interspecies interaction between organisms	11/212	285/23276	6.51989e-05	0.000999066	0.000709318	Ncf1/Gsn/Camp/Slpi/Ltf/Trem3/Mmp9/Trem1/Rsad2/Pglyrp1/Fcnb	11
902	SP_20.SP_18	GO:0034111	negative regulation of homotypic cell-cell adhesion	7/212	110/23276	6.778e-05	0.00102633	0.000728672	Cd44/Pag1/Tnfaip8l2/Lgals3/Cebpb/Adam8/Cd24a	7
903	SP_20.SP_18	GO:1903305	regulation of regulated secretory pathway	7/212	110/23276	6.778e-05	0.00102633	0.000728672	Rac2/Fcer1g/Fgr/Cd84/Fes/Rab3d/Hmox1	7
904	SP_20.SP_18	GO:0002690	positive regulation of leukocyte chemotaxis	6/212	76/23276	6.83913e-05	0.00102949	0.000730919	Gpsm3/Sell/Rac2/Ccr1/C5ar1/Tnfsf14	6
905	SP_20.SP_18	GO:0002526	acute inflammatory response	7/212	111/23276	7.17899e-05	0.00106191	0.000753936	Hp/Fcer1g/Fcgr3/Alox5ap/Adam8/Il1rn/C3	7
906	SP_20.SP_18	GO:0002758	innate immune response-activating signal transduction	7/212	111/23276	7.17899e-05	0.00106191	0.000753936	Ltf/Cyba/Flot1/Adam8/Rsad2/Pglyrp1/Fcnb	7
907	SP_20.SP_18	GO:0030218	erythrocyte differentiation	7/212	111/23276	7.17899e-05	0.00106191	0.000753936	G6pdx/Ptbp3/Hmgb2/Klf13/Bpgm/Klf2/Hcls1	7
908	SP_20.SP_18	GO:0042554	superoxide anion generation	4/212	25/23276	7.28254e-05	0.00107104	0.000760416	Ncf1/Ncf2/Cyba/Cybb	4
909	SP_20.SP_18	GO:0043623	cellular protein complex assembly	14/212	452/23276	7.40842e-05	0.00108332	0.000769138	Gda/Vasp/Gsn/Arpc5/Cyba/Fes/Twf2/Arpc1b/Coro1a/Arpc2/Gmfg/Msrb1/Myadm/Hcls1	14
910	SP_20.SP_18	GO:0032680	regulation of tumor necrosis factor production	7/212	113/23276	8.03915e-05	0.00116887	0.000829879	Fcer1g/Ltf/Fcgr3/Cd84/Cyba/Tnfrsf1a/Zfp36	7
911	SP_20.SP_18	GO:0032640	tumor necrosis factor production	7/212	114/23276	8.49972e-05	0.00122167	0.00086736	Fcer1g/Ltf/Fcgr3/Cd84/Cyba/Tnfrsf1a/Zfp36	7
912	SP_20.SP_18	GO:0031532	actin cytoskeleton reorganization	6/212	79/23276	8.50097e-05	0.00122167	0.00086736	S100a9/Gsn/Hck/Ptpn1/Fes/Gmfg	6
913	SP_20.SP_18	GO:0050832	defense response to fungus	4/212	26/23276	8.54545e-05	0.00122167	0.00086736	Ncf1/Cotl1/Camp/Ltf	4
914	SP_20.SP_18	GO:0035821	modification of morphology or physiology of other organism	6/212	80/23276	9.12117e-05	0.00129134	0.000916829	Ncf1/Camp/Ltf/Trem3/Mmp9/Trem1	6
915	SP_20.SP_18	GO:0006887	exocytosis	11/212	296/23276	9.13376e-05	0.00129134	0.000916829	Rac2/Hck/Fcer1g/Fgr/Cd84/Fes/Glrx/Ccr1/Coro1a/Rab3d/Hmox1	11
916	SP_20.SP_18	GO:0002218	activation of innate immune response	7/212	118/23276	0.000105623	0.00148511	0.0010544	Ltf/Cyba/Flot1/Adam8/Rsad2/Pglyrp1/Fcnb	7
917	SP_20.SP_18	GO:0009306	protein secretion	14/212	472/23276	0.000116855	0.00163228	0.00115889	Camp/Fgr/Trem3/Cd84/Trem1/Il1rn/Glrx/Rsad2/Clec4e/Cyb5r4/Rnf19b/Ucp2/Serp1/Fcnb	14
918	SP_20.SP_18	GO:0050921	positive regulation of chemotaxis	7/212	120/23276	0.000117366	0.00163228	0.00115889	Gpsm3/Sell/Rac2/Il16/Ccr1/C5ar1/Tnfsf14	7
919	SP_20.SP_18	GO:0006801	superoxide metabolic process	5/212	53/23276	0.000120252	0.00165443	0.00117462	Ncf1/Ncf2/Cyba/Cybb/Cyb5r4	5
920	SP_20.SP_18	GO:0051851	modification by host of symbiont morphology or physiology	5/212	53/23276	0.000120252	0.00165443	0.00117462	Ncf1/Camp/Ltf/Trem3/Trem1	5
921	SP_20.SP_18	GO:0000302	response to reactive oxygen species	8/212	163/23276	0.000128876	0.0017636	0.00125212	Lcn2/Hp/Fos/Prdx5/Txn1/Glrx/Ucp2/Hmox1	8
922	SP_20.SP_18	GO:0017157	regulation of exocytosis	8/212	164/23276	0.000134441	0.00182997	0.00129924	Rac2/Fcer1g/Fgr/Cd84/Fes/Glrx/Rab3d/Hmox1	8
923	SP_20.SP_18	GO:0051250	negative regulation of lymphocyte activation	7/212	125/23276	0.000151418	0.00203974	0.00144818	Cd44/Pag1/Tnfaip8l2/Lgals3/Cebpb/Cd24a/Pglyrp1	7
924	SP_20.SP_18	GO:0034314	Arp2/3 complex-mediated actin nucleation	4/212	30/23276	0.000152243	0.00203974	0.00144818	Arpc5/Arpc1b/Arpc2/Gmfg	4
925	SP_20.SP_18	GO:1902624	positive regulation of neutrophil migration	4/212	30/23276	0.000152243	0.00203974	0.00144818	Sell/Rac2/Adam8/C5ar1	4
926	SP_20.SP_18	GO:0002885	positive regulation of hypersensitivity	3/212	12/23276	0.000154248	0.0020428	0.00145035	Fcer1g/Fcgr3/C3	3
927	SP_20.SP_18	GO:0043249	erythrocyte maturation	3/212	12/23276	0.000154248	0.0020428	0.00145035	G6pdx/Ptbp3/Klf2	3
928	SP_20.SP_18	GO:0002708	positive regulation of lymphocyte mediated immunity	6/212	88/23276	0.000154867	0.0020428	0.00145035	Fcer1g/Fcgr3/Cd24a/Rsad2/H2-D1/C3	6
929	SP_20.SP_18	GO:0051702	interaction with symbiont	5/212	56/23276	0.000156565	0.00205461	0.00145874	Ncf1/Camp/Ltf/Trem3/Trem1	5
930	SP_20.SP_18	GO:0045089	positive regulation of innate immune response	8/212	168/23276	0.000158722	0.00207229	0.00147129	Ltf/Cyba/Hmgb2/Flot1/Adam8/Rsad2/Pglyrp1/Fcnb	8
931	SP_20.SP_18	GO:0002237	response to molecule of bacterial origin	11/212	316/23276	0.000162079	0.00210538	0.00149478	Mgst1/Slpi/Ltf/Cd84/Ncf2/Hmgb2/Tnfrsf1a/Cebpb/Cd24a/Cd300lb/C5ar1	11
932	SP_20.SP_18	GO:0002824	positive regulation of adaptive immune response based on somatic recombination of immune receptors built from immunoglobulin superfamily domains	6/212	89/23276	0.000164815	0.00213011	0.00151234	Fcer1g/Fcgr3/Cd24a/Rsad2/H2-D1/C3	6
933	SP_20.SP_18	GO:0090066	regulation of anatomical structure size	14/212	489/23276	0.000168666	0.00216893	0.0015399	Vasp/Sh3bgrl3/G6pdx/Gsn/Arpc5/Wdr1/Twf2/Lamtor4/Arpc1b/Coro1a/Arpc2/Gmfg/Myadm/Hcls1	14
934	SP_20.SP_18	GO:0006081	cellular aldehyde metabolic process	5/212	57/23276	0.000170359	0.00217975	0.00154758	Pgd/G6pdx/Taldo1/Aldh3b1/Bpgm	5
935	SP_20.SP_18	GO:0002888	positive regulation of myeloid leukocyte mediated immunity	4/212	31/23276	0.000173556	0.00220961	0.00156878	Fcer1g/Fgr/Fcgr3/C3	4
936	SP_20.SP_18	GO:0045807	positive regulation of endocytosis	7/212	128/23276	0.000175421	0.00222229	0.00157779	Fcer1g/Fcgr3/Cyba/Syne1/Flot1/C3/Actn4	7
937	SP_20.SP_18	GO:0002673	regulation of acute inflammatory response	5/212	58/23276	0.000185062	0.00233288	0.0016563	Fcer1g/Fcgr3/Alox5ap/Adam8/C3	5
938	SP_20.SP_18	GO:0045055	regulated exocytosis	8/212	172/23276	0.000186506	0.00233955	0.00166104	Rac2/Fcer1g/Fgr/Cd84/Fes/Coro1a/Rab3d/Hmox1	8
939	SP_20.SP_18	GO:0007596	blood coagulation	8/212	173/23276	0.000194042	0.00241046	0.00171138	S100a9/Actb/F5/Fcer1g/Anxa2/C3/Tln1/Plau	8
940	SP_20.SP_18	GO:0050663	cytokine secretion	8/212	173/23276	0.000194042	0.00241046	0.00171138	Camp/Fgr/Trem3/Cd84/Trem1/Clec4e/Rnf19b/Fcnb	8
941	SP_20.SP_18	GO:0002861	regulation of inflammatory response to antigenic stimulus	4/212	32/23276	0.000196942	0.00242296	0.00172026	Fcer1g/Fcgr3/Cd24a/C3	4
942	SP_20.SP_18	GO:0048821	erythrocyte development	4/212	32/23276	0.000196942	0.00242296	0.00172026	G6pdx/Ptbp3/Bpgm/Klf2	4
943	SP_20.SP_18	GO:0002866	positive regulation of acute inflammatory response to antigenic stimulus	3/212	13/23276	0.000199178	0.00243873	0.00173146	Fcer1g/Fcgr3/C3	3
944	SP_20.SP_18	GO:0097193	intrinsic apoptotic signaling pathway	10/212	272/23276	0.000207598	0.00252136	0.00179012	S100a8/S100a9/Cd44/Mcl1/Ptpn1/Mmp9/Tnfrsf1a/Cebpb/Hmox1/Atf4	10
945	SP_20.SP_18	GO:0002688	regulation of leukocyte chemotaxis	6/212	93/23276	0.000209775	0.00252136	0.00179012	Gpsm3/Sell/Rac2/Ccr1/C5ar1/Tnfsf14	6
946	SP_20.SP_18	GO:0006959	humoral immune response	8/212	175/23276	0.000209867	0.00252136	0.00179012	Camp/Slpi/Ltf/Cfp/Tfeb/C3/Fcnb/Hist1h2bc	8
947	SP_20.SP_18	GO:0007599	hemostasis	8/212	175/23276	0.000209867	0.00252136	0.00179012	S100a9/Actb/F5/Fcer1g/Anxa2/C3/Tln1/Plau	8
948	SP_20.SP_18	GO:0050817	coagulation	8/212	176/23276	0.000218168	0.00260884	0.00185223	S100a9/Actb/F5/Fcer1g/Anxa2/C3/Tln1/Plau	8
949	SP_20.SP_18	GO:0050868	negative regulation of T cell activation	6/212	94/23276	0.000222397	0.00264704	0.00187935	Cd44/Pag1/Tnfaip8l2/Lgals3/Cebpb/Cd24a	6
950	SP_20.SP_18	GO:0009109	coenzyme catabolic process	3/212	14/23276	0.000251798	0.00296937	0.00210819	Ncf1/Ncf2/Cyp4f18	3
951	SP_20.SP_18	GO:0050855	regulation of B cell receptor signaling pathway	3/212	14/23276	0.000251798	0.00296937	0.00210819	Prkcb/Plcl2/Nfam1	3
952	SP_20.SP_18	GO:1900407	regulation of cellular response to oxidative stress	5/212	62/23276	0.000253764	0.00297882	0.0021149	Hp/Mcl1/Txn1/Glrx/Atf4	5
953	SP_20.SP_18	GO:0097191	extrinsic apoptotic signaling pathway	9/212	228/23276	0.000255413	0.00298448	0.00211892	Lcn2/Itm2b/Mcl1/Lgals3/G0s2/Hmgb2/Tnfrsf1a/Gabarap/Hmox1	9
954	SP_20.SP_18	GO:0045670	regulation of osteoclast differentiation	5/212	63/23276	0.000273619	0.00318268	0.00225965	Tyrobp/Fos/Cebpb/Adam8/Ccr1	5
955	SP_20.SP_18	GO:0002819	regulation of adaptive immune response	7/212	139/23276	0.000291094	0.00337063	0.00239308	Cd44/Fcer1g/Fcgr3/Cd24a/Rsad2/H2-D1/C3	7
956	SP_20.SP_18	GO:0031589	cell-substrate adhesion	10/212	284/23276	0.000293069	0.00337822	0.00239847	Actn1/Rac2/Itgb2/Adam8/Coro1a/Itgal/Arpc2/Myadm/Plau/Actn4	10
957	SP_20.SP_18	GO:0046651	lymphocyte proliferation	10/212	286/23276	0.000309837	0.00355032	0.00252066	Cd44/Rac2/Lgals3/Itgb2/Itgam/Cebpb/Plcl2/Cd24a/Coro1a/Itgal	10
958	SP_20.SP_18	GO:0002286	T cell activation involved in immune response	6/212	100/23276	0.000311227	0.00355032	0.00252066	Lcp1/Fcer1g/Lgals3/Clec4e/Itgal/Clec4d	6
959	SP_20.SP_18	GO:0002883	regulation of hypersensitivity	3/212	15/23276	0.000312638	0.00355032	0.00252066	Fcer1g/Fcgr3/C3	3
960	SP_20.SP_18	GO:1902622	regulation of neutrophil migration	4/212	36/23276	0.000313549	0.00355032	0.00252066	Sell/Rac2/Adam8/C5ar1	4
961	SP_20.SP_18	GO:0002429	immune response-activating cell surface receptor signaling pathway	7/212	141/23276	0.000317533	0.0035796	0.00254145	Fcer1g/Lgals3/Prkcb/Plcl2/Nfam1/C5ar1/Fcnb	7
962	SP_20.SP_18	GO:0032943	mononuclear cell proliferation	10/212	288/23276	0.000327398	0.00367462	0.00260891	Cd44/Rac2/Lgals3/Itgb2/Itgam/Cebpb/Plcl2/Cd24a/Coro1a/Itgal	10
963	SP_20.SP_18	GO:1902882	regulation of response to oxidative stress	5/212	66/23276	0.000340301	0.00380276	0.00269989	Hp/Mcl1/Txn1/Glrx/Atf4	5
964	SP_20.SP_18	GO:2000106	regulation of leukocyte apoptotic process	6/212	102/23276	0.000346316	0.00385023	0.00273359	Cd44/Fcer1g/Lgals3/Adam8/Cd24a/Hcls1	6
965	SP_20.SP_18	GO:1900408	negative regulation of cellular response to oxidative stress	4/212	37/23276	0.000349064	0.00385023	0.00273359	Hp/Txn1/Glrx/Atf4	4
966	SP_20.SP_18	GO:1902883	negative regulation of response to oxidative stress	4/212	37/23276	0.000349064	0.00385023	0.00273359	Hp/Txn1/Glrx/Atf4	4
967	SP_20.SP_18	GO:0032760	positive regulation of tumor necrosis factor production	5/212	67/23276	0.00036505	0.00400928	0.00284652	Fcer1g/Fcgr3/Cd84/Cyba/Tnfrsf1a	5
968	SP_20.SP_18	GO:0030098	lymphocyte differentiation	11/212	349/23276	0.000379015	0.00409233	0.00290548	Cd44/Fcer1g/Adam8/Plcl2/Cd24a/Rsad2/Clec4e/Nfam1/Pglyrp1/Clec4d/Zbtb7b	11
969	SP_20.SP_18	GO:0001820	serotonin secretion	3/212	16/23276	0.000382207	0.00409233	0.00290548	Fcer1g/Fcgr3/Lgals3	3
970	SP_20.SP_18	GO:0002227	innate immune response in mucosa	3/212	16/23276	0.000382207	0.00409233	0.00290548	Camp/Ltf/Hist1h2bc	3
971	SP_20.SP_18	GO:0002524	hypersensitivity	3/212	16/23276	0.000382207	0.00409233	0.00290548	Fcer1g/Fcgr3/C3	3
972	SP_20.SP_18	GO:0071801	regulation of podosome assembly	3/212	16/23276	0.000382207	0.00409233	0.00290548	Lcp1/Gsn/Hck	3
973	SP_20.SP_18	GO:1900120	regulation of receptor binding	3/212	16/23276	0.000382207	0.00409233	0.00290548	Anxa2/Mmp9/Plcl2	3
974	SP_20.SP_18	GO:0018108	peptidyl-tyrosine phosphorylation	10/212	295/23276	0.000395552	0.00421758	0.0029944	Cd44/Hck/Fgr/Ptpn1/Fes/Itgb2/Tnfrsf1a/Cd24a/Hk1/Hcls1	10
975	SP_20.SP_18	GO:0005996	monosaccharide metabolic process	9/212	243/23276	0.00040729	0.00432471	0.00307046	Pgd/G6pdx/Man2b1/Adipor1/Pkm/Hk1/Bpgm/Serp1/Atf4	9
976	SP_20.SP_18	GO:0018212	peptidyl-tyrosine modification	10/212	297/23276	0.000417063	0.00440826	0.00312979	Cd44/Hck/Fgr/Ptpn1/Fes/Itgb2/Tnfrsf1a/Cd24a/Hk1/Hcls1	10
977	SP_20.SP_18	GO:0002367	cytokine production involved in immune response	5/212	69/23276	0.000418604	0.00440826	0.00312979	Fcer1g/Trem3/Trem1/Rsad2/Hmox1	5
978	SP_20.SP_18	GO:0009620	response to fungus	4/212	39/23276	0.000428578	0.00447646	0.0031782	Ncf1/Cotl1/Camp/Ltf	4
979	SP_20.SP_18	GO:0019731	antibacterial humoral response	4/212	39/23276	0.000428578	0.00447646	0.0031782	Camp/Slpi/Ltf/Hist1h2bc	4
980	SP_20.SP_18	GO:0042129	regulation of T cell proliferation	7/212	149/23276	0.000443221	0.00461058	0.00327342	Cd44/Rac2/Lgals3/Cebpb/Cd24a/Coro1a/Itgal	7
981	SP_20.SP_18	GO:0048520	positive regulation of behavior	7/212	150/23276	0.000461383	0.00477762	0.00339202	Gpsm3/Sell/Rac2/Il16/Ccr1/C5ar1/Tnfsf14	7
982	SP_20.SP_18	GO:0070661	leukocyte proliferation	10/212	301/23276	0.000463013	0.00477762	0.00339202	Cd44/Rac2/Lgals3/Itgb2/Itgam/Cebpb/Plcl2/Cd24a/Coro1a/Itgal	10
983	SP_20.SP_18	GO:0002221	pattern recognition receptor signaling pathway	6/212	108/23276	0.000470444	0.00483481	0.00343262	Ltf/Cyba/Flot1/Rsad2/Pglyrp1/Fcnb	6
984	SP_20.SP_18	GO:0043618	regulation of transcription from RNA polymerase II promoter in response to stress	4/212	40/23276	0.000472826	0.00483984	0.0034362	Cebpb/Klf2/Hmox1/Atf4	4
985	SP_20.SP_18	GO:0043901	negative regulation of multi-organism process	7/212	151/23276	0.000480135	0.00488427	0.00346774	Gsn/Camp/Slpi/Ltf/Arhgdib/Rsad2/Fcnb	7
986	SP_20.SP_18	GO:1901215	negative regulation of neuron death	8/212	198/23276	0.000480984	0.00488427	0.00346774	Sorl1/Btg2/Cebpb/Adam8/Coro1a/Hmox1/C5ar1/Atf4	8
987	SP_20.SP_18	GO:0002761	regulation of myeloid leukocyte differentiation	6/212	110/23276	0.00051872	0.00524124	0.00372118	Tyrobp/Fos/Cebpb/Adam8/Ccr1/Hcls1	6
988	SP_20.SP_18	GO:0050854	regulation of antigen receptor-mediated signaling pathway	4/212	41/23276	0.000520233	0.00524124	0.00372118	Lgals3/Prkcb/Plcl2/Nfam1	4
989	SP_20.SP_18	GO:0010592	positive regulation of lamellipodium assembly	3/212	18/23276	0.000549495	0.00551435	0.00391508	Rac2/Twf2/Arpc2	3
990	SP_20.SP_18	GO:2001233	regulation of apoptotic signaling pathway	11/212	370/23276	0.000616601	0.0061636	0.00437604	S100a8/S100a9/Gsn/Cd44/Mcl1/Ptpn1/Mmp9/Lgals3/G0s2/Hmgb2/Hmox1	11
991	SP_20.SP_18	GO:0019318	hexose metabolic process	8/212	206/23276	0.000624314	0.00619939	0.00440145	G6pdx/Man2b1/Adipor1/Pkm/Hk1/Bpgm/Serp1/Atf4	8
992	SP_20.SP_18	GO:0050798	activated T cell proliferation	4/212	43/23276	0.000625026	0.00619939	0.00440145	Itgb2/Itgam/Cd24a/Itgal	4
993	SP_20.SP_18	GO:0031331	positive regulation of cellular catabolic process	9/212	259/23276	0.000644424	0.00636711	0.00452053	Ptpn1/Btg2/Adam8/Tfeb/Rnf19b/Zfp36/Abhd5/Hmox1/Trp53inp2	9
994	SP_20.SP_18	GO:0002864	regulation of acute inflammatory response to antigenic stimulus	3/212	19/23276	0.000648159	0.00637938	0.00452924	Fcer1g/Fcgr3/C3	3
995	SP_20.SP_18	GO:0008625	extrinsic apoptotic signaling pathway via death domain receptors	5/212	76/23276	0.000653648	0.00638429	0.00453273	Lgals3/Hmgb2/Tnfrsf1a/Gabarap/Hmox1	5
996	SP_20.SP_18	GO:1903901	negative regulation of viral life cycle	5/212	76/23276	0.000653648	0.00638429	0.00453273	Gsn/Slpi/Ltf/Rsad2/Fcnb	5
997	SP_20.SP_18	GO:0032675	regulation of interleukin-6 production	6/212	115/23276	0.000656334	0.00638616	0.00453405	Fcer1g/Cd84/Cyba/Tnfrsf1a/Cebpb/Klf2	6
998	SP_20.SP_18	GO:0019730	antimicrobial humoral response	4/212	44/23276	0.000682666	0.00659223	0.00468036	Camp/Slpi/Ltf/Hist1h2bc	4
999	SP_20.SP_18	GO:0043620	regulation of DNA-templated transcription in response to stress	4/212	44/23276	0.000682666	0.00659223	0.00468036	Cebpb/Klf2/Hmox1/Atf4	4
1000	SP_20.SP_18	GO:0009896	positive regulation of catabolic process	10/212	317/23276	0.000691019	0.00664781	0.00471982	Sorl1/Ptpn1/Btg2/Adam8/Tfeb/Rnf19b/Zfp36/Abhd5/Hmox1/Trp53inp2	10
1001	SP_20.SP_18	GO:0030198	extracellular matrix organization	8/212	210/23276	0.000707921	0.00675959	0.00479918	Lcp1/Gsn/Anxa2/Mmp9/Lgals3/Flot1/Crispld2/Tgfbi	8
1002	SP_20.SP_18	GO:0030278	regulation of ossification	8/212	210/23276	0.000707921	0.00675959	0.00479918	Fam101b/Ltf/Cebpd/Cebpb/Rsad2/Pdlim7/Ccr1/Rorb	8
1003	SP_20.SP_18	GO:0043062	extracellular structure organization	8/212	211/23276	0.000730172	0.00694613	0.00493163	Lcp1/Gsn/Anxa2/Mmp9/Lgals3/Flot1/Crispld2/Tgfbi	8
1004	SP_20.SP_18	GO:0001503	ossification	11/212	378/23276	0.000734974	0.00696592	0.00494567	Fam101b/Ltf/Mmp9/Cebpd/Cebpb/Rsad2/Pdlim7/Ccr1/H3f3a/Trp53inp2/Rorb	11
1005	SP_20.SP_18	GO:0036003	positive regulation of transcription from RNA polymerase II promoter in response to stress	3/212	20/23276	0.000757439	0.00712605	0.00505936	Cebpb/Klf2/Atf4	3
1006	SP_20.SP_18	GO:0071800	podosome assembly	3/212	20/23276	0.000757439	0.00712605	0.00505936	Lcp1/Gsn/Hck	3
1007	SP_20.SP_18	GO:1903035	negative regulation of response to wounding	7/212	164/23276	0.000784014	0.00734906	0.00521769	Cd44/Anxa2/Tnfaip8l2/Tnfrsf1a/Zfp36/Pglyrp1/Plau	7
1008	SP_20.SP_18	GO:0034121	regulation of toll-like receptor signaling pathway	4/212	46/23276	0.000809062	0.00755617	0.00536474	Ltf/Cyba/Flot1/Rsad2	4
1009	SP_20.SP_18	GO:0051640	organelle localization	11/212	383/23276	0.00081813	0.00760285	0.00539788	Rac2/Fcer1g/Fgr/Cd84/Syne1/Fes/Sun2/Cd24a/Hmox1/Grn/Actn4	11
1010	SP_20.SP_18	GO:0032635	interleukin-6 production	6/212	120/23276	0.00082068	0.00760285	0.00539788	Fcer1g/Cd84/Cyba/Tnfrsf1a/Cebpb/Klf2	6
1011	SP_20.SP_18	GO:0042493	response to drug	8/212	215/23276	0.00082488	0.00760285	0.00539788	Lcn2/Mgst1/Fos/Mmp9/Cybb/Hmgb2/Prkcb/Pde2a	8
1012	SP_20.SP_18	GO:0048525	negative regulation of viral process	5/212	80/23276	0.000825945	0.00760285	0.00539788	Gsn/Slpi/Ltf/Rsad2/Fcnb	5
1013	SP_20.SP_18	GO:0030834	regulation of actin filament depolymerization	4/212	47/23276	0.000878074	0.00805373	0.005718	Sh3bgrl3/Gsn/Wdr1/Twf2	4
1014	SP_20.SP_18	GO:0052548	regulation of endopeptidase activity	9/212	272/23276	0.000911344	0.00832904	0.00591346	S100a8/S100a9/Gsn/Slpi/Cd44/Sorl1/Mmp9/Prdx5/Tnfsf14	9
1015	SP_20.SP_18	GO:1903532	positive regulation of secretion by cell	11/212	389/23276	0.000928082	0.00845182	0.00600064	Camp/Fcer1g/Fgr/Cd84/Lgals3/Glrx/Clec4e/Tmf1/Rab3d/Serp1/Fcnb	11
1016	SP_20.SP_18	GO:0071887	leukocyte apoptotic process	6/212	123/23276	0.000933503	0.00847105	0.00601428	Cd44/Fcer1g/Lgals3/Adam8/Cd24a/Hcls1	6
1017	SP_20.SP_18	GO:0050918	positive chemotaxis	4/212	48/23276	0.000951131	0.00860051	0.0061062	Il16/Lgals3/Hmgb2/Coro1a	4
1018	SP_20.SP_18	GO:0006837	serotonin transport	3/212	22/23276	0.00100957	0.00900172	0.00639105	Fcer1g/Fcgr3/Lgals3	3
1019	SP_20.SP_18	GO:0014002	astrocyte development	3/212	22/23276	0.00100957	0.00900172	0.00639105	S100a8/S100a9/Vim	3
1020	SP_20.SP_18	GO:0033158	regulation of protein import into nucleus, translocation	3/212	22/23276	0.00100957	0.00900172	0.00639105	Txn1/Tnfrsf1a/Pde2a	3
1021	SP_20.SP_18	GO:1901032	negative regulation of response to reactive oxygen species	3/212	22/23276	0.00100957	0.00900172	0.00639105	Hp/Txn1/Glrx	3
1022	SP_20.SP_18	GO:0051222	positive regulation of protein transport	12/212	459/23276	0.00108231	0.00961677	0.00682773	Camp/Rac2/Sorl1/Fgr/Cd84/Tnfrsf1a/Glrx/Clec4e/Hcls1/Serp1/Tnfsf14/Fcnb	12
1023	SP_20.SP_18	GO:0045639	positive regulation of myeloid cell differentiation	5/212	85/23276	0.00108641	0.00961977	0.00682985	Fos/Fes/Hmgb2/Ccr1/Hcls1	5
1024	SP_20.SP_18	GO:0006749	glutathione metabolic process	4/212	50/23276	0.00110989	0.00979382	0.00695343	G6pdx/Mgst1/Gsr/Mgst2	4
1025	SP_20.SP_18	GO:0032102	negative regulation of response to external stimulus	9/212	280/23276	0.00111607	0.00981454	0.00696814	Cd44/Ltf/Anxa2/Tnfaip8l2/Tnfrsf1a/Zfp36/Pglyrp1/Hmox1/Plau	9
1026	SP_20.SP_18	GO:0002822	regulation of adaptive immune response based on somatic recombination of immune receptors built from immunoglobulin superfamily domains	6/212	128/23276	0.00114765	0.010038	0.00712678	Fcer1g/Fcgr3/Cd24a/Rsad2/H2-D1/C3	6
1027	SP_20.SP_18	GO:0010575	positive regulation of vascular endothelial growth factor production	3/212	23/23276	0.00115325	0.010038	0.00712678	C3/C5ar1/Atf4	3
1028	SP_20.SP_18	GO:0031100	organ regeneration	3/212	23/23276	0.00115325	0.010038	0.00712678	Pkm/Cebpb/Hmox1	3
1029	SP_20.SP_18	GO:0030042	actin filament depolymerization	4/212	51/23276	0.00119585	0.0103384	0.00734008	Sh3bgrl3/Gsn/Wdr1/Twf2	4
1030	SP_20.SP_18	GO:1903201	regulation of oxidative stress-induced cell death	4/212	51/23276	0.00119585	0.0103384	0.00734008	Mcl1/Txn1/Glrx/Atf4	4
1031	SP_20.SP_18	GO:1903409	reactive oxygen species biosynthetic process	5/212	87/23276	0.001206	0.0103911	0.0073775	Ncf1/Cyba/Cybb/Itgb2/Klf2	5
1032	SP_20.SP_18	GO:0002706	regulation of lymphocyte mediated immunity	6/212	130/23276	0.00124311	0.0106749	0.007579	Fcer1g/Fcgr3/Cd24a/Rsad2/H2-D1/C3	6
1033	SP_20.SP_18	GO:0006006	glucose metabolic process	7/212	178/23276	0.00126351	0.0108138	0.00767759	G6pdx/Adipor1/Pkm/Hk1/Bpgm/Serp1/Atf4	7
1034	SP_20.SP_18	GO:0046939	nucleotide phosphorylation	5/212	88/23276	0.00126932	0.0108273	0.0076872	Pkm/Adpgk/Hk1/Pnkp/Bpgm	5
1035	SP_20.SP_18	GO:0045785	positive regulation of cell adhesion	10/212	344/23276	0.00128167	0.0108963	0.00773618	Cd44/Flot1/Adam8/Cd24a/Coro1a/Itgal/Arpc2/Myadm/Tgm2/Tnfsf14	10
1036	SP_20.SP_18	GO:1901565	organonitrogen compound catabolic process	8/212	231/23276	0.00130712	0.0110569	0.00785019	Gda/Ncf1/Cd44/Ncf2/Pde2a/Pglyrp1/Hmox1/Hexa	8
1037	SP_20.SP_18	GO:0033005	positive regulation of mast cell activation	3/212	24/23276	0.0013092	0.0110569	0.00785019	Fcer1g/Fgr/Cd300lb	3
1038	SP_20.SP_18	GO:0098869	cellular oxidant detoxification	4/212	53/23276	0.00138155	0.0116296	0.00825677	Mgst1/Gsr/Prdx5/Mgst2	4
1039	SP_20.SP_18	GO:0050920	regulation of chemotaxis	7/212	181/23276	0.00139109	0.0116715	0.00828653	Gpsm3/Sell/Rac2/Il16/Ccr1/C5ar1/Tnfsf14	7
1040	SP_20.SP_18	GO:0071248	cellular response to metal ion	5/212	90/23276	0.00140329	0.0117354	0.0083319	Gsn/Fos/Alox5ap/Cpne3/Hmox1	5
1041	SP_20.SP_18	GO:0018198	peptidyl-cysteine modification	3/212	25/23276	0.0014778	0.0122302	0.00868324	S100a8/S100a9/Rab3d	3
1042	SP_20.SP_18	GO:0070207	protein homotrimerization	3/212	25/23276	0.0014778	0.0122302	0.00868324	Lcn2/Mgst1/Alox5ap	3
1043	SP_20.SP_18	GO:0090023	positive regulation of neutrophil chemotaxis	3/212	25/23276	0.0014778	0.0122302	0.00868324	Sell/Rac2/C5ar1	3
1044	SP_20.SP_18	GO:0032845	negative regulation of homeostatic process	7/212	183/23276	0.00148158	0.0122302	0.00868324	Cd44/Fcer1g/Cyba/Klf13/Cd24a/Coro1a/Ucp2	7
1045	SP_20.SP_18	GO:0052547	regulation of peptidase activity	10/212	352/23276	0.00151989	0.0125061	0.00887908	S100a8/S100a9/Ngp/Gsn/Slpi/Cd44/Sorl1/Mmp9/Prdx5/Tnfsf14	10
1046	SP_20.SP_18	GO:0051098	regulation of binding	9/212	293/23276	0.00152693	0.0125237	0.00889162	Slpi/Sorl1/Anxa2/Mmp9/Txn1/Hmgb2/Flot1/Plcl2/Hmox1	9
1047	SP_20.SP_18	GO:0033157	regulation of intracellular protein transport	10/212	355/23276	0.001618	0.0132283	0.00939185	Lcp1/Rac2/Sorl1/Ptpn1/Txn1/Tnfrsf1a/Pde2a/Rgs19/Hcls1/Tnfsf14	10
1048	SP_20.SP_18	GO:0043900	regulation of multi-organism process	11/212	418/23276	0.00164644	0.0133535	0.00948074	Gsn/Camp/Slpi/Ltf/Cd84/Cyba/Arhgdib/Trem1/Rsad2/Plau/Fcnb	11
1049	SP_20.SP_18	GO:0051125	regulation of actin nucleation	3/212	26/23276	0.0016594	0.0133535	0.00948074	Gsn/Coro1a/Gmfg	3
1050	SP_20.SP_18	GO:0072595	maintenance of protein localization in organelle	3/212	26/23276	0.0016594	0.0133535	0.00948074	Syne1/Sun2/Hk1	3
1051	SP_20.SP_18	GO:1902745	positive regulation of lamellipodium organization	3/212	26/23276	0.0016594	0.0133535	0.00948074	Rac2/Twf2/Arpc2	3
1052	SP_20.SP_18	GO:2000249	regulation of actin cytoskeleton reorganization	3/212	26/23276	0.0016594	0.0133535	0.00948074	Hck/Fes/Gmfg	3
1053	SP_20.SP_18	GO:0000768	syncytium formation by plasma membrane fusion	4/212	56/23276	0.00169648	0.0135665	0.00963197	Cd44/Flot1/Adam8/Tnfsf14	4
1054	SP_20.SP_18	GO:1990748	cellular detoxification	4/212	56/23276	0.00169648	0.0135665	0.00963197	Mgst1/Gsr/Prdx5/Mgst2	4
1055	SP_20.SP_18	GO:0002449	lymphocyte mediated immunity	8/212	242/23276	0.00175256	0.0139714	0.00991941	Fcer1g/Fcgr3/Cd24a/Rsad2/Rnf19b/H2-D1/Coro1a/C3	8
1056	SP_20.SP_18	GO:0006898	receptor-mediated endocytosis	7/212	189/23276	0.00178086	0.0141529	0.0100483	Fcer1g/Anxa2/Syne1/Itgb2/Flot1/Cd24a/Grn	7
1057	SP_20.SP_18	GO:0032496	response to lipopolysaccharide	9/212	300/23276	0.00179395	0.0142128	0.0100908	Mgst1/Slpi/Ltf/Cd84/Ncf2/Hmgb2/Tnfrsf1a/Cebpb/Cd300lb	9
1058	SP_20.SP_18	GO:0045454	cell redox homeostasis	4/212	57/23276	0.00181166	0.0142889	0.0101449	Sh3bgrl3/Gsr/Txn1/Glrx	4
1059	SP_20.SP_18	GO:0007033	vacuole organization	6/212	140/23276	0.00181473	0.0142889	0.0101449	Gabarap/Tfeb/Atg3/Coro1a/Trp53inp2/Hexa	6
1060	SP_20.SP_18	GO:0002438	acute inflammatory response to antigenic stimulus	3/212	27/23276	0.00185438	0.0144676	0.0102717	Fcer1g/Fcgr3/C3	3
1061	SP_20.SP_18	GO:0071624	positive regulation of granulocyte chemotaxis	3/212	27/23276	0.00185438	0.0144676	0.0102717	Sell/Rac2/C5ar1	3
1062	SP_20.SP_18	GO:0071709	membrane assembly	3/212	27/23276	0.00185438	0.0144676	0.0102717	Anxa2/Flot1/Ptprd	3
1063	SP_20.SP_18	GO:0042542	response to hydrogen peroxide	5/212	96/23276	0.00186788	0.0145286	0.010315	Lcn2/Hp/Txn1/Glrx/Hmox1	5
1064	SP_20.SP_18	GO:0006949	syncytium formation	4/212	58/23276	0.00193214	0.0149376	0.0106054	Cd44/Flot1/Adam8/Tnfsf14	4
1065	SP_20.SP_18	GO:0050766	positive regulation of phagocytosis	4/212	58/23276	0.00193214	0.0149376	0.0106054	Fcer1g/Fcgr3/Cyba/C3	4
1066	SP_20.SP_18	GO:0043281	regulation of cysteine-type endopeptidase activity involved in apoptotic process	7/212	192/23276	0.00194709	0.0149824	0.0106373	S100a8/S100a9/Gsn/Cd44/Mmp9/Prdx5/Tnfsf14	7
1067	SP_20.SP_18	GO:0051099	positive regulation of binding	6/212	142/23276	0.00194965	0.0149824	0.0106373	Anxa2/Mmp9/Txn1/Hmgb2/Flot1/Plcl2	6
1068	SP_20.SP_18	GO:1904951	positive regulation of establishment of protein localization	12/212	494/23276	0.00200468	0.0153592	0.0109047	Camp/Rac2/Sorl1/Fgr/Cd84/Tnfrsf1a/Glrx/Clec4e/Hcls1/Serp1/Tnfsf14/Fcnb	12
1069	SP_20.SP_18	GO:0002385	mucosal immune response	3/212	28/23276	0.00206306	0.0157124	0.0111555	Camp/Ltf/Hist1h2bc	3
1070	SP_20.SP_18	GO:0010591	regulation of lamellipodium assembly	3/212	28/23276	0.00206306	0.0157124	0.0111555	Rac2/Twf2/Arpc2	3
1071	SP_20.SP_18	GO:2001242	regulation of intrinsic apoptotic signaling pathway	6/212	144/23276	0.00209202	0.0158857	0.0112786	S100a8/S100a9/Cd44/Mcl1/Ptpn1/Mmp9	6
1072	SP_20.SP_18	GO:0010951	negative regulation of endopeptidase activity	6/212	145/23276	0.00216609	0.0163995	0.0116433	Slpi/Cd44/Sorl1/Mmp9/Prdx5/Tnfsf14	6
1073	SP_20.SP_18	GO:0098754	detoxification	4/212	60/23276	0.00218955	0.0165282	0.0117347	Mgst1/Gsr/Prdx5/Mgst2	4
1074	SP_20.SP_18	GO:0044724	single-organism carbohydrate catabolic process	5/212	100/23276	0.00223443	0.0168174	0.01194	Pygl/Pkm/Adpgk/Hk1/Bpgm	5
1075	SP_20.SP_18	GO:0002251	organ or tissue specific immune response	3/212	29/23276	0.00228577	0.01702	0.0120839	Camp/Ltf/Hist1h2bc	3
1076	SP_20.SP_18	GO:0010574	regulation of vascular endothelial growth factor production	3/212	29/23276	0.00228577	0.01702	0.0120839	C3/C5ar1/Atf4	3
1077	SP_20.SP_18	GO:0043277	apoptotic cell clearance	3/212	29/23276	0.00228577	0.01702	0.0120839	C3/Tgm2/Fcnb	3
1078	SP_20.SP_18	GO:0050878	regulation of body fluid levels	9/212	311/23276	0.00228795	0.01702	0.0120839	S100a9/Actb/F5/Fcer1g/Anxa2/Cyba/C3/Tln1/Plau	9
1079	SP_20.SP_18	GO:0045619	regulation of lymphocyte differentiation	6/212	148/23276	0.00240019	0.0178031	0.0126399	Cd44/Adam8/Cd24a/Nfam1/Pglyrp1/Zbtb7b	6
1080	SP_20.SP_18	GO:0050670	regulation of lymphocyte proliferation	7/212	200/23276	0.00244949	0.0181163	0.0128623	Cd44/Rac2/Lgals3/Cebpb/Cd24a/Coro1a/Itgal	7
1081	SP_20.SP_18	GO:0022409	positive regulation of cell-cell adhesion	7/212	201/23276	0.00251871	0.0185515	0.0131712	Cd44/Flot1/Adam8/Cd24a/Coro1a/Itgal/Tnfsf14	7
1082	SP_20.SP_18	GO:0090022	regulation of neutrophil chemotaxis	3/212	30/23276	0.00252283	0.0185515	0.0131712	Sell/Rac2/C5ar1	3
1083	SP_20.SP_18	GO:0001889	liver development	5/212	103/23276	0.00254182	0.0186376	0.0132323	Hp/Pkm/Cebpb/Hmox1/Plau	5
1084	SP_20.SP_18	GO:0032944	regulation of mononuclear cell proliferation	7/212	202/23276	0.00258942	0.0189324	0.0134416	Cd44/Rac2/Lgals3/Cebpb/Cd24a/Coro1a/Itgal	7
1085	SP_20.SP_18	GO:2001234	negative regulation of apoptotic signaling pathway	7/212	203/23276	0.00266165	0.019405	0.0137772	Cd44/Mcl1/Ptpn1/Mmp9/Lgals3/Hmgb2/Hmox1	7
1086	SP_20.SP_18	GO:0009636	response to toxic substance	6/212	152/23276	0.00274133	0.0198881	0.0141202	Lcn2/Mgst1/Gsr/Prdx5/Cyb5r4/Mgst2	6
1087	SP_20.SP_18	GO:0006690	icosanoid metabolic process	5/212	105/23276	0.00276308	0.0198881	0.0141202	Ncf1/Alox5ap/Tnfrsf1a/Cyp4f18/Mgst2	5
1088	SP_20.SP_18	GO:1901568	fatty acid derivative metabolic process	5/212	105/23276	0.00276308	0.0198881	0.0141202	Ncf1/Alox5ap/Tnfrsf1a/Cyp4f18/Mgst2	5
1089	SP_20.SP_18	GO:0010573	vascular endothelial growth factor production	3/212	31/23276	0.00277454	0.0198881	0.0141202	C3/C5ar1/Atf4	3
1090	SP_20.SP_18	GO:0030225	macrophage differentiation	3/212	31/23276	0.00277454	0.0198881	0.0141202	Cebpe/Itgam/Hcls1	3
1091	SP_20.SP_18	GO:2000108	positive regulation of leukocyte apoptotic process	3/212	31/23276	0.00277454	0.0198881	0.0141202	Cd44/Adam8/Cd24a	3
1092	SP_20.SP_18	GO:2000116	regulation of cysteine-type endopeptidase activity	7/212	205/23276	0.00281075	0.0200913	0.0142645	S100a8/S100a9/Gsn/Cd44/Mmp9/Prdx5/Tnfsf14	7
1093	SP_20.SP_18	GO:0051092	positive regulation of NF-kappaB transcription factor activity	5/212	106/23276	0.00287879	0.0204634	0.0145286	Ltf/Cd84/Itgb2/Prkcb/Adam8	5
1094	SP_20.SP_18	GO:0061008	hepaticobiliary system development	5/212	106/23276	0.00287879	0.0204634	0.0145286	Hp/Pkm/Cebpb/Hmox1/Plau	5
1095	SP_20.SP_18	GO:0071345	cellular response to cytokine stimulus	11/212	450/23276	0.00291177	0.0206405	0.0146544	Csf2rb/Ccl6/Adipor1/Tnfrsf1a/Cebpb/Pde2a/Cd24a/Il1rn/Ccr1/Coro1a/Hcls1	11
1096	SP_20.SP_18	GO:0031348	negative regulation of defense response	6/212	154/23276	0.00292493	0.0206765	0.0146799	Cd44/Tnfaip8l2/Tnfrsf1a/Ccr1/Zfp36/Pglyrp1	6
1097	SP_20.SP_18	GO:0010035	response to inorganic substance	10/212	386/23276	0.00296569	0.0209069	0.0148435	Lcn2/Hp/Gsn/Fos/Alox5ap/Txn1/Glrx/Cpne3/Ucp2/Hmox1	10
1098	SP_20.SP_18	GO:0016052	carbohydrate catabolic process	5/212	107/23276	0.00299797	0.0210186	0.0149228	Pygl/Pkm/Adpgk/Hk1/Bpgm	5
1099	SP_20.SP_18	GO:0050715	positive regulation of cytokine secretion	5/212	107/23276	0.00299797	0.0210186	0.0149228	Camp/Fgr/Cd84/Clec4e/Fcnb	5
1100	SP_20.SP_18	GO:0006096	glycolytic process	4/212	66/23276	0.00310194	0.0216291	0.0153562	Pkm/Adpgk/Hk1/Bpgm	4
1101	SP_20.SP_18	GO:0045669	positive regulation of osteoblast differentiation	4/212	66/23276	0.00310194	0.0216291	0.0153562	Ltf/Cebpd/Cebpb/Pdlim7	4
1102	SP_20.SP_18	GO:0070663	regulation of leukocyte proliferation	7/212	210/23276	0.00321155	0.0223325	0.0158556	Cd44/Rac2/Lgals3/Cebpb/Cd24a/Coro1a/Itgal	7
1103	SP_20.SP_18	GO:0006757	ATP generation from ADP	4/212	67/23276	0.00327571	0.0226555	0.016085	Pkm/Adpgk/Hk1/Bpgm	4
1104	SP_20.SP_18	GO:0036473	cell death in response to oxidative stress	4/212	67/23276	0.00327571	0.0226555	0.016085	Mcl1/Txn1/Glrx/Atf4	4
1105	SP_20.SP_18	GO:0022411	cellular component disassembly	10/212	392/23276	0.00330839	0.0227372	0.016143	Lcp1/Sh3bgrl3/Gsn/Wdr1/Twf2/Flot1/Gabarap/Trem1/Cd24a/Atg3	10
1106	SP_20.SP_18	GO:0043524	negative regulation of neuron apoptotic process	6/212	158/23276	0.00331956	0.0227372	0.016143	Btg2/Cebpb/Adam8/Coro1a/Hmox1/C5ar1	6
1107	SP_20.SP_18	GO:2000377	regulation of reactive oxygen species metabolic process	6/212	158/23276	0.00331956	0.0227372	0.016143	Hp/G6pdx/Cyba/Itgb2/Klf2/Plau	6
1108	SP_20.SP_18	GO:0044091	membrane biogenesis	3/212	33/23276	0.00332305	0.0227372	0.016143	Anxa2/Flot1/Ptprd	3
1109	SP_20.SP_18	GO:0033559	unsaturated fatty acid metabolic process	5/212	110/23276	0.00337685	0.0229669	0.016306	Ncf1/Alox5ap/Tnfrsf1a/Cyp4f18/Mgst2	5
1110	SP_20.SP_18	GO:0050728	negative regulation of inflammatory response	5/212	110/23276	0.00337685	0.0229669	0.016306	Cd44/Tnfaip8l2/Tnfrsf1a/Zfp36/Pglyrp1	5
1111	SP_20.SP_18	GO:0001649	osteoblast differentiation	7/212	212/23276	0.00338355	0.0229669	0.016306	Ltf/Cebpd/Cebpb/Pdlim7/H3f3a/Trp53inp2/Rorb	7
1112	SP_20.SP_18	GO:0043525	positive regulation of neuron apoptotic process	4/212	68/23276	0.003456	0.0233966	0.0166111	Mcl1/Ncf2/Tnfrsf1a/Atf4	4
1113	SP_20.SP_18	GO:0034614	cellular response to reactive oxygen species	5/212	111/23276	0.00351047	0.0237026	0.0168284	Lcn2/Fos/Prdx5/Txn1/Glrx	5
1114	SP_20.SP_18	GO:0055072	iron ion homeostasis	4/212	69/23276	0.00364292	0.0245008	0.0173951	Lcn2/Ltf/Sfxn5/Hmox1	4
1115	SP_20.SP_18	GO:0042107	cytokine metabolic process	5/212	112/23276	0.00364783	0.0245008	0.0173951	Trem3/Fcgr3/Cebpe/Cebpb/Trem1	5
1116	SP_20.SP_18	GO:0035710	CD4-positive, alpha-beta T cell activation	4/212	70/23276	0.00383658	0.0257011	0.0182473	Cd44/Cebpb/Rsad2/Zbtb7b	4
1117	SP_20.SP_18	GO:0048771	tissue remodeling	6/212	163/23276	0.00386709	0.0258378	0.0183443	Rac2/Mmp9/Adam8/Cd24a/Rab3d/Tgm2	6
1118	SP_20.SP_18	GO:1903202	negative regulation of oxidative stress-induced cell death	3/212	35/23276	0.00393351	0.0262131	0.0186108	Txn1/Glrx/Atf4	3
1119	SP_20.SP_18	GO:0002696	positive regulation of leukocyte activation	8/212	278/23276	0.00409528	0.0272203	0.0193259	Fcer1g/Fgr/Adam8/Cd24a/Cd300lb/Coro1a/Itgal/Tnfsf14	8
1120	SP_20.SP_18	GO:0010466	negative regulation of peptidase activity	7/212	220/23276	0.00414277	0.0274533	0.0194913	Ngp/Slpi/Cd44/Sorl1/Mmp9/Prdx5/Tnfsf14	7
1121	SP_20.SP_18	GO:0034112	positive regulation of homotypic cell-cell adhesion	6/212	166/23276	0.00422617	0.0274533	0.0194913	Cd44/Adam8/Cd24a/Coro1a/Itgal/Tnfsf14	6
1122	SP_20.SP_18	GO:0046364	monosaccharide biosynthetic process	4/212	72/23276	0.00424459	0.0274533	0.0194913	Pgd/G6pdx/Bpgm/Atf4	4
1123	SP_20.SP_18	GO:0002711	positive regulation of T cell mediated immunity	3/212	36/23276	0.00426259	0.0274533	0.0194913	Cd24a/Rsad2/H2-D1	3
1124	SP_20.SP_18	GO:0002714	positive regulation of B cell mediated immunity	3/212	36/23276	0.00426259	0.0274533	0.0194913	Fcer1g/Fcgr3/C3	3
1125	SP_20.SP_18	GO:0002891	positive regulation of immunoglobulin mediated immune response	3/212	36/23276	0.00426259	0.0274533	0.0194913	Fcer1g/Fcgr3/C3	3
1126	SP_20.SP_18	GO:0001765	membrane raft assembly	2/212	11/23276	0.00430199	0.0274533	0.0194913	Anxa2/Flot1	2
1127	SP_20.SP_18	GO:0001878	response to yeast	2/212	11/23276	0.00430199	0.0274533	0.0194913	Ncf1/Camp	2
1128	SP_20.SP_18	GO:0006957	complement activation, alternative pathway	2/212	11/23276	0.00430199	0.0274533	0.0194913	Cfp/C3	2
1129	SP_20.SP_18	GO:0018119	peptidyl-cysteine S-nitrosylation	2/212	11/23276	0.00430199	0.0274533	0.0194913	S100a8/S100a9	2
1130	SP_20.SP_18	GO:0055098	response to low-density lipoprotein particle	2/212	11/23276	0.00430199	0.0274533	0.0194913	Fcer1g/Itgb2	2
1131	SP_20.SP_18	GO:0060211	regulation of nuclear-transcribed mRNA poly(A) tail shortening	2/212	11/23276	0.00430199	0.0274533	0.0194913	Btg2/Zfp36	2
1132	SP_20.SP_18	GO:0060213	positive regulation of nuclear-transcribed mRNA poly(A) tail shortening	2/212	11/23276	0.00430199	0.0274533	0.0194913	Btg2/Zfp36	2
1133	SP_20.SP_18	GO:1990440	positive regulation of transcription from RNA polymerase II promoter in response to endoplasmic reticulum stress	2/212	11/23276	0.00430199	0.0274533	0.0194913	Cebpb/Atf4	2
1134	SP_20.SP_18	GO:2000484	positive regulation of interleukin-8 secretion	2/212	11/23276	0.00430199	0.0274533	0.0194913	Camp/Fcnb	2
1135	SP_20.SP_18	GO:2001267	regulation of cysteine-type endopeptidase activity involved in apoptotic signaling pathway	2/212	11/23276	0.00430199	0.0274533	0.0194913	Gsn/Mmp9	2
1136	SP_20.SP_18	GO:2001235	positive regulation of apoptotic signaling pathway	6/212	167/23276	0.00435117	0.0276981	0.0196651	S100a8/S100a9/Gsn/Mcl1/Mmp9/G0s2	6
1137	SP_20.SP_18	GO:1903039	positive regulation of leukocyte cell-cell adhesion	6/212	168/23276	0.00447888	0.0284403	0.0201921	Cd44/Adam8/Cd24a/Coro1a/Itgal/Tnfsf14	6
1138	SP_20.SP_18	GO:1902743	regulation of lamellipodium organization	3/212	37/23276	0.0046079	0.0291872	0.0207224	Rac2/Twf2/Arpc2	3
1139	SP_20.SP_18	GO:0046031	ADP metabolic process	4/212	74/23276	0.00468092	0.0295036	0.020947	Pkm/Adpgk/Hk1/Bpgm	4
1140	SP_20.SP_18	GO:0070228	regulation of lymphocyte apoptotic process	4/212	74/23276	0.00468092	0.0295036	0.020947	Cd44/Lgals3/Adam8/Cd24a	4
1141	SP_20.SP_18	GO:0042306	regulation of protein import into nucleus	6/212	170/23276	0.00474256	0.0298187	0.0211707	Txn1/Tnfrsf1a/Pde2a/Rgs19/Hcls1/Tnfsf14	6
1142	SP_20.SP_18	GO:0061028	establishment of endothelial barrier	3/212	38/23276	0.00496967	0.0310938	0.022076	Tnfrsf1a/Pde2a/Myadm	3
1143	SP_20.SP_18	GO:1901031	regulation of response to reactive oxygen species	3/212	38/23276	0.00496967	0.0310938	0.022076	Hp/Txn1/Glrx	3
1144	SP_20.SP_18	GO:0008360	regulation of cell shape	5/212	121/23276	0.00506279	0.0315992	0.0224349	Hck/Fgr/Fes/Coro1a/Sh3kbp1	5
1145	SP_20.SP_18	GO:0002283	neutrophil activation involved in immune response	2/212	12/23276	0.00513153	0.0317956	0.0225743	Tyrobp/Fcer1g	2
1146	SP_20.SP_18	GO:0017014	protein nitrosylation	2/212	12/23276	0.00513153	0.0317956	0.0225743	S100a8/S100a9	2
1147	SP_20.SP_18	GO:0035988	chondrocyte proliferation	2/212	12/23276	0.00513153	0.0317956	0.0225743	Ltf/Grn	2
1148	SP_20.SP_18	GO:1904589	regulation of protein import	6/212	173/23276	0.00515927	0.0318903	0.0226415	Txn1/Tnfrsf1a/Pde2a/Rgs19/Hcls1/Tnfsf14	6
1149	SP_20.SP_18	GO:0061041	regulation of wound healing	5/212	122/23276	0.00524092	0.0323169	0.0229444	S100a9/Gsn/Fcer1g/Anxa2/Plau	5
1150	SP_20.SP_18	GO:0030217	T cell differentiation	7/212	230/23276	0.0052656	0.032391	0.022997	Cd44/Fcer1g/Adam8/Rsad2/Clec4e/Clec4d/Zbtb7b	7
1151	SP_20.SP_18	GO:0050867	positive regulation of cell activation	8/212	291/23276	0.00536894	0.0329475	0.0233921	Fcer1g/Fgr/Adam8/Cd24a/Cd300lb/Coro1a/Itgal/Tnfsf14	8
1152	SP_20.SP_18	GO:0050777	negative regulation of immune response	5/212	123/23276	0.00542344	0.0332023	0.023573	Cd84/Lgals3/Ccr1/Pglyrp1/Hmox1	5
1153	SP_20.SP_18	GO:0043393	regulation of protein binding	6/212	175/23276	0.00545161	0.0332952	0.0236389	Slpi/Sorl1/Anxa2/Mmp9/Flot1/Plcl2	6
1154	SP_20.SP_18	GO:0051259	protein oligomerization	11/212	490/23276	0.0054893	0.0334455	0.0237457	Lcn2/Vasp/Mgst1/Sorl1/Anxa2/Alox5ap/Mmp9/Flot1/Tnfrsf1a/Hmox1/Tgm2	11
1155	SP_20.SP_18	GO:0050714	positive regulation of protein secretion	7/212	232/23276	0.00551517	0.0335233	0.0238009	Camp/Fgr/Cd84/Glrx/Clec4e/Serp1/Fcnb	7
1156	SP_20.SP_18	GO:1901879	regulation of protein depolymerization	4/212	78/23276	0.005642	0.034213	0.0242906	Sh3bgrl3/Gsn/Wdr1/Twf2	4
1157	SP_20.SP_18	GO:0045071	negative regulation of viral genome replication	3/212	40/23276	0.00574338	0.0346573	0.024606	Slpi/Ltf/Rsad2	3
1158	SP_20.SP_18	GO:0045806	negative regulation of endocytosis	3/212	40/23276	0.00574338	0.0346573	0.024606	Anxa2/Lgals3/Atg3	3
1159	SP_20.SP_18	GO:1903708	positive regulation of hemopoiesis	6/212	177/23276	0.0057559	0.0346573	0.024606	Fos/Fes/Hmgb2/Adam8/Ccr1/Hcls1	6
1160	SP_20.SP_18	GO:0051494	negative regulation of cytoskeleton organization	5/212	125/23276	0.00580187	0.0348521	0.0247443	Gsn/Twf2/Coro1a/Gmfg/Myadm	5
1161	SP_20.SP_18	GO:0006631	fatty acid metabolic process	9/212	359/23276	0.00583809	0.034957	0.0248188	Ncf1/Alox5ap/Adipor1/Tnfrsf1a/Cyp4f18/Slc27a4/Mgst2/Abhd5/C3	9
1162	SP_20.SP_18	GO:0019693	ribose phosphate metabolic process	10/212	426/23276	0.00588998	0.034957	0.0248188	Pgd/G6pdx/Pygl/Taldo1/Pkm/Adpgk/Pde2a/Hk1/Bpgm/Atp6v1b2	10
1163	SP_20.SP_18	GO:1903649	regulation of cytoplasmic transport	10/212	426/23276	0.00588998	0.034957	0.0248188	Rac2/Sorl1/Cyba/Txn1/Tnfrsf1a/Pde2a/Coro1a/Rgs19/Hcls1/Tnfsf14	10
1164	SP_20.SP_18	GO:0009135	purine nucleoside diphosphate metabolic process	4/212	79/23276	0.0059013	0.034957	0.0248188	Pkm/Adpgk/Hk1/Bpgm	4
1165	SP_20.SP_18	GO:0009179	purine ribonucleoside diphosphate metabolic process	4/212	79/23276	0.0059013	0.034957	0.0248188	Pkm/Adpgk/Hk1/Bpgm	4
1166	SP_20.SP_18	GO:0021782	glial cell development	4/212	79/23276	0.0059013	0.034957	0.0248188	S100a8/S100a9/Vim/Itgam	4
1167	SP_20.SP_18	GO:0036035	osteoclast development	2/212	13/23276	0.00602833	0.0355449	0.0252362	Tyrobp/Anxa2	2
1168	SP_20.SP_18	GO:0050755	chemokine metabolic process	2/212	13/23276	0.00602833	0.0355449	0.0252362	Trem3/Trem1	2
1169	SP_20.SP_18	GO:0001666	response to hypoxia	6/212	179/23276	0.00607241	0.0356406	0.0253042	Prkcb/Adam8/Cd24a/Ucp2/Hmox1/Plau	6
1170	SP_20.SP_18	GO:0043903	regulation of symbiosis, encompassing mutualism through parasitism	6/212	179/23276	0.00607241	0.0356406	0.0253042	Gsn/Camp/Slpi/Ltf/Rsad2/Fcnb	6
1171	SP_20.SP_18	GO:0032715	negative regulation of interleukin-6 production	3/212	41/23276	0.00615573	0.0359567	0.0255286	Cd84/Tnfrsf1a/Klf2	3
1172	SP_20.SP_18	GO:1900024	regulation of substrate adhesion-dependent cell spreading	3/212	41/23276	0.00615573	0.0359567	0.0255286	Arpc2/Myadm/Actn4	3
1173	SP_20.SP_18	GO:0031623	receptor internalization	4/212	80/23276	0.00616843	0.0359567	0.0255286	Fcer1g/Anxa2/Itgb2/Flot1	4
1174	SP_20.SP_18	GO:0046631	alpha-beta T cell activation	5/212	128/23276	0.00640388	0.0372444	0.0264428	Cd44/Cebpb/Cd24a/Rsad2/Zbtb7b	5
1175	SP_20.SP_18	GO:0048247	lymphocyte chemotaxis	3/212	42/23276	0.00658534	0.0381264	0.027069	Ccl6/Adam8/Tnfsf14	3
1176	SP_20.SP_18	GO:0071622	regulation of granulocyte chemotaxis	3/212	42/23276	0.00658534	0.0381264	0.027069	Sell/Rac2/C5ar1	3
1177	SP_20.SP_18	GO:0043410	positive regulation of MAPK cascade	10/212	434/23276	0.00668051	0.0385082	0.0273401	Cd44/Ptpn1/Cd84/Ccl6/Adam8/Cd24a/Il1rn/Ccr1/C3/C5ar1	10
1178	SP_20.SP_18	GO:0002224	toll-like receptor signaling pathway	4/212	82/23276	0.00672653	0.0385082	0.0273401	Ltf/Cyba/Flot1/Rsad2	4
1179	SP_20.SP_18	GO:0006165	nucleoside diphosphate phosphorylation	4/212	82/23276	0.00672653	0.0385082	0.0273401	Pkm/Adpgk/Hk1/Bpgm	4
1180	SP_20.SP_18	GO:0030193	regulation of blood coagulation	4/212	82/23276	0.00672653	0.0385082	0.0273401	S100a9/Fcer1g/Anxa2/Plau	4
1181	SP_20.SP_18	GO:1900046	regulation of hemostasis	4/212	82/23276	0.00672653	0.0385082	0.0273401	S100a9/Fcer1g/Anxa2/Plau	4
1182	SP_20.SP_18	GO:0036293	response to decreased oxygen levels	6/212	184/23276	0.006919	0.0393191	0.0279158	Prkcb/Adam8/Cd24a/Ucp2/Hmox1/Plau	6
1183	SP_20.SP_18	GO:0019370	leukotriene biosynthetic process	2/212	14/23276	0.00699108	0.0393191	0.0279158	Alox5ap/Mgst2	2
1184	SP_20.SP_18	GO:0036475	neuron death in response to oxidative stress	2/212	14/23276	0.00699108	0.0393191	0.0279158	Mcl1/Atf4	2
1185	SP_20.SP_18	GO:0050857	positive regulation of antigen receptor-mediated signaling pathway	2/212	14/23276	0.00699108	0.0393191	0.0279158	Prkcb/Nfam1	2
1186	SP_20.SP_18	GO:0051457	maintenance of protein location in nucleus	2/212	14/23276	0.00699108	0.0393191	0.0279158	Syne1/Sun2	2
1187	SP_20.SP_18	GO:0055094	response to lipoprotein particle	2/212	14/23276	0.00699108	0.0393191	0.0279158	Fcer1g/Itgb2	2
1188	SP_20.SP_18	GO:0072677	eosinophil migration	2/212	14/23276	0.00699108	0.0393191	0.0279158	Lgals3/Adam8	2
1189	SP_20.SP_18	GO:1903203	regulation of oxidative stress-induced neuron death	2/212	14/23276	0.00699108	0.0393191	0.0279158	Mcl1/Atf4	2
1190	SP_20.SP_18	GO:0015844	monoamine transport	4/212	83/23276	0.0070177	0.0393822	0.0279607	Fcer1g/Fcgr3/Lgals3/Prkcb	4
1191	SP_20.SP_18	GO:0045667	regulation of osteoblast differentiation	5/212	131/23276	0.00704843	0.0394681	0.0280216	Ltf/Cebpd/Cebpb/Pdlim7/Rorb	5
1192	SP_20.SP_18	GO:0032387	negative regulation of intracellular transport	5/212	132/23276	0.00727299	0.0406367	0.0288513	Cd84/Txn1/Pde2a/Hmox1/Tnfsf14	5
1193	SP_20.SP_18	GO:0009185	ribonucleoside diphosphate metabolic process	4/212	84/23276	0.00731709	0.0407053	0.0289	Pkm/Adpgk/Hk1/Bpgm	4
1194	SP_20.SP_18	GO:0043154	negative regulation of cysteine-type endopeptidase activity involved in apoptotic process	4/212	84/23276	0.00731709	0.0407053	0.0289	Cd44/Mmp9/Prdx5/Tnfsf14	4
1195	SP_20.SP_18	GO:0072657	protein localization to membrane	9/212	373/23276	0.00742383	0.0412095	0.029258	Ncf1/Gsn/Fcer1g/Anxa2/Itgb2/Flot1/Tnfrsf1a/Itgal/Myadm	9
1196	SP_20.SP_18	GO:0015833	peptide transport	8/212	308/23276	0.00746687	0.0413587	0.0293639	S100a8/S100a9/Il1rn/Glrx/Cyb5r4/Ucp2/Serp1/Tnfsf14	8
1197	SP_20.SP_18	GO:0071277	cellular response to calcium ion	3/212	44/23276	0.00749697	0.0414357	0.0294186	Fos/Alox5ap/Cpne3	3
1198	SP_20.SP_18	GO:2001243	negative regulation of intrinsic apoptotic signaling pathway	4/212	85/23276	0.00762477	0.0420513	0.0298556	Cd44/Mcl1/Ptpn1/Mmp9	4
1199	SP_20.SP_18	GO:0050818	regulation of coagulation	4/212	86/23276	0.00794086	0.0432899	0.030735	S100a9/Fcer1g/Anxa2/Plau	4
1200	SP_20.SP_18	GO:2000117	negative regulation of cysteine-type endopeptidase activity	4/212	86/23276	0.00794086	0.0432899	0.030735	Cd44/Mmp9/Prdx5/Tnfsf14	4
1201	SP_20.SP_18	GO:0038083	peptidyl-tyrosine autophosphorylation	3/212	45/23276	0.00797933	0.0432899	0.030735	Hck/Fgr/Fes	3
1202	SP_20.SP_18	GO:0043388	positive regulation of DNA binding	3/212	45/23276	0.00797933	0.0432899	0.030735	Mmp9/Txn1/Hmgb2	3
1203	SP_20.SP_18	GO:1902041	regulation of extrinsic apoptotic signaling pathway via death domain receptors	3/212	45/23276	0.00797933	0.0432899	0.030735	Lgals3/Hmgb2/Hmox1	3
1204	SP_20.SP_18	GO:0002374	cytokine secretion involved in immune response	2/212	15/23276	0.00801853	0.0432899	0.030735	Trem3/Trem1	2
1205	SP_20.SP_18	GO:0042789	mRNA transcription from RNA polymerase II promoter	2/212	15/23276	0.00801853	0.0432899	0.030735	C5ar1/Atf4	2
1206	SP_20.SP_18	GO:1900151	regulation of nuclear-transcribed mRNA catabolic process, deadenylation-dependent decay	2/212	15/23276	0.00801853	0.0432899	0.030735	Btg2/Zfp36	2
1207	SP_20.SP_18	GO:1900153	positive regulation of nuclear-transcribed mRNA catabolic process, deadenylation-dependent decay	2/212	15/23276	0.00801853	0.0432899	0.030735	Btg2/Zfp36	2
1208	SP_20.SP_18	GO:2000251	positive regulation of actin cytoskeleton reorganization	2/212	15/23276	0.00801853	0.0432899	0.030735	Hck/Fes	2
1209	SP_20.SP_18	GO:0043123	positive regulation of I-kappaB kinase/NF-kappaB signaling	5/212	136/23276	0.00822124	0.0441978	0.0313796	Ltf/Prkcb/Hmox1/Tgm2/Tnfsf14	5
1210	SP_20.SP_18	GO:1903900	regulation of viral life cycle	5/212	136/23276	0.00822124	0.0441978	0.0313796	Gsn/Slpi/Ltf/Rsad2/Fcnb	5
1211	SP_20.SP_18	GO:0043244	regulation of protein complex disassembly	4/212	87/23276	0.00826543	0.0443422	0.0314821	Sh3bgrl3/Gsn/Wdr1/Twf2	4
1212	SP_20.SP_18	GO:0030837	negative regulation of actin filament polymerization	3/212	46/23276	0.00847958	0.0453959	0.0322302	Gsn/Twf2/Myadm	3
1213	SP_20.SP_18	GO:0045921	positive regulation of exocytosis	4/212	88/23276	0.00859858	0.0459369	0.0326143	Fcer1g/Fgr/Glrx/Rab3d	4
1214	SP_20.SP_18	GO:0098742	cell-cell adhesion via plasma-membrane adhesion molecules	5/212	139/23276	0.00898641	0.0479088	0.0340144	Cd24a/Il1rn/Itgal/Myadm/Ptprd	5
1215	SP_20.SP_18	GO:0002790	peptide secretion	7/212	255/23276	0.00906253	0.048064	0.0341246	S100a8/S100a9/Il1rn/Glrx/Cyb5r4/Ucp2/Serp1	7
1216	SP_20.SP_18	GO:0000289	nuclear-transcribed mRNA poly(A) tail shortening	2/212	16/23276	0.00910944	0.048064	0.0341246	Btg2/Zfp36	2
1217	SP_20.SP_18	GO:0006027	glycosaminoglycan catabolic process	2/212	16/23276	0.00910944	0.048064	0.0341246	Cd44/Pglyrp1	2
1218	SP_20.SP_18	GO:0040023	establishment of nucleus localization	2/212	16/23276	0.00910944	0.048064	0.0341246	Syne1/Sun2	2
1219	SP_20.SP_18	GO:0061462	protein localization to lysosome	2/212	16/23276	0.00910944	0.048064	0.0341246	Sorl1/Lamtor4	2
1220	SP_20.SP_18	GO:0032844	regulation of homeostatic process	10/212	455/23276	0.00915031	0.0481803	0.0342071	Cd44/Fcer1g/Cyba/Hmgb2/Klf13/Adam8/Cd24a/Coro1a/Pnkp/Ucp2	10
1221	SP_20.SP_18	GO:0030168	platelet activation	4/212	90/23276	0.00929095	0.0487204	0.0345906	Actb/F5/Fcer1g/Tln1	4
1222	SP_20.SP_18	GO:1901216	positive regulation of neuron death	4/212	90/23276	0.00929095	0.0487204	0.0345906	Mcl1/Ncf2/Tnfrsf1a/Atf4	4
1223	SP_20.SP_18	GO:0001818	negative regulation of cytokine production	6/212	197/23276	0.00951661	0.0492895	0.0349946	Cd84/Tnfrsf1a/Cd24a/Klf2/Pglyrp1/Hmox1	6
1224	SP_20.SP_18	GO:0044070	regulation of anion transport	5/212	141/23276	0.00952301	0.0492895	0.0349946	Lgals3/Prkcb/Il1rn/Hk1/Cyp4f18	5
1225	SP_20.SP_18	GO:0002474	antigen processing and presentation of peptide antigen via MHC class I	3/212	48/23276	0.00953431	0.0492895	0.0349946	Fcer1g/Fcgr3/H2-D1	3
1226	SP_20.SP_18	GO:0002548	monocyte chemotaxis	3/212	48/23276	0.00953431	0.0492895	0.0349946	Ccl6/Lgals3/Ccr1	3
1227	SP_20.SP_18	GO:0007157	heterophilic cell-cell adhesion via plasma membrane cell adhesion molecules	3/212	48/23276	0.00953431	0.0492895	0.0349946	Cd24a/Itgal/Ptprd	3
1228	SP_20.SP_18	GO:0032613	interleukin-10 production	3/212	48/23276	0.00953431	0.0492895	0.0349946	G6pdx/Fcer1g/Cd84	3
1229	SP_20.SP_18	GO:0070206	protein trimerization	3/212	48/23276	0.00953431	0.0492895	0.0349946	Lcn2/Mgst1/Alox5ap	3
1230	SP_20.SP_18	GO:2000379	positive regulation of reactive oxygen species metabolic process	4/212	91/23276	0.00965035	0.0497888	0.0353491	Cyba/Itgb2/Klf2/Plau	4
