# Supplementary material for: Reconstruction of complex single-cell trajectories using CellRouter
Source: Nat Commun. 2018 Mar 1;9:892. doi: 10.1038/s41467-018-03214-y (PMC5832860; doi:10.1038/s41467-018-03214-y)
Supplement: Supplementary file 5 — Supplementary Data 3 [file 41467_2018_3214_MOESM5_ESM.xls]

## Sheet: Sheet1
Supplementary Data 3. Subpopulation-specific gene signatures in the BloodNet dataset
	population	fc
Rarres1	SP_1	3.42256
Clec12b	SP_3	8.22878
Hcrtr1	SP_3	6.0399
Steap4	SP_5	4.2878
Il2rb	SP_4	3.37454
Eva1a	SP_2	8.29393
Sox7	SP_2	1.62961
Duox2	SP_1	3.59316
Adipoq	SP_9	4.63551
Nudt10	SP_3	3.81658
Caly	SP_4	2.58084
Kcna5	SP_5	6.04629
4933416C03Rik	SP_11	6.19714
Syce1	SP_4	3.64171
F9	SP_4	4.57842
Fsd1	SP_5	6.19762
Areg	SP_4	7.26524
Fgf15	SP_5	9.67412
Asb5	SP_9	3.10108
Mpl	SP_2	2.24542
Tgm2	SP_2	4.00388
Pgf	SP_12	3.1111
Cfd	SP_11	7.84756
P2ry6	SP_4	4.04057
Nap1l2	SP_1	3.03225
Fbln5	SP_9	6.0821
Gdap1l1	SP_5	2.33752
Ramp3	SP_2	6.41572
Rhpn1	SP_3	2.55376
Esam	SP_2	3.5525
Arc	SP_10	4.89574
Slc6a12	SP_2	3.20915
Zfp454	SP_1	3.7322
Olfr631	SP_2	21.7897
Slc6a3	SP_2	4.34952
Psg17	SP_5	4.33944
Slc34a3	SP_2	5.11109
Cdh16	SP_4	2.67457
Dkk3	SP_5	3.64977
Oit3	SP_7	3.89008
Ccl28	SP_7	2.83559
Pcdhga2	SP_2	3.48083
Pcdhb7	SP_11	2.95617
Tm6sf2	SP_15	6.2697
Pcdhb5	SP_9	3.54461
Wfdc5	SP_7	3.30649
Cldn3	SP_7	2.361
Ankrd7	SP_1	2.81185
Slc2a5	SP_3	3.01611
Asb2	SP_4	4.08988
Maob	SP_11	3.01237
Tekt1	SP_5	3.75421
Kcnmb1	SP_14	3.4121
Alb	SP_2	3.13057
Gng11	SP_2	2.76816
Lipc	SP_2	2.37238
Kcnj1	SP_7	4.47425
Cma1	SP_12	2.98306
Heyl	SP_5	2.88728
Ankrd22	SP_6	6.82092
S100a16	SP_2	4.87293
Mrap	SP_3	6.26002
Dmrtc1a	SP_2	9.74463
Gkn3	SP_2	18.4339
Fcrl6	SP_5	4.42192
4930502E18Rik	SP_3	4.86999
Mmrn1	SP_2	4.50426
Rprm	SP_2	16.6105
Asphd2	SP_5	5.57349
4922502D21Rik	SP_5	3.40847
Itgb2l	SP_6	3.8938
Sult5a1	SP_2	3.1451
Rhcg	SP_2	8.56486
Olfr178	SP_4	8.01196
Csf2	SP_3	17.2513
Fpr1	SP_6	4.07446
Nmur1	SP_3	5.85068
Olfr1258	SP_3	36.516
Tmem132e	SP_9	2.45401
Plk5	SP_4	2.77874
Oprl1	SP_3	3.90581
Wscd1	SP_10	4.38534
Clec4b1	SP_11	6.09753
Aldh1a2	SP_9	4.85121
Ddo	SP_1	3.75363
Slc28a1	SP_9	5.32645
Ceacam10	SP_6	4.11952
Hrh4	SP_9	7.99887
Sardh	SP_7	4.33495
Fstl1	SP_2	3.3928
Cdkn1c	SP_2	7.3579
Tbxas1	SP_2	2.26729
Sla2	SP_2	2.69865
Clec1a	SP_2	10.7183
Gimap3	SP_2	5.98116
Ephx1	SP_2	4.36206
Atp6v0e2	SP_3	5.64436
Maged1	SP_2	2.54935
Shisa9	SP_2	8.3763
Cyp26b1	SP_2	11.1541
Fcgrt	SP_2	3.4393
Lhcgr	SP_2	6.57371
Ndn	SP_2	5.13933
Tnip3	SP_2	2.30509
Socs2	SP_2	2.46277
Xdh	SP_2	4.69661
Ndnf	SP_2	8.47039
Cd48	SP_8	0.475872
Cish	SP_2	3.28545
Serpina3f	SP_2	3.36156
Serpina3g	SP_2	1.8683
Gm11961	SP_3	4.12685
Iigp1	SP_2	2.4901
Pde1b	SP_2	3.76538
Trib3	SP_2	5.48934
Cd74	SP_2	2.39232
Tie1	SP_2	3.18346
Krt18	SP_2	2.18356
Pkia	SP_2	3.97064
Tinagl1	SP_2	4.13857
Zfp467	SP_2	2.29645
Pde2a	SP_2	2.87699
Gucy1a3	SP_2	2.90721
Hid1	SP_2	8.2777
Abcg3	SP_2	4.07804
Gm14379	SP_4	2.21448
Inhba	SP_2	6.76895
Slc19a3	SP_2	9.32027
Tmem246	SP_2	3.26755
Casp12	SP_2	2.59444
Chrnb1	SP_2	2.46687
Pla2g3	SP_13	2.71456
Larp6	SP_3	5.06621
Ltb	SP_2	2.33599
Pdgfc	SP_2	7.88319
Pygm	SP_2	3.63905
Efna1	SP_2	11.6736
Gbp4	SP_2	2.97829
Mecom	SP_2	2.33345
Gbp8	SP_2	3.07007
Rras	SP_2	3.31589
Chst2	SP_2	5.33844
Mycn	SP_2	2.14303
Islr	SP_2	3.52483
Cd38	SP_2	3.55717
Clip3	SP_2	7.6886
Obscn	SP_2	6.19576
Scarf1	SP_2	3.2733
Rarb	SP_2	6.00155
P2rx1	SP_2	2.41
Neo1	SP_2	6.17843
Cav2	SP_2	3.00333
Trpc6	SP_2	3.73719
Klrb1c	SP_2	4.51231
Kazald1	SP_2	5.99885
Ctsh	SP_11	3.0545
Eya2	SP_2	2.72431
Clec14a	SP_2	3.73845
Triqk	SP_2	3.98851
Fhl1	SP_2	5.24059
Itsn1	SP_2	2.25525
Plcl1	SP_2	4.55699
Trim47	SP_2	3.30692
Ankrd63	SP_2	7.29686
Rhbdf1	SP_2	4.49934
Gimap1	SP_2	1.81284
Gimap4	SP_2	5.62366
Gimap5	SP_2	2.50843
Hlf	SP_3	1.98936
Ly6a	SP_3	1.90891
Cx3cl1	SP_2	4.3274
Cpxm1	SP_2	2.96155
Wfdc2	SP_2	6.17672
Ebi3	SP_2	2.08471
Ldhb	SP_2	1.95614
F11r	SP_2	3.07645
Upp1	SP_2	5.94528
C1rl	SP_2	2.77565
Mpzl1	SP_2	3.1862
Mllt3	SP_2	1.95066
Osgin1	SP_2	3.65019
Tex38	SP_9	3.37036
Rhof	SP_2	2.91273
D630039A03Rik	SP_2	6.4893
Gm11346	SP_2	3.58712
Sult1a1	SP_2	8.80236
Smtnl1	SP_2	18.1363
Pdzk1ip1	SP_2	2.41234
Maged2	SP_2	2.84969
Obsl1	SP_2	4.57596
Gpr15	SP_2	4.34964
Tff2	SP_2	6.79391
Cpne8	SP_2	3.72275
Krt7	SP_2	3.57262
Tmem37	SP_2	3.03668
Npdc1	SP_2	3.68548
Jam2	SP_2	4.85607
Ubash3a	SP_3	0.283974
Slfn2	SP_2	5.13962
Muc5b	SP_2	5.30548
Cyp4v3	SP_2	2.11858
Sox18	SP_2	14.1592
Procr	SP_2	3.77888
Plxdc2	SP_2	2.76307
H2-Aa	SP_3	2.44772
Myof	SP_2	2.92862
Mamdc2	SP_2	5.24901
Fgd5	SP_2	3.85673
Eepd1	SP_2	2.56026
Plekhg6	SP_2	6.70109
Art4	SP_2	2.31711
Jam3	SP_2	5.40273
Sdcbp2	SP_3	4.28669
Dll4	SP_2	8.22673
Ptgs1	SP_2	2.3419
Myct1	SP_2	1.99168
Gm4951	SP_2	3.47533
E2f8	SP_8	2.2079
Arxes1	SP_3	4.54879
Col4a1	SP_3	2.5115
Spo11	SP_3	2.7319
Myl10	SP_3	1.93768
Tgtp1	SP_3	1.92585
Snai3	SP_10	6.97381
Gbp2	SP_3	1.90765
Ctla2b	SP_3	1.9183
Pcdhga7	SP_5	4.56497
Gbp9	SP_3	3.35712
Cd2	SP_4	2.6123
Gm973	SP_3	2.58558
Itm2a	SP_3	2.40219
Ifit3	SP_3	3.05715
Hs3st1	SP_3	3.56583
Dbndd1	SP_3	3.5178
Enpp5	SP_3	2.01986
Tle2	SP_3	2.03748
Fcna	SP_12	2.9783
Cd226	SP_3	2.57979
Slc18a1	SP_4	4.60129
9030619P08Rik	SP_4	2.08775
Vipr1	SP_4	6.53756
Ccl3	SP_4	3.25081
Ccl4	SP_4	2.0762
Cox6a2	SP_10	7.05776
Tbxa2r	SP_4	2.81531
Kbtbd11	SP_4	2.79778
Sdc1	SP_4	3.18964
Cd33	SP_4	4.87001
Gpr171	SP_4	1.71597
P2ry14	SP_4	1.75601
Wfdc17	SP_4	3.0566
Ctss	SP_4	2.3119
2610307P16Rik	SP_4	2.19845
Tlr7	SP_4	5.25518
Wfdc18	SP_4	6.7218
Ddx4	SP_4	3.30019
Il1r1	SP_4	3.06069
Cd53	SP_4	1.7855
Dntt	SP_10	2.74015
Pydc4	SP_4	4.48787
Pgr	SP_4	4.11801
Ccr9	SP_4	4.01345
Cd7	SP_4	6.75485
Il12a	SP_4	2.15869
Pcdhb4	SP_4	3.33238
Tpm4	SP_10	3.19904
Flt3	SP_4	2.30406
Satb1	SP_4	2.16202
Gm5111	SP_4	2.58856
Ifi27l2a	SP_4	2.91068
Sema3d	SP_4	4.40062
Icos	SP_4	4.07937
Il18rap	SP_4	2.44842
Ifi44	SP_4	1.97003
Ccr6	SP_5	3.15171
Sdc4	SP_4	2.87456
BC035044	SP_10	2.03608
Fcrl1	SP_4	5.35629
Mn1	SP_4	2.2379
Cd52	SP_10	2.04465
Ncf1	SP_11	2.67806
Oas2	SP_4	2.64265
Sh2d5	SP_4	1.87755
Lax1	SP_4	3.02331
Pstpip1	SP_4	1.75412
Emp1	SP_4	5.23888
4930525G20Rik	SP_4	2.24375
Dhrs3	SP_4	2.26012
Sstr2	SP_10	3.99974
H2-Ob	SP_4	2.39745
Arpp21	SP_10	4.03237
Notch1	SP_4	2.4315
Slc35d3	SP_4	3.63334
Lsp1	SP_4	1.656
Kcnk1	SP_9	3.92022
Vldlr	SP_9	2.42562
Aldh3a1	SP_5	5.65851
Cd244	SP_5	2.31285
Paqr5	SP_5	2.1762
Itgb5	SP_5	2.9558
Igsf6	SP_11	7.74468
Gpr160	SP_11	3.40345
Ccl9	SP_6	2.51298
Slc7a8	SP_6	3.43273
Ifitm6	SP_6	5.79473
Atp1a3	SP_11	3.18962
Ms4a6c	SP_11	3.30996
Fam46a	SP_6	2.22158
Elane	SP_11	3.76217
Flnb	SP_6	3.03172
Csf2rb	SP_6	2.79612
F630028O10Rik	SP_11	3.13786
Tifab	SP_11	5.17257
Ly86	SP_11	4.71591
Hk3	SP_11	3.12648
Hp	SP_11	9.07445
Papss2	SP_11	6.44556
Il17rb	SP_6	4.24936
Bzrap1	SP_11	5.29082
Fndc3b	SP_11	3.7446
Ltb4r1	SP_11	3.73863
Id1	SP_6	6.18119
Slpi	SP_11	7.22595
Ms4a2	SP_6	3.85341
Mpo	SP_11	2.07563
Ms4a3	SP_11	5.08628
Mcpt8	SP_6	5.9892
Cldn15	SP_11	12.2217
Ctsg	SP_11	2.91948
Atp8b4	SP_11	3.92413
Cpa3	SP_6	3.2629
Rnase12	SP_6	8.38627
Anxa3	SP_11	5.00455
Hdc	SP_6	4.08298
Trem3	SP_11	12.5754
Sell	SP_6	2.01211
Ly6c2	SP_11	4.76976
I830077J02Rik	SP_11	4.13719
Fcgr2b	SP_11	3.85754
Fcgr3	SP_11	6.11344
Clec12a	SP_11	3.62677
Mefv	SP_11	13.503
Epx	SP_11	8.42145
Rab44	SP_6	3.2706
Cst7	SP_11	2.64673
Slc2a6	SP_11	4.87165
Tyrobp	SP_11	2.63981
Scin	SP_7	4.62239
Fam189b	SP_7	2.24421
Smim5	SP_7	2.03784
Tmem173	SP_13	0.378197
Clec4d	SP_7	4.72275
Gata2	SP_7	1.78826
Tuba8	SP_7	4.7009
Ndrg1	SP_7	2.07888
Itga2b	SP_7	2.7893
Csrp3	SP_7	4.14139
Slamf1	SP_7	3.08202
Klf1	SP_8	2.62571
Parm1	SP_13	3.48729
Rab27b	SP_7	2.67756
F2r	SP_7	2.96483
Gata1	SP_8	2.64402
F2rl2	SP_7	4.82206
Mfsd2b	SP_7	2.49016
Apoe	SP_7	1.87836
Samd14	SP_14	3.0951
Trib2	SP_13	2.57266
Padi4	SP_7	0.28121
Tnik	SP_7	2.1469
Btnl9	SP_7	2.38399
Galnt6	SP_7	1.85489
Slc22a3	SP_7	2.25527
St8sia6	SP_7	5.17688
Optn	SP_13	2.79863
Gnb4	SP_7	1.82331
Treml1	SP_7	7.05546
Sdsl	SP_13	1.91857
Aqp1	SP_8	2.6309
Muc13	SP_7	1.54136
Slc45a3	SP_7	3.18004
Gp5	SP_7	2.45637
Gp1bb	SP_7	6.63632
Gm15915	SP_13	2.84323
Nkg7	SP_7	1.63393
Mns1	SP_8	2.3397
Slc17a9	SP_14	0.394018
Atp1b2	SP_15	3.05022
Prtn3	SP_11	1.84852
Gm2a	SP_15	0.450387
Ptprs	SP_8	0.448487
Cd55	SP_8	2.77998
Galns	SP_8	2.88893
Pik3ip1	SP_15	0.489566
Fcer1g	SP_15	0.437868
Cenpk	SP_8	2.35975
Slc41a3	SP_8	2.98134
Gpsm2	SP_8	4.43007
Aurka	SP_8	3.0095
Tcirg1	SP_8	0.357064
Plk1	SP_14	3.02615
Ckap2	SP_8	2.53762
Cyth4	SP_15	0.207619
Vill	SP_15	0.35388
Runx2	SP_15	0.424588
Rasa3	SP_8	0.346367
Kif22	SP_8	2.66814
Pde4b	SP_8	0.374206
Nudt4	SP_8	2.53009
Pigq	SP_8	2.16779
Myo1g	SP_14	0.212922
Dok2	SP_14	0.232867
Elmo1	SP_15	0.418531
Gng2	SP_15	0.311616
Cd300a	SP_14	0.32667
Ncapg2	SP_8	2.69682
Mfge8	SP_15	0.355845
Zyx	SP_15	0.469164
Fads3	SP_8	4.84938
Rab37	SP_14	0.287432
Hoxa9	SP_14	0.472891
Oasl2	SP_8	0.443527
Rab32	SP_8	0.214449
Dusp2	SP_14	0.298118
Tmem176a	SP_15	0.359679
Rnf13	SP_8	0.403228
Emilin2	SP_8	2.91552
Sppl2b	SP_8	2.44277
Cldn13	SP_8	4.7231
Sash3	SP_8	0.497777
Tcn2	SP_14	0.259635
Meis1	SP_15	0.504561
Sh3tc2	SP_8	10.1195
Gbp3	SP_8	0.338224
Rfesd	SP_8	2.61916
Cd82	SP_8	2.15587
Slc40a1	SP_8	4.14875
Gpr65	SP_15	0.292124
Casp3	SP_8	2.33058
Gclc	SP_8	2.23599
Mc5r	SP_14	0.215391
Cd84	SP_8	0.205929
Ifi30	SP_8	3.18499
Emilin1	SP_8	0.346956
Tespa1	SP_14	0.223257
Fech	SP_8	2.4377
Gcnt2	SP_15	0.379061
Ppic	SP_14	0.243577
Serpinb1a	SP_15	0.432897
Lbp	SP_14	0.272501
Bcl2	SP_14	0.383885
Tmem56	SP_8	5.92278
Il15	SP_13	0.26338
Sgpp1	SP_8	2.30753
Spire1	SP_8	3.64125
Nusap1	SP_8	2.43097
Btnl10	SP_8	9.18977
Epdr1	SP_8	3.32215
Nup93	SP_8	2.14218
Txnrd2	SP_8	2.49932
Atp7b	SP_14	4.55078
Anxa2	SP_14	0.353132
Gypa	SP_8	4.81936
Tmsb4x	SP_15	0.563275
Zfp39	SP_8	3.07851
Laptm5	SP_15	0.670409
Phf10	SP_8	2.33857
Zfp36	SP_15	0.398384
Steap3	SP_8	2.82052
Lmcd1	SP_8	6.08405
Myo5a	SP_8	0.238547
Scrn3	SP_8	3.78733
Car1	SP_13	2.00434
Adssl1	SP_11	2.00593
Il21r	SP_15	0.276096
Hagh	SP_8	2.23604
Slc35g1	SP_8	3.85775
Tnfrsf13b	SP_15	0.272313
Sepp1	SP_8	0.531798
Lgals1	SP_8	0.488778
Hpn	SP_8	5.16209
Tnfaip8	SP_15	0.546242
Mt1	SP_14	2.09971
Unc93b1	SP_13	0.402027
Mt2	SP_14	3.9136
Casp4	SP_15	0.390371
Stap1	SP_8	0.32356
Ssx2ip	SP_8	2.99688
Abcb4	SP_8	2.82743
Tspan8	SP_8	2.36869
Spryd4	SP_8	2.91557
Slc25a21	SP_8	3.76258
Pik3r2	SP_8	2.92272
Pecam1	SP_14	0.257461
Golm1	SP_8	2.4954
Fes	SP_15	0.27264
Trim10	SP_8	10.7151
Man2a2	SP_8	0.276659
Lyz2	SP_15	0.419567
Sptbn1	SP_15	0.494765
Ptprc	SP_14	0.572195
Pfkm	SP_8	2.30745
Cd63	SP_14	0.33243
Camsap2	SP_8	4.67089
Fignl1	SP_8	2.19869
Cela1	SP_8	2.82655
Rin3	SP_15	0.443817
Nxpe2	SP_8	3.6132
Sigirr	SP_8	0.442168
Gstm5	SP_8	2.29966
Ell2	SP_8	2.94716
Ptpre	SP_14	0.522615
Kif11	SP_8	2.45656
Lmna	SP_8	3.66539
Plcg2	SP_15	0.375019
Lrrc29	SP_8	3.1661
Itih5	SP_14	0.231163
Sgol1	SP_8	2.70873
Rbpms	SP_15	0.302135
Ftsj1	SP_8	2.26922
Vim	SP_15	0.413995
Pklr	SP_8	5.92664
Tk1	SP_8	2.42886
Ctla2a	SP_11	0.400617
Ces2g	SP_8	2.79563
Pla2g12a	SP_8	2.7489
Cdc45	SP_8	2.22161
Irak2	SP_8	2.76436
Rgs2	SP_14	0.319709
Ctsc	SP_8	0.315853
Parp8	SP_15	0.257137
Asns	SP_8	2.97458
Tspo2	SP_8	3.15655
S100a10	SP_8	0.603945
Pear1	SP_14	0.219874
Milr1	SP_11	2.35437
Atp2a3	SP_15	0.335782
Lpcat1	SP_8	2.40157
Myo1d	SP_8	4.2713
Igfbp4	SP_15	0.562527
Pcp4l1	SP_14	0.259214
Birc5	SP_8	2.41867
Rassf5	SP_8	0.403966
Wdsub1	SP_8	2.44205
Arhgef6	SP_15	0.39524
Tpx2	SP_8	2.58833
Acp5	SP_8	4.63965
AW112010	SP_15	0.465215
Anxa1	SP_15	0.364189
Hace1	SP_8	3.06361
Ampd3	SP_8	4.72317
Ncapg	SP_8	3.04866
Ptpn22	SP_8	0.256805
Tmem8	SP_8	3.57941
Sla	SP_8	0.20661
Ms4a6b	SP_15	0.251415
Zfp945	SP_8	0.190034
Aldh1a1	SP_8	4.0998
Arhgef18	SP_8	0.288012
Pkm	SP_15	0.419763
Arhgap15	SP_14	0.439635
Tes	SP_15	0.342964
Mcm10	SP_14	2.48176
Sqrdl	SP_8	3.16759
Taf9b	SP_8	2.73098
Narf	SP_8	2.14409
Asf1b	SP_8	2.4515
1300017J02Rik	SP_8	8.14781
Rab38	SP_8	0.595871
Tnfaip2	SP_14	2.33587
Anln	SP_8	2.51517
Mndal	SP_14	0.435547
Casp1	SP_14	0.198121
Ifi203	SP_13	0.458576
Cdca5	SP_8	2.43369
Spon2	SP_8	7.36783
Endod1	SP_8	3.10471
Lcp2	SP_15	0.349234
Aldh1a7	SP_8	6.41569
Ttll12	SP_8	2.69062
Pbk	SP_8	2.34719
Lrrfip1	SP_14	0.416485
Fbxo5	SP_8	2.38477
Esco2	SP_8	2.87146
Otub2	SP_14	3.09223
Epor	SP_8	3.25894
Ankrd44	SP_8	0.255123
Tbcd	SP_8	2.23576
Rgs1	SP_15	0.338807
Cd1d1	SP_8	0.368222
Gm4759	SP_15	0.2745
Gm1966	SP_15	0.275149
Neurl3	SP_14	0.260417
Fam132a	SP_8	2.33335
Ctse	SP_8	2.5611
Il1rl1	SP_15	2.89034
Ccnb2	SP_8	2.46254
Wls	SP_14	0.292354
Slc43a2	SP_15	0.244336
St8sia4	SP_14	0.33255
Mgst3	SP_8	2.91431
Arhgef3	SP_14	0.307794
Ccne1	SP_8	3.18249
Mettl8	SP_8	3.33941
Cd36	SP_8	4.82166
Arid5a	SP_8	0.307521
Galk2	SP_8	0.288964
Gstm1	SP_14	0.336833
Rgs18	SP_8	0.416141
Tgfbr2	SP_8	0.270072
Mgll	SP_8	5.73394
Pbx1	SP_14	0.468368
Rnase6	SP_14	0.307487
Rab3il1	SP_8	4.25685
Hmbs	SP_8	1.9542
Mboat2	SP_8	5.60418
Slc38a5	SP_8	3.43963
Nfam1	SP_15	0.309409
Kel	SP_8	4.05444
Csf3r	SP_14	0.282521
Cmpk2	SP_14	2.35246
Ankle1	SP_14	3.15723
Inpp1	SP_14	0.343129
Bub1b	SP_14	2.56416
Cenpi	SP_8	2.5904
Cenpe	SP_8	2.38772
Spns2	SP_15	0.434293
Tspan14	SP_8	0.48251
Lcp1	SP_15	0.515226
Nudt9	SP_8	2.19679
Epsti1	SP_14	0.20486
Kctd12	SP_15	0.293979
Phactr2	SP_14	0.398658
Hsd3b7	SP_8	0.421055
Vav3	SP_14	0.245042
Mxd3	SP_8	3.33745
Rad51ap1	SP_8	2.66026
Slc39a8	SP_8	3.87931
Abr	SP_8	0.263308
Cd93	SP_15	0.336018
Sept6	SP_14	0.516002
Bub1	SP_14	3.06085
Mef2c	SP_15	0.511619
Blvrb	SP_8	2.21812
March8	SP_14	2.94241
Gimap6	SP_15	0.514715
Ccnf	SP_8	3.08493
Snx10	SP_14	0.550569
Uap1l1	SP_8	0.209434
Hmmr	SP_14	2.99994
Uros	SP_8	3.07737
Gmpr	SP_14	0.205223
Aspm	SP_8	2.34508
Gnpda1	SP_8	2.31658
Plekha2	SP_14	0.30919
Plcb2	SP_15	0.292779
Smim1	SP_8	4.36501
Ccnb1	SP_8	2.80676
Anxa4	SP_8	0.357274
Dock2	SP_14	0.349977
Treml2	SP_14	0.365452
Cited4	SP_8	4.76104
Pglyrp2	SP_15	0.250443
Mylk3	SP_8	4.43301
Ppm1l	SP_8	2.9223
Adamts10	SP_8	0.176297
Anxa5	SP_15	0.479581
Tacc3	SP_8	2.31361
Slc26a1	SP_8	6.66849
Rab31	SP_15	0.379452
Spta1	SP_8	5.83379
Bysl	SP_8	2.44225
Cecr2	SP_8	4.53024
Nuf2	SP_8	2.66179
Camk1	SP_8	0.249676
Ifitm1	SP_15	0.4678
Ubxn2b	SP_8	2.24134
Aff3	SP_8	0.383751
Fchsd2	SP_8	0.2516
Dennd1c	SP_15	0.272538
Slc46a3	SP_8	5.83815
Plac8	SP_15	0.564496
Prodh	SP_8	0.238567
St3gal5	SP_8	3.87753
Mctp1	SP_15	0.276708
Kif2c	SP_8	3.30679
Ptdss2	SP_8	2.46915
Panx1	SP_8	0.180432
Usp46	SP_8	2.83225
Dck	SP_8	2.15733
Vav1	SP_8	0.446115
Rhag	SP_8	4.48808
Tnfrsf1b	SP_14	0.35182
Nek2	SP_8	4.09915
Cbfb	SP_14	0.403129
Mfng	SP_14	0.438665
Spc25	SP_8	2.56973
Ikzf2	SP_8	0.300587
Ccna2	SP_8	2.5231
Ube2c	SP_8	2.74412
Xrcc3	SP_8	2.44848
Plek	SP_8	0.227088
Calcrl	SP_8	0.251266
Cdca3	SP_8	2.51105
Rgcc	SP_8	2.95119
Tm6sf1	SP_8	0.234931
Arhgap25	SP_15	0.325821
Chst10	SP_8	3.45799
Spns3	SP_14	0.262176
Cd34	SP_15	0.482543
Cnr2	SP_15	4.43045
Lmo4	SP_8	0.486462
Itgal	SP_14	0.302785
Rhd	SP_8	4.04856
Slc35f6	SP_8	3.13412
Tspan33	SP_8	3.94664
Stx2	SP_8	2.69326
Elf4	SP_8	0.216855
Rcsd1	SP_15	0.324822
Hemgn	SP_8	3.17069
Ckap2l	SP_8	2.652
Hebp1	SP_8	4.50048
Ccng2	SP_14	0.307741
Ramp1	SP_14	0.508895
Ptpn13	SP_14	5.90676
Vps33a	SP_8	2.54986
Afap1l1	SP_14	0.229108
Arhgap19	SP_8	4.21372
D1Ertd622e	SP_8	2.55429
Sept8	SP_8	2.52531
Ccne2	SP_8	3.19694
Slco3a1	SP_8	0.218795
Sh2d4a	SP_8	7.17682
Coro1a	SP_15	0.44184
Ubac1	SP_8	2.64958
Ermap	SP_8	3.21195
Carhsp1	SP_8	4.34625
Paqr9	SP_8	5.81174
Stard10	SP_8	2.68259
Napsa	SP_15	0.384777
Nbeal2	SP_8	0.246303
Dusp1	SP_8	0.366739
Zfp808	SP_8	3.10707
Cdca8	SP_8	2.2662
Myh10	SP_8	4.16741
Emb	SP_15	0.463662
Cpox	SP_8	2.68939
Myo1f	SP_11	2.42995
Xpc	SP_8	0.353603
Cdc20	SP_8	2.5997
Pgm2	SP_8	0.36406
Syk	SP_8	0.318105
Rnf43	SP_8	4.95031
Irf1	SP_14	0.387121
Slc43a1	SP_8	2.27482
H2-DMa	SP_8	0.562063
Klhl6	SP_14	0.465361
Abcb10	SP_8	2.6832
Cenpa	SP_8	2.16874
Trp53i11	SP_8	0.275654
Hba-a1	SP_8	7.38511
Isg20	SP_8	2.26634
Crip2	SP_8	5.22799
Jun	SP_15	0.47738
Sphk1	SP_8	3.13935
Tfrc	SP_8	2.27499
Shcbp1	SP_8	2.57189
Stom	SP_8	2.33214
H2-DMb1	SP_14	0.283799
Cyth3	SP_14	2.86665
Fos	SP_8	0.320171
Klhdc8b	SP_8	3.29696
Hba-a2	SP_8	10.6889
Slc25a38	SP_8	2.70397
Rnf122	SP_8	0.326251
Col5a1	SP_8	4.92401
Zbtb20	SP_15	0.543255
Ift140	SP_8	2.97497
Rasal3	SP_8	0.230919
Rrm2	SP_8	2.36177
Prss50	SP_14	4.55877
Xpnpep1	SP_8	2.29493
Sptb	SP_8	6.57695
Cers5	SP_8	0.186003
Limd2	SP_15	0.395831
H2-Q6	SP_8	0.487675
Adam33	SP_8	13.9601
Reep6	SP_8	4.48553
Cdc6	SP_8	2.41779
Cd79b	SP_15	0.29746
Rgs19	SP_14	0.37893
Slc11a2	SP_8	2.85377
Acap1	SP_14	0.372913
Bin2	SP_14	0.534302
Laptm4b	SP_14	0.181579
Angpt1	SP_15	0.436417
Pkhd1l1	SP_8	8.28285
Tcf19	SP_8	2.66415
Gfi1b	SP_8	2.23309
Tbc1d10c	SP_15	0.370163
Fgd2	SP_15	0.364732
C330027C09Rik	SP_14	2.67032
Gdf3	SP_15	2.73345
Ppm1h	SP_14	0.458112
Cd27	SP_14	0.613194
Fut7	SP_15	0.274166
St3gal6	SP_8	4.0681
Serpinf1	SP_15	0.277025
Cd9	SP_14	0.409446
Plec	SP_8	0.264009
Prnp	SP_8	3.75634
Arhgdib	SP_14	0.556719
Acss1	SP_8	2.67765
Rassf2	SP_14	0.159642
Fkbp1a	SP_15	0.602242
Ncaph	SP_8	2.73441
Dpp4	SP_8	0.325866
Skap2	SP_8	0.516743
Tmem176b	SP_15	0.470009
Snca	SP_8	5.14769
Add2	SP_8	5.37
Abcg4	SP_8	5.86519
Cnn2	SP_15	0.402505
Stx11	SP_8	3.95563
Cdk19	SP_8	0.453907
Slc16a10	SP_8	2.42804
Myadm	SP_14	0.267685
8430408G22Rik	SP_10	6.27135
Rag2	SP_10	3.67114
Cd69	SP_10	2.44888
Nav1	SP_10	2.15491
Ptger2	SP_10	3.89918
Mpeg1	SP_10	3.95581
Hpse	SP_11	4.025
Slc9a9	SP_10	2.40207
Zfp658	SP_10	3.72426
Ccr7	SP_10	4.44432
Lck	SP_10	2.80277
Camk1d	SP_10	2.84365
Prr5	SP_10	2.52875
Blnk	SP_10	3.96718
Grap	SP_10	3.85736
Irf8	SP_10	2.17153
Il7r	SP_10	6.36153
Kcng1	SP_10	3.99031
Clec5a	SP_11	7.05753
Nucb2	SP_11	4.07259
Gpc1	SP_11	6.93489
Arl11	SP_11	3.21689
Fgl2	SP_11	2.98707
Rassf4	SP_11	2.74299
S100a8	SP_11	2.97721
Ptgr1	SP_11	2.36714
F10	SP_11	11.8406
Gpx3	SP_11	4.29892
Sorl1	SP_11	4.24991
Ap3s1	SP_11	2.01512
Pld4	SP_11	3.49703
F13a1	SP_11	6.65404
Csf1r	SP_11	3.31276
Abcd2	SP_11	6.15853
Pyhin1	SP_11	4.10258
Car2	SP_11	0.559619
Pla2g15	SP_11	2.56372
Tfec	SP_11	3.25377
Cfp	SP_11	3.2936
Ccr2	SP_11	3.44244
Pkib	SP_11	2.91766
Fut4	SP_11	3.49371
Cers6	SP_11	3.23619
Hsd11b1	SP_11	8.83088
C3	SP_11	7.44638
Cd68	SP_11	3.29784
Ap1s2	SP_11	2.43285
Slc31a2	SP_11	3.12441
Bhlha15	SP_11	5.32834
Mgat5	SP_11	1.97036
Ptpru	SP_11	7.09147
Alas1	SP_11	2.57301
Sec24d	SP_11	2.76452
Gfi1	SP_11	2.61275
Sort1	SP_11	2.36163
Mtus1	SP_11	5.57584
Ttc39c	SP_11	3.9885
Gria3	SP_11	3.35002
App	SP_11	3.87564
Sema4a	SP_11	3.15468
Sirpa	SP_11	2.51458
Lcn2	SP_11	7.004
Fcnb	SP_11	19.9853
Olr1	SP_11	8.24424
Prss57	SP_11	3.15707
Tmem50b	SP_11	2.3761
Klrb1f	SP_11	5.07138
Aqp9	SP_15	2.46586
Bok	SP_12	4.00224
D930028M14Rik	SP_13	4.36806
Gna14	SP_13	3.59688
Il31ra	SP_13	4.18492
Smim13	SP_15	2.45733
Neat1	SP_14	0.412539
Atp4a	SP_14	5.18997
Vstm5	SP_15	4.64634
Xrcc2	SP_14	2.9243
Aurkb	SP_15	2.31028
Ypel3	SP_15	0.499004
Dopey2	SP_14	2.50211
Cyb561	SP_15	4.05788
Fam134b	SP_14	0.415858
Vkorc1l1	SP_15	2.43323
Arhgap27	SP_15	0.371749
P2ry1	SP_15	3.21832
Amigo2	SP_15	3.6678
Nckap1	SP_15	3.76193
Stat3	SP_15	0.577554
