# Supplementary material for: Reconstruction of complex single-cell trajectories using CellRouter
Source: Nat Commun. 2018 Mar 1;9:892. doi: 10.1038/s41467-018-03214-y (PMC5832860; doi:10.1038/s41467-018-03214-y)
Supplement: Supplementary file 6 — Supplementary Data 4 [file 41467_2018_3214_MOESM6_ESM.xls]

## Sheet: Sheet1
Supplementary Data 4. Gene ontology analysis of genes dynamically regulated along selected cell-state transitions
	Cluster	ID	Description	GeneRatio	BgRatio	pvalue	p.adjust	qvalue	geneID	Count
1	SP_2.SP_8	GO:0006457	protein folding	26/513	154/23276	6.52054e-16	2.13678e-12	1.77564e-12	Hspd1/Erp29/Cct8/Tcp1/Cct2/Cct5/Hsp90aa1/Fkbp4/Txn2/Cct7/Canx/Trap1/Cct4/Tbcd/Bag2/Hsph1/Cct3/Pdia3/Tmx1/Txnl1/Hspa9/Hsp90b1/Hspe1/Ppil4/Ppid/P4hb	26
2	SP_2.SP_8	GO:0009123	nucleoside monophosphate metabolic process	29/513	215/23276	6.31991e-15	1.03552e-11	8.60505e-12	Cox4i1/Atp5b/Dut/Nudt9/Ndufb9/Dck/Ndufs1/Atp5a1/Uqcrc1/Atp5f1/Adsl/Atp5g3/Pklr/Snca/Atp5g1/Pfas/Pfkm/Ndufa10/Tyms/Ppat/Prkaa1/Ak3/Chchd10/Umps/Prps1/Ampd3/Nt5c2/Ldha/Gmps	29
3	SP_2.SP_8	GO:0009124	nucleoside monophosphate biosynthetic process	18/513	73/23276	2.01187e-14	2.0265e-11	1.68401e-11	Atp5b/Dut/Dck/Atp5a1/Atp5f1/Adsl/Atp5g3/Pklr/Atp5g1/Pfas/Tyms/Ppat/Ak3/Chchd10/Umps/Prps1/Ampd3/Gmps	18
4	SP_2.SP_8	GO:0034660	ncRNA metabolic process	37/513	373/23276	2.47361e-14	2.0265e-11	1.68401e-11	Hars/Ddx1/Farsb/Bysl/Ftsj1/Isg20/Pa2g4/Nop2/Dkc1/Dus1l/Elac2/Ftsj3/Vars/Ncl/Dcaf13/Eprs/Wdr55/Nars/Farsa/Gars/Wars/Nhp2/Iars/Rars/Mto1/Skiv2l2/Mars/Dars/Wdr4/Cirh1a/Alkbh8/Tars/Ddx21/Nol9/Ell2/Ints8/Sepsecs	37
5	SP_2.SP_8	GO:0006778	porphyrin-containing compound metabolic process	14/513	38/23276	3.18887e-14	2.08998e-11	1.73676e-11	Tmem14c/Blvrb/Urod/Hmbs/Alad/Cpox/Sptb/Slc25a38/Slc11a2/Spta1/Fech/Uros/Ppox/Hebp1	14
6	SP_2.SP_8	GO:1904872	regulation of telomerase RNA localization to Cajal body	10/513	15/23276	6.74621e-14	3.0728e-11	2.55347e-11	Cct8/Tcp1/Cct2/Cct5/Cct7/Ruvbl2/Cct4/Dkc1/Cct3/Nhp2	10
7	SP_2.SP_8	GO:1904874	positive regulation of telomerase RNA localization to Cajal body	10/513	15/23276	6.74621e-14	3.0728e-11	2.55347e-11	Cct8/Tcp1/Cct2/Cct5/Cct7/Ruvbl2/Cct4/Dkc1/Cct3/Nhp2	10
8	SP_2.SP_8	GO:0006779	porphyrin-containing compound biosynthetic process	12/513	26/23276	8.43917e-14	3.0728e-11	2.55347e-11	Tmem14c/Urod/Hmbs/Alad/Cpox/Sptb/Slc25a38/Slc11a2/Spta1/Fech/Uros/Ppox	12
9	SP_2.SP_8	GO:0033014	tetrapyrrole biosynthetic process	12/513	26/23276	8.43917e-14	3.0728e-11	2.55347e-11	Tmem14c/Urod/Hmbs/Alad/Cpox/Sptb/Slc25a38/Slc11a2/Spta1/Fech/Uros/Ppox	12
10	SP_2.SP_8	GO:0090670	RNA localization to Cajal body	10/513	16/23276	1.76365e-13	4.81624e-11	4.00226e-11	Cct8/Tcp1/Cct2/Cct5/Cct7/Ruvbl2/Cct4/Dkc1/Cct3/Nhp2	10
11	SP_2.SP_8	GO:0090671	telomerase RNA localization to Cajal body	10/513	16/23276	1.76365e-13	4.81624e-11	4.00226e-11	Cct8/Tcp1/Cct2/Cct5/Cct7/Ruvbl2/Cct4/Dkc1/Cct3/Nhp2	10
12	SP_2.SP_8	GO:0090672	telomerase RNA localization	10/513	16/23276	1.76365e-13	4.81624e-11	4.00226e-11	Cct8/Tcp1/Cct2/Cct5/Cct7/Ruvbl2/Cct4/Dkc1/Cct3/Nhp2	10
13	SP_2.SP_8	GO:0051186	cofactor metabolic process	33/513	322/23276	2.58721e-13	6.52175e-11	5.41952e-11	Tmem14c/Blvrb/Urod/Taldo1/Hmbs/Alad/Acss1/Cpox/Idh3a/Dlst/Sptb/Slc25a38/Slc11a2/Mdh2/Cs/Mthfd1/Dhfr/Pklr/Snca/Spta1/Pfkm/Fech/Uros/Tyms/Gcdh/Acaa2/Prkaa1/Ppox/Me2/Hebp1/Mat2a/Ldha/G6pdx	33
14	SP_2.SP_8	GO:0006520	cellular amino acid metabolic process	31/513	285/23276	2.83376e-13	6.63303e-11	5.51199e-11	Hars/Ptdss2/Hpn/Farsb/Mthfd1/Gclm/Dhfr/Comt/Pfas/Gatm/Tyms/Oat/Vars/Aldh18a1/Odc1/Ppat/Gclc/Eprs/Nars/Farsa/Gars/Wars/Cad/Iars/Rars/Mars/Dars/Ctps/P4hb/Tars/Gmps	31
15	SP_2.SP_8	GO:0033013	tetrapyrrole metabolic process	14/513	44/23276	3.35844e-13	7.33706e-11	6.09704e-11	Tmem14c/Blvrb/Urod/Hmbs/Alad/Cpox/Sptb/Slc25a38/Slc11a2/Spta1/Fech/Uros/Ppox/Hebp1	14
16	SP_2.SP_8	GO:0009161	ribonucleoside monophosphate metabolic process	26/513	204/23276	6.23891e-13	1.27781e-10	1.06185e-10	Cox4i1/Atp5b/Nudt9/Ndufb9/Ndufs1/Atp5a1/Uqcrc1/Atp5f1/Adsl/Atp5g3/Pklr/Snca/Atp5g1/Pfas/Pfkm/Ndufa10/Ppat/Prkaa1/Ak3/Chchd10/Umps/Prps1/Ampd3/Nt5c2/Ldha/Gmps	26
17	SP_2.SP_8	GO:0042168	heme metabolic process	12/513	30/23276	6.97546e-13	1.34462e-10	1.11737e-10	Tmem14c/Blvrb/Urod/Hmbs/Alad/Cpox/Slc25a38/Slc11a2/Fech/Uros/Ppox/Hebp1	12
18	SP_2.SP_8	GO:0090407	organophosphate biosynthetic process	38/513	451/23276	1.82102e-12	3.31527e-10	2.75496e-10	Atp5b/Dut/Aqp1/Rrm1/Acsl5/Ptdss2/Rrm2/Dck/Pigq/Tk1/Adk/Mthfd1/Dhfr/Atp5a1/Atp5f1/Adsl/Atp5g3/Pklr/Snca/Atp5g1/Pfas/Tyms/Piga/Ppat/Lpcat3/Gars/Isyna1/Ak3/Cad/Lpcat1/Chchd10/Umps/Ctps/Pcyt1a/Prps1/Ampd3/G6pdx/Gmps	38
19	SP_2.SP_8	GO:0009116	nucleoside metabolic process	30/513	288/23276	2.11948e-12	3.65554e-10	3.03772e-10	Cox4i1/Atp5b/Nudt9/Ndufb9/Dck/Tk1/Adk/Ndufs1/Atp5a1/Uqcrc1/Atp5f1/Adsl/Atp5g3/Pklr/Snca/Atp5g1/Pfkm/Ndufa10/Prkaa1/Ak3/Cad/Mat2a/Chchd10/Umps/Ctps/Prps1/Ampd3/Nt5c2/Ldha/Gmps	30
20	SP_2.SP_8	GO:0006418	tRNA aminoacylation for protein translation	13/513	41/23276	2.49849e-12	4.09377e-10	3.40189e-10	Hars/Farsb/Vars/Eprs/Nars/Farsa/Gars/Wars/Iars/Rars/Mars/Dars/Tars	13
21	SP_2.SP_8	GO:0009167	purine ribonucleoside monophosphate metabolic process	25/513	201/23276	3.02884e-12	4.72644e-10	3.92763e-10	Cox4i1/Atp5b/Nudt9/Ndufb9/Ndufs1/Atp5a1/Uqcrc1/Atp5f1/Adsl/Atp5g3/Pklr/Snca/Atp5g1/Pfas/Pfkm/Ndufa10/Ppat/Prkaa1/Ak3/Chchd10/Prps1/Ampd3/Nt5c2/Ldha/Gmps	25
22	SP_2.SP_8	GO:0009126	purine nucleoside monophosphate metabolic process	25/513	202/23276	3.38681e-12	5.04481e-10	4.19219e-10	Cox4i1/Atp5b/Nudt9/Ndufb9/Ndufs1/Atp5a1/Uqcrc1/Atp5f1/Adsl/Atp5g3/Pklr/Snca/Atp5g1/Pfas/Pfkm/Ndufa10/Ppat/Prkaa1/Ak3/Chchd10/Prps1/Ampd3/Nt5c2/Ldha/Gmps	25
23	SP_2.SP_8	GO:1901293	nucleoside phosphate biosynthetic process	29/513	279/23276	5.2463e-12	7.47484e-10	6.21153e-10	Atp5b/Dut/Aqp1/Rrm1/Rrm2/Dck/Tk1/Adk/Mthfd1/Dhfr/Atp5a1/Atp5f1/Adsl/Atp5g3/Pklr/Atp5g1/Pfas/Tyms/Ppat/Gars/Ak3/Cad/Chchd10/Umps/Ctps/Prps1/Ampd3/G6pdx/Gmps	29
24	SP_2.SP_8	GO:1901657	glycosyl compound metabolic process	30/513	301/23276	6.55632e-12	8.53825e-10	7.09521e-10	Cox4i1/Atp5b/Nudt9/Ndufb9/Dck/Tk1/Adk/Ndufs1/Atp5a1/Uqcrc1/Atp5f1/Adsl/Atp5g3/Pklr/Snca/Atp5g1/Pfkm/Ndufa10/Prkaa1/Ak3/Cad/Mat2a/Chchd10/Umps/Ctps/Prps1/Ampd3/Nt5c2/Ldha/Gmps	30
25	SP_2.SP_8	GO:0043038	amino acid activation	13/513	44/23276	6.93032e-12	8.53825e-10	7.09521e-10	Hars/Farsb/Vars/Eprs/Nars/Farsa/Gars/Wars/Iars/Rars/Mars/Dars/Tars	13
26	SP_2.SP_8	GO:0043039	tRNA aminoacylation	13/513	44/23276	6.93032e-12	8.53825e-10	7.09521e-10	Hars/Farsb/Vars/Eprs/Nars/Farsa/Gars/Wars/Iars/Rars/Mars/Dars/Tars	13
27	SP_2.SP_8	GO:0006783	heme biosynthetic process	10/513	21/23276	7.03487e-12	8.53825e-10	7.09521e-10	Tmem14c/Urod/Hmbs/Alad/Cpox/Slc25a38/Slc11a2/Fech/Uros/Ppox	10
28	SP_2.SP_8	GO:0051188	cofactor biosynthetic process	19/513	115/23276	8.18401e-12	9.57822e-10	7.95941e-10	Tmem14c/Urod/Hmbs/Alad/Acss1/Cpox/Sptb/Slc25a38/Slc11a2/Mthfd1/Dhfr/Snca/Spta1/Fech/Uros/Gcdh/Ppox/Mat2a/G6pdx	19
29	SP_2.SP_8	GO:0009156	ribonucleoside monophosphate biosynthetic process	15/513	66/23276	1.09773e-11	1.24043e-09	1.03079e-09	Atp5b/Atp5a1/Atp5f1/Adsl/Atp5g3/Pklr/Atp5g1/Pfas/Ppat/Ak3/Chchd10/Umps/Prps1/Ampd3/Gmps	15
30	SP_2.SP_8	GO:0009165	nucleotide biosynthetic process	28/513	270/23276	1.29738e-11	1.41717e-09	1.17765e-09	Atp5b/Dut/Aqp1/Rrm1/Rrm2/Dck/Tk1/Adk/Mthfd1/Dhfr/Atp5a1/Atp5f1/Adsl/Atp5g3/Pklr/Atp5g1/Pfas/Tyms/Gars/Ak3/Cad/Chchd10/Umps/Ctps/Prps1/Ampd3/G6pdx/Gmps	28
31	SP_2.SP_8	GO:0006399	tRNA metabolic process	21/513	150/23276	1.73899e-11	1.83828e-09	1.5276e-09	Hars/Ddx1/Farsb/Ftsj1/Dus1l/Elac2/Vars/Eprs/Nars/Farsa/Gars/Wars/Iars/Rars/Mto1/Mars/Dars/Wdr4/Alkbh8/Tars/Sepsecs	21
32	SP_2.SP_8	GO:0009119	ribonucleoside metabolic process	28/513	274/23276	1.84487e-11	1.88926e-09	1.56996e-09	Cox4i1/Atp5b/Nudt9/Ndufb9/Adk/Ndufs1/Atp5a1/Uqcrc1/Atp5f1/Adsl/Atp5g3/Pklr/Snca/Atp5g1/Pfkm/Ndufa10/Prkaa1/Ak3/Cad/Mat2a/Chchd10/Umps/Ctps/Prps1/Ampd3/Nt5c2/Ldha/Gmps	28
33	SP_2.SP_8	GO:1904816	positive regulation of protein localization to chromosome, telomeric region	8/513	12/23276	2.41629e-11	2.39945e-09	1.99392e-09	Cct8/Tcp1/Cct2/Cct5/Cct7/Cct4/Dkc1/Gnl3	8
34	SP_2.SP_8	GO:0009127	purine nucleoside monophosphate biosynthetic process	14/513	63/23276	7.44408e-11	6.96979e-09	5.79183e-09	Atp5b/Atp5a1/Atp5f1/Adsl/Atp5g3/Pklr/Atp5g1/Pfas/Ppat/Ak3/Chchd10/Prps1/Ampd3/Gmps	14
35	SP_2.SP_8	GO:0009168	purine ribonucleoside monophosphate biosynthetic process	14/513	63/23276	7.44408e-11	6.96979e-09	5.79183e-09	Atp5b/Atp5a1/Atp5f1/Adsl/Atp5g3/Pklr/Atp5g1/Pfas/Ppat/Ak3/Chchd10/Prps1/Ampd3/Gmps	14
36	SP_2.SP_8	GO:0002262	myeloid cell homeostasis	20/513	149/23276	1.15025e-10	1.04705e-08	8.70085e-09	Tmem14c/Hmgb2/Klf1/Rhd/Rhag/Sod1/Hba-a1/Slc25a38/Sfxn1/Slc11a2/Mthfd1/Fech/Gata1/Hba-a2/Gfi1b/Cd24a/Ampd3/G6pdx/Cd44/Trim10	20
37	SP_2.SP_8	GO:1904814	regulation of protein localization to chromosome, telomeric region	8/513	14/23276	1.40992e-10	1.24873e-08	1.03768e-08	Cct8/Tcp1/Cct2/Cct5/Cct7/Cct4/Dkc1/Gnl3	8
38	SP_2.SP_8	GO:0022613	ribonucleoprotein complex biogenesis	30/513	347/23276	2.24168e-10	1.93315e-08	1.60643e-08	Snrpb/Mrpl20/Bysl/Isg20/Pa2g4/Eif3a/C1qbp/Nop2/Dkc1/Srsf1/Ftsj3/Strap/Gnl3/Ncl/Dcaf13/Wdr55/Nhp2/Prmt7/Skiv2l2/Nup88/Prmt5/Noc4l/Fastkd2/Cirh1a/Ddx21/Nol9/Cnot7/Nmd3/Ddx20/Crnkl1	30
39	SP_2.SP_8	GO:0042455	ribonucleoside biosynthetic process	16/513	98/23276	4.41824e-10	3.71246e-08	3.08502e-08	Atp5b/Adk/Atp5a1/Atp5f1/Adsl/Atp5g3/Pklr/Atp5g1/Ak3/Cad/Mat2a/Chchd10/Umps/Ctps/Prps1/Gmps	16
40	SP_2.SP_8	GO:0042440	pigment metabolic process	13/513	60/23276	5.00008e-10	4.09631e-08	3.404e-08	Tmem14c/Blvrb/Urod/Hmbs/Alad/Cpox/Slc25a38/Slc11a2/Fech/Uros/Ppox/Hebp1/Prps1	13
41	SP_2.SP_8	GO:0046128	purine ribonucleoside metabolic process	25/513	255/23276	5.42469e-10	4.33579e-08	3.603e-08	Cox4i1/Atp5b/Nudt9/Ndufb9/Adk/Ndufs1/Atp5a1/Uqcrc1/Atp5f1/Adsl/Atp5g3/Pklr/Snca/Atp5g1/Pfkm/Ndufa10/Prkaa1/Ak3/Mat2a/Chchd10/Prps1/Ampd3/Nt5c2/Ldha/Gmps	25
42	SP_2.SP_8	GO:0009163	nucleoside biosynthetic process	16/513	100/23276	6.02472e-10	4.70072e-08	3.90626e-08	Atp5b/Adk/Atp5a1/Atp5f1/Adsl/Atp5g3/Pklr/Atp5g1/Ak3/Cad/Mat2a/Chchd10/Umps/Ctps/Prps1/Gmps	16
43	SP_2.SP_8	GO:0070202	regulation of establishment of protein localization to chromosome	7/513	11/23276	7.41577e-10	5.60231e-08	4.65547e-08	Cct8/Tcp1/Cct2/Cct5/Cct7/Cct4/Dkc1	7
44	SP_2.SP_8	GO:0042278	purine nucleoside metabolic process	25/513	259/23276	7.52217e-10	5.60231e-08	4.65547e-08	Cox4i1/Atp5b/Nudt9/Ndufb9/Adk/Ndufs1/Atp5a1/Uqcrc1/Atp5f1/Adsl/Atp5g3/Pklr/Snca/Atp5g1/Pfkm/Ndufa10/Prkaa1/Ak3/Mat2a/Chchd10/Prps1/Ampd3/Nt5c2/Ldha/Gmps	25
45	SP_2.SP_8	GO:1901659	glycosyl compound biosynthetic process	16/513	102/23276	8.15366e-10	5.93768e-08	4.93416e-08	Atp5b/Adk/Atp5a1/Atp5f1/Adsl/Atp5g3/Pklr/Atp5g1/Ak3/Cad/Mat2a/Chchd10/Umps/Ctps/Prps1/Gmps	16
46	SP_2.SP_8	GO:0034101	erythrocyte homeostasis	17/513	122/23276	1.59866e-09	1.13887e-07	9.4639e-08	Tmem14c/Hmgb2/Klf1/Rhd/Rhag/Hba-a1/Slc25a38/Sfxn1/Slc11a2/Fech/Gata1/Hba-a2/Gfi1b/Cd24a/Ampd3/G6pdx/Trim10	17
47	SP_2.SP_8	GO:0009141	nucleoside triphosphate metabolic process	22/513	218/23276	3.46282e-09	2.41439e-07	2.00634e-07	Cox4i1/Atp5b/Dut/Ndufb9/Adk/Ndufs1/Atp5a1/Uqcrc1/Atp5f1/Atp5g3/Pklr/Snca/Atp5g1/Pfkm/Ndufa10/Prkaa1/Ak3/Cad/Chchd10/Ctps/Ampd3/Ldha	22
48	SP_2.SP_8	GO:0006575	cellular modified amino acid metabolic process	20/513	181/23276	3.7514e-09	2.55934e-07	2.12679e-07	Gpx1/Gstm5/Ptdss2/Sod1/Hagh/Hpn/Eef1e1/Mthfd1/Gclm/Dhfr/Comt/Gatm/Tyms/Aldh18a1/Gclc/Nfe2l2/Cad/Mat2a/P4hb/G6pdx	20
49	SP_2.SP_8	GO:0045333	cellular respiration	17/513	129/23276	3.82691e-09	2.55934e-07	2.12679e-07	Cox4i1/Idh3a/Dlst/Ndufb9/Mdh2/Cs/Ndufs1/Uqcrc1/Adsl/Trap1/Sdhd/Snca/Ndufv1/Ndufa10/Mtfr1/Sdha/Fastkd2	17
50	SP_2.SP_8	GO:0046148	pigment biosynthetic process	11/513	47/23276	4.55684e-09	2.98655e-07	2.4818e-07	Tmem14c/Urod/Hmbs/Alad/Cpox/Slc25a38/Slc11a2/Fech/Uros/Ppox/Prps1	11
51	SP_2.SP_8	GO:0042398	cellular modified amino acid biosynthetic process	11/513	48/23276	5.79511e-09	3.72364e-07	3.09431e-07	Ptdss2/Hagh/Mthfd1/Gclm/Dhfr/Gatm/Aldh18a1/Gclc/Nfe2l2/Cad/Mat2a	11
52	SP_2.SP_8	GO:0019693	ribose phosphate metabolic process	31/513	426/23276	7.31294e-09	4.60856e-07	3.82967e-07	Taldo1/Cox4i1/Atp5b/Aqp1/Nudt9/Ndufb9/Ndufs1/Atp5a1/Uqcrc1/Atp5f1/Adsl/Atp5g3/Pklr/Snca/Atp5g1/Pfas/Pfkm/Ndufa10/Ppat/Prkaa1/Ak3/Cad/Chchd10/Umps/Ctps/Prps1/Ampd3/Nt5c2/Ldha/G6pdx/Gmps	31
53	SP_2.SP_8	GO:0055076	transition metal ion homeostasis	15/513	105/23276	1.03524e-08	6.40093e-07	5.31912e-07	Rhd/Rhag/Sod1/Atp7b/Tfrc/Sfxn1/Slc11a2/Slc40a1/Fech/Tfr2/Slc31a1/Picalm/Aplp2/Mt2/Slc30a5	15
54	SP_2.SP_8	GO:0070199	establishment of protein localization to chromosome	8/513	22/23276	1.28508e-08	7.79854e-07	6.48052e-07	Cct8/Tcp1/Cct2/Cct5/Cct7/Ruvbl2/Cct4/Dkc1	8
55	SP_2.SP_8	GO:0070200	establishment of protein localization to telomere	7/513	15/23276	1.33927e-08	7.94476e-07	6.60203e-07	Cct8/Tcp1/Cct2/Cct5/Cct7/Cct4/Dkc1	7
56	SP_2.SP_8	GO:0009199	ribonucleoside triphosphate metabolic process	20/513	195/23276	1.35766e-08	7.94476e-07	6.60203e-07	Cox4i1/Atp5b/Ndufb9/Ndufs1/Atp5a1/Uqcrc1/Atp5f1/Atp5g3/Pklr/Snca/Atp5g1/Pfkm/Ndufa10/Prkaa1/Ak3/Cad/Chchd10/Ctps/Ampd3/Ldha	20
57	SP_2.SP_8	GO:1990267	response to transition metal nanoparticle	13/513	78/23276	1.48659e-08	8.54657e-07	7.10212e-07	Alad/Aqp1/Sod1/Atp7b/Tfrc/Slc11a2/Slc40a1/Snca/Gatm/Tfr2/Slc31a1/Mt2/Slc30a5	13
58	SP_2.SP_8	GO:0006403	RNA localization	17/513	144/23276	2.06485e-08	1.16664e-06	9.69468e-07	Eif5a/Ddx39/Cct8/Tcp1/Cct2/Cct5/Cct7/Ruvbl2/Nup85/Cct4/Dkc1/Nup93/Srsf1/Cct3/Nup107/Nhp2/Nup88	17
59	SP_2.SP_8	GO:0030218	erythrocyte differentiation	15/513	111/23276	2.24013e-08	1.24422e-06	1.03394e-06	Tmem14c/Hmgb2/Klf1/Rhd/Rhag/Hba-a1/Slc25a38/Sfxn1/Slc11a2/Fech/Gata1/Hba-a2/Gfi1b/G6pdx/Trim10	15
60	SP_2.SP_8	GO:0007006	mitochondrial membrane organization	13/513	81/23276	2.38302e-08	1.30153e-06	1.08156e-06	Mtch2/Hsp90aa1/Slc25a5/Snca/Tomm22/Immt/Afg3l2/Timm50/Acaa2/Hspa4/Cnp/Slc35f6/Slc25a46	13
61	SP_2.SP_8	GO:0009060	aerobic respiration	11/513	57/23276	3.9567e-08	2.12559e-06	1.76635e-06	Cox4i1/Idh3a/Dlst/Mdh2/Cs/Uqcrc1/Adsl/Sdhd/Ndufv1/Mtfr1/Sdha	11
62	SP_2.SP_8	GO:0042451	purine nucleoside biosynthetic process	13/513	85/23276	4.32853e-08	2.25152e-06	1.871e-06	Atp5b/Adk/Atp5a1/Atp5f1/Adsl/Atp5g3/Pklr/Atp5g1/Ak3/Mat2a/Chchd10/Prps1/Gmps	13
63	SP_2.SP_8	GO:0046129	purine ribonucleoside biosynthetic process	13/513	85/23276	4.32853e-08	2.25152e-06	1.871e-06	Atp5b/Adk/Atp5a1/Atp5f1/Adsl/Atp5g3/Pklr/Atp5g1/Ak3/Mat2a/Chchd10/Prps1/Gmps	13
64	SP_2.SP_8	GO:0042254	ribosome biogenesis	21/513	231/23276	4.92496e-08	2.52174e-06	2.09554e-06	Mrpl20/Bysl/Isg20/Pa2g4/C1qbp/Nop2/Dkc1/Ftsj3/Gnl3/Ncl/Dcaf13/Wdr55/Nhp2/Skiv2l2/Nup88/Noc4l/Fastkd2/Cirh1a/Ddx21/Nol9/Nmd3	21
65	SP_2.SP_8	GO:0048872	homeostasis of number of cells	23/513	277/23276	6.13017e-08	3.09055e-06	2.56822e-06	Tmem14c/Prdx2/Hmgb2/Klf1/Rhd/Rhag/Sod1/Hba-a1/Slc25a38/Sfxn1/Slc11a2/Mthfd1/Slc40a1/Spta1/Fech/Gata1/Hba-a2/Gfi1b/Cd24a/Ampd3/G6pdx/Cd44/Trim10	23
66	SP_2.SP_8	GO:0070198	protein localization to chromosome, telomeric region	8/513	27/23276	8.09665e-08	4.02011e-06	3.34067e-06	Cct8/Tcp1/Cct2/Cct5/Cct7/Cct4/Dkc1/Gnl3	8
67	SP_2.SP_8	GO:0006979	response to oxidative stress	25/513	327/23276	8.23924e-08	4.02985e-06	3.34877e-06	Prdx2/Gpx1/Epor/Aqp1/Ucp2/Sod1/Prdx3/Slc11a2/Txn2/Gclm/Dhfr/Stx2/Txnrd2/Trap1/Snca/Hsph1/Gclc/Prkaa1/Nfe2l2/Lonp1/Hdac2/Txnl1/Aldh1a1/P4hb/G6pdx	25
68	SP_2.SP_8	GO:0046034	ATP metabolic process	18/513	179/23276	9.75259e-08	4.69989e-06	3.90557e-06	Cox4i1/Atp5b/Ndufb9/Ndufs1/Atp5a1/Uqcrc1/Atp5f1/Atp5g3/Pklr/Snca/Atp5g1/Pfkm/Ndufa10/Prkaa1/Ak3/Chchd10/Ampd3/Ldha	18
69	SP_2.SP_8	GO:0009144	purine nucleoside triphosphate metabolic process	19/513	200/23276	1.06877e-07	5.0759e-06	4.21803e-06	Cox4i1/Atp5b/Ndufb9/Adk/Ndufs1/Atp5a1/Uqcrc1/Atp5f1/Atp5g3/Pklr/Snca/Atp5g1/Pfkm/Ndufa10/Prkaa1/Ak3/Chchd10/Ampd3/Ldha	19
70	SP_2.SP_8	GO:0006091	generation of precursor metabolites and energy	23/513	291/23276	1.50047e-07	7.02435e-06	5.83718e-06	Cox4i1/Idh3a/Dlst/Ndufb9/Mdh2/Cs/Ndufs1/Uqcrc1/Adsl/Pklr/Trap1/Sdhd/Snca/Ndufv1/Pfkm/Ndufa10/Mtfr1/Gnpda1/Prkaa1/Sdha/Chchd10/Fastkd2/Ldha	23
71	SP_2.SP_8	GO:0009259	ribonucleotide metabolic process	28/513	414/23276	1.81299e-07	8.36785e-06	6.95361e-06	Cox4i1/Atp5b/Aqp1/Nudt9/Ndufb9/Ndufs1/Atp5a1/Uqcrc1/Atp5f1/Adsl/Atp5g3/Pklr/Snca/Atp5g1/Pfas/Pfkm/Ndufa10/Prkaa1/Ak3/Cad/Chchd10/Umps/Ctps/Prps1/Ampd3/Nt5c2/Ldha/Gmps	28
72	SP_2.SP_8	GO:0009142	nucleoside triphosphate biosynthetic process	11/513	66/23276	1.92623e-07	8.76703e-06	7.28532e-06	Atp5b/Adk/Atp5a1/Atp5f1/Atp5g3/Pklr/Atp5g1/Ak3/Cad/Chchd10/Ctps	11
73	SP_2.SP_8	GO:0034470	ncRNA processing	22/513	273/23276	1.99968e-07	8.97664e-06	7.45951e-06	Ddx1/Bysl/Ftsj1/Isg20/Pa2g4/Nop2/Dkc1/Dus1l/Elac2/Ftsj3/Ncl/Dcaf13/Wdr55/Nhp2/Mto1/Skiv2l2/Wdr4/Cirh1a/Alkbh8/Ddx21/Nol9/Ints8	22
74	SP_2.SP_8	GO:0009201	ribonucleoside triphosphate biosynthetic process	10/513	54/23276	2.48516e-07	1.10052e-05	9.14524e-06	Atp5b/Atp5a1/Atp5f1/Atp5g3/Pklr/Atp5g1/Ak3/Cad/Chchd10/Ctps	10
75	SP_2.SP_8	GO:0032212	positive regulation of telomere maintenance via telomerase	8/513	31/23276	2.66228e-07	1.16324e-05	9.66642e-06	Cct8/Tcp1/Cct2/Cct5/Cct7/Cct4/Dkc1/Cct3	8
76	SP_2.SP_8	GO:0009205	purine ribonucleoside triphosphate metabolic process	18/513	192/23276	2.81554e-07	1.21402e-05	1.00884e-05	Cox4i1/Atp5b/Ndufb9/Ndufs1/Atp5a1/Uqcrc1/Atp5f1/Atp5g3/Pklr/Snca/Atp5g1/Pfkm/Ndufa10/Prkaa1/Ak3/Chchd10/Ampd3/Ldha	18
77	SP_2.SP_8	GO:0015980	energy derivation by oxidation of organic compounds	19/513	213/23276	2.87096e-07	1.22183e-05	1.01533e-05	Cox4i1/Idh3a/Dlst/Ndufb9/Mdh2/Cs/Ndufs1/Uqcrc1/Adsl/Trap1/Sdhd/Snca/Ndufv1/Pfkm/Ndufa10/Mtfr1/Sdha/Fastkd2/Ldha	19
78	SP_2.SP_8	GO:0043648	dicarboxylic acid metabolic process	12/513	84/23276	3.09484e-07	1.30023e-05	1.08048e-05	Idh3a/Dlst/Mdh2/Cs/Mthfd1/Gclm/Dhfr/Oat/Aldh18a1/Gclc/Sdha/Me2	12
79	SP_2.SP_8	GO:0048821	erythrocyte development	8/513	32/23276	3.48157e-07	1.42614e-05	1.18511e-05	Klf1/Rhd/Rhag/Hba-a1/Slc11a2/Gata1/Hba-a2/G6pdx	8
80	SP_2.SP_8	GO:1904358	positive regulation of telomere maintenance via telomere lengthening	8/513	32/23276	3.48157e-07	1.42614e-05	1.18511e-05	Cct8/Tcp1/Cct2/Cct5/Cct7/Cct4/Dkc1/Cct3	8
81	SP_2.SP_8	GO:0034599	cellular response to oxidative stress	18/513	195/23276	3.54834e-07	1.43555e-05	1.19293e-05	Prdx2/Gpx1/Epor/Aqp1/Sod1/Prdx3/Slc11a2/Txn2/Dhfr/Trap1/Snca/Hsph1/Nfe2l2/Lonp1/Hdac2/Txnl1/P4hb/G6pdx	18
82	SP_2.SP_8	GO:0045454	cell redox homeostasis	10/513	57/23276	4.22681e-07	1.68918e-05	1.40369e-05	Gpx1/Glrx5/Txn2/Txnrd2/Pdia3/Gclc/Tmx1/Nfe2l2/Txnl1/P4hb	10
83	SP_2.SP_8	GO:0006260	DNA replication	22/513	289/23276	5.31039e-07	2.09664e-05	1.74229e-05	Cct8/Rrm1/Tcp1/Cct2/Rrm2/Cct5/Pcna/Orc6/Orc2/Cct7/Prim2/Cct4/Cacybp/Pola2/Dkc1/Rfc4/Cct3/Prim1/Nfia/Rfc5/Mcm10/Orc5	22
84	SP_2.SP_8	GO:0010035	response to inorganic substance	26/513	386/23276	5.38912e-07	2.1024e-05	1.74707e-05	Prdx2/Gpx1/Alad/Epor/Aqp1/Ucp2/Sod1/Atp7b/Tfrc/Prdx3/Slc11a2/Dhfr/Slc40a1/Txnrd2/Pklr/Trap1/Snca/Gatm/Hsph1/Clic4/Tfr2/Prkaa1/Nfe2l2/Hdac2/Mt2/Slc30a5	26
85	SP_2.SP_8	GO:0032206	positive regulation of telomere maintenance	9/513	46/23276	6.10361e-07	2.35312e-05	1.95542e-05	Cct8/Tcp1/Cct2/Cct5/Cct7/Cct4/Dkc1/Cct3/Gnl3	9
86	SP_2.SP_8	GO:0098754	detoxification	10/513	60/23276	6.95586e-07	2.65051e-05	2.20255e-05	Prdx2/Gpx1/Gstm5/Sod1/Prdx3/Mgst3/Dhfr/Txnrd2/Nfe2l2/Mt2	10
87	SP_2.SP_8	GO:0072594	establishment of protein localization to organelle	30/513	497/23276	7.48268e-07	2.81847e-05	2.34213e-05	Phb2/Lmna/Cct8/Tcp1/Cct2/Cct5/Hsp90aa1/Cct7/Ruvbl2/Nup85/Cct4/Pola2/Tomm40/Tomm22/Pmpca/Dkc1/Nup93/Hsph1/Afg3l2/Timm50/Pik3r2/Leprot/Wdr75/Cse1l/Nup107/Kpna3/Hspa4/Nup88/Stard7/Kpna1	30
88	SP_2.SP_8	GO:0060249	anatomical structure homeostasis	23/513	319/23276	7.60377e-07	2.83154e-05	2.35299e-05	Cct8/Car2/Sod1/Tcp1/Tfrc/Cct2/Cct5/Pcna/Cct7/Cct4/Pfkm/Gata1/Dkc1/Cct3/Strap/Gnl3/Psen2/Xrcc6/Lpcat1/Wdr36/Tmem64/Xrcc5/Tpp1	23
89	SP_2.SP_8	GO:0006163	purine nucleotide metabolic process	27/513	419/23276	7.74272e-07	2.85089e-05	2.36906e-05	Cox4i1/Atp5b/Aqp1/Nudt9/Ndufb9/Adk/Mthfd1/Ndufs1/Atp5a1/Uqcrc1/Atp5f1/Adsl/Atp5g3/Pklr/Snca/Atp5g1/Pfas/Pfkm/Ndufa10/Prkaa1/Ak3/Chchd10/Prps1/Ampd3/Nt5c2/Ldha/Gmps	27
90	SP_2.SP_8	GO:0006839	mitochondrial transport	18/513	208/23276	9.17858e-07	3.34202e-05	2.77719e-05	Tmem14c/Ucp2/Mtch2/Hsp90aa1/Vdac1/Slc25a5/Tomm40/Tomm22/Pmpca/Afg3l2/Timm50/Leprot/Acaa2/Wdr75/Hspa4/Cnp/Slc35f6/Stard7	18
91	SP_2.SP_8	GO:0030099	myeloid cell differentiation	24/513	352/23276	1.18808e-06	4.27839e-05	3.5553e-05	Tmem14c/Hmgb2/Klf1/Rhd/Rhag/Hmgb3/Car2/Tfrc/Hba-a1/Prdx3/Slc25a38/Sfxn1/Slc11a2/Fech/Gata1/Hba-a2/Gfi1b/Psen2/Tmem64/Chuk/G6pdx/Pip4k2a/Trim10/Hist1h4d	24
92	SP_2.SP_8	GO:0006749	glutathione metabolic process	9/513	50/23276	1.2836e-06	4.57213e-05	3.7994e-05	Gpx1/Gstm5/Sod1/Hagh/Eef1e1/Gclm/Gclc/Nfe2l2/G6pdx	9
93	SP_2.SP_8	GO:0032846	positive regulation of homeostatic process	18/513	214/23276	1.38611e-06	4.88418e-05	4.05871e-05	Hmgb2/Fam132a/Cct8/Car2/Tcp1/Tfrc/Cct2/Cct5/Cct7/Cct4/Snca/Gata1/Dkc1/Cct3/Gnl3/Cd24a/Tmem64/Cd44	18
94	SP_2.SP_8	GO:0000723	telomere maintenance	12/513	97/23276	1.50685e-06	5.19783e-05	4.31935e-05	Cct8/Tcp1/Cct2/Cct5/Pcna/Cct7/Cct4/Dkc1/Cct3/Gnl3/Xrcc6/Xrcc5	12
95	SP_2.SP_8	GO:0032200	telomere organization	12/513	97/23276	1.50685e-06	5.19783e-05	4.31935e-05	Cct8/Tcp1/Cct2/Cct5/Pcna/Cct7/Cct4/Dkc1/Cct3/Gnl3/Xrcc6/Xrcc5	12
96	SP_2.SP_8	GO:0000041	transition metal ion transport	11/513	82/23276	1.82837e-06	6.24123e-05	5.1864e-05	Atp7b/Tfrc/Fkbp4/Sfxn1/Slc11a2/Slc40a1/Tfr2/Slc39a8/Slc31a1/Picalm/Slc30a5	11
97	SP_2.SP_8	GO:0032204	regulation of telomere maintenance	10/513	67/23276	1.99328e-06	6.734e-05	5.59589e-05	Cct8/Tcp1/Cct2/Cct5/Cct7/Cct4/Dkc1/Cct3/Gnl3/Xrcc5	10
98	SP_2.SP_8	GO:0009145	purine nucleoside triphosphate biosynthetic process	9/513	53/23276	2.14116e-06	7.15977e-05	5.94971e-05	Atp5b/Adk/Atp5a1/Atp5f1/Atp5g3/Pklr/Atp5g1/Ak3/Chchd10	9
99	SP_2.SP_8	GO:0034976	response to endoplasmic reticulum stress	17/513	200/23276	2.35032e-06	7.71354e-05	6.40988e-05	Psmc2/Erp29/Eif2s1/Psmc4/Pdia3/Pik3r2/Tmx1/Nfe2l2/Hspa5/Stt3b/Usp14/Hsp90b1/Svip/P4hb/Usp25/Ube2g2/Nploc4	17
100	SP_2.SP_8	GO:0072521	purine-containing compound metabolic process	28/513	471/23276	2.35384e-06	7.71354e-05	6.40988e-05	Cox4i1/Atp5b/Aqp1/Nudt9/Ndufb9/Adk/Mthfd1/Ndufs1/Atp5a1/Uqcrc1/Atp5f1/Adsl/Atp5g3/Pklr/Snca/Atp5g1/Pfas/Pfkm/Ndufa10/Prkaa1/Ak3/Mat2a/Chchd10/Prps1/Ampd3/Nt5c2/Ldha/Gmps	28
101	SP_2.SP_8	GO:0055072	iron ion homeostasis	10/513	69/23276	2.62753e-06	8.52517e-05	7.08434e-05	Rhd/Rhag/Sod1/Tfrc/Sfxn1/Slc11a2/Slc40a1/Fech/Tfr2/Picalm	10
102	SP_2.SP_8	GO:2001233	regulation of apoptotic signaling pathway	24/513	370/23276	2.83617e-06	9.11188e-05	7.57189e-05	Prdx2/Hmgb2/Gpx1/Lmna/Erp29/Acsl5/Sod1/Eef1e1/Gclm/Slc25a5/Trap1/Gata1/Hsph1/Pdia3/Gclc/Psen2/Ppp2r1b/Acaa2/Nfe2l2/Vdac2/Hdac2/P4hb/Slc35f6/Cd44	24
103	SP_2.SP_8	GO:2001234	negative regulation of apoptotic signaling pathway	17/513	203/23276	2.87968e-06	9.16187e-05	7.61343e-05	Prdx2/Hmgb2/Gpx1/Lmna/Gclm/Slc25a5/Trap1/Gata1/Hsph1/Gclc/Psen2/Acaa2/Nfe2l2/Vdac2/Hdac2/Slc35f6/Cd44	17
104	SP_2.SP_8	GO:0046916	cellular transition metal ion homeostasis	10/513	70/23276	3.00571e-06	9.47089e-05	7.87022e-05	Sod1/Atp7b/Tfrc/Slc11a2/Slc40a1/Tfr2/Slc31a1/Aplp2/Mt2/Slc30a5	10
105	SP_2.SP_8	GO:0046390	ribose phosphate biosynthetic process	18/513	227/23276	3.21599e-06	0.000100369	8.34062e-05	Atp5b/Aqp1/Atp5a1/Atp5f1/Adsl/Atp5g3/Pklr/Atp5g1/Pfas/Ak3/Cad/Chchd10/Umps/Ctps/Prps1/Ampd3/G6pdx/Gmps	18
106	SP_2.SP_8	GO:1990748	cellular detoxification	9/513	56/23276	3.45207e-06	0.000106157	8.82156e-05	Prdx2/Gpx1/Gstm5/Sod1/Prdx3/Mgst3/Dhfr/Txnrd2/Nfe2l2	9
107	SP_2.SP_8	GO:0000302	response to reactive oxygen species	15/513	163/23276	3.46622e-06	0.000106157	8.82156e-05	Prdx2/Gpx1/Epor/Aqp1/Ucp2/Sod1/Prdx3/Dhfr/Txnrd2/Trap1/Snca/Hsph1/Prkaa1/Nfe2l2/Hdac2	15
108	SP_2.SP_8	GO:0009263	deoxyribonucleotide biosynthetic process	5/513	12/23276	3.55417e-06	0.000107843	8.96163e-05	Dut/Rrm1/Rrm2/Adk/Tyms	5
109	SP_2.SP_8	GO:0006754	ATP biosynthetic process	8/513	43/23276	3.87933e-06	0.000114815	9.54101e-05	Atp5b/Atp5a1/Atp5f1/Atp5g3/Pklr/Atp5g1/Ak3/Chchd10	8
110	SP_2.SP_8	GO:0032210	regulation of telomere maintenance via telomerase	8/513	43/23276	3.87933e-06	0.000114815	9.54101e-05	Cct8/Tcp1/Cct2/Cct5/Cct7/Cct4/Dkc1/Cct3	8
111	SP_2.SP_8	GO:0008637	apoptotic mitochondrial changes	12/513	106/23276	3.88906e-06	0.000114815	9.54101e-05	Gpx1/Hspd1/Lmna/Mtch2/Gclm/Ndufs1/Slc25a5/Timm50/Gclc/Acaa2/Cd24a/Slc35f6	12
112	SP_2.SP_8	GO:0010833	telomere maintenance via telomere lengthening	9/513	57/23276	4.02008e-06	0.000116868	9.71162e-05	Cct8/Tcp1/Cct2/Cct5/Pcna/Cct7/Cct4/Dkc1/Cct3	9
113	SP_2.SP_8	GO:0006220	pyrimidine nucleotide metabolic process	7/513	31/23276	4.02993e-06	0.000116868	9.71162e-05	Dut/Dck/Tyms/Ak3/Cad/Umps/Ctps	7
114	SP_2.SP_8	GO:0009150	purine ribonucleotide metabolic process	25/513	406/23276	4.4363e-06	0.000127524	0.000105971	Cox4i1/Atp5b/Aqp1/Nudt9/Ndufb9/Ndufs1/Atp5a1/Uqcrc1/Atp5f1/Adsl/Atp5g3/Pklr/Snca/Atp5g1/Pfas/Pfkm/Ndufa10/Prkaa1/Ak3/Chchd10/Prps1/Ampd3/Nt5c2/Ldha/Gmps	25
115	SP_2.SP_8	GO:1901998	toxin transport	8/513	44/23276	4.65064e-06	0.000132523	0.000110125	Cct8/Tcp1/Cct2/Cct5/Cct7/Cct4/Cct3/Hspa5	8
116	SP_2.SP_8	GO:1901605	alpha-amino acid metabolic process	17/513	211/23276	4.85509e-06	0.000137156	0.000113976	Ptdss2/Mthfd1/Gclm/Dhfr/Comt/Pfas/Gatm/Tyms/Oat/Aldh18a1/Odc1/Ppat/Gclc/Cad/Ctps/P4hb/Gmps	17
117	SP_2.SP_8	GO:0006364	rRNA processing	14/513	148/23276	5.30311e-06	0.000148532	0.000123429	Bysl/Isg20/Pa2g4/Nop2/Dkc1/Ftsj3/Ncl/Dcaf13/Wdr55/Nhp2/Skiv2l2/Cirh1a/Ddx21/Nol9	14
118	SP_2.SP_8	GO:0034502	protein localization to chromosome	9/513	59/23276	5.40004e-06	0.000149965	0.00012462	Cct8/Tcp1/Cct2/Cct5/Cct7/Ruvbl2/Cct4/Dkc1/Gnl3	9
119	SP_2.SP_8	GO:0007004	telomere maintenance via telomerase	8/513	45/23276	5.54794e-06	0.000152778	0.000126957	Cct8/Tcp1/Cct2/Cct5/Cct7/Cct4/Dkc1/Cct3	8
120	SP_2.SP_8	GO:0046931	pore complex assembly	5/513	13/23276	5.67082e-06	0.0001544	0.000128305	Cct8/Nup93/Cct3/Tmem33/Nup107	5
121	SP_2.SP_8	GO:0006790	sulfur compound metabolic process	19/513	260/23276	5.70106e-06	0.0001544	0.000128305	Gpx1/Acss1/Gstm5/Sod1/Hagh/Eef1e1/Cs/Txn2/Mthfd1/Gclm/Comt/Snca/Gclc/Gcdh/Acaa2/Nfe2l2/Txnl1/Mat2a/G6pdx	19
122	SP_2.SP_8	GO:0009064	glutamine family amino acid metabolic process	9/513	61/23276	7.16736e-06	0.00019252	0.000159982	Gclm/Pfas/Oat/Aldh18a1/Ppat/Gclc/Cad/Ctps/Gmps	9
123	SP_2.SP_8	GO:0006278	RNA-dependent DNA replication	8/513	47/23276	7.78684e-06	0.000206244	0.000171387	Cct8/Tcp1/Cct2/Cct5/Cct7/Cct4/Dkc1/Cct3	8
124	SP_2.SP_8	GO:0016072	rRNA metabolic process	14/513	153/23276	7.80419e-06	0.000206244	0.000171387	Bysl/Isg20/Pa2g4/Nop2/Dkc1/Ftsj3/Ncl/Dcaf13/Wdr55/Nhp2/Skiv2l2/Cirh1a/Ddx21/Nol9	14
125	SP_2.SP_8	GO:1900407	regulation of cellular response to oxidative stress	9/513	62/23276	8.22252e-06	0.000215562	0.00017913	Gpx1/Epor/Sod1/Dhfr/Trap1/Snca/Hsph1/Nfe2l2/P4hb	9
126	SP_2.SP_8	GO:0061515	myeloid cell development	9/513	63/23276	9.4077e-06	0.000244675	0.000203323	Klf1/Rhd/Rhag/Hba-a1/Slc11a2/Gata1/Hba-a2/G6pdx/Pip4k2a	9
127	SP_2.SP_8	GO:0034504	protein localization to nucleus	22/513	347/23276	1.04987e-05	0.000270898	0.000225114	Phb2/Lmna/Cct8/Tcp1/Cct2/Cct5/Hsp90aa1/Cct7/Nup85/Cct4/Pola2/Nup93/Cct3/Pik3r2/Cse1l/Nup107/Kpna3/Nup88/Kpna1/Tor1aip2/Sumo3/Hdgf	22
128	SP_2.SP_8	GO:0009260	ribonucleotide biosynthetic process	17/513	224/23276	1.07342e-05	0.000272943	0.000226813	Atp5b/Aqp1/Atp5a1/Atp5f1/Adsl/Atp5g3/Pklr/Atp5g1/Pfas/Ak3/Cad/Chchd10/Umps/Ctps/Prps1/Ampd3/Gmps	17
129	SP_2.SP_8	GO:1904356	regulation of telomere maintenance via telomere lengthening	8/513	49/23276	1.07445e-05	0.000272943	0.000226813	Cct8/Tcp1/Cct2/Cct5/Cct7/Cct4/Dkc1/Cct3	8
130	SP_2.SP_8	GO:0032844	regulation of homeostatic process	26/513	455/23276	1.08473e-05	0.000273436	0.000227223	Hmgb2/Fam132a/Ucp2/Cct8/Car2/Tcp1/Tfrc/Cct2/Cct5/Gclm/Cct7/Comt/Cct4/Snca/Gata1/Dkc1/Gfi1b/Cct3/Gnl3/Gclc/Prkaa1/Cd24a/Tmem64/Xrcc5/Cd44/Slc30a5	26
131	SP_2.SP_8	GO:0006732	coenzyme metabolic process	19/513	273/23276	1.14414e-05	0.00028621	0.000237838	Taldo1/Acss1/Idh3a/Dlst/Mdh2/Cs/Mthfd1/Dhfr/Pklr/Snca/Pfkm/Tyms/Gcdh/Acaa2/Prkaa1/Me2/Mat2a/Ldha/G6pdx	19
132	SP_2.SP_8	GO:0007339	binding of sperm to zona pellucida	7/513	36/23276	1.16298e-05	0.000288719	0.000239923	Cct8/Tcp1/Cct2/Cct5/Cct7/Cct4/Cct3	7
133	SP_2.SP_8	GO:1902882	regulation of response to oxidative stress	9/513	66/23276	1.38772e-05	0.000341921	0.000284133	Gpx1/Epor/Sod1/Dhfr/Trap1/Snca/Hsph1/Nfe2l2/P4hb	9
134	SP_2.SP_8	GO:0072527	pyrimidine-containing compound metabolic process	8/513	51/23276	1.45964e-05	0.000356959	0.000296629	Dut/Dck/Tk1/Tyms/Ak3/Cad/Umps/Ctps	8
135	SP_2.SP_8	GO:0031647	regulation of protein stability	16/513	207/23276	1.54607e-05	0.000375293	0.000311865	Hspd1/Phb2/Cct8/Tcp1/Cct2/Cct5/Cct7/Cct4/Snca/Vps35/Atp1b2/Cct3/Tmem147/Ifi30/Ncln/Atp1b3	16
136	SP_2.SP_8	GO:0009206	purine ribonucleoside triphosphate biosynthetic process	8/513	52/23276	1.69207e-05	0.000407715	0.000338808	Atp5b/Atp5a1/Atp5f1/Atp5g3/Pklr/Atp5g1/Ak3/Chchd10	8
137	SP_2.SP_8	GO:0000305	response to oxygen radical	6/513	26/23276	1.7611e-05	0.000421251	0.000350056	Prdx2/Ucp2/Sod1/Dhfr/Txnrd2/Nfe2l2	6
138	SP_2.SP_8	GO:0072522	purine-containing compound biosynthetic process	17/513	233/23276	1.79253e-05	0.000425661	0.000353721	Atp5b/Aqp1/Adk/Mthfd1/Atp5a1/Atp5f1/Adsl/Atp5g3/Pklr/Atp5g1/Pfas/Ak3/Mat2a/Chchd10/Prps1/Ampd3/Gmps	17
139	SP_2.SP_8	GO:0098869	cellular oxidant detoxification	8/513	53/23276	1.95482e-05	0.00046061	0.000382763	Prdx2/Gpx1/Sod1/Prdx3/Mgst3/Dhfr/Txnrd2/Nfe2l2	8
140	SP_2.SP_8	GO:0050821	protein stabilization	12/513	124/23276	1.96782e-05	0.00046061	0.000382763	Hspd1/Phb2/Cct8/Tcp1/Cct2/Cct5/Cct7/Cct4/Atp1b2/Cct3/Ifi30/Atp1b3	12
141	SP_2.SP_8	GO:0035036	sperm-egg recognition	7/513	39/23276	2.02384e-05	0.000470364	0.000390868	Cct8/Tcp1/Cct2/Cct5/Cct7/Cct4/Cct3	7
142	SP_2.SP_8	GO:0018279	protein N-linked glycosylation via asparagine	6/513	27/23276	2.22231e-05	0.000509266	0.000423195	St3gal5/Rpn1/Ddost/Stt3a/Stt3b/Ube2g2	6
143	SP_2.SP_8	GO:1902175	regulation of oxidative stress-induced intrinsic apoptotic signaling pathway	6/513	27/23276	2.22231e-05	0.000509266	0.000423195	Gpx1/Sod1/Trap1/Hsph1/Nfe2l2/P4hb	6
144	SP_2.SP_8	GO:0045740	positive regulation of DNA replication	10/513	89/23276	2.65246e-05	0.000603618	0.000501601	Cct8/Tcp1/Cct2/Cct5/Pcna/Cct7/Cct4/Cacybp/Dkc1/Cct3	10
145	SP_2.SP_8	GO:0070585	protein localization to mitochondrion	13/513	149/23276	2.72472e-05	0.00061053	0.000507345	Mtch2/Hsp90aa1/Tomm40/Tomm22/Pmpca/Hsph1/Afg3l2/Timm50/Leprot/Wdr75/March5/Hspa4/Stard7	13
146	SP_2.SP_8	GO:0006099	tricarboxylic acid cycle	6/513	28/23276	2.77598e-05	0.00061053	0.000507345	Idh3a/Dlst/Mdh2/Cs/Sdhd/Sdha	6
147	SP_2.SP_8	GO:0006213	pyrimidine nucleoside metabolic process	6/513	28/23276	2.77598e-05	0.00061053	0.000507345	Dck/Tk1/Ak3/Cad/Umps/Ctps	6
148	SP_2.SP_8	GO:0009262	deoxyribonucleotide metabolic process	6/513	28/23276	2.77598e-05	0.00061053	0.000507345	Dut/Rrm1/Rrm2/Adk/Tyms/Ak3	6
149	SP_2.SP_8	GO:0018196	peptidyl-asparagine modification	6/513	28/23276	2.77598e-05	0.00061053	0.000507345	St3gal5/Rpn1/Ddost/Stt3a/Stt3b/Ube2g2	6
150	SP_2.SP_8	GO:0009636	response to toxic substance	13/513	152/23276	3.36251e-05	0.000734596	0.000610443	Prdx2/Gpx1/Gstm5/Sod1/Prdx3/Mgst3/Dhfr/Txnrd2/Nfe2l2/Hdac2/Cnp/Pon2/Mt2	13
151	SP_2.SP_8	GO:0006164	purine nucleotide biosynthetic process	16/513	225/23276	4.2911e-05	0.000931255	0.000773864	Atp5b/Aqp1/Adk/Mthfd1/Atp5a1/Atp5f1/Adsl/Atp5g3/Pklr/Atp5g1/Pfas/Ak3/Chchd10/Prps1/Ampd3/Gmps	16
152	SP_2.SP_8	GO:0046688	response to copper ion	5/513	19/23276	4.59186e-05	0.000989968	0.000822654	Aqp1/Sod1/Atp7b/Snca/Mt2	5
153	SP_2.SP_8	GO:0042542	response to hydrogen peroxide	10/513	96/23276	5.1294e-05	0.00109151	0.000907034	Gpx1/Epor/Aqp1/Sod1/Prdx3/Trap1/Hsph1/Prkaa1/Nfe2l2/Hdac2	10
154	SP_2.SP_8	GO:0006826	iron ion transport	6/513	31/23276	5.12946e-05	0.00109151	0.000907034	Tfrc/Sfxn1/Slc11a2/Slc40a1/Tfr2/Picalm	6
155	SP_2.SP_8	GO:0036503	ERAD pathway	9/513	79/23276	5.99158e-05	0.00125484	0.00104276	Psmc2/Psmc4/Stt3b/Usp14/Hsp90b1/Svip/Usp25/Ube2g2/Nploc4	9
156	SP_2.SP_8	GO:0015985	energy coupled proton transport, down electrochemical gradient	5/513	20/23276	6.01189e-05	0.00125484	0.00104276	Atp5b/Atp5a1/Atp5f1/Atp5g3/Atp5g1	5
157	SP_2.SP_8	GO:0015986	ATP synthesis coupled proton transport	5/513	20/23276	6.01189e-05	0.00125484	0.00104276	Atp5b/Atp5a1/Atp5f1/Atp5g3/Atp5g1	5
158	SP_2.SP_8	GO:0006101	citrate metabolic process	6/513	32/23276	6.19639e-05	0.00127708	0.00106124	Idh3a/Dlst/Mdh2/Cs/Sdhd/Sdha	6
159	SP_2.SP_8	GO:0090662	ATP hydrolysis coupled transmembrane transport	6/513	32/23276	6.19639e-05	0.00127708	0.00106124	Atp5b/Atp5a1/Atp5g3/Atp5g1/Atp1b2/Atp1b3	6
160	SP_2.SP_8	GO:0044283	small molecule biosynthetic process	24/513	448/23276	6.54489e-05	0.00134048	0.00111392	Fam132a/Acss1/Sod1/Mthfd1/Dhfr/Prkab1/Pklr/Snca/Uros/Gatm/Mgll/Aldh18a1/Gnpda1/Prkaa1/Isyna1/Aldh1a1/Cad/Elovl1/Lpcat1/Cyb5r3/Pcyt1a/Prps1/Ldha/G6pdx	24
161	SP_2.SP_8	GO:0051131	chaperone-mediated protein complex assembly	4/513	11/23276	6.80491e-05	0.00138507	0.00115098	Cct2/Hsp90aa1/Lonp1/Hspa4	4
162	SP_2.SP_8	GO:0006734	NADH metabolic process	5/513	21/23276	7.74815e-05	0.00156733	0.00130243	Idh3a/Dlst/Mdh2/Pfkm/Ldha	5
163	SP_2.SP_8	GO:1990542	mitochondrial transmembrane transport	6/513	34/23276	8.85933e-05	0.00178111	0.00148008	Hsp90aa1/Tomm40/Tomm22/Afg3l2/Timm50/Hspa4	6
164	SP_2.SP_8	GO:0006750	glutathione biosynthetic process	4/513	12/23276	0.000100297	0.00197995	0.00164532	Hagh/Gclm/Gclc/Nfe2l2	4
165	SP_2.SP_8	GO:0060586	multicellular organismal iron ion homeostasis	4/513	12/23276	0.000100297	0.00197995	0.00164532	Rhd/Rhag/Slc11a2/Slc40a1	4
166	SP_2.SP_8	GO:1904293	negative regulation of ERAD pathway	4/513	12/23276	0.000100297	0.00197995	0.00164532	Usp14/Svip/Usp25/Ube2g2	4
167	SP_2.SP_8	GO:0009991	response to extracellular stimulus	20/513	348/23276	0.000102735	0.00201594	0.00167523	Rhd/Rhag/Alad/Sod1/Tfrc/Slc16a1/Vdac1/Adsl/Comt/Eif2s1/Gatm/Pdia3/Prkaa1/Nfe2l2/Wdr75/Cad/Hspa5/Ldha/Pip4k2a/Atg4b	20
168	SP_2.SP_8	GO:0030003	cellular cation homeostasis	25/513	495/23276	0.000118046	0.00230261	0.00191345	Atp5b/Epor/Eif5a/Car2/Sod1/Atp7b/Tfrc/Kel/Slc11a2/Slc40a1/Snca/Immt/Clic4/Atp1b2/Tfr2/Slc26a1/Psen2/Slc35g1/Cd24a/Slc31a1/Tmem64/Atp1b3/Aplp2/Mt2/Slc30a5	25
169	SP_2.SP_8	GO:1903201	regulation of oxidative stress-induced cell death	7/513	51/23276	0.000121281	0.0023517	0.00195424	Gpx1/Epor/Sod1/Trap1/Hsph1/Nfe2l2/P4hb	7
170	SP_2.SP_8	GO:0006221	pyrimidine nucleotide biosynthetic process	5/513	23/23276	0.000123542	0.00236885	0.00196849	Dut/Tyms/Cad/Umps/Ctps	5
171	SP_2.SP_8	GO:0072350	tricarboxylic acid metabolic process	6/513	36/23276	0.000123611	0.00236885	0.00196849	Idh3a/Dlst/Mdh2/Cs/Sdhd/Sdha	6
172	SP_2.SP_8	GO:0009988	cell-cell recognition	7/513	52/23276	0.000137515	0.00261998	0.00217718	Cct8/Tcp1/Cct2/Cct5/Cct7/Cct4/Cct3	7
173	SP_2.SP_8	GO:0010256	endomembrane system organization	24/513	471/23276	0.000140696	0.00265051	0.00220255	Lmna/Aqp1/Bsg/Sod1/Sptb/Tspan33/Stx2/Spta1/Col5a1/Ezr/Pik3r2/Tmem33/Fam126a/Atl2/Sec23ip/Golph3/Prmt5/Sh3tc2/Atp1b3/Arfgef2/Rab18/Tor1aip2/Nploc4/Pacsin2	24
174	SP_2.SP_8	GO:0019184	nonribosomal peptide biosynthetic process	4/513	13/23276	0.000142352	0.00265051	0.00220255	Hagh/Gclm/Gclc/Nfe2l2	4
175	SP_2.SP_8	GO:0046033	AMP metabolic process	4/513	13/23276	0.000142352	0.00265051	0.00220255	Adsl/Ak3/Prps1/Ampd3	4
176	SP_2.SP_8	GO:0097286	iron ion import	4/513	13/23276	0.000142352	0.00265051	0.00220255	Tfrc/Slc11a2/Tfr2/Picalm	4
177	SP_2.SP_8	GO:0006541	glutamine metabolic process	5/513	24/23276	0.000153241	0.00283712	0.00235762	Pfas/Ppat/Cad/Ctps/Gmps	5
178	SP_2.SP_8	GO:1901031	regulation of response to reactive oxygen species	6/513	38/23276	0.000168791	0.00310745	0.00258227	Epor/Dhfr/Trap1/Snca/Hsph1/Nfe2l2	6
179	SP_2.SP_8	GO:0034614	cellular response to reactive oxygen species	10/513	111/23276	0.000174769	0.00319954	0.00265879	Prdx2/Epor/Aqp1/Sod1/Prdx3/Dhfr/Trap1/Hsph1/Nfe2l2/Hdac2	10
180	SP_2.SP_8	GO:0010038	response to metal ion	14/513	204/23276	0.000184934	0.00336683	0.0027978	Alad/Aqp1/Sod1/Atp7b/Tfrc/Slc11a2/Slc40a1/Pklr/Snca/Gatm/Clic4/Tfr2/Mt2/Slc30a5	14
181	SP_2.SP_8	GO:0000303	response to superoxide	5/513	25/23276	0.0001881	0.00340555	0.00282998	Prdx2/Ucp2/Sod1/Dhfr/Nfe2l2	5
182	SP_2.SP_8	GO:0072593	reactive oxygen species metabolic process	15/513	230/23276	0.000192924	0.00346242	0.00287724	Prdx2/Gpx1/Hspd1/Eif5a/Sod1/Prdx3/Hsp90aa1/Dynll1/Ndufs1/Dhfr/Vdac1/Snca/Nfe2l2/Prcp/G6pdx	15
183	SP_2.SP_8	GO:0042773	ATP synthesis coupled electron transport	6/513	39/23276	0.0001958	0.00346242	0.00287724	Cox4i1/Ndufb9/Ndufs1/Uqcrc1/Snca/Ndufa10	6
184	SP_2.SP_8	GO:0006878	cellular copper ion homeostasis	4/513	14/23276	0.000195829	0.00346242	0.00287724	Atp7b/Slc11a2/Slc31a1/Aplp2	4
185	SP_2.SP_8	GO:0019755	one-carbon compound transport	4/513	14/23276	0.000195829	0.00346242	0.00287724	Rhag/Aqp1/Car2/Slc14a1	4
186	SP_2.SP_8	GO:0044272	sulfur compound biosynthetic process	9/513	92/23276	0.000196524	0.00346242	0.00287724	Acss1/Hagh/Mthfd1/Gclm/Snca/Gclc/Gcdh/Nfe2l2/Mat2a	9
187	SP_2.SP_8	GO:0006487	protein N-linked glycosylation	8/513	73/23276	0.000201803	0.0035364	0.00293872	St3gal5/Rpn1/Rpn2/Ddost/Stt3a/Stt3b/Ube2g2/Ganab	8
188	SP_2.SP_8	GO:2000377	regulation of reactive oxygen species metabolic process	12/513	158/23276	0.000207503	0.00361696	0.00300566	Prdx2/Hspd1/Eif5a/Sod1/Hsp90aa1/Dynll1/Dhfr/Vdac1/Snca/Nfe2l2/Prcp/G6pdx	12
189	SP_2.SP_8	GO:0044743	intracellular protein transmembrane import	6/513	40/23276	0.000226106	0.00392036	0.00325778	Hsp90aa1/Tomm40/Tomm22/Afg3l2/Timm50/Hspa4	6
190	SP_2.SP_8	GO:0022904	respiratory electron transport chain	7/513	57/23276	0.000247202	0.00421917	0.00350609	Cox4i1/Ndufb9/Ndufs1/Uqcrc1/Snca/Ndufa10/Sdha	7
191	SP_2.SP_8	GO:0032272	negative regulation of protein polymerization	7/513	57/23276	0.000247202	0.00421917	0.00350609	Sptb/Fkbp4/Add2/Snca/Spta1/Tbcd/Vdac2	7
192	SP_2.SP_8	GO:0071426	ribonucleoprotein complex export from nucleus	7/513	57/23276	0.000247202	0.00421917	0.00350609	Eif5a/Ddx39/Nup85/Nup93/Nup107/Nup88/Nmd3	7
193	SP_2.SP_8	GO:0009147	pyrimidine nucleoside triphosphate metabolic process	4/513	15/23276	0.0002624	0.00438717	0.0036457	Dut/Ak3/Cad/Ctps	4
194	SP_2.SP_8	GO:0055070	copper ion homeostasis	4/513	15/23276	0.0002624	0.00438717	0.0036457	Atp7b/Slc11a2/Slc31a1/Aplp2	4
195	SP_2.SP_8	GO:0098659	inorganic cation import into cell	4/513	15/23276	0.0002624	0.00438717	0.0036457	Slc11a2/Tfr2/Slc31a1/Picalm	4
196	SP_2.SP_8	GO:0099587	inorganic ion import into cell	4/513	15/23276	0.0002624	0.00438717	0.0036457	Slc11a2/Tfr2/Slc31a1/Picalm	4
197	SP_2.SP_8	GO:0051168	nuclear export	10/513	117/23276	0.000269016	0.00447496	0.00371865	Eif5a/Ddx39/Rangap1/Nup85/Nup93/Cse1l/Nup107/Hspa9/Nup88/Nmd3	10
198	SP_2.SP_8	GO:1904951	positive regulation of establishment of protein localization	24/513	494/23276	0.000284878	0.00471487	0.00391801	Fam132a/Hspd1/Stom/Cct8/Tcp1/Cct2/Cct5/Hsp90aa1/Cct7/Cct4/Psmd9/Pfkm/Dkc1/Lgals9/Vps35/Ezr/Ncl/Pik3r2/Leprot/Wdr75/Ppid/Golph3/Stard7/Kpna1	24
199	SP_2.SP_8	GO:0048871	multicellular organismal homeostasis	18/513	320/23276	0.000292004	0.00480854	0.00399585	Gpx1/Rhd/Rhag/Aqp1/Car2/Sod1/Tfrc/Slc11a2/Slc40a1/Gata1/Strap/Prkaa1/Lpcat1/Wdr36/Tmem64/Ampd3/Prcp/Tpp1	18
200	SP_2.SP_8	GO:0071166	ribonucleoprotein complex localization	7/513	59/23276	0.000307133	0.00503143	0.00418108	Eif5a/Ddx39/Nup85/Nup93/Nup107/Nup88/Nmd3	7
201	SP_2.SP_8	GO:0007338	single fertilization	10/513	119/23276	0.000308611	0.00503143	0.00418108	Cct8/Tcp1/Cct2/Cct5/Cct7/Stx2/Cct4/Cct3/Gnpda1/Sec23ip	10
202	SP_2.SP_8	GO:0031667	response to nutrient levels	18/513	322/23276	0.000314744	0.00510602	0.00424306	Rhd/Rhag/Alad/Sod1/Slc16a1/Vdac1/Adsl/Comt/Eif2s1/Gatm/Pdia3/Prkaa1/Nfe2l2/Wdr75/Cad/Hspa5/Pip4k2a/Atg4b	18
203	SP_2.SP_8	GO:0072528	pyrimidine-containing compound biosynthetic process	5/513	28/23276	0.0003295	0.00531907	0.0044201	Dut/Tyms/Cad/Umps/Ctps	5
204	SP_2.SP_8	GO:0072655	establishment of protein localization to mitochondrion	11/513	143/23276	0.000338532	0.00536482	0.00445812	Hsp90aa1/Tomm40/Tomm22/Pmpca/Hsph1/Afg3l2/Timm50/Leprot/Wdr75/Hspa4/Stard7	11
205	SP_2.SP_8	GO:0006406	mRNA export from nucleus	6/513	43/23276	0.000339635	0.00536482	0.00445812	Eif5a/Ddx39/Nup85/Nup93/Nup107/Nup88	6
206	SP_2.SP_8	GO:0008631	intrinsic apoptotic signaling pathway in response to oxidative stress	6/513	43/23276	0.000339635	0.00536482	0.00445812	Gpx1/Sod1/Trap1/Hsph1/Nfe2l2/P4hb	6
207	SP_2.SP_8	GO:0071427	mRNA-containing ribonucleoprotein complex export from nucleus	6/513	43/23276	0.000339635	0.00536482	0.00445812	Eif5a/Ddx39/Nup85/Nup93/Nup107/Nup88	6
208	SP_2.SP_8	GO:0006119	oxidative phosphorylation	7/513	60/23276	0.000341184	0.00536482	0.00445812	Cox4i1/Ndufb9/Ndufs1/Uqcrc1/Snca/Ndufa10/Chchd10	7
209	SP_2.SP_8	GO:0006825	copper ion transport	4/513	16/23276	0.000343794	0.00536482	0.00445812	Atp7b/Fkbp4/Slc11a2/Slc31a1	4
210	SP_2.SP_8	GO:0009218	pyrimidine ribonucleotide metabolic process	4/513	16/23276	0.000343794	0.00536482	0.00445812	Ak3/Cad/Umps/Ctps	4
211	SP_2.SP_8	GO:0009152	purine ribonucleotide biosynthetic process	14/513	218/23276	0.000365185	0.00567162	0.00471307	Atp5b/Aqp1/Atp5a1/Atp5f1/Adsl/Atp5g3/Pklr/Atp5g1/Pfas/Ak3/Chchd10/Prps1/Ampd3/Gmps	14
212	SP_2.SP_8	GO:2001252	positive regulation of chromosome organization	11/513	145/23276	0.000381354	0.00589479	0.00489852	Cct8/Tcp1/Cct2/Cct5/Cct7/Ruvbl2/Cct4/Dkc1/Gfi1b/Cct3/Gnl3	11
213	SP_2.SP_8	GO:0065002	intracellular protein transmembrane transport	6/513	45/23276	0.000437215	0.00669512	0.00556358	Hsp90aa1/Tomm40/Tomm22/Afg3l2/Timm50/Hspa4	6
214	SP_2.SP_8	GO:0071806	protein transmembrane transport	6/513	45/23276	0.000437215	0.00669512	0.00556358	Hsp90aa1/Tomm40/Tomm22/Afg3l2/Timm50/Hspa4	6
215	SP_2.SP_8	GO:0042744	hydrogen peroxide catabolic process	4/513	17/23276	0.000441779	0.00673353	0.0055955	Prdx2/Gpx1/Prdx3/Snca	4
216	SP_2.SP_8	GO:0042176	regulation of protein catabolic process	18/513	332/23276	0.000453042	0.00687323	0.00571159	Gpx1/Psmf1/Psmd3/Psmd1/Odc1/Ezr/Gclc/Psen2/Pbk/Lpcat1/Usp14/Svip/Stil/Sf3b3/Sumo3/Usp25/Ube2g2/Atg4b	18
217	SP_2.SP_8	GO:0022900	electron transport chain	7/513	63/23276	0.000461835	0.00694236	0.00576904	Cox4i1/Ndufb9/Ndufs1/Uqcrc1/Snca/Ndufa10/Sdha	7
218	SP_2.SP_8	GO:0030433	ER-associated ubiquitin-dependent protein catabolic process	7/513	63/23276	0.000461835	0.00694236	0.00576904	Psmc2/Psmc4/Stt3b/Usp14/Hsp90b1/Svip/Ube2g2	7
219	SP_2.SP_8	GO:0033044	regulation of chromosome organization	16/513	277/23276	0.000467531	0.00699589	0.00581352	Cct8/Tcp1/Cct2/Cct5/Cct7/Ruvbl2/Cct4/Snca/Dkc1/Gfi1b/Cct3/Gnl3/Wdhd1/Atad2/Xrcc5/Stil	16
220	SP_2.SP_8	GO:0043623	cellular protein complex assembly	22/513	452/23276	0.000491858	0.00731839	0.00608151	Ap1b1/Cct2/Sptb/Hsp90aa1/Fkbp4/Add2/Snca/Psmd9/Spta1/Psmd5/Nup93/Tbcd/Eps15/Tubgcp2/Pik3r2/Tmem33/Vdac2/Lonp1/Nup107/Hspa4/Tubgcp3/Picalm	22
221	SP_2.SP_8	GO:0061077	chaperone-mediated protein folding	6/513	46/23276	0.00049355	0.00731839	0.00608151	Hspd1/Cct2/Fkbp4/Canx/Hsph1/Ppid	6
222	SP_2.SP_8	GO:0022618	ribonucleoprotein complex assembly	12/513	174/23276	0.000501287	0.00739963	0.00614903	Snrpb/Mrpl20/Eif3a/C1qbp/Srsf1/Strap/Prmt7/Prmt5/Fastkd2/Cnot7/Ddx20/Crnkl1	12
223	SP_2.SP_8	GO:0046496	nicotinamide nucleotide metabolic process	10/513	127/23276	0.000519007	0.0075928	0.00630955	Taldo1/Idh3a/Dlst/Mdh2/Pklr/Pfkm/Prkaa1/Me2/Ldha/G6pdx	10
224	SP_2.SP_8	GO:1900182	positive regulation of protein localization to nucleus	10/513	127/23276	0.000519007	0.0075928	0.00630955	Cct8/Tcp1/Cct2/Cct5/Hsp90aa1/Cct7/Cct4/Cct3/Pik3r2/Kpna1	10
225	SP_2.SP_8	GO:0017038	protein import	17/513	308/23276	0.000528573	0.00769837	0.00639727	Phb2/Lmna/Hsp90aa1/Nup85/Pola2/Tomm40/Tomm22/Nup93/Afg3l2/Timm50/Pik3r2/Cse1l/Nup107/Kpna3/Hspa4/Nup88/Kpna1	17
226	SP_2.SP_8	GO:0000387	spliceosomal snRNP assembly	5/513	31/23276	0.0005395	0.00782275	0.00650064	Snrpb/Strap/Prmt7/Prmt5/Ddx20	5
227	SP_2.SP_8	GO:1902176	negative regulation of oxidative stress-induced intrinsic apoptotic signaling pathway	4/513	18/23276	0.000558156	0.00805761	0.0066958	Gpx1/Trap1/Hsph1/Nfe2l2	4
228	SP_2.SP_8	GO:0019362	pyridine nucleotide metabolic process	10/513	129/23276	0.000586992	0.00843672	0.00701084	Taldo1/Idh3a/Dlst/Mdh2/Pklr/Pfkm/Prkaa1/Me2/Ldha/G6pdx	10
229	SP_2.SP_8	GO:0031333	negative regulation of protein complex assembly	9/513	107/23276	0.000606817	0.00868358	0.00721598	Sptb/Fkbp4/Add2/Snca/Spta1/Tbcd/Psen2/Vdac2/Svip	9
230	SP_2.SP_8	GO:0006511	ubiquitin-dependent protein catabolic process	23/513	493/23276	0.000661718	0.00942804	0.00783462	Psmc2/Psmd7/Psmd6/Psmf1/Psmd3/Psmd1/Psmc4/Usp15/Gclc/Psen2/Pbk/Nfe2l2/Usp10/Stt3b/Usp14/Hsp90b1/Svip/Usp46/Stil/Sumo3/Usp25/Ube2g2/Nploc4	23
231	SP_2.SP_8	GO:2001236	regulation of extrinsic apoptotic signaling pathway	11/513	155/23276	0.000669792	0.00950177	0.00789589	Prdx2/Hmgb2/Gpx1/Lmna/Acsl5/Gclm/Gata1/Pdia3/Gclc/Psen2/Ppp2r1b	11
232	SP_2.SP_8	GO:0036473	cell death in response to oxidative stress	7/513	67/23276	0.000673141	0.00950812	0.00790117	Gpx1/Epor/Sod1/Trap1/Hsph1/Nfe2l2/P4hb	7
233	SP_2.SP_8	GO:0010039	response to iron ion	4/513	19/23276	0.000694753	0.00977127	0.00811983	Tfrc/Slc40a1/Snca/Tfr2	4
234	SP_2.SP_8	GO:0006626	protein targeting to mitochondrion	10/513	133/23276	0.000745139	0.0103762	0.00862257	Hsp90aa1/Tomm40/Tomm22/Pmpca/Afg3l2/Timm50/Leprot/Wdr75/Hspa4/Stard7	10
235	SP_2.SP_8	GO:0072524	pyridine-containing compound metabolic process	10/513	133/23276	0.000745139	0.0103762	0.00862257	Taldo1/Idh3a/Dlst/Mdh2/Pklr/Pfkm/Prkaa1/Me2/Ldha/G6pdx	10
236	SP_2.SP_8	GO:0071496	cellular response to external stimulus	12/513	182/23276	0.000747267	0.0103762	0.00862257	Rhd/Rhag/Aqp1/Tfrc/Comt/Eif2s1/Pdia3/Prkaa1/Nfe2l2/Hspa5/Ldha/Atg4b	12
237	SP_2.SP_8	GO:0071826	ribonucleoprotein complex subunit organization	12/513	183/23276	0.000784118	0.010842	0.0090096	Snrpb/Mrpl20/Eif3a/C1qbp/Srsf1/Strap/Prmt7/Prmt5/Fastkd2/Cnot7/Ddx20/Crnkl1	12
238	SP_2.SP_8	GO:0006730	one-carbon metabolic process	5/513	34/23276	0.000836824	0.0115222	0.00957481	Car2/Mthfd1/Dhfr/Tyms/Mat2a	5
239	SP_2.SP_8	GO:0019430	removal of superoxide radicals	4/513	20/23276	0.000853411	0.0117014	0.00972374	Prdx2/Sod1/Dhfr/Nfe2l2	4
240	SP_2.SP_8	GO:0010821	regulation of mitochondrion organization	12/513	185/23276	0.000862385	0.0117751	0.00978504	Gpx1/Lmna/Vdac1/Slc25a5/C1qbp/Leprot/Acaa2/Wdr75/March5/Golph3/Slc35f6/Stard7	12
241	SP_2.SP_8	GO:1903829	positive regulation of cellular protein localization	17/513	323/23276	0.00089715	0.012199	0.0101373	Stom/Cct8/Tcp1/Cct2/Cct5/Hsp90aa1/Cct7/Cct4/Dkc1/Cct3/Ezr/Gnl3/Pik3r2/Leprot/Wdr75/Stard7/Kpna1	17
242	SP_2.SP_8	GO:0031668	cellular response to extracellular stimulus	11/513	161/23276	0.000917013	0.0124176	0.0103189	Rhd/Rhag/Tfrc/Comt/Eif2s1/Pdia3/Prkaa1/Nfe2l2/Hspa5/Ldha/Atg4b	11
243	SP_2.SP_8	GO:0031113	regulation of microtubule polymerization	5/513	35/23276	0.000958803	0.0127724	0.0106137	Fkbp4/Snca/Tbcd/Tubgcp2/Tubgcp3	5
244	SP_2.SP_8	GO:0032508	DNA duplex unwinding	5/513	35/23276	0.000958803	0.0127724	0.0106137	Ddx1/Ruvbl2/Xrcc6/Supv3l1/Xrcc5	5
245	SP_2.SP_8	GO:0042775	mitochondrial ATP synthesis coupled electron transport	5/513	35/23276	0.000958803	0.0127724	0.0106137	Cox4i1/Ndufb9/Uqcrc1/Snca/Ndufa10	5
246	SP_2.SP_8	GO:1903202	negative regulation of oxidative stress-induced cell death	5/513	35/23276	0.000958803	0.0127724	0.0106137	Gpx1/Epor/Trap1/Hsph1/Nfe2l2	5
247	SP_2.SP_8	GO:0006875	cellular metal ion homeostasis	21/513	445/23276	0.000968701	0.0128375	0.0106679	Epor/Eif5a/Sod1/Atp7b/Tfrc/Kel/Slc11a2/Slc40a1/Snca/Immt/Atp1b2/Tfr2/Psen2/Slc35g1/Cd24a/Slc31a1/Tmem64/Atp1b3/Aplp2/Mt2/Slc30a5	21
248	SP_2.SP_8	GO:2001237	negative regulation of extrinsic apoptotic signaling pathway	8/513	92/23276	0.00097153	0.0128375	0.0106679	Prdx2/Hmgb2/Gpx1/Lmna/Gclm/Gata1/Gclc/Psen2	8
249	SP_2.SP_8	GO:0046131	pyrimidine ribonucleoside metabolic process	4/513	21/23276	0.00103598	0.0135797	0.0112846	Ak3/Cad/Umps/Ctps	4
250	SP_2.SP_8	GO:1903206	negative regulation of hydrogen peroxide-induced cell death	4/513	21/23276	0.00103598	0.0135797	0.0112846	Epor/Trap1/Hsph1/Nfe2l2	4
251	SP_2.SP_8	GO:0051604	protein maturation	16/513	300/23276	0.00109497	0.0142957	0.0118796	Metap2/Ctse/Hspd1/Tspan33/Hpn/Slc11a2/Uqcrc1/C1qbp/Snca/Pmpca/Vps35/Afg3l2/Tfr2/Psen2/Pitrm1/Atg4b	16
252	SP_2.SP_8	GO:0009566	fertilization	11/513	165/23276	0.00112046	0.0145704	0.0121079	Cct8/Tcp1/Cct2/Cct5/Cct7/Stx2/Cct4/Clic4/Cct3/Gnpda1/Sec23ip	11
253	SP_2.SP_8	GO:0046031	ADP metabolic process	7/513	74/23276	0.00122087	0.0155635	0.0129331	Nudt9/Pklr/Pfkm/Prkaa1/Ak3/Ampd3/Ldha	7
254	SP_2.SP_8	GO:0071478	cellular response to radiation	9/513	118/23276	0.00122399	0.0155635	0.0129331	Aqp1/Pcna/Ruvbl2/Eif2s1/Pbk/Rad51ap1/Xrcc6/Ppid/Xrcc5	9
255	SP_2.SP_8	GO:0006733	oxidoreduction coenzyme metabolic process	10/513	142/23276	0.00123145	0.0155635	0.0129331	Taldo1/Idh3a/Dlst/Mdh2/Pklr/Pfkm/Prkaa1/Me2/Ldha/G6pdx	10
256	SP_2.SP_8	GO:0019674	NAD metabolic process	5/513	37/23276	0.00124175	0.0155635	0.0129331	Idh3a/Dlst/Mdh2/Pfkm/Ldha	5
257	SP_2.SP_8	GO:0032392	DNA geometric change	5/513	37/23276	0.00124175	0.0155635	0.0129331	Ddx1/Ruvbl2/Xrcc6/Supv3l1/Xrcc5	5
258	SP_2.SP_8	GO:1900408	negative regulation of cellular response to oxidative stress	5/513	37/23276	0.00124175	0.0155635	0.0129331	Gpx1/Epor/Trap1/Hsph1/Nfe2l2	5
259	SP_2.SP_8	GO:1902883	negative regulation of response to oxidative stress	5/513	37/23276	0.00124175	0.0155635	0.0129331	Gpx1/Epor/Trap1/Hsph1/Nfe2l2	5
260	SP_2.SP_8	GO:0071450	cellular response to oxygen radical	4/513	22/23276	0.00124432	0.0155635	0.0129331	Prdx2/Sod1/Dhfr/Nfe2l2	4
261	SP_2.SP_8	GO:0071451	cellular response to superoxide	4/513	22/23276	0.00124432	0.0155635	0.0129331	Prdx2/Sod1/Dhfr/Nfe2l2	4
262	SP_2.SP_8	GO:1901032	negative regulation of response to reactive oxygen species	4/513	22/23276	0.00124432	0.0155635	0.0129331	Epor/Trap1/Hsph1/Nfe2l2	4
263	SP_2.SP_8	GO:0006405	RNA export from nucleus	6/513	55/23276	0.00129295	0.0161102	0.0133875	Eif5a/Ddx39/Nup85/Nup93/Nup107/Nup88	6
264	SP_2.SP_8	GO:0006644	phospholipid metabolic process	16/513	306/23276	0.0013444	0.0166879	0.0138675	Acsl5/Ptdss2/Pla2g12a/Pigq/Sgpp1/Snca/Scarb1/Piga/Lpcat3/Pik3r2/Fam126a/Isyna1/Lpcat1/Pcyt1a/Pip4k2a/Sacm1l	16
265	SP_2.SP_8	GO:2001242	regulation of intrinsic apoptotic signaling pathway	10/513	144/23276	0.00136868	0.0169251	0.0140646	Gpx1/Erp29/Sod1/Trap1/Hsph1/Nfe2l2/Vdac2/Hdac2/P4hb/Cd44	10
266	SP_2.SP_8	GO:0042177	negative regulation of protein catabolic process	9/513	120/23276	0.00137743	0.0169693	0.0141013	Psmf1/Psen2/Pbk/Usp14/Svip/Stil/Sf3b3/Usp25/Ube2g2	9
267	SP_2.SP_8	GO:0042743	hydrogen peroxide metabolic process	5/513	38/23276	0.00140432	0.0172357	0.0143227	Prdx2/Gpx1/Sod1/Prdx3/Snca	5
268	SP_2.SP_8	GO:0009408	response to heat	7/513	76/23276	0.0014284	0.0174659	0.014514	Sod1/Pklr/Eif2b1/Eif2s1/Gclc/Trpv2/Hspa4	7
269	SP_2.SP_8	GO:0009394	2'-deoxyribonucleotide metabolic process	4/513	23/23276	0.00148027	0.0179661	0.0149297	Dut/Adk/Tyms/Ak3	4
270	SP_2.SP_8	GO:0019692	deoxyribose phosphate metabolic process	4/513	23/23276	0.00148027	0.0179661	0.0149297	Dut/Adk/Tyms/Ak3	4
271	SP_2.SP_8	GO:0009208	pyrimidine ribonucleoside triphosphate metabolic process	3/513	11/23276	0.0015391	0.0184074	0.0152964	Ak3/Cad/Ctps	3
272	SP_2.SP_8	GO:0031115	negative regulation of microtubule polymerization	3/513	11/23276	0.0015391	0.0184074	0.0152964	Fkbp4/Snca/Tbcd	3
273	SP_2.SP_8	GO:0046040	IMP metabolic process	3/513	11/23276	0.0015391	0.0184074	0.0152964	Pfas/Ampd3/Nt5c2	3
274	SP_2.SP_8	GO:0071281	cellular response to iron ion	3/513	11/23276	0.0015391	0.0184074	0.0152964	Tfrc/Slc40a1/Tfr2	3
275	SP_2.SP_8	GO:1902600	hydrogen ion transmembrane transport	6/513	57/23276	0.00155975	0.0185865	0.0154452	Atp5b/Atp5a1/Atp5f1/Atp5g3/Atp5g1/Cox7b	6
276	SP_2.SP_8	GO:0098657	import into cell	5/513	39/23276	0.00158204	0.0187838	0.0156092	Slc11a2/Snca/Tfr2/Slc31a1/Picalm	5
277	SP_2.SP_8	GO:0051881	regulation of mitochondrial membrane potential	6/513	58/23276	0.00170789	0.0202049	0.0167901	Ucp2/Sod1/Prdx3/Gclm/Ndufs1/Gclc	6
278	SP_2.SP_8	GO:0009411	response to UV	9/513	124/23276	0.00173071	0.0202141	0.0167978	Gpx1/Aqp1/Pcna/Ruvbl2/Eif2s1/Fech/Pbk/Prkaa1/Ppid	9
279	SP_2.SP_8	GO:0042594	response to starvation	9/513	124/23276	0.00173071	0.0202141	0.0167978	Rhd/Rhag/Comt/Eif2s1/Prkaa1/Nfe2l2/Cad/Hspa5/Atg4b	9
280	SP_2.SP_8	GO:0016053	organic acid biosynthetic process	14/513	256/23276	0.00173727	0.0202141	0.0167978	Acss1/Mthfd1/Dhfr/Prkab1/Pklr/Uros/Gatm/Mgll/Aldh18a1/Prkaa1/Aldh1a1/Cad/Elovl1/Ldha	14
281	SP_2.SP_8	GO:0046394	carboxylic acid biosynthetic process	14/513	256/23276	0.00173727	0.0202141	0.0167978	Acss1/Mthfd1/Dhfr/Prkab1/Pklr/Uros/Gatm/Mgll/Aldh18a1/Prkaa1/Aldh1a1/Cad/Elovl1/Ldha	14
282	SP_2.SP_8	GO:0006536	glutamate metabolic process	4/513	24/23276	0.00174568	0.0202141	0.0167978	Gclm/Oat/Aldh18a1/Gclc	4
283	SP_2.SP_8	GO:1904292	regulation of ERAD pathway	4/513	24/23276	0.00174568	0.0202141	0.0167978	Usp14/Svip/Usp25/Ube2g2	4
284	SP_2.SP_8	GO:0044403	symbiosis, encompassing mutualism through parasitism	15/513	285/23276	0.00176112	0.0202191	0.0168019	Gpx1/Stom/Epor/Aqp1/Tcp1/Hpn/Isg20/Etf1/Eps15/Scarb1/Zfp639/Ppid/Trim59/P4hb/Trim10	15
285	SP_2.SP_8	GO:0044419	interspecies interaction between organisms	15/513	285/23276	0.00176112	0.0202191	0.0168019	Gpx1/Stom/Epor/Aqp1/Tcp1/Hpn/Isg20/Etf1/Eps15/Scarb1/Zfp639/Ppid/Trim59/P4hb/Trim10	15
286	SP_2.SP_8	GO:0033238	regulation of cellular amine metabolic process	5/513	40/23276	0.00177574	0.0202191	0.0168019	Hpn/Comt/Snca/Scarb1/Lpcat1	5
287	SP_2.SP_8	GO:0006261	DNA-dependent DNA replication	8/513	101/23276	0.00177697	0.0202191	0.0168019	Pcna/Orc6/Prim2/Pola2/Rfc4/Prim1/Rfc5/Mcm10	8
288	SP_2.SP_8	GO:0006997	nucleus organization	8/513	101/23276	0.00177697	0.0202191	0.0168019	Hmgb2/Lmna/Nolc1/Nup93/Golm1/Tmem33/Nup107/Tor1aip2	8
289	SP_2.SP_8	GO:0009135	purine nucleoside diphosphate metabolic process	7/513	79/23276	0.00179016	0.0202288	0.01681	Nudt9/Pklr/Pfkm/Prkaa1/Ak3/Ampd3/Ldha	7
290	SP_2.SP_8	GO:0009179	purine ribonucleoside diphosphate metabolic process	7/513	79/23276	0.00179016	0.0202288	0.01681	Nudt9/Pklr/Pfkm/Prkaa1/Ak3/Ampd3/Ldha	7
291	SP_2.SP_8	GO:0032259	methylation	16/513	315/23276	0.00180737	0.0203531	0.0169132	Snrpb/Ftsj1/Comt/Etf1/Nop2/Ftsj3/Tyms/Gfi1b/Mettl8/Hdac2/Prmt7/Wdr4/Prmt5/Alkbh8/Trmt2a/Mettl13	16
292	SP_2.SP_8	GO:0006275	regulation of DNA replication	10/513	150/23276	0.00185666	0.0208365	0.017315	Cct8/Tcp1/Cct2/Cct5/Pcna/Cct7/Cct4/Cacybp/Dkc1/Cct3	10
293	SP_2.SP_8	GO:0010823	negative regulation of mitochondrion organization	5/513	41/23276	0.00198626	0.022215	0.0184605	Gpx1/Lmna/Slc25a5/Acaa2/Slc35f6	5
294	SP_2.SP_8	GO:0009132	nucleoside diphosphate metabolic process	8/513	103/23276	0.00201253	0.0224247	0.0186347	Nudt9/Rrm2/Pklr/Pfkm/Prkaa1/Ak3/Ampd3/Ldha	8
295	SP_2.SP_8	GO:0042762	regulation of sulfur metabolic process	3/513	12/23276	0.0020187	0.0224247	0.0186347	Comt/Snca/Nfe2l2	3
296	SP_2.SP_8	GO:0010498	proteasomal protein catabolic process	17/513	353/23276	0.00231261	0.0256028	0.0212757	Gpx1/Psmc2/Psmd7/Psmd6/Psmf1/Psmd1/Psmc4/Gclc/Psen2/Pbk/Nfe2l2/Stt3b/Usp14/Hsp90b1/Svip/Stil/Ube2g2	17
297	SP_2.SP_8	GO:1903205	regulation of hydrogen peroxide-induced cell death	4/513	26/23276	0.00237212	0.0261732	0.0217497	Epor/Trap1/Hsph1/Nfe2l2	4
298	SP_2.SP_8	GO:0009185	ribonucleoside diphosphate metabolic process	7/513	84/23276	0.0025467	0.0280052	0.023272	Nudt9/Pklr/Pfkm/Prkaa1/Ak3/Ampd3/Ldha	7
299	SP_2.SP_8	GO:0006999	nuclear pore organization	3/513	13/23276	0.00258161	0.0281061	0.0233559	Nup93/Tmem33/Nup107	3
300	SP_2.SP_8	GO:0046112	nucleobase biosynthetic process	3/513	13/23276	0.00258161	0.0281061	0.0233559	Cad/Umps/Prps1	3
301	SP_2.SP_8	GO:0048268	clathrin coat assembly	3/513	13/23276	0.00258161	0.0281061	0.0233559	Ap1b1/Eps15/Picalm	3
302	SP_2.SP_8	GO:0034644	cellular response to UV	6/513	63/23276	0.00261449	0.0283698	0.023575	Aqp1/Pcna/Ruvbl2/Eif2s1/Pbk/Ppid	6
303	SP_2.SP_8	GO:2001243	negative regulation of intrinsic apoptotic signaling pathway	7/513	85/23276	0.00272372	0.0294576	0.024479	Gpx1/Trap1/Hsph1/Nfe2l2/Vdac2/Hdac2/Cd44	7
304	SP_2.SP_8	GO:0030970	retrograde protein transport, ER to cytosol	4/513	27/23276	0.00273673	0.0295009	0.024515	Hsp90b1/Svip/Ube2g2/Nploc4	4
305	SP_2.SP_8	GO:0051054	positive regulation of DNA metabolic process	11/513	187/23276	0.0030107	0.0323477	0.0268807	Cct8/Tcp1/Cct2/Cct5/Pcna/Cct7/Cct4/Cacybp/Dkc1/Cct3/Gnl3	11
306	SP_2.SP_8	GO:0009267	cellular response to starvation	8/513	110/23276	0.00303617	0.0325148	0.0270195	Rhd/Rhag/Comt/Eif2s1/Prkaa1/Nfe2l2/Hspa5/Atg4b	8
307	SP_2.SP_8	GO:0036474	cell death in response to hydrogen peroxide	4/513	28/23276	0.00313794	0.0333864	0.0277438	Epor/Trap1/Hsph1/Nfe2l2	4
308	SP_2.SP_8	GO:0051973	positive regulation of telomerase activity	4/513	28/23276	0.00313794	0.0333864	0.0277438	Tcp1/Cct2/Cct4/Dkc1	4
309	SP_2.SP_8	GO:0007009	plasma membrane organization	14/513	274/23276	0.00322778	0.033733	0.0280319	Bsg/Sod1/Sptb/Tspan33/Stx2/Spta1/Col5a1/Ezr/Pik3r2/Fam126a/Golph3/Sh3tc2/Atp1b3/Pacsin2	14
310	SP_2.SP_8	GO:0001921	positive regulation of receptor recycling	3/513	14/23276	0.00323228	0.033733	0.0280319	Snca/Eps15/Psen2	3
311	SP_2.SP_8	GO:0009220	pyrimidine ribonucleotide biosynthetic process	3/513	14/23276	0.00323228	0.033733	0.0280319	Cad/Umps/Ctps	3
312	SP_2.SP_8	GO:0030150	protein import into mitochondrial matrix	3/513	14/23276	0.00323228	0.033733	0.0280319	Tomm40/Tomm22/Timm50	3
313	SP_2.SP_8	GO:0046132	pyrimidine ribonucleoside biosynthetic process	3/513	14/23276	0.00323228	0.033733	0.0280319	Cad/Umps/Ctps	3
314	SP_2.SP_8	GO:0072488	ammonium transmembrane transport	3/513	14/23276	0.00323228	0.033733	0.0280319	Rhd/Rhag/Aqp1	3
315	SP_2.SP_8	GO:0070301	cellular response to hydrogen peroxide	6/513	66/23276	0.00330835	0.0342201	0.0284366	Epor/Aqp1/Trap1/Hsph1/Nfe2l2/Hdac2	6
316	SP_2.SP_8	GO:0009108	coenzyme biosynthetic process	7/513	88/23276	0.00331179	0.0342201	0.0284366	Acss1/Mthfd1/Dhfr/Snca/Gcdh/Mat2a/G6pdx	7
317	SP_2.SP_8	GO:0042273	ribosomal large subunit biogenesis	5/513	46/23276	0.00332072	0.0342201	0.0284366	Mrpl20/Ftsj3/Wdr55/Fastkd2/Nol9	5
318	SP_2.SP_8	GO:0046902	regulation of mitochondrial membrane permeability	5/513	46/23276	0.00332072	0.0342201	0.0284366	Mtch2/Slc25a5/Acaa2/Cnp/Slc35f6	5
319	SP_2.SP_8	GO:0016485	protein processing	14/513	275/23276	0.0033344	0.0342534	0.0284643	Metap2/Ctse/Hspd1/Hpn/Slc11a2/Uqcrc1/C1qbp/Snca/Pmpca/Vps35/Afg3l2/Psen2/Pitrm1/Atg4b	14
320	SP_2.SP_8	GO:0031669	cellular response to nutrient levels	9/513	137/23276	0.00340459	0.0348651	0.0289726	Rhd/Rhag/Comt/Eif2s1/Pdia3/Prkaa1/Nfe2l2/Hspa5/Atg4b	9
321	SP_2.SP_8	GO:0015992	proton transport	7/513	89/23276	0.00352787	0.036015	0.0299282	Atp5b/Slc11a2/Atp5a1/Atp5f1/Atp5g3/Atp5g1/Cox7b	7
322	SP_2.SP_8	GO:0032760	positive regulation of tumor necrosis factor production	6/513	67/23276	0.00356755	0.036183	0.0300678	Hspd1/Lgals9/Ncl/Hdac2/Arfgef2/Spon2	6
323	SP_2.SP_8	GO:0015988	energy coupled proton transmembrane transport, against electrochemical gradient	4/513	29/23276	0.00357745	0.036183	0.0300678	Atp5b/Atp5a1/Atp5g3/Atp5g1	4
324	SP_2.SP_8	GO:0015991	ATP hydrolysis coupled proton transport	4/513	29/23276	0.00357745	0.036183	0.0300678	Atp5b/Atp5a1/Atp5g3/Atp5g1	4
325	SP_2.SP_8	GO:0006818	hydrogen transport	7/513	90/23276	0.00375451	0.037857	0.0314588	Atp5b/Slc11a2/Atp5a1/Atp5f1/Atp5g3/Atp5g1/Cox7b	7
326	SP_2.SP_8	GO:1903557	positive regulation of tumor necrosis factor superfamily cytokine production	6/513	68/23276	0.00384153	0.0386157	0.0320893	Hspd1/Lgals9/Ncl/Hdac2/Arfgef2/Spon2	6
327	SP_2.SP_8	GO:0010639	negative regulation of organelle organization	15/513	310/23276	0.00390355	0.0391191	0.0325076	Gpx1/Lmna/Sptb/Fkbp4/Add2/Slc25a5/Snca/Spta1/Tbcd/Gfi1b/Acaa2/Atad2/Xrcc5/Slc35f6/Stil	15
328	SP_2.SP_8	GO:0032069	regulation of nuclease activity	3/513	15/23276	0.00397475	0.0395904	0.0328993	Hmgb2/Pcna/Hspa5	3
329	SP_2.SP_8	GO:1901028	regulation of mitochondrial outer membrane permeabilization involved in apoptotic signaling pathway	3/513	15/23276	0.00397475	0.0395904	0.0328993	Slc25a5/Acaa2/Slc35f6	3
330	SP_2.SP_8	GO:0051028	mRNA transport	7/513	91/23276	0.00399204	0.0396422	0.0329423	Eif5a/Ddx39/Nup85/Nup93/Srsf1/Nup107/Nup88	7
331	SP_2.SP_8	GO:0006913	nucleocytoplasmic transport	17/513	373/23276	0.00404544	0.040051	0.0332821	Phb2/Lmna/Eif5a/Ddx39/Hsp90aa1/Rangap1/Nup85/Pola2/Nup93/Pik3r2/Cse1l/Nup107/Kpna3/Hspa9/Nup88/Kpna1/Nmd3	17
332	SP_2.SP_8	GO:1903051	negative regulation of proteolysis involved in cellular protein catabolic process	6/513	69/23276	0.0041308	0.040773	0.033882	Psmf1/Psen2/Pbk/Usp14/Svip/Stil	6
333	SP_2.SP_8	GO:0000377	RNA splicing, via transesterification reactions with bulged adenosine as nucleophile	11/513	196/23276	0.00429826	0.0421719	0.0350445	Phf5a/Ddx39/Snrpb/C1qbp/Srsf1/Strap/Prmt7/Prmt5/Sf3b3/Ddx20/Crnkl1	11
334	SP_2.SP_8	GO:0000398	mRNA splicing, via spliceosome	11/513	196/23276	0.00429826	0.0421719	0.0350445	Phf5a/Ddx39/Snrpb/C1qbp/Srsf1/Strap/Prmt7/Prmt5/Sf3b3/Ddx20/Crnkl1	11
335	SP_2.SP_8	GO:0051262	protein tetramerization	9/513	142/23276	0.00431308	0.0421909	0.0350603	Rrm1/Rrm2/Tk1/Adsl/Pfkm/Ppat/Xrcc6/Aldh1a1/Hist1h4d	9
336	SP_2.SP_8	GO:0007565	female pregnancy	8/513	117/23276	0.00442562	0.0430348	0.0357616	Epor/Sod1/Prdx3/Fkbp4/Stx2/Comt/C1qbp/Lgals9	8
337	SP_2.SP_8	GO:0044106	cellular amine metabolic process	8/513	117/23276	0.00442562	0.0430348	0.0357616	Hpn/Comt/Snca/Scarb1/Odc1/Lpcat1/Pcyt1a/Srm	8
338	SP_2.SP_8	GO:0000375	RNA splicing, via transesterification reactions	11/513	197/23276	0.00446486	0.043288	0.035972	Phf5a/Ddx39/Snrpb/C1qbp/Srsf1/Strap/Prmt7/Prmt5/Sf3b3/Ddx20/Crnkl1	11
339	SP_2.SP_8	GO:0051169	nuclear transport	17/513	377/23276	0.00449614	0.0434627	0.0361171	Phb2/Lmna/Eif5a/Ddx39/Hsp90aa1/Rangap1/Nup85/Pola2/Nup93/Pik3r2/Cse1l/Nup107/Kpna3/Hspa9/Nup88/Kpna1/Nmd3	17
340	SP_2.SP_8	GO:0032271	regulation of protein polymerization	10/513	170/23276	0.00457438	0.044089	0.0366376	Sptb/Fkbp4/Add2/Snca/Spta1/Tbcd/Tubgcp2/Pik3r2/Vdac2/Tubgcp3	10
341	SP_2.SP_8	GO:0009266	response to temperature stimulus	8/513	118/23276	0.00465846	0.0447677	0.0372015	Sod1/Pklr/Eif2b1/Eif2s1/Gclc/Prkaa1/Trpv2/Hspa4	8
342	SP_2.SP_8	GO:0043462	regulation of ATPase activity	5/513	50/23276	0.00477745	0.0457769	0.0380402	Dnajc9/Atp1b2/Tmem64/Atp1b3/Tor1aip2	5
343	SP_2.SP_8	GO:0015669	gas transport	3/513	16/23276	0.00481266	0.0458462	0.0380978	Rhag/Aqp1/Car2	3
344	SP_2.SP_8	GO:0046134	pyrimidine nucleoside biosynthetic process	3/513	16/23276	0.00481266	0.0458462	0.0380978	Cad/Umps/Ctps	3
345	SP_2.SP_8	GO:0097191	extrinsic apoptotic signaling pathway	12/513	228/23276	0.00488728	0.0464221	0.0385764	Prdx2/Hmgb2/Gpx1/Lmna/Acsl5/Gclm/Sgpp1/Gata1/Pdia3/Gclc/Psen2/Ppp2r1b	12
346	SP_2.SP_8	GO:0008380	RNA splicing	15/513	319/23276	0.00506753	0.047995	0.0398834	Phf5a/Ddx39/Snrpb/Ddx1/C1qbp/Ybx1/Srsf1/Strap/Eftud2/Prmt7/Skiv2l2/Prmt5/Sf3b3/Ddx20/Crnkl1	15
347	SP_2.SP_8	GO:0000096	sulfur amino acid metabolic process	4/513	32/23276	0.00514234	0.0484237	0.0402397	Mthfd1/Gclm/Comt/Gclc	4
348	SP_2.SP_8	GO:0018208	peptidyl-proline modification	4/513	32/23276	0.00514234	0.0484237	0.0402397	Fkbp4/Ppil4/Ppid/P4hb	4
349	SP_2.SP_8	GO:0043254	regulation of protein complex assembly	16/513	351/23276	0.00519425	0.0487123	0.0404795	Psmc2/Sptb/Fkbp4/Add2/Snca/Spta1/Tbcd/Psmc4/Tubgcp2/Pik3r2/Psen2/Vdac2/Cd24a/Svip/Tubgcp3/Ncln	16
350	SP_2.SP_8	GO:2000378	negative regulation of reactive oxygen species metabolic process	5/513	51/23276	0.00520272	0.0487123	0.0404795	Prdx2/Hspd1/Dynll1/Vdac1/G6pdx	5
351	SP_2.SP_11	GO:0034976	response to endoplasmic reticulum stress	22/498	200/23276	3.88811e-10	1.31846e-06	1.12919e-06	Erlin1/Erp29/Sdf2l1/Txndc11/Serp1/Pdia6/Hyou1/P4hb/Pomt2/Svip/Ube2g2/Psmc4/Psmc2/Tmx4/Stt3b/Pdia4/Hsp90b1/Edem1/Nploc4/Pik3r2/Hspa5/Usp14	22
352	SP_2.SP_11	GO:0050900	leukocyte migration	22/498	262/23276	5.81516e-08	6.53735e-05	5.59889e-05	Fcgr3/Elane/Sell/Ccl9/Syk/Fut7/Myo1g/Cd300a/C1qbp/Cd34/S100a8/Trem3/Itgam/Ada/Csf3r/Epx/Il17ra/Pde4d/Lgals9/Pecam1/Ano6/Itga2b	22
353	SP_2.SP_11	GO:0006520	cellular amino acid metabolic process	23/498	285/23276	6.04046e-08	6.53735e-05	5.59889e-05	Lars2/Hdc/Cad/Pfas/Shmt1/Haao/Farsa/Tyms/Dhfr/Gatm/Hars/Psat1/P4hb/Ptdss1/Adssl1/Iars2/Gclc/Prodh/Azin1/Rars/Mtr/Ppat/Tars	23
354	SP_2.SP_11	GO:0009263	deoxyribonucleotide biosynthetic process	6/498	12/23276	7.71141e-08	6.53735e-05	5.59889e-05	Dut/Rrm2/Rrm1/Shmt1/Tyms/Adk	6
355	SP_2.SP_11	GO:0002444	myeloid leukocyte mediated immunity	12/498	81/23276	1.49566e-07	0.000101435	8.6874e-05	Fcgr3/Elane/Ctsg/Ncf1/Syk/Anxa3/Fes/Cd300a/Trem3/Btk/Ms4a2/Milr1	12
356	SP_2.SP_11	GO:0002274	myeloid leukocyte activation	16/498	162/23276	4.31745e-07	0.000164802	0.000141144	Fcgr3/Cd48/Tyrobp/Syk/Ptpre/Anxa3/Fes/Cd300a/Cd244/Psen1/Hspd1/Cnr2/Btk/Ms4a2/Milr1/Lgals9	16
357	SP_2.SP_11	GO:0050715	positive regulation of cytokine secretion	13/498	107/23276	4.89304e-07	0.000164802	0.000141144	Panx1/Syk/Clec4e/Cd34/Cd244/Hspd1/Il17rb/Abl2/Csf1r/Trim16/Ncl/Il17ra/Lgals9	13
358	SP_2.SP_11	GO:0007159	leukocyte cell-cell adhesion	29/498	476/23276	5.20505e-07	0.000164802	0.000141144	Elane/Tespa1/Cd48/Syk/Fut7/Clec4e/Zfp35/Cd300a/Lgals1/Itgal/Hsp90aa1/S100a8/Cd244/Elf4/Psen1/Clec4d/Cd44/Hspd1/Abl2/Zbtb16/Itgam/Olr1/Adk/Satb1/Ada/Clec2i/H2-Ab1/Itch/Lgals9	29
359	SP_2.SP_11	GO:0002366	leukocyte activation involved in immune response	19/498	228/23276	5.2311e-07	0.000164802	0.000141144	Tyrobp/Syk/Clec4e/Anxa3/Zfp35/Fes/Cd300a/Lgals1/Itgal/Cd244/Psen1/Clec4d/Hspd1/Ada/Btk/Ms4a2/Milr1/Lgals9/Pglyrp1	19
360	SP_2.SP_11	GO:0097530	granulocyte migration	13/498	108/23276	5.45568e-07	0.000164802	0.000141144	Fcgr3/Sell/Ccl9/Syk/Cd300a/C1qbp/S100a8/Trem3/Itgam/Csf3r/Epx/Il17ra/Pde4d	13
361	SP_2.SP_11	GO:0002263	cell activation involved in immune response	19/498	230/23276	5.97816e-07	0.000164802	0.000141144	Tyrobp/Syk/Clec4e/Anxa3/Zfp35/Fes/Cd300a/Lgals1/Itgal/Cd244/Psen1/Clec4d/Hspd1/Ada/Btk/Ms4a2/Milr1/Lgals9/Pglyrp1	19
362	SP_2.SP_11	GO:0046631	alpha-beta T cell activation	14/498	128/23276	6.58643e-07	0.000164802	0.000141144	Syk/Fut7/Zfp35/Cd300a/Cd244/Elf4/Cd44/Abl2/Zbtb16/Satb1/Ada/H2-Ab1/Itch/Lgals9	14
363	SP_2.SP_11	GO:0050865	regulation of cell activation	29/498	482/23276	6.72086e-07	0.000164802	0.000141144	Fcgr2b/Tespa1/Syk/Ptpre/Zfp35/Fes/Cd300a/Lgals1/Itgal/Hsp90aa1/Cd244/Tec/Hmgb3/Cd44/Lmo4/Hspd1/Cnr2/Zbtb16/Plek/Adk/Ada/Nfam1/Clec2i/Ms4a2/Milr1/H2-Ab1/Itch/Lgals9/Pglyrp1	29
364	SP_2.SP_11	GO:1901293	nucleoside phosphate biosynthetic process	21/498	279/23276	7.17237e-07	0.000164802	0.000141144	Ramp1/Dut/Atp5g3/Cad/Pfas/Rrm2/Rrm1/Shmt1/Haao/Tyms/Dhfr/Atp5g1/Tk1/Mc5r/Ak4/Adssl1/Adk/Ada/Papss2/Prps2/Ppat	21
365	SP_2.SP_11	GO:0045576	mast cell activation	10/498	62/23276	7.28997e-07	0.000164802	0.000141144	Fcgr3/Cd48/Syk/Ptpre/Fes/Cd300a/Cnr2/Btk/Ms4a2/Milr1	10
366	SP_2.SP_11	GO:0030433	ER-associated ubiquitin-dependent protein catabolic process	10/498	63/23276	8.50137e-07	0.000176687	0.000151323	Erlin1/Sdf2l1/Svip/Ube2g2/Psmc4/Psmc2/Stt3b/Hsp90b1/Edem1/Usp14	10
367	SP_2.SP_11	GO:0002768	immune response-regulating cell surface receptor signaling pathway	15/498	151/23276	9.17993e-07	0.000176687	0.000151323	Ubash3a/Tespa1/Syk/Clec4e/Myo1g/Cd300a/Psen1/Clec4d/Tec/Elf1/Ada/Nfam1/Clec2i/Ms4a2/Themis2	15
368	SP_2.SP_11	GO:0036503	ERAD pathway	11/498	79/23276	9.37882e-07	0.000176687	0.000151323	Erlin1/Sdf2l1/Svip/Ube2g2/Psmc4/Psmc2/Stt3b/Hsp90b1/Edem1/Nploc4/Usp14	11
369	SP_2.SP_11	GO:0009262	deoxyribonucleotide metabolic process	7/498	28/23276	1.578e-06	0.000279824	0.000239654	Dut/Rrm2/Rrm1/Shmt1/Tyms/Adk/Ada	7
370	SP_2.SP_11	GO:0070486	leukocyte aggregation	27/498	449/23276	1.65039e-06	0.000279824	0.000239654	Tespa1/Cd48/Syk/Fut7/Clec4e/Zfp35/Cd300a/Lgals1/Itgal/Hsp90aa1/S100a8/Cd244/Elf4/Psen1/Clec4d/Cd44/Hspd1/Abl2/Zbtb16/Itgam/Adk/Satb1/Ada/Clec2i/H2-Ab1/Itch/Lgals9	27
371	SP_2.SP_11	GO:0090407	organophosphate biosynthetic process	27/498	451/23276	1.79511e-06	0.000289868	0.000248257	Ramp1/Dut/Atp5g3/Cad/Pfas/Rrm2/Rrm1/Shmt1/Haao/Tyms/Dhfr/Atp5g1/Tk1/Mc5r/Cd244/Piga/Ak4/Ptdss1/Plek/Adssl1/Adk/Ada/Lpcat2/Papss2/Prps2/Isyna1/Ppat	27
372	SP_2.SP_11	GO:0002764	immune response-regulating signaling pathway	19/498	256/23276	2.9706e-06	0.000457877	0.000392147	Ubash3a/Tespa1/Syk/Clec4e/Myo1g/Cd300a/C1qbp/Psen1/Clec4d/Tec/Hspd1/Elf1/Ada/Nfam1/Clec2i/Ms4a2/Lgals9/Pglyrp1/Themis2	19
373	SP_2.SP_11	GO:1901605	alpha-amino acid metabolic process	17/498	211/23276	3.27584e-06	0.000479899	0.000411008	Hdc/Cad/Pfas/Shmt1/Haao/Tyms/Dhfr/Gatm/Psat1/P4hb/Ptdss1/Adssl1/Gclc/Prodh/Azin1/Mtr/Ppat	17
374	SP_2.SP_11	GO:0009124	nucleoside monophosphate biosynthetic process	10/498	73/23276	3.41437e-06	0.000479899	0.000411008	Dut/Atp5g3/Pfas/Shmt1/Tyms/Atp5g1/Adssl1/Ada/Prps2/Ppat	10
375	SP_2.SP_11	GO:0042110	T cell activation	26/498	441/23276	3.67956e-06	0.000479899	0.000411008	Tespa1/Cd48/Syk/Fut7/Clec4e/Zfp35/Cd300a/Lgals1/Itgal/Hsp90aa1/Cd244/Elf4/Psen1/Clec4d/Cd44/Hspd1/Abl2/Zbtb16/Itgam/Adk/Satb1/Ada/Clec2i/H2-Ab1/Itch/Lgals9	26
376	SP_2.SP_11	GO:0070489	T cell aggregation	26/498	441/23276	3.67956e-06	0.000479899	0.000411008	Tespa1/Cd48/Syk/Fut7/Clec4e/Zfp35/Cd300a/Lgals1/Itgal/Hsp90aa1/Cd244/Elf4/Psen1/Clec4d/Cd44/Hspd1/Abl2/Zbtb16/Itgam/Adk/Satb1/Ada/Clec2i/H2-Ab1/Itch/Lgals9	26
377	SP_2.SP_11	GO:0071593	lymphocyte aggregation	26/498	442/23276	3.83301e-06	0.000481398	0.000412292	Tespa1/Cd48/Syk/Fut7/Clec4e/Zfp35/Cd300a/Lgals1/Itgal/Hsp90aa1/Cd244/Elf4/Psen1/Clec4d/Cd44/Hspd1/Abl2/Zbtb16/Itgam/Adk/Satb1/Ada/Clec2i/H2-Ab1/Itch/Lgals9	26
378	SP_2.SP_11	GO:0002694	regulation of leukocyte activation	26/498	446/23276	4.50725e-06	0.00054586	0.0004675	Fcgr2b/Tespa1/Syk/Ptpre/Zfp35/Fes/Cd300a/Lgals1/Itgal/Hsp90aa1/Cd244/Hmgb3/Cd44/Hspd1/Cnr2/Zbtb16/Adk/Ada/Nfam1/Clec2i/Ms4a2/Milr1/H2-Ab1/Itch/Lgals9/Pglyrp1	26
379	SP_2.SP_11	GO:1903034	regulation of response to wounding	24/498	394/23276	5.01371e-06	0.000564774	0.000483698	Fcgr2b/Fcgr3/Gpx1/Ccl9/Fam46a/Syk/Anxa2/C1qbp/Cd34/S100a8/Tec/Cd44/Hspd1/Il17rb/Cnr2/Plek/Ada/Susd4/Il17ra/Pbk/Lgals9/Ano6/Pglyrp1/Hpse	24
380	SP_2.SP_11	GO:0050663	cytokine secretion	15/498	173/23276	5.05095e-06	0.000564774	0.000483698	Panx1/Syk/Clec4e/Cd34/Trem3/Cd244/Hspd1/Il17rb/Abl2/Csf1r/Trim16/Ncl/Ms4a2/Il17ra/Lgals9	15
381	SP_2.SP_11	GO:0097529	myeloid leukocyte migration	14/498	152/23276	5.16307e-06	0.000564774	0.000483698	Fcgr3/Sell/Ccl9/Syk/Cd300a/C1qbp/S100a8/Trem3/Itgam/Csf3r/Epx/Il17ra/Pde4d/Ano6	14
382	SP_2.SP_11	GO:0009165	nucleotide biosynthetic process	19/498	270/23276	6.43473e-06	0.00068188	0.000583994	Ramp1/Dut/Atp5g3/Cad/Pfas/Rrm2/Rrm1/Shmt1/Haao/Tyms/Dhfr/Atp5g1/Tk1/Mc5r/Adssl1/Adk/Ada/Papss2/Prps2	19
383	SP_2.SP_11	GO:0071621	granulocyte chemotaxis	11/498	97/23276	7.30581e-06	0.000750727	0.000642958	Fcgr3/Sell/Ccl9/Syk/C1qbp/S100a8/Trem3/Itgam/Csf3r/Il17ra/Pde4d	11
384	SP_2.SP_11	GO:0046634	regulation of alpha-beta T cell activation	10/498	80/23276	7.9171e-06	0.000789615	0.000676263	Syk/Zfp35/Cd300a/Cd244/Cd44/Zbtb16/Ada/H2-Ab1/Itch/Lgals9	10
385	SP_2.SP_11	GO:0030593	neutrophil chemotaxis	10/498	81/23276	8.86165e-06	0.000850352	0.000728281	Fcgr3/Sell/Ccl9/Syk/C1qbp/S100a8/Trem3/Itgam/Csf3r/Pde4d	10
386	SP_2.SP_11	GO:0002446	neutrophil mediated immunity	6/498	24/23276	9.02762e-06	0.000850352	0.000728281	Elane/Ctsg/Ncf1/Syk/Anxa3/Trem3	6
387	SP_2.SP_11	GO:0050778	positive regulation of immune response	25/498	444/23276	1.24397e-05	0.00114008	0.000976421	Hmgb2/Fcgr3/Elane/Ubash3a/Tespa1/Ctsg/Syk/Myo1g/Cd300a/C1qbp/Psen1/Tec/Cd44/Hspd1/Elf1/Ada/Nfam1/Clec2i/Ms4a2/H2-Ab1/Susd4/Cfp/Lgals9/Pglyrp1/Themis2	25
388	SP_2.SP_11	GO:1903039	positive regulation of leukocyte cell-cell adhesion	14/498	168/23276	1.63203e-05	0.00145411	0.00124537	Elane/Tespa1/Syk/Lgals1/Itgal/Hsp90aa1/Cd244/Cd44/Hspd1/Zbtb16/Adk/Ada/H2-Ab1/Lgals9	14
389	SP_2.SP_11	GO:0009620	response to fungus	7/498	39/23276	1.67237e-05	0.00145411	0.00124537	Mpo/Elane/Ctsg/Ncf1/Syk/Btk/Il17ra	7
390	SP_2.SP_11	GO:1903037	regulation of leukocyte cell-cell adhesion	18/498	268/23276	2.10456e-05	0.00172032	0.00147336	Elane/Tespa1/Syk/Zfp35/Cd300a/Lgals1/Itgal/Hsp90aa1/Cd244/Cd44/Hspd1/Zbtb16/Adk/Ada/Clec2i/H2-Ab1/Itch/Lgals9	18
391	SP_2.SP_11	GO:0006486	protein glycosylation	15/498	195/23276	2.13074e-05	0.00172032	0.00147336	Mgat5/Ramp1/Mogs/Sdf2l1/Fut7/Rpn1/Serp1/Psen1/Dpy19l1/Pomt2/Ube2g2/Galnt3/Ganab/Stt3b/Edem1	15
392	SP_2.SP_11	GO:0043413	macromolecule glycosylation	15/498	195/23276	2.13074e-05	0.00172032	0.00147336	Mgat5/Ramp1/Mogs/Sdf2l1/Fut7/Rpn1/Serp1/Psen1/Dpy19l1/Pomt2/Ube2g2/Galnt3/Ganab/Stt3b/Edem1	15
393	SP_2.SP_11	GO:1990266	neutrophil migration	10/498	90/23276	2.27368e-05	0.00179304	0.00153564	Fcgr3/Sell/Ccl9/Syk/C1qbp/S100a8/Trem3/Itgam/Csf3r/Pde4d	10
394	SP_2.SP_11	GO:0050707	regulation of cytokine secretion	13/498	153/23276	2.65218e-05	0.00204398	0.00175056	Panx1/Syk/Clec4e/Cd34/Cd244/Hspd1/Il17rb/Abl2/Csf1r/Trim16/Ncl/Il17ra/Lgals9	13
395	SP_2.SP_11	GO:0045454	cell redox homeostasis	8/498	57/23276	2.73282e-05	0.00205933	0.00176371	Gpx1/Txndc11/Pdia6/P4hb/Tmx4/Pdia4/Gclc/Gsr	8
396	SP_2.SP_11	GO:1901136	carbohydrate derivative catabolic process	11/498	112/23276	2.8915e-05	0.00213154	0.00182555	Dut/Fuca2/Cd44/Ada/Gpd1l/Stt3b/Edem1/Pde4d/Gm2a/Pglyrp1/Hpse	11
397	SP_2.SP_11	GO:0001819	positive regulation of cytokine production	21/498	357/23276	3.24872e-05	0.00229905	0.00196901	Hmgb2/Fcgr3/Elane/Panx1/Syk/Clec4e/C1qbp/Cd34/Cd244/Hspd1/Il17rb/Abl2/Csf1r/Trim16/Ncl/Epx/Il12rb2/Il17ra/Lgals9/Hpse/Arfgef2	21
398	SP_2.SP_11	GO:0033003	regulation of mast cell activation	7/498	43/23276	3.25433e-05	0.00229905	0.00196901	Syk/Ptpre/Fes/Cd300a/Cnr2/Ms4a2/Milr1	7
399	SP_2.SP_11	GO:0050863	regulation of T cell activation	17/498	257/23276	4.29748e-05	0.00297403	0.0025471	Tespa1/Syk/Zfp35/Cd300a/Lgals1/Itgal/Hsp90aa1/Cd244/Cd44/Hspd1/Zbtb16/Adk/Ada/Clec2i/H2-Ab1/Itch/Lgals9	17
400	SP_2.SP_11	GO:0070085	glycosylation	15/498	208/23276	4.51354e-05	0.00306108	0.00262165	Mgat5/Ramp1/Mogs/Sdf2l1/Fut7/Rpn1/Serp1/Psen1/Dpy19l1/Pomt2/Ube2g2/Galnt3/Ganab/Stt3b/Edem1	15
401	SP_2.SP_11	GO:0002443	leukocyte mediated immunity	19/498	313/23276	5.02358e-05	0.00334019	0.00286069	Fcgr2b/Fcgr3/Elane/Ctsg/Ncf1/Syk/Myo1g/Anxa3/Fes/Cd300a/C1qbp/Trem3/Hspd1/Btk/Ms4a2/Milr1/H2-Ab1/Susd4/Lgals9	19
402	SP_2.SP_11	GO:0002429	immune response-activating cell surface receptor signaling pathway	12/498	141/23276	5.29502e-05	0.00345297	0.00295728	Ubash3a/Tespa1/Syk/Myo1g/Cd300a/Psen1/Tec/Elf1/Ada/Nfam1/Clec2i/Themis2	12
403	SP_2.SP_11	GO:0034660	ncRNA metabolic process	21/498	373/23276	6.11447e-05	0.00382069	0.00327221	Lars2/Farsa/Nhp2/Nol9/Polr1b/Hars/Ddx21/Ints8/Iars2/Mto1/Bysl/Ncl/Trmt6/Rars/Skiv2l2/Mettl15/Wdr4/Tars/Ftsj3/Sepsecs/Dis3l	21
404	SP_2.SP_11	GO:0006997	nucleus organization	10/498	101/23276	6.19493e-05	0.00382069	0.00327221	Hmgb2/Osbpl8/Nolc1/Psme4/Polr1b/Nup93/Nup155/Nup107/Golm1/Gopc	10
405	SP_2.SP_11	GO:0034112	positive regulation of homotypic cell-cell adhesion	13/498	166/23276	6.21284e-05	0.00382069	0.00327221	Tespa1/Syk/Lgals1/Itgal/Hsp90aa1/Cd244/Cd44/Hspd1/Zbtb16/Adk/Ada/H2-Ab1/Lgals9	13
406	SP_2.SP_11	GO:0046633	alpha-beta T cell proliferation	6/498	33/23276	6.3096e-05	0.00382069	0.00327221	Syk/Cd244/Elf4/Cd44/Itch/Lgals9	6
407	SP_2.SP_11	GO:0043299	leukocyte degranulation	8/498	64/23276	6.42302e-05	0.00382113	0.0032726	Syk/Anxa3/Fes/Cd300a/Btk/Ms4a2/Milr1/Lgals9	8
408	SP_2.SP_11	GO:0009123	nucleoside monophosphate metabolic process	15/498	215/23276	6.58493e-05	0.00384991	0.00329724	Dut/Atpif1/Atp5g3/Pfas/Shmt1/Tyms/Atp5g1/Ak4/Hk3/Adssl1/Ada/Prps2/Uqcrc1/Ndufs1/Ppat	15
409	SP_2.SP_11	GO:0002253	activation of immune response	18/498	295/23276	7.37393e-05	0.00423814	0.00362974	Ubash3a/Tespa1/Syk/Myo1g/Cd300a/C1qbp/Psen1/Tec/Hspd1/Elf1/Ada/Nfam1/Clec2i/Susd4/Cfp/Lgals9/Pglyrp1/Themis2	18
410	SP_2.SP_11	GO:0002757	immune response-activating signal transduction	16/498	244/23276	7.94367e-05	0.00442943	0.00379357	Ubash3a/Tespa1/Syk/Myo1g/Cd300a/C1qbp/Psen1/Tec/Hspd1/Elf1/Ada/Nfam1/Clec2i/Lgals9/Pglyrp1/Themis2	16
411	SP_2.SP_11	GO:0050851	antigen receptor-mediated signaling pathway	11/498	125/23276	7.96802e-05	0.00442943	0.00379357	Ubash3a/Tespa1/Syk/Cd300a/Psen1/Tec/Elf1/Ada/Nfam1/Clec2i/Themis2	11
412	SP_2.SP_11	GO:0051249	regulation of lymphocyte activation	21/498	382/23276	8.57013e-05	0.00466453	0.00399492	Fcgr2b/Tespa1/Syk/Zfp35/Cd300a/Lgals1/Itgal/Hsp90aa1/Cd244/Hmgb3/Cd44/Hspd1/Zbtb16/Adk/Ada/Nfam1/Clec2i/H2-Ab1/Itch/Lgals9/Pglyrp1	21
413	SP_2.SP_11	GO:0032527	protein exit from endoplasmic reticulum	6/498	35/23276	8.91802e-05	0.00466453	0.00399492	Sorl1/Svip/Ube2g2/Hsp90b1/Edem1/Nploc4	6
414	SP_2.SP_11	GO:0051852	disruption by host of symbiont cells	4/498	12/23276	8.94116e-05	0.00466453	0.00399492	Elane/Ctsg/Ncf1/Trem3	4
415	SP_2.SP_11	GO:0051873	killing by host of symbiont cells	4/498	12/23276	8.94116e-05	0.00466453	0.00399492	Elane/Ctsg/Ncf1/Trem3	4
416	SP_2.SP_11	GO:0050818	regulation of coagulation	9/498	86/23276	9.33719e-05	0.00479734	0.00410866	Fam46a/Syk/Anxa2/Cd34/Psen1/Tec/Plek/Ano6/Hpse	9
417	SP_2.SP_11	GO:0009394	2'-deoxyribonucleotide metabolic process	5/498	23/23276	0.000107487	0.00536013	0.00459067	Dut/Shmt1/Tyms/Adk/Ada	5
418	SP_2.SP_11	GO:0019692	deoxyribose phosphate metabolic process	5/498	23/23276	0.000107487	0.00536013	0.00459067	Dut/Shmt1/Tyms/Adk/Ada	5
419	SP_2.SP_11	GO:0022409	positive regulation of cell-cell adhesion	14/498	201/23276	0.00011643	0.00571818	0.00489732	Elane/Tespa1/Syk/Lgals1/Itgal/Hsp90aa1/Cd244/Cd44/Hspd1/Zbtb16/Adk/Ada/H2-Ab1/Lgals9	14
420	SP_2.SP_11	GO:0034110	regulation of homotypic cell-cell adhesion	17/498	279/23276	0.00011804	0.00571818	0.00489732	Tespa1/Syk/Zfp35/Cd300a/Lgals1/Itgal/Hsp90aa1/Cd244/Cd44/Hspd1/Zbtb16/Adk/Ada/Clec2i/H2-Ab1/Itch/Lgals9	17
421	SP_2.SP_11	GO:0002275	myeloid cell activation involved in immune response	8/498	70/23276	0.000122493	0.00575674	0.00493034	Tyrobp/Syk/Anxa3/Fes/Cd300a/Btk/Ms4a2/Milr1	8
422	SP_2.SP_11	GO:0050852	T cell receptor signaling pathway	8/498	70/23276	0.000122493	0.00575674	0.00493034	Ubash3a/Tespa1/Cd300a/Psen1/Elf1/Ada/Clec2i/Themis2	8
423	SP_2.SP_11	GO:0006457	protein folding	12/498	154/23276	0.000123929	0.00575674	0.00493034	Erp29/Txndc11/Hspe1/Ppid/Hsp90aa1/Pdia6/Hspd1/P4hb/Canx/Tmx4/Pdia4/Hsp90b1	12
424	SP_2.SP_11	GO:0009101	glycoprotein biosynthetic process	16/498	257/23276	0.000145247	0.00665583	0.00570036	Mgat5/Ramp1/Csgalnact2/Mogs/Sdf2l1/Fut7/Rpn1/Serp1/Psen1/Dpy19l1/Pomt2/Ube2g2/Galnt3/Ganab/Stt3b/Edem1	16
425	SP_2.SP_11	GO:0006575	cellular modified amino acid metabolic process	13/498	181/23276	0.000149235	0.00669052	0.00573007	Cad/Gpx1/Shmt1/Tyms/Dhfr/Gatm/P4hb/Ptdss1/Gclc/Hagh/Eef1e1/Gsr/Mtr	13
426	SP_2.SP_11	GO:0044403	symbiosis, encompassing mutualism through parasitism	17/498	285/23276	0.000152386	0.00669052	0.00573007	Mpo/Elane/Ctsg/Stom/Gpx1/Ncf1/Etf1/Lgals1/Ppid/Fam111a/Trem3/Fuca2/Scarb1/P4hb/Vps18/Slpi/Pglyrp1	17
427	SP_2.SP_11	GO:0044419	interspecies interaction between organisms	17/498	285/23276	0.000152386	0.00669052	0.00573007	Mpo/Elane/Ctsg/Stom/Gpx1/Ncf1/Etf1/Lgals1/Ppid/Fam111a/Trem3/Fuca2/Scarb1/P4hb/Vps18/Slpi/Pglyrp1	17
428	SP_2.SP_11	GO:0050714	positive regulation of protein secretion	15/498	232/23276	0.000153896	0.00669052	0.00573007	Panx1/Syk/Clec4e/Serp1/Ppid/Cd34/Cd244/Hspd1/Il17rb/Abl2/Csf1r/Trim16/Ncl/Il17ra/Lgals9	15
429	SP_2.SP_11	GO:0051222	positive regulation of protein transport	23/498	459/23276	0.000159841	0.00681779	0.00583908	Stom/Panx1/Syk/Clec4e/Ugcg/Serp1/Sorl1/Ppid/Cd34/Hsp90aa1/Cd244/Stard7/Hspd1/Il17rb/Abl2/Csf1r/Trim16/Ncl/Edem1/Pik3r2/Kpna1/Il17ra/Lgals9	23
430	SP_2.SP_11	GO:1903706	regulation of hemopoiesis	19/498	342/23276	0.000160844	0.00681779	0.00583908	Hmgb2/Tespa1/Tyrobp/Syk/Zfp35/Fes/Hsp90aa1/Hmgb3/Cd44/Csf1r/Ctr9/Zbtb16/Ada/Nfam1/Clec2i/Rcor1/Csf3r/Lgals9/Pglyrp1	19
431	SP_2.SP_11	GO:0050870	positive regulation of T cell activation	12/498	161/23276	0.000188381	0.00788644	0.00675431	Tespa1/Syk/Lgals1/Itgal/Hsp90aa1/Cd244/Hspd1/Zbtb16/Adk/Ada/H2-Ab1/Lgals9	12
432	SP_2.SP_11	GO:0050832	defense response to fungus	5/498	26/23276	0.000199293	0.00824148	0.00705839	Mpo/Elane/Ctsg/Ncf1/Il17ra	5
433	SP_2.SP_11	GO:0030098	lymphocyte differentiation	19/498	349/23276	0.000208271	0.00850901	0.00728751	Tespa1/Syk/Fut7/Clec4e/Zfp35/Lgals1/Hsp90aa1/Clec4d/Hmgb3/Cd44/Abl2/Zbtb16/Satb1/Ada/Nfam1/Hdac7/H2-Ab1/Lgals9/Pglyrp1	19
434	SP_2.SP_11	GO:0006418	tRNA aminoacylation for protein translation	6/498	41/23276	0.000221653	0.00884264	0.00757325	Lars2/Farsa/Hars/Iars2/Rars/Tars	6
435	SP_2.SP_11	GO:0050854	regulation of antigen receptor-mediated signaling pathway	6/498	41/23276	0.000221653	0.00884264	0.00757325	Ubash3a/Tespa1/Cd300a/Elf1/Ada/Nfam1	6
436	SP_2.SP_11	GO:0006887	exocytosis	17/498	296/23276	0.000238477	0.00905448	0.00775468	Syk/Pak1/Myo1g/Anxa3/Fes/Cd300a/Psen1/Plek/Stx3/Btk/Ms4a2/Milr1/Nrxn1/Lgals9/Rab31/Lin7c/Arfgef2	17
437	SP_2.SP_11	GO:0009100	glycoprotein metabolic process	17/498	296/23276	0.000238477	0.00905448	0.00775468	Mgat5/Ramp1/Csgalnact2/Mogs/Sdf2l1/Fut7/Rpn1/Serp1/Psen1/Dpy19l1/Pomt2/Ube2g2/Galnt3/Ganab/Stt3b/Edem1/Hpse	17
438	SP_2.SP_11	GO:0002683	negative regulation of immune system process	20/498	382/23276	0.000239345	0.00905448	0.00775468	Fcgr2b/Ubash3a/Gpx1/Zfp35/Cd300a/C1qbp/Hmgb3/Cd44/Cnr2/Ctr9/Zbtb16/Elf1/Ada/Clec2i/Milr1/H2-Ab1/Susd4/Itch/Lgals9/Pglyrp1	20
439	SP_2.SP_11	GO:0030970	retrograde protein transport, ER to cytosol	5/498	27/23276	0.000240313	0.00905448	0.00775468	Svip/Ube2g2/Hsp90b1/Edem1/Nploc4	5
440	SP_2.SP_11	GO:0046636	negative regulation of alpha-beta T cell activation	5/498	27/23276	0.000240313	0.00905448	0.00775468	Zfp35/Cd300a/Cd44/Itch/Lgals9	5
441	SP_2.SP_11	GO:0030595	leukocyte chemotaxis	12/498	166/23276	0.000250288	0.00932668	0.0079878	Fcgr3/Sell/Ccl9/Syk/C1qbp/S100a8/Trem3/Itgam/Csf3r/Il17ra/Pde4d/Ano6	12
442	SP_2.SP_11	GO:0050727	regulation of inflammatory response	16/498	271/23276	0.000265087	0.00977076	0.00836814	Fcgr2b/Fcgr3/Gpx1/Ccl9/C1qbp/S100a8/Cd44/Hspd1/Il17rb/Cnr2/Ada/Susd4/Il17ra/Pbk/Lgals9/Pglyrp1	16
443	SP_2.SP_11	GO:0042440	pigment metabolic process	7/498	60/23276	0.000285263	0.0102604	0.00878744	Atpif1/Alas1/Shmt1/Adrbk2/Tmem14c/Zeb2/Ada	7
444	SP_2.SP_11	GO:0022407	regulation of cell-cell adhesion	19/498	358/23276	0.000286964	0.0102604	0.00878744	Elane/Tespa1/Syk/Zfp35/Cd300a/Lgals1/Itgal/Hsp90aa1/Cd244/Cd44/Hspd1/Abl2/Zbtb16/Adk/Ada/Clec2i/H2-Ab1/Itch/Lgals9	19
445	SP_2.SP_11	GO:0046640	regulation of alpha-beta T cell proliferation	5/498	28/23276	0.000287447	0.0102604	0.00878744	Syk/Cd244/Cd44/Itch/Lgals9	5
446	SP_2.SP_11	GO:0051818	disruption of cells of other organism involved in symbiotic interaction	4/498	16/23276	0.000307118	0.0107365	0.0091952	Elane/Ctsg/Ncf1/Trem3	4
447	SP_2.SP_11	GO:0051883	killing of cells in other organism involved in symbiotic interaction	4/498	16/23276	0.000307118	0.0107365	0.0091952	Elane/Ctsg/Ncf1/Trem3	4
448	SP_2.SP_11	GO:0002695	negative regulation of leukocyte activation	11/498	146/23276	0.000314963	0.0108984	0.00933386	Fcgr2b/Zfp35/Cd300a/Hmgb3/Cd44/Cnr2/Milr1/H2-Ab1/Itch/Lgals9/Pglyrp1	11
449	SP_2.SP_11	GO:0043038	amino acid activation	6/498	44/23276	0.000329647	0.0111783	0.00957365	Lars2/Farsa/Hars/Iars2/Rars/Tars	6
450	SP_2.SP_11	GO:0043039	tRNA aminoacylation	6/498	44/23276	0.000329647	0.0111783	0.00957365	Lars2/Farsa/Hars/Iars2/Rars/Tars	6
451	SP_2.SP_11	GO:0050856	regulation of T cell receptor signaling pathway	5/498	29/23276	0.00034127	0.0114579	0.00981308	Ubash3a/Tespa1/Cd300a/Elf1/Ada	5
452	SP_2.SP_11	GO:0045619	regulation of lymphocyte differentiation	11/498	148/23276	0.000354031	0.0117698	0.0100802	Tespa1/Syk/Zfp35/Hsp90aa1/Hmgb3/Cd44/Zbtb16/Ada/Nfam1/Lgals9/Pglyrp1	11
453	SP_2.SP_11	GO:0030193	regulation of blood coagulation	8/498	82/23276	0.000369934	0.012062	0.0103305	Fam46a/Syk/Anxa2/Cd34/Tec/Plek/Ano6/Hpse	8
454	SP_2.SP_11	GO:1900046	regulation of hemostasis	8/498	82/23276	0.000369934	0.012062	0.0103305	Fam46a/Syk/Anxa2/Cd34/Tec/Plek/Ano6/Hpse	8
455	SP_2.SP_11	GO:1903513	endoplasmic reticulum to cytosol transport	6/498	45/23276	0.000373567	0.0120644	0.0103325	Svip/Ube2g2/Hsp90b1/Edem1/Nploc4/Pde4d	6
456	SP_2.SP_11	GO:0009127	purine nucleoside monophosphate biosynthetic process	7/498	63/23276	0.000386781	0.0122577	0.0104981	Atp5g3/Pfas/Atp5g1/Adssl1/Ada/Prps2/Ppat	7
457	SP_2.SP_11	GO:0009168	purine ribonucleoside monophosphate biosynthetic process	7/498	63/23276	0.000386781	0.0122577	0.0104981	Atp5g3/Pfas/Atp5g1/Adssl1/Ada/Prps2/Ppat	7
458	SP_2.SP_11	GO:0042744	hydrogen peroxide catabolic process	4/498	17/23276	0.000394852	0.0123976	0.0106179	Mpo/Gpx1/Hp/Epx	4
459	SP_2.SP_11	GO:0002279	mast cell activation involved in immune response	6/498	46/23276	0.00042193	0.013007	0.0111398	Syk/Fes/Cd300a/Btk/Ms4a2/Milr1	6
460	SP_2.SP_11	GO:0043303	mast cell degranulation	6/498	46/23276	0.00042193	0.013007	0.0111398	Syk/Fes/Cd300a/Btk/Ms4a2/Milr1	6
461	SP_2.SP_11	GO:0050817	coagulation	12/498	176/23276	0.000427006	0.0130449	0.0111722	Fam46a/Syk/Anxa2/Cd34/Psen1/Tec/F10/Plek/Papss2/Ano6/Itga2b/Hpse	12
462	SP_2.SP_11	GO:0043648	dicarboxylic acid metabolic process	8/498	84/23276	0.000435992	0.0132004	0.0113055	Shmt1/Haao/Me2/Dhfr/Cs/Adssl1/Dlst/Gclc	8
463	SP_2.SP_11	GO:1904951	positive regulation of establishment of protein localization	23/498	494/23276	0.000453302	0.0136031	0.0116503	Stom/Panx1/Syk/Clec4e/Ugcg/Serp1/Sorl1/Ppid/Cd34/Hsp90aa1/Cd244/Stard7/Hspd1/Il17rb/Abl2/Csf1r/Trim16/Ncl/Edem1/Pik3r2/Kpna1/Il17ra/Lgals9	23
464	SP_2.SP_11	GO:0008637	apoptotic mitochondrial changes	9/498	106/23276	0.000457904	0.0136206	0.0116654	Atpif1/Slc25a5/Gpx1/Timm50/Hspd1/Mtch2/Gclc/Ndufs1/Acaa2	9
465	SP_2.SP_11	GO:0072593	reactive oxygen species metabolic process	14/498	230/23276	0.000465706	0.0137323	0.011761	Mpo/Dynll1/Atpif1/Gpx1/Ncf1/Dhfr/Syk/Hp/Cd34/Hsp90aa1/Szt2/Hspd1/Epx/Ndufs1	14
466	SP_2.SP_11	GO:0002448	mast cell mediated immunity	6/498	47/23276	0.000475042	0.0137681	0.0117916	Syk/Fes/Cd300a/Btk/Ms4a2/Milr1	6
467	SP_2.SP_11	GO:0046148	pigment biosynthetic process	6/498	47/23276	0.000475042	0.0137681	0.0117916	Atpif1/Alas1/Shmt1/Tmem14c/Zeb2/Ada	6
468	SP_2.SP_11	GO:0046651	lymphocyte proliferation	16/498	286/23276	0.000480536	0.0138093	0.0118269	Fcgr2b/Syk/Cd300a/Itgal/Cd244/Elf4/Cd44/Hspd1/Itgam/Adk/Satb1/Ada/Clec2i/H2-Ab1/Itch/Lgals9	16
469	SP_2.SP_11	GO:0045785	positive regulation of cell adhesion	18/498	344/23276	0.000486102	0.0138519	0.0118634	Elane/Tespa1/Syk/Lgals1/C1qbp/Itgal/Hsp90aa1/Cd244/Cd44/Hspd1/Zbtb16/Adk/Ada/Emilin1/Stx3/Pik3r2/H2-Ab1/Lgals9	18
470	SP_2.SP_11	GO:0031348	negative regulation of defense response	11/498	154/23276	0.000496485	0.0140298	0.0120158	Fcgr2b/Gpx1/C1qbp/Cd44/Cnr2/Ada/Susd4/Itch/Pbk/Lgals9/Pglyrp1	11
471	SP_2.SP_11	GO:0009156	ribonucleoside monophosphate biosynthetic process	7/498	66/23276	0.000515316	0.0144071	0.012339	Atp5g3/Pfas/Atp5g1/Adssl1/Ada/Prps2/Ppat	7
472	SP_2.SP_11	GO:0032943	mononuclear cell proliferation	16/498	288/23276	0.000518334	0.0144071	0.012339	Fcgr2b/Syk/Cd300a/Itgal/Cd244/Elf4/Cd44/Hspd1/Itgam/Adk/Satb1/Ada/Clec2i/H2-Ab1/Itch/Lgals9	16
473	SP_2.SP_11	GO:0042398	cellular modified amino acid biosynthetic process	6/498	48/23276	0.000533218	0.0147003	0.0125901	Cad/Dhfr/Gatm/Ptdss1/Gclc/Hagh	6
474	SP_2.SP_11	GO:0009306	protein secretion	22/498	472/23276	0.000589917	0.0161323	0.0138165	Erp29/Panx1/Syk/Clec4e/Serp1/Ppid/Cd34/Trem3/Cd244/Hspd1/Il17rb/Ucp2/Abl2/Csf1r/Slc16a1/Plek/Trim16/Ncl/Ms4a2/Nrxn1/Il17ra/Lgals9	22
475	SP_2.SP_11	GO:0006650	glycerophospholipid metabolic process	12/498	183/23276	0.000605454	0.0164248	0.0140669	Piga/Inpp5b/Pip4k2a/Scarb1/Ptdss1/Csf1r/Plek/Lpcat2/Pip4k2b/Smpd4/Pitpnc1/Mtmr6	12
476	SP_2.SP_11	GO:0070861	regulation of protein exit from endoplasmic reticulum	4/498	19/23276	0.000621594	0.0166928	0.0142965	Sorl1/Svip/Ube2g2/Edem1	4
477	SP_2.SP_11	GO:0051186	cofactor metabolic process	17/498	322/23276	0.000625182	0.0166928	0.0142965	Atpif1/Alas1/Shmt1/Ncf1/Haao/Tyms/Me2/Dhfr/Taldo1/Tmem14c/Hk3/Cs/Dlst/Gpd1l/Acss1/Mtr/Acaa2	17
478	SP_2.SP_11	GO:0042098	T cell proliferation	12/498	184/23276	0.000635437	0.0168341	0.0144175	Syk/Itgal/Cd244/Elf4/Cd44/Itgam/Adk/Satb1/Clec2i/H2-Ab1/Itch/Lgals9	12
479	SP_2.SP_11	GO:0010498	proteasomal protein catabolic process	18/498	353/23276	0.00065697	0.0172697	0.0147905	Erlin1/Gpx1/Sdf2l1/Psme4/Psmd7/Stil/Psen1/Svip/Ube2g2/Psmc4/Psmc2/Stt3b/Hsp90b1/Gclc/Edem1/March6/Pbk/Usp14	18
480	SP_2.SP_11	GO:0006986	response to unfolded protein	8/498	90/23276	0.00069358	0.0180918	0.0154946	Sdf2l1/Serp1/Hsp90aa1/Hspd1/Pomt2/Stt3b/Edem1/Hspa5	8
481	SP_2.SP_11	GO:0051341	regulation of oxidoreductase activity	7/498	70/23276	0.000737218	0.0190833	0.0163438	Dhfr/Hp/Szt2/Scarb1/Abl2/Cnr2/Lgals9	7
482	SP_2.SP_11	GO:0050866	negative regulation of cell activation	11/498	162/23276	0.000758286	0.019189	0.0164343	Fcgr2b/Zfp35/Cd300a/Hmgb3/Cd44/Cnr2/Milr1/H2-Ab1/Itch/Lgals9/Pglyrp1	11
483	SP_2.SP_11	GO:0031640	killing of cells of other organism	4/498	20/23276	0.000763937	0.019189	0.0164343	Elane/Ctsg/Ncf1/Trem3	4
484	SP_2.SP_11	GO:0044364	disruption of cells of other organism	4/498	20/23276	0.000763937	0.019189	0.0164343	Elane/Ctsg/Ncf1/Trem3	4
485	SP_2.SP_11	GO:0046653	tetrahydrofolate metabolic process	4/498	20/23276	0.000763937	0.019189	0.0164343	Shmt1/Tyms/Dhfr/Mtr	4
486	SP_2.SP_11	GO:0070661	leukocyte proliferation	16/498	301/23276	0.000831825	0.0207406	0.0177632	Fcgr2b/Syk/Cd300a/Itgal/Cd244/Elf4/Cd44/Hspd1/Itgam/Adk/Satb1/Ada/Clec2i/H2-Ab1/Itch/Lgals9	16
487	SP_2.SP_11	GO:0050708	regulation of protein secretion	19/498	391/23276	0.000838712	0.0207597	0.0177795	Erp29/Panx1/Syk/Clec4e/Serp1/Ppid/Cd34/Cd244/Hspd1/Il17rb/Ucp2/Abl2/Csf1r/Slc16a1/Trim16/Ncl/Nrxn1/Il17ra/Lgals9	19
488	SP_2.SP_11	GO:0032418	lysosome localization	6/498	53/23276	0.000911768	0.0224044	0.0191882	Syk/Fes/Cd300a/Btk/Ms4a2/Milr1	6
489	SP_2.SP_11	GO:0002285	lymphocyte activation involved in immune response	11/498	166/23276	0.000927021	0.0224737	0.0192475	Clec4e/Zfp35/Lgals1/Itgal/Cd244/Psen1/Clec4d/Hspd1/Ada/Lgals9/Pglyrp1	11
490	SP_2.SP_11	GO:0042119	neutrophil activation	4/498	21/23276	0.000927843	0.0224737	0.0192475	Tyrobp/Syk/Anxa3/Cd300a	4
491	SP_2.SP_11	GO:0006487	protein N-linked glycosylation	7/498	73/23276	0.000948538	0.022812	0.0195373	Mgat5/Mogs/Rpn1/Ube2g2/Ganab/Stt3b/Edem1	7
492	SP_2.SP_11	GO:0006909	phagocytosis	11/498	167/23276	0.000973734	0.023253	0.019915	Fcgr2b/Fcgr3/Elane/Syk/Myo1g/Anxa3/Cd300a/Scarb1/Abl2/Pecam1/Ano6	11
493	SP_2.SP_11	GO:1902105	regulation of leukocyte differentiation	14/498	249/23276	0.00101246	0.0240089	0.0205623	Tespa1/Tyrobp/Syk/Zfp35/Hsp90aa1/Hmgb3/Cd44/Csf1r/Zbtb16/Ada/Nfam1/Clec2i/Lgals9/Pglyrp1	14
494	SP_2.SP_11	GO:0060326	cell chemotaxis	13/498	224/23276	0.00113756	0.026788	0.0229425	Hmgb2/Fcgr3/Sell/Ccl9/Syk/C1qbp/S100a8/Trem3/Itgam/Csf3r/Il17ra/Pde4d/Ano6	13
495	SP_2.SP_11	GO:0007229	integrin-mediated signaling pathway	7/498	76/23276	0.00120486	0.0281623	0.0241195	Tyrobp/Syk/Itgal/Tec/Plek/Itgam/Itga2b	7
496	SP_2.SP_11	GO:0042455	ribonucleoside biosynthetic process	8/498	98/23276	0.00121424	0.0281623	0.0241195	Atp5g3/Cad/Atp5g1/Adssl1/Adk/Ada/Papss2/Prps2	8
497	SP_2.SP_11	GO:0051702	interaction with symbiont	6/498	56/23276	0.00122189	0.0281623	0.0241195	Elane/Ctsg/Stom/Gpx1/Ncf1/Trem3	6
498	SP_2.SP_11	GO:0042743	hydrogen peroxide metabolic process	5/498	38/23276	0.0012316	0.0281623	0.0241195	Mpo/Gpx1/Ncf1/Hp/Epx	5
499	SP_2.SP_11	GO:0045055	regulated exocytosis	11/498	172/23276	0.00123744	0.0281623	0.0241195	Syk/Anxa3/Fes/Cd300a/Psen1/Stx3/Btk/Ms4a2/Milr1/Lgals9/Rab31	11
500	SP_2.SP_11	GO:0007596	blood coagulation	11/498	173/23276	0.00129666	0.0293131	0.0251051	Fam46a/Syk/Anxa2/Cd34/Tec/F10/Plek/Papss2/Ano6/Itga2b/Hpse	11
501	SP_2.SP_11	GO:0050670	regulation of lymphocyte proliferation	12/498	200/23276	0.0013122	0.0294681	0.0252379	Fcgr2b/Syk/Cd300a/Itgal/Cd244/Cd44/Adk/Ada/Clec2i/H2-Ab1/Itch/Lgals9	12
502	SP_2.SP_11	GO:0006221	pyrimidine nucleotide biosynthetic process	4/498	23/23276	0.00132711	0.0296068	0.0253567	Dut/Cad/Shmt1/Tyms	4
503	SP_2.SP_11	GO:0009167	purine ribonucleoside monophosphate metabolic process	12/498	201/23276	0.00136918	0.0303456	0.0259894	Atpif1/Atp5g3/Pfas/Atp5g1/Ak4/Hk3/Adssl1/Ada/Prps2/Uqcrc1/Ndufs1/Ppat	12
504	SP_2.SP_11	GO:0009163	nucleoside biosynthetic process	8/498	100/23276	0.00138373	0.0304588	0.0260863	Atp5g3/Cad/Atp5g1/Adssl1/Adk/Ada/Papss2/Prps2	8
505	SP_2.SP_11	GO:0001878	response to yeast	3/498	11/23276	0.00141326	0.0304588	0.0260863	Mpo/Elane/Ncf1	3
506	SP_2.SP_11	GO:0034504	protein localization to nucleus	17/498	347/23276	0.00141541	0.0304588	0.0260863	Osbpl8/Syk/Pola2/Hsp90aa1/Nup93/Tnpo1/Nup155/Hdgf/Kpna3/Zbtb16/Kat7/Sumo3/Nup107/Rgs19/Nup88/Pik3r2/Kpna1	17
507	SP_2.SP_11	GO:0007599	hemostasis	11/498	175/23276	0.00142207	0.0304588	0.0260863	Fam46a/Syk/Anxa2/Cd34/Tec/F10/Plek/Papss2/Ano6/Itga2b/Hpse	11
508	SP_2.SP_11	GO:0009126	purine nucleoside monophosphate metabolic process	12/498	202/23276	0.00142818	0.0304588	0.0260863	Atpif1/Atp5g3/Pfas/Atp5g1/Ak4/Hk3/Adssl1/Ada/Prps2/Uqcrc1/Ndufs1/Ppat	12
509	SP_2.SP_11	GO:0032944	regulation of mononuclear cell proliferation	12/498	202/23276	0.00142818	0.0304588	0.0260863	Fcgr2b/Syk/Cd300a/Itgal/Cd244/Cd44/Adk/Ada/Clec2i/H2-Ab1/Itch/Lgals9	12
510	SP_2.SP_11	GO:0030217	T cell differentiation	13/498	230/23276	0.00144347	0.0305925	0.0262008	Tespa1/Syk/Fut7/Clec4e/Zfp35/Hsp90aa1/Clec4d/Cd44/Abl2/Zbtb16/Satb1/Ada/Lgals9	13
511	SP_2.SP_11	GO:0006261	DNA-dependent DNA replication	8/498	101/23276	0.00147525	0.0306527	0.0262524	Prim2/Pola2/Orc6/Pcna/Prim1/Mcm10/Rfc4/Dach1	8
512	SP_2.SP_11	GO:0035966	response to topologically incorrect protein	8/498	101/23276	0.00147525	0.0306527	0.0262524	Sdf2l1/Serp1/Hsp90aa1/Hspd1/Pomt2/Stt3b/Edem1/Hspa5	8
513	SP_2.SP_11	GO:0006399	tRNA metabolic process	10/498	150/23276	0.00149309	0.0306527	0.0262524	Lars2/Farsa/Hars/Iars2/Mto1/Trmt6/Rars/Wdr4/Tars/Sepsecs	10
514	SP_2.SP_11	GO:0051250	negative regulation of lymphocyte activation	9/498	125/23276	0.00149435	0.0306527	0.0262524	Fcgr2b/Zfp35/Cd300a/Hmgb3/Cd44/H2-Ab1/Itch/Lgals9/Pglyrp1	9
515	SP_2.SP_11	GO:0042254	ribosome biogenesis	13/498	231/23276	0.00150055	0.0306527	0.0262524	Nhp2/Nol9/C1qbp/Mrpl20/Ddx21/Gnl3/Nup88/Bysl/Ncl/Skiv2l2/Mettl15/Ftsj3/Dis3l	13
516	SP_2.SP_11	GO:1901565	organonitrogen compound catabolic process	13/498	231/23276	0.00150055	0.0306527	0.0262524	Dut/Hdc/Shmt1/Ncf1/Cd44/Scarb1/Ada/Smpd4/Prodh/Pde4d/Ppat/Gm2a/Pglyrp1	13
517	SP_2.SP_11	GO:0009161	ribonucleoside monophosphate metabolic process	12/498	204/23276	0.00155248	0.0315238	0.0269984	Atpif1/Atp5g3/Pfas/Atp5g1/Ak4/Hk3/Adssl1/Ada/Prps2/Uqcrc1/Ndufs1/Ppat	12
518	SP_2.SP_11	GO:1904292	regulation of ERAD pathway	4/498	24/23276	0.00156585	0.0315324	0.0270058	Svip/Ube2g2/Edem1/Usp14	4
519	SP_2.SP_11	GO:1901659	glycosyl compound biosynthetic process	8/498	102/23276	0.00157151	0.0315324	0.0270058	Atp5g3/Cad/Atp5g1/Adssl1/Adk/Ada/Papss2/Prps2	8
520	SP_2.SP_11	GO:0050867	positive regulation of cell activation	15/498	291/23276	0.00161865	0.0322872	0.0276523	Tespa1/Syk/Lgals1/Itgal/Hsp90aa1/Cd244/Hspd1/Zbtb16/Plek/Adk/Ada/Clec2i/Ms4a2/H2-Ab1/Lgals9	15
521	SP_2.SP_11	GO:0042742	defense response to bacterium	14/498	262/23276	0.0016384	0.0323102	0.027672	Plac8/Hmgb2/Elane/Ctsg/Ncf1/Syk/Clec4e/Anxa3/Hp/Trem3/Clec4d/Slpi/Lgals9/Pglyrp1	14
522	SP_2.SP_11	GO:0030099	myeloid cell differentiation	17/498	352/23276	0.00164775	0.0323102	0.027672	Hmgb2/Atpif1/Sfxn1/Tyrobp/Anxa2/Fes/Psen1/Hmgb3/Pip4k2a/Tmem14c/Csf1r/Ctr9/Zbtb16/Itgam/Clec2i/Rcor1/Csf3r	17
523	SP_2.SP_11	GO:0043112	receptor metabolic process	10/498	152/23276	0.00164838	0.0323102	0.027672	Ramp1/Syk/Anxa2/Psen1/Tbc1d5/Adrbk2/Kif16b/Rab31/Gria3/Arfgef2	10
524	SP_2.SP_11	GO:0040017	positive regulation of locomotion	20/498	448/23276	0.00172102	0.0335402	0.0287254	Elane/Arhgef39/Sell/Pak1/Anxa3/Tmsb4x/Lgals1/C1qbp/Mapk8/Fgfr1op/P4hb/Csf1r/Sema3d/Hdac7/Stx3/Hspa5/Lgals9/Pecam1/Ano6/Itga2b	20
525	SP_2.SP_11	GO:0098754	detoxification	6/498	60/23276	0.00175372	0.033982	0.0291038	Mpo/Gpx1/Dhfr/Mt1/Szt2/Gsr	6
526	SP_2.SP_11	GO:0006839	mitochondrial transport	12/498	208/23276	0.00182791	0.0339931	0.0291133	Atpif1/Slc25a5/Ugcg/Hsp90aa1/Psen1/Timm50/Stard7/Tmem14c/Ucp2/Mtch2/Tomm40/Acaa2	12
527	SP_2.SP_11	GO:0000303	response to superoxide	4/498	25/23276	0.00183291	0.0339931	0.0291133	Mpo/Dhfr/Szt2/Ucp2	4
528	SP_2.SP_11	GO:0006760	folic acid-containing compound metabolic process	4/498	25/23276	0.00183291	0.0339931	0.0291133	Shmt1/Tyms/Dhfr/Mtr	4
529	SP_2.SP_11	GO:0036230	granulocyte activation	4/498	25/23276	0.00183291	0.0339931	0.0291133	Tyrobp/Syk/Anxa3/Cd300a	4
530	SP_2.SP_11	GO:0044110	growth involved in symbiotic interaction	4/498	25/23276	0.00183291	0.0339931	0.0291133	Mpo/Elane/Ctsg/Pglyrp1	4
531	SP_2.SP_11	GO:0044116	growth of symbiont involved in interaction with host	4/498	25/23276	0.00183291	0.0339931	0.0291133	Mpo/Elane/Ctsg/Pglyrp1	4
532	SP_2.SP_11	GO:0044117	growth of symbiont in host	4/498	25/23276	0.00183291	0.0339931	0.0291133	Mpo/Elane/Ctsg/Pglyrp1	4
533	SP_2.SP_11	GO:0002283	neutrophil activation involved in immune response	3/498	12/23276	0.00185454	0.0339931	0.0291133	Tyrobp/Syk/Anxa3	3
534	SP_2.SP_11	GO:1904152	regulation of retrograde protein transport, ER to cytosol	3/498	12/23276	0.00185454	0.0339931	0.0291133	Svip/Ube2g2/Edem1	3
535	SP_2.SP_11	GO:1904293	negative regulation of ERAD pathway	3/498	12/23276	0.00185454	0.0339931	0.0291133	Svip/Ube2g2/Usp14	3
536	SP_2.SP_11	GO:0042060	wound healing	16/498	326/23276	0.00189699	0.0345843	0.0296196	Gpx1/Fam46a/Syk/Pak1/Anxa2/Cflar/Cd34/Tec/Cd44/F10/Plek/Papss2/Pecam1/Ano6/Itga2b/Hpse	16
537	SP_2.SP_11	GO:0006979	response to oxidative stress	16/498	327/23276	0.0019564	0.0354768	0.0303839	Mpo/Gpx1/Dhfr/Hp/Psen1/Atrn/Szt2/Mapk8/Ucp2/P4hb/Hk3/Btk/Lonp1/Gclc/Epx/Mtr	16
538	SP_2.SP_11	GO:0070663	regulation of leukocyte proliferation	12/498	210/23276	0.00197997	0.0357132	0.0305865	Fcgr2b/Syk/Cd300a/Itgal/Cd244/Cd44/Adk/Ada/Clec2i/H2-Ab1/Itch/Lgals9	12
539	SP_2.SP_11	GO:0002698	negative regulation of immune effector process	8/498	106/23276	0.00200735	0.0360155	0.0308454	Fcgr2b/Zfp35/Cd300a/C1qbp/Susd4/Itch/Lgals9/Pglyrp1	8
540	SP_2.SP_11	GO:1900407	regulation of cellular response to oxidative stress	6/498	62/23276	0.0020777	0.0370814	0.0317582	Gpx1/Dhfr/Hp/Szt2/P4hb/Hk3	6
541	SP_2.SP_11	GO:0000305	response to oxygen radical	4/498	26/23276	0.00212993	0.0372514	0.0319038	Mpo/Dhfr/Szt2/Ucp2	4
542	SP_2.SP_11	GO:0006767	water-soluble vitamin metabolic process	4/498	26/23276	0.00212993	0.0372514	0.0319038	Shmt1/Dhfr/Gclc/Mtr	4
543	SP_2.SP_11	GO:0043954	cellular component maintenance	4/498	26/23276	0.00212993	0.0372514	0.0319038	Abl2/Csf1r/Wdhd1/Supv3l1	4
544	SP_2.SP_11	GO:0006576	cellular biogenic amine metabolic process	7/498	84/23276	0.00215754	0.0372514	0.0319038	Hdc/Haao/Scarb1/Srm/Lpcat2/Smpd4/Azin1	7
545	SP_2.SP_11	GO:0006406	mRNA export from nucleus	5/498	43/23276	0.00216412	0.0372514	0.0319038	Nup93/Ddx39/Nup155/Nup107/Nup88	5
546	SP_2.SP_11	GO:0043300	regulation of leukocyte degranulation	5/498	43/23276	0.00216412	0.0372514	0.0319038	Syk/Fes/Cd300a/Ms4a2/Lgals9	5
547	SP_2.SP_11	GO:0071427	mRNA-containing ribonucleoprotein complex export from nucleus	5/498	43/23276	0.00216412	0.0372514	0.0319038	Nup93/Ddx39/Nup155/Nup107/Nup88	5
548	SP_2.SP_11	GO:1901657	glycosyl compound metabolic process	15/498	301/23276	0.00224366	0.0384254	0.0329093	Atpif1/Atp5g3/Cad/Atp5g1/Tk1/Fuca2/Ak4/Hk3/Adssl1/Adk/Ada/Papss2/Prps2/Uqcrc1/Ndufs1	15
549	SP_2.SP_11	GO:0042176	regulation of protein catabolic process	16/498	332/23276	0.00227733	0.0388062	0.0332354	Serpinb1a/Atpif1/Gpx1/Anxa2/Sorl1/Stil/Psen1/Svip/Ube2g2/Sumo3/Gclc/Edem1/Azin1/Itch/Pbk/Usp14	16
550	SP_2.SP_11	GO:0042451	purine nucleoside biosynthetic process	7/498	85/23276	0.00230876	0.0389503	0.0333589	Atp5g3/Atp5g1/Adssl1/Adk/Ada/Papss2/Prps2	7
551	SP_2.SP_11	GO:0046129	purine ribonucleoside biosynthetic process	7/498	85/23276	0.00230876	0.0389503	0.0333589	Atp5g3/Atp5g1/Adssl1/Adk/Ada/Papss2/Prps2	7
552	SP_2.SP_11	GO:0002523	leukocyte migration involved in inflammatory response	3/498	13/23276	0.00237281	0.0390592	0.0334521	Elane/S100a8/Itgam	3
553	SP_2.SP_11	GO:0046033	AMP metabolic process	3/498	13/23276	0.00237281	0.0390592	0.0334521	Ak4/Adssl1/Prps2	3
554	SP_2.SP_11	GO:0046112	nucleobase biosynthetic process	3/498	13/23276	0.00237281	0.0390592	0.0334521	Cad/Shmt1/Ada	3
555	SP_2.SP_11	GO:0046931	pore complex assembly	3/498	13/23276	0.00237281	0.0390592	0.0334521	Nup93/Nup107/Ano6	3
556	SP_2.SP_11	GO:1900037	regulation of cellular response to hypoxia	3/498	13/23276	0.00237281	0.0390592	0.0334521	Chchd2/Cd34/Hyou1	3
557	SP_2.SP_11	GO:0006732	coenzyme metabolic process	14/498	273/23276	0.00239364	0.0392117	0.0335828	Shmt1/Ncf1/Haao/Tyms/Me2/Dhfr/Taldo1/Hk3/Cs/Dlst/Gpd1l/Acss1/Mtr/Acaa2	14
558	SP_2.SP_11	GO:0002437	inflammatory response to antigenic stimulus	6/498	64/23276	0.00244492	0.0398593	0.0341374	Fcgr2b/Hmgb2/Fcgr3/Elane/Gpx1/Zfp35	6
559	SP_2.SP_11	GO:0050820	positive regulation of coagulation	4/498	27/23276	0.00245856	0.0398898	0.0341635	Psen1/Plek/Ano6/Hpse	4
560	SP_2.SP_11	GO:0002697	regulation of immune effector process	18/498	398/23276	0.00249703	0.0403211	0.0345329	Fcgr2b/Fcgr3/Stom/Syk/Cpa3/Zfp35/Fes/Cd300a/C1qbp/Cd244/Nup93/Hspd1/Tnik/Ms4a2/Susd4/Itch/Lgals9/Pglyrp1	18
561	SP_2.SP_11	GO:0050728	negative regulation of inflammatory response	8/498	110/23276	0.00253318	0.040711	0.0348668	Fcgr2b/Gpx1/Cd44/Cnr2/Ada/Pbk/Lgals9/Pglyrp1	8
562	SP_2.SP_11	GO:0032653	regulation of interleukin-10 production	5/498	45/23276	0.00265252	0.0422287	0.0361666	Fcgr2b/Cd34/Hspd1/Epx/Lgals9	5
563	SP_2.SP_11	GO:0038083	peptidyl-tyrosine autophosphorylation	5/498	45/23276	0.00265252	0.0422287	0.0361666	Syk/Fes/Tec/Abl2/Btk	5
564	SP_2.SP_11	GO:0051251	positive regulation of lymphocyte activation	13/498	247/23276	0.00269996	0.0427831	0.0366414	Tespa1/Syk/Lgals1/Itgal/Hsp90aa1/Cd244/Hspd1/Zbtb16/Adk/Ada/Clec2i/H2-Ab1/Lgals9	13
565	SP_2.SP_11	GO:0000302	response to reactive oxygen species	10/498	163/23276	0.00275293	0.0434195	0.0371865	Mpo/Gpx1/Dhfr/Hp/Szt2/Mapk8/Ucp2/Hk3/Btk/Mtr	10
566	SP_2.SP_11	GO:2001233	regulation of apoptotic signaling pathway	17/498	370/23276	0.00276743	0.0434461	0.0372093	Hmgb2/Ybx3/Atpif1/Slc25a5/Gpx1/Erp29/Cflar/S100a8/Psen1/Ppp2r1b/Cd44/Mapk8/Hyou1/P4hb/Gclc/Eef1e1/Acaa2	17
567	SP_2.SP_11	GO:0072528	pyrimidine-containing compound biosynthetic process	4/498	28/23276	0.00282041	0.0438754	0.0375769	Dut/Cad/Shmt1/Tyms	4
568	SP_2.SP_11	GO:0002696	positive regulation of leukocyte activation	14/498	278/23276	0.00282136	0.0438754	0.0375769	Tespa1/Syk/Lgals1/Itgal/Hsp90aa1/Cd244/Hspd1/Zbtb16/Adk/Ada/Clec2i/Ms4a2/H2-Ab1/Lgals9	14
569	SP_2.SP_11	GO:0046488	phosphatidylinositol metabolic process	8/498	112/23276	0.00283359	0.0438754	0.0375769	Piga/Inpp5b/Pip4k2a/Csf1r/Plek/Pip4k2b/Pitpnc1/Mtmr6	8
570	SP_2.SP_11	GO:1902882	regulation of response to oxidative stress	6/498	66/23276	0.0028589	0.0440661	0.0377402	Gpx1/Dhfr/Hp/Szt2/P4hb/Hk3	6
571	SP_2.SP_11	GO:1903035	negative regulation of response to wounding	10/498	164/23276	0.0028772	0.0441475	0.03781	Fcgr2b/Gpx1/Anxa2/Cd34/Cd44/Cnr2/Ada/Pbk/Lgals9/Pglyrp1	10
572	SP_2.SP_11	GO:0022038	corpus callosum development	3/498	14/23276	0.00297227	0.0451972	0.038709	Szt2/Zeb2/Ptprs	3
573	SP_2.SP_11	GO:0050857	positive regulation of antigen receptor-mediated signaling pathway	3/498	14/23276	0.00297227	0.0451972	0.038709	Tespa1/Ada/Nfam1	3
574	SP_2.SP_11	GO:0072657	protein localization to membrane	17/498	373/23276	0.00300474	0.0453512	0.0388409	Ramp1/Osbpl8/Stom/Ncf1/Pak1/Anxa2/Itgal/Hsp90aa1/Zfyve27/Atp1b3/Tnik/Clec2i/Stx3/Pik3r2/Nrxn1/Rab31/Lin7c	17
575	SP_2.SP_11	GO:0032102	negative regulation of response to external stimulus	14/498	280/23276	0.00300915	0.0453512	0.0388409	Fcgr2b/Gpx1/Anxa2/C1qbp/Cd34/Cd44/Cnr2/Sema3d/Ada/Nrxn1/Itch/Pbk/Lgals9/Pglyrp1	14
576	SP_2.SP_11	GO:0046632	alpha-beta T cell differentiation	7/498	90/23276	0.00319114	0.0478813	0.0410077	Syk/Fut7/Zfp35/Abl2/Zbtb16/Satb1/Ada	7
577	SP_2.SP_11	GO:0010043	response to zinc ion	4/498	29/23276	0.00321707	0.0480576	0.0411588	Haao/Mt1/Crip1/Slc30a5	4
578	SP_2.SP_11	GO:0034599	cellular response to oxidative stress	11/498	195/23276	0.00331264	0.0490895	0.0420425	Mpo/Gpx1/Dhfr/Hp/Szt2/Mapk8/P4hb/Hk3/Btk/Lonp1/Mtr	11
579	SP_2.SP_11	GO:0043434	response to peptide hormone	13/498	253/23276	0.0033151	0.0490895	0.0420425	Ybx1/Osbpl8/Cad/Rangap1/Ptpre/Pak1/Gatm/Eif2b1/Cacybp/Cyc1/Trim16/Pik3r2/Rab31	13
580	SP_2.SP_4	GO:0007159	leukocyte cell-cell adhesion	49/546	476/23276	3.55714e-18	4.23409e-15	3.60824e-15	Flt3/Tespa1/Itgal/Selplg/Satb1/Cd48/H2-DMa/Rasal3/Nlrc3/Coro1a/Cd27/Cd44/Cd244/Lck/Btla/Fut7/Itgb7/Itgam/Tnfrsf21/Lgals1/Lcp1/Icos/Runx2/Lag3/Ly9/Syk/Lax1/Cd4/Dpp4/Rag2/Ifnar1/Rhoh/Cd1d1/Clec2i/Cd6/Elf4/Cd300a/Ccr7/Abl2/Il4ra/Pag1/Txk/Clec4e/Ctps/Card11/Bmi1/Ceacam1/Ctla2a/Prdx2	49
581	SP_2.SP_4	GO:0042110	T cell activation	47/546	441/23276	4.46183e-18	4.23409e-15	3.60824e-15	Flt3/Tespa1/Itgal/Satb1/Cd48/H2-DMa/Rasal3/Nlrc3/Coro1a/Cd27/Cd44/Cd244/Lck/Btla/Fut7/Itgam/Tnfrsf21/Lgals1/Lcp1/Icos/Runx2/Lag3/Ly9/Syk/Lax1/Cd4/Dpp4/Rag2/Ifnar1/Rhoh/Cd1d1/Clec2i/Cd6/Elf4/Cd300a/Ccr7/Abl2/Il4ra/Pag1/Txk/Clec4e/Ctps/Card11/Bmi1/Ceacam1/Ctla2a/Prdx2	47
582	SP_2.SP_4	GO:0070489	T cell aggregation	47/546	441/23276	4.46183e-18	4.23409e-15	3.60824e-15	Flt3/Tespa1/Itgal/Satb1/Cd48/H2-DMa/Rasal3/Nlrc3/Coro1a/Cd27/Cd44/Cd244/Lck/Btla/Fut7/Itgam/Tnfrsf21/Lgals1/Lcp1/Icos/Runx2/Lag3/Ly9/Syk/Lax1/Cd4/Dpp4/Rag2/Ifnar1/Rhoh/Cd1d1/Clec2i/Cd6/Elf4/Cd300a/Ccr7/Abl2/Il4ra/Pag1/Txk/Clec4e/Ctps/Card11/Bmi1/Ceacam1/Ctla2a/Prdx2	47
583	SP_2.SP_4	GO:0071593	lymphocyte aggregation	47/546	442/23276	4.88643e-18	4.23409e-15	3.60824e-15	Flt3/Tespa1/Itgal/Satb1/Cd48/H2-DMa/Rasal3/Nlrc3/Coro1a/Cd27/Cd44/Cd244/Lck/Btla/Fut7/Itgam/Tnfrsf21/Lgals1/Lcp1/Icos/Runx2/Lag3/Ly9/Syk/Lax1/Cd4/Dpp4/Rag2/Ifnar1/Rhoh/Cd1d1/Clec2i/Cd6/Elf4/Cd300a/Ccr7/Abl2/Il4ra/Pag1/Txk/Clec4e/Ctps/Card11/Bmi1/Ceacam1/Ctla2a/Prdx2	47
584	SP_2.SP_4	GO:0070486	leukocyte aggregation	47/546	449/23276	9.16426e-18	6.35266e-15	5.41366e-15	Flt3/Tespa1/Itgal/Satb1/Cd48/H2-DMa/Rasal3/Nlrc3/Coro1a/Cd27/Cd44/Cd244/Lck/Btla/Fut7/Itgam/Tnfrsf21/Lgals1/Lcp1/Icos/Runx2/Lag3/Ly9/Syk/Lax1/Cd4/Dpp4/Rag2/Ifnar1/Rhoh/Cd1d1/Clec2i/Cd6/Elf4/Cd300a/Ccr7/Abl2/Il4ra/Pag1/Txk/Clec4e/Ctps/Card11/Bmi1/Ceacam1/Ctla2a/Prdx2	47
585	SP_2.SP_4	GO:0050865	regulation of cell activation	45/546	482/23276	3.4358e-15	1.98474e-12	1.69138e-12	Flt3/Tespa1/Itgal/H2-DMa/Rasal3/Plek/Milr1/Coro1a/Cd27/Cd44/Cd244/Lck/Btla/Tnfrsf21/Lgals1/Icos/Samsn1/Nfam1/Lag3/Ptpre/Syk/Tnfrsf13b/Lax1/Cd4/Dpp4/Mef2c/Lyn/Cd1d1/Vav3/Clec2i/Cd6/Cnr2/Cd300a/Ccr7/Il4ra/Pag1/Fcgr2b/Txk/Card11/Bmi1/Ceacam1/Ctla2a/Slc39a10/Fes/Prdx2	45
586	SP_2.SP_4	GO:0002694	regulation of leukocyte activation	43/546	446/23276	4.65455e-15	2.30467e-12	1.96401e-12	Flt3/Tespa1/Itgal/H2-DMa/Rasal3/Milr1/Coro1a/Cd27/Cd44/Cd244/Lck/Btla/Tnfrsf21/Lgals1/Icos/Samsn1/Nfam1/Lag3/Ptpre/Syk/Tnfrsf13b/Lax1/Cd4/Dpp4/Mef2c/Lyn/Cd1d1/Vav3/Clec2i/Cd6/Cnr2/Cd300a/Ccr7/Il4ra/Pag1/Fcgr2b/Card11/Bmi1/Ceacam1/Ctla2a/Slc39a10/Fes/Prdx2	43
587	SP_2.SP_4	GO:0051249	regulation of lymphocyte activation	39/546	382/23276	1.41901e-14	6.14785e-12	5.23912e-12	Flt3/Tespa1/Itgal/H2-DMa/Rasal3/Coro1a/Cd27/Cd44/Cd244/Lck/Btla/Tnfrsf21/Lgals1/Icos/Samsn1/Nfam1/Lag3/Syk/Tnfrsf13b/Lax1/Cd4/Dpp4/Mef2c/Lyn/Cd1d1/Vav3/Clec2i/Cd6/Cd300a/Ccr7/Il4ra/Pag1/Fcgr2b/Card11/Bmi1/Ceacam1/Ctla2a/Slc39a10/Prdx2	39
588	SP_2.SP_4	GO:0050863	regulation of T cell activation	30/546	257/23276	5.35646e-13	2.06283e-10	1.75792e-10	Tespa1/Itgal/H2-DMa/Rasal3/Coro1a/Cd27/Cd44/Cd244/Lck/Btla/Tnfrsf21/Lgals1/Icos/Lag3/Syk/Lax1/Cd4/Dpp4/Cd1d1/Clec2i/Cd6/Cd300a/Ccr7/Il4ra/Pag1/Card11/Bmi1/Ceacam1/Ctla2a/Prdx2	30
589	SP_2.SP_4	GO:0034110	regulation of homotypic cell-cell adhesion	31/546	279/23276	8.23277e-13	2.85348e-10	2.4317e-10	Tespa1/Itgal/H2-DMa/Rasal3/Coro1a/Cd27/Cd44/Cd244/Lck/Btla/Tnfrsf21/Lgals1/Icos/Lag3/Syk/Lax1/Cd4/Dpp4/Lyn/Cd1d1/Clec2i/Cd6/Cd300a/Ccr7/Il4ra/Pag1/Card11/Bmi1/Ceacam1/Ctla2a/Prdx2	31
590	SP_2.SP_4	GO:0002768	immune response-regulating cell surface receptor signaling pathway	23/546	151/23276	1.10437e-12	3.47976e-10	2.96541e-10	Tespa1/Ubash3a/Lck/Btla/Tnfrsf21/Elf1/Nfam1/Themis2/Syk/Lax1/Myo1g/Plekha1/Mef2c/Lyn/Vav3/Clec2i/Cd300a/Ccr7/Dennd1b/Txk/Clec4e/Cd79b/Slc39a10	23
591	SP_2.SP_4	GO:0046651	lymphocyte proliferation	31/546	286/23276	1.59236e-12	4.25956e-10	3.62995e-10	Flt3/Itgal/Satb1/Rasal3/Coro1a/Cd27/Cd44/Cd244/Btla/Itgam/Tnfrsf21/Syk/Tnfrsf13b/Cd4/Rag2/Mef2c/Lyn/Cd1d1/Vav3/Clec2i/Cd6/Elf4/Cd300a/Ccr7/Fcgr2b/Ctps/Card11/Bmi1/Ceacam1/Slc39a10/Prdx2	31
592	SP_2.SP_4	GO:1903037	regulation of leukocyte cell-cell adhesion	30/546	268/23276	1.59764e-12	4.25956e-10	3.62995e-10	Tespa1/Itgal/H2-DMa/Rasal3/Coro1a/Cd27/Cd44/Cd244/Lck/Btla/Tnfrsf21/Lgals1/Icos/Lag3/Syk/Lax1/Cd4/Dpp4/Cd1d1/Clec2i/Cd6/Cd300a/Ccr7/Il4ra/Pag1/Card11/Bmi1/Ceacam1/Ctla2a/Prdx2	30
593	SP_2.SP_4	GO:0032943	mononuclear cell proliferation	31/546	288/23276	1.91523e-12	4.74155e-10	4.04069e-10	Flt3/Itgal/Satb1/Rasal3/Coro1a/Cd27/Cd44/Cd244/Btla/Itgam/Tnfrsf21/Syk/Tnfrsf13b/Cd4/Rag2/Mef2c/Lyn/Cd1d1/Vav3/Clec2i/Cd6/Elf4/Cd300a/Ccr7/Fcgr2b/Ctps/Card11/Bmi1/Ceacam1/Slc39a10/Prdx2	31
594	SP_2.SP_4	GO:0070661	leukocyte proliferation	31/546	301/23276	6.11169e-12	1.41221e-09	1.20347e-09	Flt3/Itgal/Satb1/Rasal3/Coro1a/Cd27/Cd44/Cd244/Btla/Itgam/Tnfrsf21/Syk/Tnfrsf13b/Cd4/Rag2/Mef2c/Lyn/Cd1d1/Vav3/Clec2i/Cd6/Elf4/Cd300a/Ccr7/Fcgr2b/Ctps/Card11/Bmi1/Ceacam1/Slc39a10/Prdx2	31
595	SP_2.SP_4	GO:0050851	antigen receptor-mediated signaling pathway	20/546	125/23276	1.31398e-11	2.8464e-09	2.42567e-09	Tespa1/Ubash3a/Lck/Tnfrsf21/Elf1/Nfam1/Themis2/Syk/Lax1/Plekha1/Mef2c/Lyn/Vav3/Clec2i/Cd300a/Ccr7/Dennd1b/Txk/Cd79b/Slc39a10	20
596	SP_2.SP_4	GO:0002429	immune response-activating cell surface receptor signaling pathway	21/546	141/23276	1.66162e-11	3.38775e-09	2.887e-09	Tespa1/Ubash3a/Lck/Tnfrsf21/Elf1/Nfam1/Themis2/Syk/Lax1/Myo1g/Plekha1/Mef2c/Lyn/Vav3/Clec2i/Cd300a/Ccr7/Dennd1b/Txk/Cd79b/Slc39a10	21
597	SP_2.SP_4	GO:0022407	regulation of cell-cell adhesion	33/546	358/23276	2.58763e-11	4.98262e-09	4.24613e-09	Tespa1/Itgal/H2-DMa/Rasal3/Coro1a/Cd27/Cd44/Cd244/Lck/Btla/Tnfrsf21/Lgals1/Icos/Lag3/Syk/Lax1/Cd4/Dpp4/Lyn/Cd1d1/Clec2i/Cd6/Cd300a/Ccr7/Abl2/Il4ra/Pag1/Gcnt2/Card11/Bmi1/Ceacam1/Ctla2a/Prdx2	33
598	SP_2.SP_4	GO:0034112	positive regulation of homotypic cell-cell adhesion	21/546	166/23276	3.8032e-10	6.62475e-08	5.64553e-08	Tespa1/Itgal/H2-DMa/Rasal3/Coro1a/Cd27/Cd44/Cd244/Lck/Lgals1/Icos/Syk/Cd4/Dpp4/Cd1d1/Cd6/Ccr7/Il4ra/Card11/Bmi1/Ceacam1	21
599	SP_2.SP_4	GO:0050670	regulation of lymphocyte proliferation	23/546	200/23276	3.82271e-10	6.62475e-08	5.64553e-08	Itgal/Rasal3/Coro1a/Cd44/Cd244/Btla/Tnfrsf21/Syk/Tnfrsf13b/Cd4/Mef2c/Lyn/Cd1d1/Vav3/Clec2i/Cd6/Cd300a/Ccr7/Fcgr2b/Card11/Bmi1/Ceacam1/Slc39a10	23
600	SP_2.SP_4	GO:0032944	regulation of mononuclear cell proliferation	23/546	202/23276	4.66372e-10	7.49931e-08	6.39082e-08	Itgal/Rasal3/Coro1a/Cd44/Cd244/Btla/Tnfrsf21/Syk/Tnfrsf13b/Cd4/Mef2c/Lyn/Cd1d1/Vav3/Clec2i/Cd6/Cd300a/Ccr7/Fcgr2b/Card11/Bmi1/Ceacam1/Slc39a10	23
601	SP_2.SP_4	GO:1903039	positive regulation of leukocyte cell-cell adhesion	21/546	168/23276	4.76009e-10	7.49931e-08	6.39082e-08	Tespa1/Itgal/H2-DMa/Rasal3/Coro1a/Cd27/Cd44/Cd244/Lck/Lgals1/Icos/Syk/Cd4/Dpp4/Cd1d1/Cd6/Ccr7/Il4ra/Card11/Bmi1/Ceacam1	21
602	SP_2.SP_4	GO:0070663	regulation of leukocyte proliferation	23/546	210/23276	1.00789e-09	1.51885e-07	1.29435e-07	Itgal/Rasal3/Coro1a/Cd44/Cd244/Btla/Tnfrsf21/Syk/Tnfrsf13b/Cd4/Mef2c/Lyn/Cd1d1/Vav3/Clec2i/Cd6/Cd300a/Ccr7/Fcgr2b/Card11/Bmi1/Ceacam1/Slc39a10	23
603	SP_2.SP_4	GO:0030217	T cell differentiation	24/546	230/23276	1.17124e-09	1.69147e-07	1.44145e-07	Flt3/Tespa1/Satb1/H2-DMa/Cd27/Cd44/Lck/Fut7/Runx2/Ly9/Syk/Cd4/Rag2/Rhoh/Cd1d1/Ccr7/Abl2/Il4ra/Txk/Clec4e/Card11/Bmi1/Ctla2a/Prdx2	24
604	SP_2.SP_4	GO:0050870	positive regulation of T cell activation	20/546	161/23276	1.38025e-09	1.91357e-07	1.63072e-07	Tespa1/Itgal/H2-DMa/Rasal3/Coro1a/Cd27/Cd244/Lck/Lgals1/Icos/Syk/Cd4/Dpp4/Cd1d1/Cd6/Ccr7/Il4ra/Card11/Bmi1/Ceacam1	20
605	SP_2.SP_4	GO:0002764	immune response-regulating signaling pathway	25/546	256/23276	2.10678e-09	2.8085e-07	2.39337e-07	Tespa1/Ubash3a/Lck/Btla/Unc93b1/Tnfrsf21/Elf1/Tlr7/Nfam1/Themis2/Syk/Lax1/Myo1g/Plekha1/Mef2c/Lyn/Vav3/Clec2i/Cd300a/Ccr7/Dennd1b/Txk/Clec4e/Cd79b/Slc39a10	25
606	SP_2.SP_4	GO:0022409	positive regulation of cell-cell adhesion	22/546	201/23276	2.36016e-09	3.02974e-07	2.58191e-07	Tespa1/Itgal/H2-DMa/Rasal3/Coro1a/Cd27/Cd44/Cd244/Lck/Lgals1/Icos/Syk/Cd4/Dpp4/Cd1d1/Cd6/Ccr7/Il4ra/Gcnt2/Card11/Bmi1/Ceacam1	22
607	SP_2.SP_4	GO:0042098	T cell proliferation	21/546	184/23276	2.55528e-09	3.16307e-07	2.69553e-07	Itgal/Satb1/Rasal3/Coro1a/Cd44/Cd244/Btla/Itgam/Tnfrsf21/Syk/Cd4/Cd1d1/Clec2i/Cd6/Elf4/Ccr7/Ctps/Card11/Bmi1/Ceacam1/Prdx2	21
608	SP_2.SP_4	GO:0051251	positive regulation of lymphocyte activation	24/546	247/23276	4.89245e-09	5.84732e-07	4.98302e-07	Tespa1/Itgal/H2-DMa/Rasal3/Coro1a/Cd27/Cd244/Lck/Lgals1/Icos/Syk/Cd4/Dpp4/Mef2c/Cd1d1/Vav3/Clec2i/Cd6/Ccr7/Il4ra/Card11/Bmi1/Ceacam1/Slc39a10	24
609	SP_2.SP_4	GO:1903706	regulation of hemopoiesis	28/546	342/23276	1.18487e-08	1.36892e-06	1.16658e-06	Flt3/Tespa1/Tyrobp/H2-DMa/Gpr171/Cd27/Cd44/Ctr9/Ccl3/Lck/Hoxa9/Csf3r/Nfam1/Syk/Hmgb2/Mef2c/Notch1/Lyn/Cd1d1/Clec2i/Ccr7/Il4ra/Csf1r/Card11/Bmi1/Ctla2a/Fes/Prdx2	28
610	SP_2.SP_4	GO:0002757	immune response-activating signal transduction	23/546	244/23276	1.81584e-08	1.98898e-06	1.69498e-06	Tespa1/Ubash3a/Lck/Unc93b1/Tnfrsf21/Elf1/Tlr7/Nfam1/Themis2/Syk/Lax1/Myo1g/Plekha1/Mef2c/Lyn/Vav3/Clec2i/Cd300a/Ccr7/Dennd1b/Txk/Cd79b/Slc39a10	23
611	SP_2.SP_4	GO:0030098	lymphocyte differentiation	28/546	349/23276	1.83633e-08	1.98898e-06	1.69498e-06	Flt3/Tespa1/Satb1/H2-DMa/Cd27/Cd44/Lck/Cbfb/Fut7/Lgals1/Nfam1/Runx2/Ly9/Syk/Cd4/Rag2/Hdac7/Rhoh/Cd1d1/Ccr7/Abl2/Il4ra/Txk/Clec4e/Card11/Bmi1/Ctla2a/Prdx2	28
612	SP_2.SP_4	GO:0050778	positive regulation of immune response	32/546	444/23276	2.30522e-08	2.42118e-06	2.0633e-06	Tespa1/Ubash3a/H2-DMa/Tmem173/Cd44/Lck/Unc93b1/Tnfrsf21/Elf1/Tlr7/Nfam1/Themis2/Lag3/Syk/Cfp/Hmgb2/Lax1/Cd4/Myo1g/Plekha1/Mef2c/Lyn/Cd1d1/Vav3/Clec2i/Cd300a/Ccr7/Dennd1b/Il4ra/Txk/Cd79b/Slc39a10	32
613	SP_2.SP_4	GO:0050867	positive regulation of cell activation	25/546	291/23276	2.81168e-08	2.86626e-06	2.44259e-06	Tespa1/Itgal/H2-DMa/Rasal3/Plek/Coro1a/Cd27/Cd244/Lck/Lgals1/Icos/Syk/Cd4/Dpp4/Mef2c/Cd1d1/Vav3/Clec2i/Cd6/Ccr7/Il4ra/Card11/Bmi1/Ceacam1/Slc39a10	25
614	SP_2.SP_4	GO:0050715	positive regulation of cytokine secretion	15/546	107/23276	3.06953e-08	3.03971e-06	2.59041e-06	Flt3/Cd34/Panx1/Il17ra/Ccl3/Cd244/Unc93b1/Syk/Ifnar1/Ccr7/Il17rb/Abl2/Il4ra/Clec4e/Csf1r	15
615	SP_2.SP_4	GO:0002253	activation of immune response	25/546	295/23276	3.67949e-08	3.54253e-06	3.0189e-06	Tespa1/Ubash3a/Tmem173/Lck/Unc93b1/Tnfrsf21/Elf1/Tlr7/Nfam1/Themis2/Syk/Cfp/Lax1/Myo1g/Plekha1/Mef2c/Lyn/Vav3/Clec2i/Cd300a/Ccr7/Dennd1b/Txk/Cd79b/Slc39a10	25
616	SP_2.SP_4	GO:0002696	positive regulation of leukocyte activation	24/546	278/23276	4.85663e-08	4.54948e-06	3.87701e-06	Tespa1/Itgal/H2-DMa/Rasal3/Coro1a/Cd27/Cd244/Lck/Lgals1/Icos/Syk/Cd4/Dpp4/Mef2c/Cd1d1/Vav3/Clec2i/Cd6/Ccr7/Il4ra/Card11/Bmi1/Ceacam1/Slc39a10	24
617	SP_2.SP_4	GO:0046631	alpha-beta T cell activation	16/546	128/23276	5.60466e-08	5.11204e-06	4.35642e-06	Satb1/Rasal3/Cd44/Cd244/Btla/Fut7/Ly9/Syk/Cd1d1/Elf4/Cd300a/Ccr7/Abl2/Il4ra/Txk/Ceacam1	16
618	SP_2.SP_4	GO:0002695	negative regulation of leukocyte activation	17/546	146/23276	6.25876e-08	5.56227e-06	4.7401e-06	Flt3/Milr1/Cd44/Btla/Tnfrsf21/Samsn1/Lag3/Tnfrsf13b/Lax1/Lyn/Cnr2/Cd300a/Il4ra/Pag1/Fcgr2b/Ceacam1/Prdx2	17
619	SP_2.SP_4	GO:0070665	positive regulation of leukocyte proliferation	16/546	134/23276	1.07274e-07	9.29529e-06	7.92133e-06	Itgal/Rasal3/Coro1a/Cd244/Syk/Cd4/Mef2c/Lyn/Cd1d1/Vav3/Cd6/Ccr7/Card11/Bmi1/Ceacam1/Slc39a10	16
620	SP_2.SP_4	GO:0001819	positive regulation of cytokine production	27/546	357/23276	1.10856e-07	9.37138e-06	7.98618e-06	Flt3/Cd34/Panx1/Il17ra/Cd27/Tmem173/Ccl3/Cd244/Irf8/Unc93b1/Rel/Tlr7/Ly9/Syk/Hmgb2/Ifnar1/Cd1d1/Cd6/Ccr7/Il17rb/Abl2/Il4ra/Txk/Clec4e/Csf1r/Card11/Il12rb2	27
621	SP_2.SP_4	GO:0050707	regulation of cytokine secretion	17/546	153/23276	1.24901e-07	1.03073e-05	8.78379e-06	Flt3/Cd34/Panx1/Il17ra/Ccl3/Cd244/Unc93b1/Tnfrsf21/Syk/Ifnar1/Lyn/Ccr7/Il17rb/Abl2/Il4ra/Clec4e/Csf1r	17
622	SP_2.SP_4	GO:0050663	cytokine secretion	18/546	173/23276	1.46324e-07	1.17944e-05	1.00511e-05	Flt3/Cd34/Panx1/Il17ra/Ccl3/Cd244/Unc93b1/Tnfrsf21/Syk/Ifnar1/Notch1/Lyn/Ccr7/Il17rb/Abl2/Il4ra/Clec4e/Csf1r	18
623	SP_2.SP_4	GO:0030888	regulation of B cell proliferation	11/546	61/23276	1.54926e-07	1.22039e-05	1.04e-05	Btla/Tnfrsf21/Tnfrsf13b/Mef2c/Lyn/Vav3/Cd300a/Fcgr2b/Card11/Bmi1/Slc39a10	11
624	SP_2.SP_4	GO:0045576	mast cell activation	11/546	62/23276	1.84395e-07	1.42025e-05	1.21032e-05	Cd48/Milr1/Ptpre/Syk/Rhoh/Lyn/Cnr2/Cd300a/Btk/Il4ra/Fes	11
625	SP_2.SP_4	GO:0051250	negative regulation of lymphocyte activation	15/546	125/23276	2.50545e-07	1.8878e-05	1.60876e-05	Flt3/Cd44/Btla/Tnfrsf21/Samsn1/Lag3/Tnfrsf13b/Lax1/Lyn/Cd300a/Il4ra/Pag1/Fcgr2b/Ceacam1/Prdx2	15
626	SP_2.SP_4	GO:0042100	B cell proliferation	14/546	109/23276	2.69329e-07	1.98616e-05	1.69258e-05	Cd27/Btla/Tnfrsf21/Tnfrsf13b/Rag2/Mef2c/Lyn/Vav3/Cd300a/Fcgr2b/Ctps/Card11/Bmi1/Slc39a10	14
627	SP_2.SP_4	GO:0050671	positive regulation of lymphocyte proliferation	15/546	126/23276	2.78355e-07	1.98656e-05	1.69292e-05	Itgal/Rasal3/Coro1a/Cd244/Syk/Cd4/Mef2c/Cd1d1/Vav3/Cd6/Ccr7/Card11/Bmi1/Ceacam1/Slc39a10	15
628	SP_2.SP_4	GO:0002274	myeloid leukocyte activation	17/546	162/23276	2.86578e-07	1.98656e-05	1.69292e-05	Tyrobp/Cd48/Milr1/Cd244/Tlr7/Ptpre/Syk/Myo1f/Rhoh/Lyn/Cd1d1/Cnr2/Cd300a/Btk/Anxa3/Il4ra/Fes	17
629	SP_2.SP_4	GO:0050866	negative regulation of cell activation	17/546	162/23276	2.86578e-07	1.98656e-05	1.69292e-05	Flt3/Milr1/Cd44/Btla/Tnfrsf21/Samsn1/Lag3/Tnfrsf13b/Lax1/Lyn/Cnr2/Cd300a/Il4ra/Pag1/Fcgr2b/Ceacam1/Prdx2	17
630	SP_2.SP_4	GO:0032946	positive regulation of mononuclear cell proliferation	15/546	128/23276	3.42491e-07	2.32759e-05	1.98355e-05	Itgal/Rasal3/Coro1a/Cd244/Syk/Cd4/Mef2c/Cd1d1/Vav3/Cd6/Ccr7/Card11/Bmi1/Ceacam1/Slc39a10	15
631	SP_2.SP_4	GO:0050854	regulation of antigen receptor-mediated signaling pathway	9/546	41/23276	3.61458e-07	2.40926e-05	2.05314e-05	Tespa1/Ubash3a/Lck/Elf1/Nfam1/Lyn/Cd300a/Ccr7/Slc39a10	9
632	SP_2.SP_4	GO:0042113	B cell activation	22/546	267/23276	3.92987e-07	2.56999e-05	2.19011e-05	Flt3/Cd27/Btla/Tnfrsf21/Lgals1/Samsn1/Nfam1/Syk/Tnfrsf13b/Lax1/Rag2/Hdac7/Mef2c/Blnk/Lyn/Vav3/Cd300a/Fcgr2b/Ctps/Card11/Bmi1/Slc39a10	22
633	SP_2.SP_4	GO:0050869	negative regulation of B cell activation	8/546	31/23276	4.27095e-07	2.69578e-05	2.29731e-05	Flt3/Btla/Tnfrsf21/Samsn1/Tnfrsf13b/Lyn/Cd300a/Fcgr2b	8
634	SP_2.SP_4	GO:0002683	negative regulation of immune system process	27/546	382/23276	4.27777e-07	2.69578e-05	2.29731e-05	Flt3/H2-Ob/Ubash3a/Gpr171/Milr1/Gpx1/Cd44/Ctr9/Btla/Hoxa9/Tnfrsf21/Elf1/Samsn1/Lag3/Tnfrsf13b/Cd96/Lax1/Notch1/Lyn/Clec2i/Cnr2/Cd300a/Il4ra/Pag1/Fcgr2b/Ceacam1/Prdx2	27
635	SP_2.SP_4	GO:0042129	regulation of T cell proliferation	16/546	149/23276	4.67425e-07	2.89303e-05	2.4654e-05	Itgal/Rasal3/Coro1a/Cd44/Cd244/Btla/Tnfrsf21/Syk/Cd4/Cd1d1/Clec2i/Cd6/Ccr7/Card11/Bmi1/Ceacam1	16
636	SP_2.SP_4	GO:0050864	regulation of B cell activation	15/546	133/23276	5.65061e-07	3.43597e-05	2.92809e-05	Flt3/Btla/Tnfrsf21/Samsn1/Nfam1/Syk/Tnfrsf13b/Mef2c/Lyn/Vav3/Cd300a/Fcgr2b/Card11/Bmi1/Slc39a10	15
637	SP_2.SP_4	GO:0050852	T cell receptor signaling pathway	11/546	70/23276	6.62772e-07	3.96063e-05	3.37521e-05	Tespa1/Ubash3a/Lck/Tnfrsf21/Elf1/Themis2/Clec2i/Cd300a/Ccr7/Dennd1b/Txk	11
638	SP_2.SP_4	GO:0045785	positive regulation of cell adhesion	25/546	344/23276	6.87416e-07	4.03828e-05	3.44137e-05	Tespa1/Itgal/H2-DMa/Rasal3/Coro1a/Cd27/Cd44/Cd244/Lck/Lgals1/Icos/Syk/Plekha2/Cd4/Dpp4/Cd1d1/Vav3/Cd6/Ccr7/Il4ra/S100a10/Gcnt2/Card11/Bmi1/Ceacam1	25
639	SP_2.SP_4	GO:0002250	adaptive immune response	26/546	372/23276	8.6449e-07	4.99387e-05	4.25572e-05	H2-DMa/Cd44/Cd244/Btla/Unc93b1/Tnfrsf21/Samsn1/Cd7/Ly9/Syk/Tnfrsf13b/Lax1/Cd4/Dpp4/Myo1g/Mef2c/Lyn/Cd1d1/Btk/Ccr7/Dennd1b/Il4ra/Pag1/Fcgr2b/Txk/Cd79b	26
640	SP_2.SP_4	GO:0009306	protein secretion	30/546	472/23276	9.32536e-07	5.29864e-05	4.51544e-05	Flt3/Cd34/Plek/Panx1/Il17ra/Cd27/Erp29/Ccl3/Cd244/Ucp2/Unc93b1/Tnfrsf21/Syk/Lax1/Ifnar1/Notch1/Lyn/Ccr7/Psmd9/Il17rb/Nrxn1/Abl2/Il4ra/Cacna1e/Clec4e/Csf1r/Rptor/Ceacam1/Serp1/Sytl4	30
641	SP_2.SP_4	GO:0042102	positive regulation of T cell proliferation	12/546	89/23276	1.1318e-06	6.3271e-05	5.39188e-05	Itgal/Rasal3/Coro1a/Cd244/Syk/Cd4/Cd1d1/Cd6/Ccr7/Card11/Bmi1/Ceacam1	12
642	SP_2.SP_4	GO:0050853	B cell receptor signaling pathway	10/546	61/23276	1.4313e-06	7.87442e-05	6.71048e-05	Lck/Nfam1/Syk/Plekha1/Mef2c/Lyn/Vav3/Cd300a/Cd79b/Slc39a10	10
643	SP_2.SP_4	GO:0030889	negative regulation of B cell proliferation	6/546	17/23276	1.60992e-06	8.7187e-05	7.42997e-05	Btla/Tnfrsf21/Tnfrsf13b/Lyn/Cd300a/Fcgr2b	6
644	SP_2.SP_4	GO:1902105	regulation of leukocyte differentiation	20/546	249/23276	1.96104e-06	0.000104569	8.91124e-05	Flt3/Tespa1/Tyrobp/H2-DMa/Cd27/Cd44/Ccl3/Lck/Nfam1/Syk/Lyn/Cd1d1/Clec2i/Ccr7/Il4ra/Csf1r/Card11/Bmi1/Ctla2a/Prdx2	20
645	SP_2.SP_4	GO:0050708	regulation of protein secretion	26/546	391/23276	2.18224e-06	0.000114601	9.76615e-05	Flt3/Cd34/Panx1/Il17ra/Erp29/Ccl3/Cd244/Ucp2/Unc93b1/Tnfrsf21/Syk/Ifnar1/Lyn/Ccr7/Psmd9/Il17rb/Nrxn1/Abl2/Il4ra/Cacna1e/Clec4e/Csf1r/Rptor/Ceacam1/Serp1/Sytl4	26
646	SP_2.SP_4	GO:0045619	regulation of lymphocyte differentiation	15/546	148/23276	2.21688e-06	0.000114682	9.77307e-05	Flt3/Tespa1/H2-DMa/Cd27/Cd44/Lck/Nfam1/Syk/Cd1d1/Ccr7/Il4ra/Card11/Bmi1/Ctla2a/Prdx2	15
647	SP_2.SP_4	GO:0043299	leukocyte degranulation	10/546	64/23276	2.25744e-06	0.000115063	9.80554e-05	Milr1/Coro1a/Syk/Myo1f/Lyn/Cd300a/Btk/Anxa3/Il4ra/Fes	10
648	SP_2.SP_4	GO:0002532	production of molecular mediator involved in inflammatory response	9/546	51/23276	2.54824e-06	0.000128003	0.000109083	Il17ra/Syk/Cd96/Lyn/Cd6/Cd300a/Btk/Il4ra/Prdx2	9
649	SP_2.SP_4	GO:0050714	positive regulation of protein secretion	19/546	232/23276	2.64991e-06	0.000131209	0.000111814	Flt3/Cd34/Panx1/Il17ra/Ccl3/Cd244/Unc93b1/Syk/Ifnar1/Ccr7/Psmd9/Il17rb/Abl2/Il4ra/Clec4e/Csf1r/Ceacam1/Serp1/Sytl4	19
650	SP_2.SP_4	GO:1901293	nucleoside phosphate biosynthetic process	21/546	279/23276	3.077e-06	0.00015021	0.000128007	Ramp1/Haao/Gpr65/Mc5r/Prps2/Lpar1/Pfas/Ak4/Tcirg1/Kmo/Atp5f1/Adssl1/Oas2/Ppcdc/Ctps/Nadk/Umps/Adcy7/Calcrl/Atp5b/Atp5g1	21
651	SP_2.SP_4	GO:0032649	regulation of interferon-gamma production	12/546	101/23276	4.40549e-06	0.000212075	0.000180728	Flt3/Cd27/Cd244/Irf8/Tlr7/Cd96/Ifnar1/Cd1d1/Ccr7/Abl2/Txk/Il12rb2	12
652	SP_2.SP_4	GO:0045580	regulation of T cell differentiation	13/546	120/23276	5.01403e-06	0.000238063	0.000202875	Tespa1/H2-DMa/Cd27/Cd44/Lck/Syk/Cd1d1/Ccr7/Il4ra/Card11/Bmi1/Ctla2a/Prdx2	13
653	SP_2.SP_4	GO:0002275	myeloid cell activation involved in immune response	10/546	70/23276	5.21296e-06	0.000244164	0.000208073	Tyrobp/Milr1/Syk/Myo1f/Lyn/Cd300a/Btk/Anxa3/Il4ra/Fes	10
654	SP_2.SP_4	GO:0033003	regulation of mast cell activation	8/546	43/23276	6.12946e-06	0.000283263	0.000241393	Milr1/Ptpre/Syk/Lyn/Cnr2/Cd300a/Il4ra/Fes	8
655	SP_2.SP_4	GO:0009165	nucleotide biosynthetic process	20/546	270/23276	6.69063e-06	0.000304147	0.00025919	Ramp1/Haao/Gpr65/Mc5r/Prps2/Lpar1/Pfas/Tcirg1/Kmo/Atp5f1/Adssl1/Oas2/Ppcdc/Ctps/Nadk/Umps/Adcy7/Calcrl/Atp5b/Atp5g1	20
656	SP_2.SP_4	GO:0032729	positive regulation of interferon-gamma production	10/546	72/23276	6.75687e-06	0.000304147	0.00025919	Flt3/Cd27/Cd244/Irf8/Tlr7/Ifnar1/Cd1d1/Abl2/Txk/Il12rb2	10
657	SP_2.SP_4	GO:0002366	leukocyte activation involved in immune response	18/546	228/23276	8.05097e-06	0.000357752	0.000304872	Tyrobp/Itgal/Milr1/Coro1a/Cd244/Lgals1/Lcp1/Ly9/Syk/Myo1f/Lyn/Cd300a/Btk/Ccr7/Anxa3/Il4ra/Clec4e/Fes	18
658	SP_2.SP_4	GO:0002263	cell activation involved in immune response	18/546	230/23276	9.07943e-06	0.000398345	0.000339465	Tyrobp/Itgal/Milr1/Coro1a/Cd244/Lgals1/Lcp1/Ly9/Syk/Myo1f/Lyn/Cd300a/Btk/Ccr7/Anxa3/Il4ra/Clec4e/Fes	18
659	SP_2.SP_4	GO:0046633	alpha-beta T cell proliferation	7/546	33/23276	9.46041e-06	0.000409872	0.000349288	Rasal3/Cd44/Cd244/Btla/Syk/Elf4/Ceacam1	7
660	SP_2.SP_4	GO:0007229	integrin-mediated signaling pathway	10/546	76/23276	1.10612e-05	0.000469866	0.000400414	Tyrobp/Itgal/Plek/Itgb7/Itgam/Syk/Zyx/Itgb5/Vav3/Txk	10
661	SP_2.SP_4	GO:0030099	myeloid cell differentiation	23/546	352/23276	1.11163e-05	0.000469866	0.000400414	Tyrobp/Gpr171/Ctr9/Ccl3/Irf8/Cbfb/Hoxa9/Itgam/Anxa2/Csf3r/Pip4k2a/Hmgb2/Mef2c/Lyn/Snx10/Clec2i/Tspan2/Ccr7/Atpif1/Tfrc/Csf1r/Fes/Tmem14c	23
662	SP_2.SP_4	GO:0050857	positive regulation of antigen receptor-mediated signaling pathway	5/546	14/23276	1.17164e-05	0.000486507	0.000414595	Tespa1/Nfam1/Lyn/Ccr7/Slc39a10	5
663	SP_2.SP_4	GO:0032609	interferon-gamma production	12/546	111/23276	1.17907e-05	0.000486507	0.000414595	Flt3/Cd27/Cd244/Irf8/Tlr7/Cd96/Ifnar1/Cd1d1/Ccr7/Abl2/Txk/Il12rb2	12
664	SP_2.SP_4	GO:1904872	regulation of telomerase RNA localization to Cajal body	5/546	15/23276	1.72358e-05	0.000694642	0.000591966	Nhp2/Cct5/Dkc1/Cct2/Ruvbl2	5
665	SP_2.SP_4	GO:1904874	positive regulation of telomerase RNA localization to Cajal body	5/546	15/23276	1.72358e-05	0.000694642	0.000591966	Nhp2/Cct5/Dkc1/Cct2/Ruvbl2	5
666	SP_2.SP_4	GO:0046634	regulation of alpha-beta T cell activation	10/546	80/23276	1.7547e-05	0.000699056	0.000595727	Rasal3/Cd44/Cd244/Btla/Syk/Cd1d1/Cd300a/Ccr7/Il4ra/Ceacam1	10
667	SP_2.SP_4	GO:0002444	myeloid leukocyte mediated immunity	10/546	81/23276	1.96038e-05	0.000772124	0.000657995	Milr1/Ncf1/Syk/Myo1f/Lyn/Cd300a/Btk/Anxa3/Il4ra/Fes	10
668	SP_2.SP_4	GO:0090670	RNA localization to Cajal body	5/546	16/23276	2.45872e-05	0.000936474	0.000798052	Nhp2/Cct5/Dkc1/Cct2/Ruvbl2	5
669	SP_2.SP_4	GO:0090671	telomerase RNA localization to Cajal body	5/546	16/23276	2.45872e-05	0.000936474	0.000798052	Nhp2/Cct5/Dkc1/Cct2/Ruvbl2	5
670	SP_2.SP_4	GO:0090672	telomerase RNA localization	5/546	16/23276	2.45872e-05	0.000936474	0.000798052	Nhp2/Cct5/Dkc1/Cct2/Ruvbl2	5
671	SP_2.SP_4	GO:0032663	regulation of interleukin-2 production	8/546	52/23276	2.64339e-05	0.000995869	0.000848668	Cd34/Lag3/Hdac7/Cd1d1/Clec2i/Abl2/Card11/Ceacam1	8
672	SP_2.SP_4	GO:0090407	organophosphate biosynthetic process	26/546	451/23276	2.71708e-05	0.00101262	0.000862947	Ramp1/Plek/Haao/Cd244/Lpcat2/Gpr65/Mc5r/Prps2/Lpar1/Pfas/Ak4/Tcirg1/Cds2/Kmo/Atp5f1/Adssl1/Oas2/Ppcdc/Ctps/Nadk/Umps/Adcy7/Calcrl/Acsl5/Atp5b/Atp5g1	26
673	SP_2.SP_4	GO:0031579	membrane raft organization	5/546	17/23276	3.4161e-05	0.0012596	0.00107341	Anxa2/Npc1/Clec2i/Ppt1/S100a10	5
674	SP_2.SP_4	GO:0046640	regulation of alpha-beta T cell proliferation	6/546	28/23276	3.93462e-05	0.00138	0.00117602	Rasal3/Cd44/Cd244/Btla/Syk/Ceacam1	6
675	SP_2.SP_4	GO:0030260	entry into host cell	8/546	55/23276	4.02134e-05	0.00138	0.00117602	Lgals1/Npc1/Dpp4/Fuca2/Trim59/Trim26/Exoc2/Ceacam1	8
676	SP_2.SP_4	GO:0044409	entry into host	8/546	55/23276	4.02134e-05	0.00138	0.00117602	Lgals1/Npc1/Dpp4/Fuca2/Trim59/Trim26/Exoc2/Ceacam1	8
677	SP_2.SP_4	GO:0051806	entry into cell of other organism involved in symbiotic interaction	8/546	55/23276	4.02134e-05	0.00138	0.00117602	Lgals1/Npc1/Dpp4/Fuca2/Trim59/Trim26/Exoc2/Ceacam1	8
678	SP_2.SP_4	GO:0051828	entry into other organism involved in symbiotic interaction	8/546	55/23276	4.02134e-05	0.00138	0.00117602	Lgals1/Npc1/Dpp4/Fuca2/Trim59/Trim26/Exoc2/Ceacam1	8
679	SP_2.SP_4	GO:0052126	movement in host environment	8/546	55/23276	4.02134e-05	0.00138	0.00117602	Lgals1/Npc1/Dpp4/Fuca2/Trim59/Trim26/Exoc2/Ceacam1	8
680	SP_2.SP_4	GO:0052192	movement in environment of other organism involved in symbiotic interaction	8/546	55/23276	4.02134e-05	0.00138	0.00117602	Lgals1/Npc1/Dpp4/Fuca2/Trim59/Trim26/Exoc2/Ceacam1	8
681	SP_2.SP_4	GO:0097530	granulocyte migration	11/546	108/23276	4.74165e-05	0.00161123	0.00137307	Ccl9/Sell/Il17ra/Ccl3/Itgam/Csf3r/Camk1d/Syk/Vav3/Cd300a/Ccr7	11
682	SP_2.SP_4	GO:0050856	regulation of T cell receptor signaling pathway	6/546	29/23276	4.86324e-05	0.0016365	0.00139461	Tespa1/Ubash3a/Lck/Elf1/Cd300a/Ccr7	6
683	SP_2.SP_4	GO:0006897	endocytosis	27/546	495/23276	4.97259e-05	0.00165721	0.00141226	Ramp1/Coro1a/Irf8/Tbc1d5/Necap2/Arhgap27/Anxa2/Camk1d/Npc1/Syk/Vldlr/Myo1g/Snx10/Cd300a/Ccr7/Anxa3/Snx30/Scarb1/Abl2/Tfrc/Canx/Fcgr2b/Ppt1/Calcrl/Sorl1/Ankfy1/Atp5b	27
684	SP_2.SP_4	GO:0050900	leukocyte migration	18/546	262/23276	5.17613e-05	0.00170862	0.00145606	Ccl9/Cd34/Selplg/Sell/Coro1a/Il17ra/Ccl3/Fut7/Itgb7/Itgam/Csf3r/Camk1d/Syk/Myo1g/Lyn/Vav3/Cd300a/Ccr7	18
685	SP_2.SP_4	GO:0032623	interleukin-2 production	8/546	57/23276	5.23807e-05	0.00171275	0.00145959	Cd34/Lag3/Hdac7/Cd1d1/Clec2i/Abl2/Card11/Ceacam1	8
686	SP_2.SP_4	GO:0002495	antigen processing and presentation of peptide antigen via MHC class II	5/546	19/23276	6.1746e-05	0.00200011	0.00170447	H2-Ob/H2-DMa/Unc93b1/Fcgr2b/H2-DMb2	5
687	SP_2.SP_4	GO:0002237	response to molecule of bacterial origin	20/546	316/23276	6.40735e-05	0.00205628	0.00175234	Nlrc3/Cd27/Ctr9/Irf8/Ptger2/Tnfrsf21/Tbxa2r/Hmgb2/Cd96/Ifnar1/Mef2c/Lyn/Cd6/Cnr2/Ccr7/Scarb1/Fcgr2b/Mapk8/Il12rb2/Prdx2	20
688	SP_2.SP_4	GO:0050868	negative regulation of T cell activation	10/546	94/23276	7.1911e-05	0.00227872	0.00194189	Cd44/Btla/Tnfrsf21/Lag3/Lax1/Cd300a/Il4ra/Pag1/Ceacam1/Prdx2	10
689	SP_2.SP_4	GO:1901215	negative regulation of neuron death	15/546	198/23276	7.23532e-05	0.00227872	0.00194189	Cd34/Coro1a/Rel/Gclc/Btg2/Hdac7/Mef2c/Lgmn/Btbd10/Ppt1/Itpr1/Abcc1/Sorl1/Dnajc5/Prdx2	15
690	SP_2.SP_4	GO:0060249	anatomical structure homeostasis	20/546	319/23276	7.29767e-05	0.00227872	0.00194189	Flt3/Cd34/Ctss/Haao/Coro1a/Xrcc6/Cd7/Pkib/Napsa/Syk/Pcna/Xrcc5/Cct5/Gnl3/Dkc1/Strap/Tfrc/Cct2/Csf1r/Gcnt2	20
691	SP_2.SP_4	GO:0038083	peptidyl-tyrosine autophosphorylation	7/546	45/23276	7.87903e-05	0.00243828	0.00207787	Lck/Syk/Lyn/Btk/Abl2/Txk/Fes	7
692	SP_2.SP_4	GO:0006887	exocytosis	19/546	296/23276	8.05584e-05	0.00245494	0.00209207	Plek/Milr1/Coro1a/Syk/Sytl1/Myo1f/Myo1g/Notch1/Sdc1/Lyn/Cd300a/Btk/Exoc2/Nrxn1/Anxa3/Il4ra/Exoc3/Fes/Sytl4	19
693	SP_2.SP_4	GO:0002504	antigen processing and presentation of peptide or polysaccharide antigen via MHC class II	5/546	20/23276	8.07452e-05	0.00245494	0.00209207	H2-Ob/H2-DMa/Unc93b1/Fcgr2b/H2-DMb2	5
694	SP_2.SP_4	GO:0009260	ribonucleotide biosynthetic process	16/546	224/23276	8.46222e-05	0.00252845	0.00215472	Ramp1/Gpr65/Mc5r/Prps2/Lpar1/Pfas/Tcirg1/Atp5f1/Adssl1/Ppcdc/Ctps/Umps/Adcy7/Calcrl/Atp5b/Atp5g1	16
695	SP_2.SP_4	GO:0060326	cell chemotaxis	16/546	224/23276	8.46222e-05	0.00252845	0.00215472	Ccl9/Sell/Coro1a/Il17ra/Ccl3/Itgam/Csf3r/Camk1d/Syk/Lpar1/Hmgb2/Notch1/Lyn/Vav3/Ccr7/Abcc1	16
696	SP_2.SP_4	GO:0045582	positive regulation of T cell differentiation	9/546	78/23276	8.72025e-05	0.00258328	0.00220144	Tespa1/H2-DMa/Cd27/Lck/Syk/Cd1d1/Ccr7/Il4ra/Bmi1	9
697	SP_2.SP_4	GO:0002279	mast cell activation involved in immune response	7/546	46/23276	9.1071e-05	0.00263043	0.00224163	Milr1/Syk/Lyn/Cd300a/Btk/Il4ra/Fes	7
698	SP_2.SP_4	GO:0043303	mast cell degranulation	7/546	46/23276	9.1071e-05	0.00263043	0.00224163	Milr1/Syk/Lyn/Cd300a/Btk/Il4ra/Fes	7
699	SP_2.SP_4	GO:0045058	T cell selection	7/546	46/23276	9.1071e-05	0.00263043	0.00224163	H2-DMa/Ly9/Syk/Cd4/Cd1d1/Ccr7/Card11	7
700	SP_2.SP_4	GO:1901214	regulation of neuron death	19/546	299/23276	9.20184e-05	0.00263583	0.00224622	Cd34/Coro1a/Gpx1/Ccl3/Rel/Gclc/Btg2/Casp9/Hdac7/Mef2c/Lgmn/Btbd10/Ppt1/Itpr1/Mapk8/Abcc1/Sorl1/Dnajc5/Prdx2	19
701	SP_2.SP_4	GO:0071621	granulocyte chemotaxis	10/546	97/23276	9.39593e-05	0.00266937	0.0022748	Ccl9/Sell/Il17ra/Ccl3/Itgam/Csf3r/Camk1d/Syk/Vav3/Ccr7	10
702	SP_2.SP_4	GO:0032496	response to lipopolysaccharide	19/546	300/23276	9.61463e-05	0.00270929	0.00230883	Nlrc3/Cd27/Ctr9/Irf8/Ptger2/Tnfrsf21/Tbxa2r/Hmgb2/Cd96/Ifnar1/Mef2c/Lyn/Cd6/Cnr2/Ccr7/Scarb1/Mapk8/Il12rb2/Prdx2	19
703	SP_2.SP_4	GO:0046390	ribose phosphate biosynthetic process	16/546	227/23276	9.89143e-05	0.00276482	0.00235614	Ramp1/Gpr65/Mc5r/Prps2/Lpar1/Pfas/Tcirg1/Atp5f1/Adssl1/Ppcdc/Ctps/Umps/Adcy7/Calcrl/Atp5b/Atp5g1	16
704	SP_2.SP_4	GO:0042455	ribonucleoside biosynthetic process	10/546	98/23276	0.000102477	0.00284147	0.00242147	Prps2/Tcirg1/Atp5f1/Adssl1/Ppcdc/Ctps/Umps/Pdcl/Atp5b/Atp5g1	10
705	SP_2.SP_4	GO:0042119	neutrophil activation	5/546	21/23276	0.000103942	0.00285922	0.0024366	Tyrobp/Syk/Myo1f/Cd300a/Anxa3	5
706	SP_2.SP_4	GO:0002448	mast cell mediated immunity	7/546	47/23276	0.000104866	0.00286194	0.00243891	Milr1/Syk/Lyn/Cd300a/Btk/Il4ra/Fes	7
707	SP_2.SP_4	GO:0007162	negative regulation of cell adhesion	16/546	230/23276	0.000115277	0.00312148	0.00266009	Cd44/Btla/Tnfrsf21/Lgals1/Lag3/Lax1/Myo1f/Notch1/Cd300a/Abl2/Il4ra/Pag1/Gcnt2/Ceacam1/Prdx2/Atp5b	16
708	SP_2.SP_4	GO:0030593	neutrophil chemotaxis	9/546	81/23276	0.000117242	0.0031501	0.00268447	Ccl9/Sell/Ccl3/Itgam/Csf3r/Camk1d/Syk/Vav3/Ccr7	9
709	SP_2.SP_4	GO:0009163	nucleoside biosynthetic process	10/546	100/23276	0.000121483	0.00321727	0.00274172	Prps2/Tcirg1/Atp5f1/Adssl1/Ppcdc/Ctps/Umps/Pdcl/Atp5b/Atp5g1	10
710	SP_2.SP_4	GO:1904951	positive regulation of establishment of protein localization	26/546	494/23276	0.000121599	0.00321727	0.00274172	Flt3/Cd34/Panx1/Il17ra/Tmem173/Ccl3/Cd244/Slc35d3/Unc93b1/Tlr7/Syk/Cct5/Ifnar1/Ccr7/Psmd9/Dkc1/Il17rb/Abl2/Il4ra/Cct2/Clec4e/Csf1r/Sorl1/Ceacam1/Serp1/Sytl4	26
711	SP_2.SP_4	GO:0070085	glycosylation	15/546	208/23276	0.000125703	0.00330065	0.00281278	Ramp1/Mgat1/B3gnt5/Fut7/St8sia4/Mogs/Npc1/Mgat5/Cds2/Ggta1/St6galnac4/Oas2/Trim23/Gcnt2/Serp1	15
712	SP_2.SP_4	GO:0002283	neutrophil activation involved in immune response	4/546	12/23276	0.000127615	0.00330086	0.00281295	Tyrobp/Syk/Myo1f/Anxa3	4
713	SP_2.SP_4	GO:1904816	positive regulation of protein localization to chromosome, telomeric region	4/546	12/23276	0.000127615	0.00330086	0.00281295	Cct5/Gnl3/Dkc1/Cct2	4
714	SP_2.SP_4	GO:0070997	neuron death	20/546	333/23276	0.000130734	0.00335648	0.00286035	Cd34/Coro1a/Gpx1/Ccl3/Rel/Tnfrsf21/Gclc/Btg2/Casp9/Hdac7/Mef2c/Lgmn/Btbd10/Ppt1/Itpr1/Mapk8/Abcc1/Sorl1/Dnajc5/Prdx2	20
715	SP_2.SP_4	GO:1903038	negative regulation of leukocyte cell-cell adhesion	10/546	101/23276	0.000132052	0.00336538	0.00286793	Cd44/Btla/Tnfrsf21/Lag3/Lax1/Cd300a/Il4ra/Pag1/Ceacam1/Prdx2	10
716	SP_2.SP_4	GO:1901659	glycosyl compound biosynthetic process	10/546	102/23276	0.000143386	0.00362755	0.00309136	Prps2/Tcirg1/Atp5f1/Adssl1/Ppcdc/Ctps/Umps/Pdcl/Atp5b/Atp5g1	10
717	SP_2.SP_4	GO:1903532	positive regulation of secretion by cell	22/546	389/23276	0.000146163	0.00367102	0.0031284	Flt3/Cd34/Panx1/Il17ra/Ccl3/Cd244/Unc93b1/Syk/Slc18a1/Ifnar1/Sdc1/Ccr7/Psmd9/Exoc2/Il17rb/Abl2/Il4ra/Clec4e/Csf1r/Ceacam1/Serp1/Sytl4	22
718	SP_2.SP_4	GO:0009156	ribonucleoside monophosphate biosynthetic process	8/546	66/23276	0.000151408	0.0037754	0.00321735	Prps2/Pfas/Tcirg1/Atp5f1/Adssl1/Umps/Atp5b/Atp5g1	8
719	SP_2.SP_4	GO:0006898	receptor-mediated endocytosis	14/546	189/23276	0.000158233	0.0039174	0.00333836	Ramp1/Tbc1d5/Arhgap27/Anxa2/Syk/Vldlr/Cd300a/Ccr7/Tfrc/Canx/Fcgr2b/Ppt1/Calcrl/Atp5b	14
720	SP_2.SP_4	GO:0031295	T cell costimulation	5/546	23/23276	0.000165341	0.00406435	0.00346359	Lgals1/Icos/Dpp4/Ccr7/Card11	5
721	SP_2.SP_4	GO:0002443	leukocyte mediated immunity	19/546	313/23276	0.000166766	0.00407049	0.00346882	H2-DMa/Milr1/Coro1a/Ncf1/Lag3/Syk/Cd96/Dpp4/Myo1f/Myo1g/Lyn/Cd1d1/Cd300a/Btk/Anxa3/Dennd1b/Il4ra/Fcgr2b/Fes	19
722	SP_2.SP_4	GO:0031294	lymphocyte costimulation	5/546	24/23276	0.000204846	0.00496501	0.00423112	Lgals1/Icos/Dpp4/Ccr7/Card11	5
723	SP_2.SP_4	GO:0032844	regulation of homeostatic process	24/546	455/23276	0.000212524	0.00511534	0.00435923	Coro1a/Cd44/Lck/Ucp2/Pkib/Gclc/Npc1/Syk/Hmgb2/Cd4/Xrcc5/Cct5/Lyn/Gnl3/Dkc1/Nrxn1/Tfrc/Cacna1e/Fcgr2b/Cct2/Csf1r/Itpr1/P2rx4/Ceacam1	24
724	SP_2.SP_4	GO:0006486	protein glycosylation	14/546	195/23276	0.000219127	0.00520201	0.00443309	Ramp1/Mgat1/B3gnt5/Fut7/St8sia4/Mogs/Npc1/Mgat5/Ggta1/St6galnac4/Oas2/Trim23/Gcnt2/Serp1	14
725	SP_2.SP_4	GO:0043413	macromolecule glycosylation	14/546	195/23276	0.000219127	0.00520201	0.00443309	Ramp1/Mgat1/B3gnt5/Fut7/St8sia4/Mogs/Npc1/Mgat5/Ggta1/St6galnac4/Oas2/Trim23/Gcnt2/Serp1	14
726	SP_2.SP_4	GO:0051701	interaction with host	9/546	88/23276	0.000222182	0.00523866	0.00446432	Lgals1/Npc1/Cd4/Dpp4/Fuca2/Trim59/Trim26/Exoc2/Ceacam1	9
727	SP_2.SP_4	GO:0032418	lysosome localization	7/546	53/23276	0.000227686	0.00529865	0.00451545	Milr1/Syk/Lyn/Cd300a/Btk/Il4ra/Fes	7
728	SP_2.SP_4	GO:0032945	negative regulation of mononuclear cell proliferation	8/546	70/23276	0.000229313	0.00529865	0.00451545	Cd44/Btla/Tnfrsf21/Tnfrsf13b/Lyn/Cd300a/Fcgr2b/Ceacam1	8
729	SP_2.SP_4	GO:0050672	negative regulation of lymphocyte proliferation	8/546	70/23276	0.000229313	0.00529865	0.00451545	Cd44/Btla/Tnfrsf21/Tnfrsf13b/Lyn/Cd300a/Fcgr2b/Ceacam1	8
730	SP_2.SP_4	GO:0032481	positive regulation of type I interferon production	6/546	38/23276	0.00023636	0.00542532	0.00462339	Flt3/Tmem173/Tlr7/Syk/Hmgb2/Ifnar1	6
731	SP_2.SP_4	GO:0019886	antigen processing and presentation of exogenous peptide antigen via MHC class II	4/546	14/23276	0.000248602	0.00559515	0.00476812	H2-DMa/Unc93b1/Fcgr2b/H2-DMb2	4
732	SP_2.SP_4	GO:0050855	regulation of B cell receptor signaling pathway	4/546	14/23276	0.000248602	0.00559515	0.00476812	Nfam1/Lyn/Cd300a/Slc39a10	4
733	SP_2.SP_4	GO:1904814	regulation of protein localization to chromosome, telomeric region	4/546	14/23276	0.000248602	0.00559515	0.00476812	Cct5/Gnl3/Dkc1/Cct2	4
734	SP_2.SP_4	GO:0036230	granulocyte activation	5/546	25/23276	0.000251148	0.005616	0.00478589	Tyrobp/Syk/Myo1f/Cd300a/Anxa3	5
735	SP_2.SP_4	GO:0097529	myeloid leukocyte migration	12/546	152/23276	0.000255747	0.00568217	0.00484228	Ccl9/Sell/Il17ra/Ccl3/Itgam/Csf3r/Camk1d/Syk/Lyn/Vav3/Cd300a/Ccr7	12
736	SP_2.SP_4	GO:0045621	positive regulation of lymphocyte differentiation	9/546	90/23276	0.000263534	0.0057447	0.00489557	Tespa1/H2-DMa/Cd27/Lck/Syk/Cd1d1/Ccr7/Il4ra/Bmi1	9
737	SP_2.SP_4	GO:0046632	alpha-beta T cell differentiation	9/546	90/23276	0.000263534	0.0057447	0.00489557	Satb1/Fut7/Ly9/Syk/Cd1d1/Ccr7/Abl2/Il4ra/Txk	9
738	SP_2.SP_4	GO:1990266	neutrophil migration	9/546	90/23276	0.000263534	0.0057447	0.00489557	Ccl9/Sell/Ccl3/Itgam/Csf3r/Camk1d/Syk/Vav3/Ccr7	9
739	SP_2.SP_4	GO:0034111	negative regulation of homotypic cell-cell adhesion	10/546	110/23276	0.000267251	0.00578933	0.0049336	Cd44/Btla/Tnfrsf21/Lag3/Lax1/Cd300a/Il4ra/Pag1/Ceacam1/Prdx2	10
740	SP_2.SP_4	GO:1903708	positive regulation of hemopoiesis	13/546	177/23276	0.00029218	0.00629004	0.00536029	Tespa1/H2-DMa/Cd27/Ccl3/Lck/Syk/Hmgb2/Cd1d1/Ccr7/Il4ra/Csf1r/Bmi1/Fes	13
741	SP_2.SP_4	GO:0006164	purine nucleotide biosynthetic process	15/546	225/23276	0.000295859	0.00632992	0.00539428	Ramp1/Gpr65/Mc5r/Prps2/Lpar1/Pfas/Tcirg1/Atp5f1/Adssl1/Oas2/Ppcdc/Adcy7/Calcrl/Atp5b/Atp5g1	15
742	SP_2.SP_4	GO:0009124	nucleoside monophosphate biosynthetic process	8/546	73/23276	0.000307107	0.00649044	0.00553108	Prps2/Pfas/Tcirg1/Atp5f1/Adssl1/Umps/Atp5b/Atp5g1	8
743	SP_2.SP_4	GO:0070664	negative regulation of leukocyte proliferation	8/546	73/23276	0.000307107	0.00649044	0.00553108	Cd44/Btla/Tnfrsf21/Tnfrsf13b/Lyn/Cd300a/Fcgr2b/Ceacam1	8
744	SP_2.SP_4	GO:0048872	homeostasis of number of cells	17/546	277/23276	0.000318861	0.00669802	0.00570797	Flt3/Coro1a/Cd44/Cd7/Ift88/Hmgb2/Tnfrsf13b/Mef2c/Lyn/Ccr7/Atpif1/Fcgr2b/Bmi1/Ceacam1/Gpr174/Prdx2/Tmem14c	17
745	SP_2.SP_4	GO:0032479	regulation of type I interferon production	7/546	56/23276	0.000322458	0.00673276	0.00573758	Flt3/Tmem173/Rel/Tlr7/Syk/Hmgb2/Ifnar1	7
746	SP_2.SP_4	GO:0051047	positive regulation of secretion	22/546	416/23276	0.000371501	0.00771031	0.00657063	Flt3/Cd34/Panx1/Il17ra/Ccl3/Cd244/Unc93b1/Syk/Slc18a1/Ifnar1/Sdc1/Ccr7/Psmd9/Exoc2/Il17rb/Abl2/Il4ra/Clec4e/Csf1r/Ceacam1/Serp1/Sytl4	22
747	SP_2.SP_4	GO:0046635	positive regulation of alpha-beta T cell activation	7/546	58/23276	0.000401547	0.00828429	0.00705978	Rasal3/Cd244/Syk/Cd1d1/Ccr7/Il4ra/Ceacam1	7
748	SP_2.SP_4	GO:0072522	purine-containing compound biosynthetic process	15/546	233/23276	0.000428536	0.00878878	0.0074897	Ramp1/Gpr65/Mc5r/Prps2/Lpar1/Pfas/Tcirg1/Atp5f1/Adssl1/Oas2/Ppcdc/Adcy7/Calcrl/Atp5b/Atp5g1	15
749	SP_2.SP_4	GO:0032606	type I interferon production	7/546	59/23276	0.000446519	0.00910373	0.00775809	Flt3/Tmem173/Rel/Tlr7/Syk/Hmgb2/Ifnar1	7
750	SP_2.SP_4	GO:1903034	regulation of response to wounding	21/546	394/23276	0.000452403	0.00916975	0.00781435	Ccl9/Cd34/Il1r1/Plek/Ctss/Gpx1/Il17ra/Cd44/Ccl3/Anxa2/Syk/Lyn/Cd6/Cnr2/Ccr7/Il17rb/Fcgr2b/Txk/Calcrl/Ctla2a/Prdx2	21
751	SP_2.SP_4	GO:0001776	leukocyte homeostasis	9/546	99/23276	0.000536546	0.010812	0.00921388	Flt3/Coro1a/Cd44/Tnfrsf13b/Mef2c/Lyn/Fcgr2b/Ceacam1/Gpr174	9
752	SP_2.SP_4	GO:0050716	positive regulation of interleukin-1 secretion	4/546	17/23276	0.000558924	0.0111335	0.00948784	Panx1/Ccl3/Ifnar1/Ccr7	4
753	SP_2.SP_4	GO:0050718	positive regulation of interleukin-1 beta secretion	4/546	17/23276	0.000558924	0.0111335	0.00948784	Panx1/Ccl3/Ifnar1/Ccr7	4
754	SP_2.SP_4	GO:1902107	positive regulation of leukocyte differentiation	11/546	143/23276	0.000569888	0.0112236	0.00956465	Tespa1/H2-DMa/Cd27/Ccl3/Lck/Syk/Cd1d1/Ccr7/Il4ra/Csf1r/Bmi1	11
755	SP_2.SP_4	GO:0030595	leukocyte chemotaxis	12/546	166/23276	0.000569925	0.0112236	0.00956465	Ccl9/Sell/Coro1a/Il17ra/Ccl3/Itgam/Csf3r/Camk1d/Syk/Lyn/Vav3/Ccr7	12
756	SP_2.SP_4	GO:0051222	positive regulation of protein transport	23/546	459/23276	0.000583933	0.0114345	0.00974438	Flt3/Cd34/Panx1/Il17ra/Tmem173/Ccl3/Cd244/Slc35d3/Unc93b1/Tlr7/Syk/Ifnar1/Ccr7/Psmd9/Il17rb/Abl2/Il4ra/Clec4e/Csf1r/Sorl1/Ceacam1/Serp1/Sytl4	23
757	SP_2.SP_4	GO:0046683	response to organophosphorus	8/546	81/23276	0.00062421	0.0121546	0.010358	Dntt/Sell/Panx1/Itpr2/Lpar1/Igfbp5/Itpr1/P2rx4	8
758	SP_2.SP_4	GO:0043405	regulation of MAP kinase activity	16/546	269/23276	0.000664703	0.0127949	0.0109036	Erp29/Dusp5/Fgd2/Dusp6/Syk/Lpar1/Lax1/Tnik/Tab1/Fgd4/Lyn/Cd300a/Ccr7/Sorl1/Ceacam1/Prdx2	16
759	SP_2.SP_4	GO:0009127	purine nucleoside monophosphate biosynthetic process	7/546	63/23276	0.000668168	0.0127949	0.0109036	Prps2/Pfas/Tcirg1/Atp5f1/Adssl1/Atp5b/Atp5g1	7
760	SP_2.SP_4	GO:0009168	purine ribonucleoside monophosphate biosynthetic process	7/546	63/23276	0.000668168	0.0127949	0.0109036	Prps2/Pfas/Tcirg1/Atp5f1/Adssl1/Atp5b/Atp5g1	7
761	SP_2.SP_4	GO:0009152	purine ribonucleotide biosynthetic process	14/546	218/23276	0.00067466	0.0128381	0.0109405	Ramp1/Gpr65/Mc5r/Prps2/Lpar1/Pfas/Tcirg1/Atp5f1/Adssl1/Ppcdc/Adcy7/Calcrl/Atp5b/Atp5g1	14
762	SP_2.SP_4	GO:0009100	glycoprotein metabolic process	17/546	296/23276	0.000677832	0.0128381	0.0109405	Ramp1/Mgat1/B3gnt5/Fut7/St8sia4/Mogs/Npc1/Mgat5/Cst3/Ggta1/St6galnac4/Prss34/Ccr7/Oas2/Trim23/Gcnt2/Serp1	17
763	SP_2.SP_4	GO:0045076	regulation of interleukin-2 biosynthetic process	4/546	18/23276	0.000705362	0.0132869	0.0113229	Lag3/Cd1d1/Clec2i/Card11	4
764	SP_2.SP_4	GO:0022408	negative regulation of cell-cell adhesion	11/546	148/23276	0.000759549	0.0142303	0.0121269	Cd44/Btla/Tnfrsf21/Lag3/Lax1/Cd300a/Abl2/Il4ra/Pag1/Ceacam1/Prdx2	11
765	SP_2.SP_4	GO:0006691	leukotriene metabolic process	4/546	19/23276	0.000876993	0.0162549	0.0138522	Ggt5/Ncf1/Mgst2/Syk	4
766	SP_2.SP_4	GO:0032703	negative regulation of interleukin-2 production	4/546	19/23276	0.000876993	0.0162549	0.0138522	Cd34/Lag3/Hdac7/Ceacam1	4
767	SP_2.SP_4	GO:0019884	antigen processing and presentation of exogenous antigen	5/546	33/23276	0.000961345	0.017387	0.014817	H2-DMa/Unc93b1/Cd1d1/Fcgr2b/H2-DMb2	5
768	SP_2.SP_4	GO:0032735	positive regulation of interleukin-12 production	5/546	33/23276	0.000961345	0.017387	0.014817	Flt3/Irf8/Unc93b1/Rel/Ccr7	5
769	SP_2.SP_4	GO:0033006	regulation of mast cell activation involved in immune response	5/546	33/23276	0.000961345	0.017387	0.014817	Syk/Lyn/Cd300a/Il4ra/Fes	5
770	SP_2.SP_4	GO:0043304	regulation of mast cell degranulation	5/546	33/23276	0.000961345	0.017387	0.014817	Syk/Lyn/Cd300a/Il4ra/Fes	5
771	SP_2.SP_4	GO:0032655	regulation of interleukin-12 production	6/546	49/23276	0.000963158	0.017387	0.014817	Flt3/Nlrc3/Irf8/Unc93b1/Rel/Ccr7	6
772	SP_2.SP_4	GO:0042089	cytokine biosynthetic process	9/546	108/23276	0.0010075	0.0180933	0.0154189	Cd27/Rel/Tlr7/Lag3/Syk/Ifnar1/Cd1d1/Clec2i/Card11	9
773	SP_2.SP_4	GO:1903707	negative regulation of hemopoiesis	10/546	131/23276	0.0010629	0.0187417	0.0159715	Flt3/Gpr171/Cd44/Ctr9/Hoxa9/Notch1/Lyn/Clec2i/Il4ra/Prdx2	10
774	SP_2.SP_4	GO:0015985	energy coupled proton transport, down electrochemical gradient	4/546	20/23276	0.00107606	0.0187417	0.0159715	Tcirg1/Atp5f1/Atp5b/Atp5g1	4
775	SP_2.SP_4	GO:0015986	ATP synthesis coupled proton transport	4/546	20/23276	0.00107606	0.0187417	0.0159715	Tcirg1/Atp5f1/Atp5b/Atp5g1	4
776	SP_2.SP_4	GO:0042094	interleukin-2 biosynthetic process	4/546	20/23276	0.00107606	0.0187417	0.0159715	Lag3/Cd1d1/Clec2i/Card11	4
777	SP_2.SP_4	GO:0046641	positive regulation of alpha-beta T cell proliferation	4/546	20/23276	0.00107606	0.0187417	0.0159715	Rasal3/Cd244/Syk/Ceacam1	4
778	SP_2.SP_4	GO:0050706	regulation of interleukin-1 beta secretion	4/546	20/23276	0.00107606	0.0187417	0.0159715	Panx1/Ccl3/Ifnar1/Ccr7	4
779	SP_2.SP_4	GO:0009101	glycoprotein biosynthetic process	15/546	257/23276	0.00117002	0.0202765	0.0172794	Ramp1/Mgat1/B3gnt5/Fut7/St8sia4/Mogs/Npc1/Mgat5/Ggta1/St6galnac4/Ccr7/Oas2/Trim23/Gcnt2/Serp1	15
780	SP_2.SP_4	GO:0032611	interleukin-1 beta production	6/546	51/23276	0.00119247	0.0204608	0.0174365	Nlrc3/Panx1/Ccl3/Ifnar1/Tnfaip8/Ccr7	6
781	SP_2.SP_4	GO:0032615	interleukin-12 production	6/546	51/23276	0.00119247	0.0204608	0.0174365	Flt3/Nlrc3/Irf8/Unc93b1/Rel/Ccr7	6
782	SP_2.SP_4	GO:0019693	ribose phosphate metabolic process	21/546	426/23276	0.00122017	0.0206766	0.0176203	Ramp1/Taldo1/Gpr65/Mc5r/Prps2/Lpar1/Pfas/Ak4/Tcirg1/Atp5f1/Adssl1/Atpif1/Ppcdc/Hk3/Ctps/Umps/Adcy7/Calcrl/Atp5b/Atp5g1/Ndufa10	21
783	SP_2.SP_4	GO:0044403	symbiosis, encompassing mutualism through parasitism	16/546	285/23276	0.00122294	0.0206766	0.0176203	Gpx1/Mpo/Ncf1/Irf8/Lgals1/Fam111a/Npc1/Cd4/Dpp4/Fuca2/Notch1/Trim59/Trim26/Exoc2/Scarb1/Ceacam1	16
784	SP_2.SP_4	GO:0044419	interspecies interaction between organisms	16/546	285/23276	0.00122294	0.0206766	0.0176203	Gpx1/Mpo/Ncf1/Irf8/Lgals1/Fam111a/Npc1/Cd4/Dpp4/Fuca2/Notch1/Trim59/Trim26/Exoc2/Scarb1/Ceacam1	16
785	SP_2.SP_4	GO:0035710	CD4-positive, alpha-beta T cell activation	7/546	70/23276	0.00125792	0.0211649	0.0180365	Satb1/Cd44/Fut7/Ly9/Ccr7/Il4ra/Ceacam1	7
786	SP_2.SP_4	GO:0042107	cytokine metabolic process	9/546	112/23276	0.00130371	0.0216383	0.0184399	Cd27/Rel/Tlr7/Lag3/Syk/Ifnar1/Cd1d1/Clec2i/Card11	9
787	SP_2.SP_4	GO:0045730	respiratory burst	4/546	21/23276	0.00130479	0.0216383	0.0184399	Mpo/Ncf1/Camk1d/Prdx2	4
788	SP_2.SP_4	GO:0071474	cellular hyperosmotic response	4/546	21/23276	0.00130479	0.0216383	0.0184399	Xrcc6/Rcsd1/Xrcc5/Ybx3	4
789	SP_2.SP_4	GO:0046718	viral entry into host cell	6/546	52/23276	0.0013217	0.0218144	0.01859	Lgals1/Npc1/Dpp4/Trim59/Trim26/Ceacam1	6
790	SP_2.SP_4	GO:0006650	glycerophospholipid metabolic process	12/546	183/23276	0.00133609	0.0219473	0.0187033	Plek/Lpcat2/Pip4k2a/Pip4k2b/Cds2/Pla2g15/Pitpnc1/Scarb1/Fig4/Csf1r/Synj2/Inpp5b	12
791	SP_2.SP_4	GO:0002573	myeloid leukocyte differentiation	12/546	185/23276	0.00146575	0.0239636	0.0204215	Tyrobp/Ccl3/Itgam/Anxa2/Mef2c/Lyn/Snx10/Clec2i/Tspan2/Ccr7/Tfrc/Csf1r	12
792	SP_2.SP_4	GO:0032731	positive regulation of interleukin-1 beta production	4/546	22/23276	0.00156542	0.0252361	0.0215059	Panx1/Ccl3/Ifnar1/Ccr7	4
793	SP_2.SP_4	GO:0045066	regulatory T cell differentiation	4/546	22/23276	0.00156542	0.0252361	0.0215059	Cd44/Lck/Fut7/Ctla2a	4
794	SP_2.SP_4	GO:0070199	establishment of protein localization to chromosome	4/546	22/23276	0.00156542	0.0252361	0.0215059	Cct5/Dkc1/Cct2/Ruvbl2	4
795	SP_2.SP_4	GO:0002819	regulation of adaptive immune response	10/546	139/23276	0.00166365	0.0266955	0.0227496	H2-DMa/Cd44/Samsn1/Cd4/Dpp4/Mef2c/Cd1d1/Ccr7/Il4ra/Fcgr2b	10
796	SP_2.SP_4	GO:0032846	positive regulation of homeostatic process	13/546	214/23276	0.0017104	0.0273192	0.0232811	Cd44/Pkib/Npc1/Syk/Hmgb2/Cd4/Cct5/Gnl3/Dkc1/Tfrc/Cct2/P2rx4/Ceacam1	13
797	SP_2.SP_4	GO:0018108	peptidyl-tyrosine phosphorylation	16/546	295/23276	0.00174221	0.0276995	0.0236052	Cd44/Lck/Samsn1/Syk/Cd4/Ifnar1/Lyn/Cd300a/Btk/Abl2/Txk/Csf1r/Fgfr1op/Il12rb2/Fes/Zfyve28	16
798	SP_2.SP_4	GO:0045637	regulation of myeloid cell differentiation	12/546	189/23276	0.0017563	0.0277961	0.0236875	Tyrobp/Gpr171/Ctr9/Ccl3/Hoxa9/Csf3r/Hmgb2/Mef2c/Lyn/Clec2i/Csf1r/Fes	12
799	SP_2.SP_4	GO:0001765	membrane raft assembly	3/546	11/23276	0.00184043	0.0286051	0.0243769	Anxa2/Clec2i/S100a10	3
800	SP_2.SP_4	GO:0043568	positive regulation of insulin-like growth factor receptor signaling pathway	3/546	11/23276	0.00184043	0.0286051	0.0243769	Igfbp4/Ift88/Igfbp5	3
801	SP_2.SP_4	GO:0070202	regulation of establishment of protein localization to chromosome	3/546	11/23276	0.00184043	0.0286051	0.0243769	Cct5/Dkc1/Cct2	3
802	SP_2.SP_4	GO:1902715	positive regulation of interferon-gamma secretion	3/546	11/23276	0.00184043	0.0286051	0.0243769	Flt3/Cd244/Abl2	3
803	SP_2.SP_4	GO:0044342	type B pancreatic cell proliferation	4/546	23/23276	0.00186018	0.0286116	0.0243825	Igfbp4/Tcf19/Igfbp5/Btbd10	4
804	SP_2.SP_4	GO:0050704	regulation of interleukin-1 secretion	4/546	23/23276	0.00186018	0.0286116	0.0243825	Panx1/Ccl3/Ifnar1/Ccr7	4
805	SP_2.SP_4	GO:0018212	peptidyl-tyrosine modification	16/546	297/23276	0.00186562	0.0286116	0.0243825	Cd44/Lck/Samsn1/Syk/Cd4/Ifnar1/Lyn/Cd300a/Btk/Abl2/Txk/Csf1r/Fgfr1op/Il12rb2/Fes/Zfyve28	16
806	SP_2.SP_4	GO:0019882	antigen processing and presentation	9/546	118/23276	0.00187586	0.028642	0.0244084	Flt3/H2-Ob/H2-DMa/Ctss/Unc93b1/Cd1d1/Ccr7/Fcgr2b/H2-DMb2	9
807	SP_2.SP_4	GO:0042035	regulation of cytokine biosynthetic process	8/546	96/23276	0.00189719	0.0287621	0.0245108	Cd27/Rel/Tlr7/Lag3/Syk/Cd1d1/Clec2i/Card11	8
808	SP_2.SP_4	GO:0006869	lipid transport	15/546	270/23276	0.00190033	0.0287621	0.0245108	Spns3/Slco3a1/Npc1/Syk/Vldlr/Abcd1/Plekha8/Pitpnc1/Repin1/Scarb1/Slmo2/Osbpl3/Abcc1/Sorl1/Acsl5	15
809	SP_2.SP_4	GO:0031349	positive regulation of defense response	15/546	271/23276	0.00196951	0.0295512	0.0251832	Ccl9/Ctss/Il17ra/Tmem173/Ccl3/Unc93b1/Tlr7/Lag3/Hmgb2/Mef2c/Lyn/Cd6/Ccr7/Il17rb/Txk	15
810	SP_2.SP_4	GO:0050727	regulation of inflammatory response	15/546	271/23276	0.00196951	0.0295512	0.0251832	Ccl9/Il1r1/Ctss/Gpx1/Il17ra/Cd44/Ccl3/Lyn/Cd6/Cnr2/Ccr7/Il17rb/Fcgr2b/Calcrl/Ctla2a	15
811	SP_2.SP_4	GO:0009259	ribonucleotide metabolic process	20/546	414/23276	0.00200017	0.0298819	0.025465	Ramp1/Gpr65/Mc5r/Prps2/Lpar1/Pfas/Ak4/Tcirg1/Atp5f1/Adssl1/Atpif1/Ppcdc/Hk3/Ctps/Umps/Adcy7/Calcrl/Atp5b/Atp5g1/Ndufa10	20
812	SP_2.SP_4	GO:0006909	phagocytosis	11/546	167/23276	0.0020178	0.0298847	0.0254674	Coro1a/Irf8/Camk1d/Syk/Myo1g/Cd300a/Ccr7/Anxa3/Scarb1/Abl2/Fcgr2b	11
813	SP_2.SP_4	GO:0000723	telomere maintenance	8/546	97/23276	0.00202623	0.0298847	0.0254674	Xrcc6/Pkib/Pcna/Xrcc5/Cct5/Gnl3/Dkc1/Cct2	8
814	SP_2.SP_4	GO:0032200	telomere organization	8/546	97/23276	0.00202623	0.0298847	0.0254674	Xrcc6/Pkib/Pcna/Xrcc5/Cct5/Gnl3/Dkc1/Cct2	8
815	SP_2.SP_4	GO:0030335	positive regulation of cell migration	20/546	415/23276	0.00205686	0.030208	0.0257429	Sell/Il1r1/Coro1a/Sema3d/Arhgef39/Camk1d/Lpar1/Tmsb4x/Myo1f/Hdac7/Notch1/Lyn/Ccr7/Anxa3/Csf1r/Gcnt2/Mapk8/Abcc1/Fgfr1op/Capn7	20
816	SP_2.SP_4	GO:0009620	response to fungus	5/546	39/23276	0.00207808	0.0302631	0.0257899	Il17ra/Mpo/Ncf1/Syk/Btk	5
817	SP_2.SP_4	GO:0032651	regulation of interleukin-1 beta production	5/546	39/23276	0.00207808	0.0302631	0.0257899	Nlrc3/Panx1/Ccl3/Ifnar1/Ccr7	5
818	SP_2.SP_4	GO:0002446	neutrophil mediated immunity	4/546	24/23276	0.00219124	0.0315459	0.0268831	Ncf1/Syk/Myo1f/Anxa3	4
819	SP_2.SP_4	GO:0033198	response to ATP	4/546	24/23276	0.00219124	0.0315459	0.0268831	Dntt/Sell/Panx1/P2rx4	4
820	SP_2.SP_4	GO:0002260	lymphocyte homeostasis	7/546	77/23276	0.00219347	0.0315459	0.0268831	Coro1a/Cd44/Tnfrsf13b/Mef2c/Lyn/Ceacam1/Gpr174	7
821	SP_2.SP_4	GO:0008360	regulation of cell shape	9/546	121/23276	0.00222895	0.0319238	0.0272051	Arhgap15/Coro1a/Ccl3/Arhgef18/Lpar1/Fgd4/Arhgap18/Csf1r/Fes	9
822	SP_2.SP_4	GO:0040017	positive regulation of locomotion	21/546	448/23276	0.00224462	0.0320159	0.0272836	Sell/Il1r1/Coro1a/Sema3d/Lgals1/Arhgef39/Camk1d/Lpar1/Tmsb4x/Myo1f/Hdac7/Notch1/Lyn/Ccr7/Anxa3/Csf1r/Gcnt2/Mapk8/Abcc1/Fgfr1op/Capn7	21
823	SP_2.SP_4	GO:0001771	immunological synapse formation	3/546	12/23276	0.00241137	0.0341135	0.0290711	Clec2i/Cd6/Ccr7	3
824	SP_2.SP_4	GO:0006750	glutathione biosynthetic process	3/546	12/23276	0.00241137	0.0341135	0.0290711	Ggt5/Gclc/Mgst2	3
825	SP_2.SP_4	GO:0010876	lipid localization	16/546	305/23276	0.00243492	0.0343067	0.0292358	Spns3/Slco3a1/Gm2a/Npc1/Syk/Vldlr/Abcd1/Plekha8/Pitpnc1/Repin1/Scarb1/Slmo2/Osbpl3/Abcc1/Sorl1/Acsl5	16
826	SP_2.SP_4	GO:0071887	leukocyte apoptotic process	9/546	123/23276	0.00249235	0.0349736	0.0298041	Cd27/Cd44/Tnfrsf21/Mef2c/Lyn/Ccr7/Fcgr2b/Ceacam1/Slc39a10	9
827	SP_2.SP_4	GO:0006644	phospholipid metabolic process	16/546	306/23276	0.0025153	0.0351533	0.0299572	Plek/Lpcat2/Pip4k2a/Pip4k2b/Cds2/Pla2g15/Lyn/Vav3/Pla2g2c/Pitpnc1/Scarb1/Fig4/Csf1r/Synj2/Acsl5/Inpp5b	16
828	SP_2.SP_4	GO:0045055	regulated exocytosis	11/546	172/23276	0.0025411	0.0353713	0.030143	Milr1/Coro1a/Syk/Myo1f/Notch1/Lyn/Cd300a/Btk/Anxa3/Il4ra/Fes	11
829	SP_2.SP_4	GO:0016311	dephosphorylation	18/546	364/23276	0.00256255	0.0355272	0.0302759	Plek/Lck/Dusp6/Ptpre/Timm50/Mprip/Tab1/Mef2c/Cd300a/Ssh2/Dusp2/Pfkfb4/Mtmr4/Fig4/Synj2/Slc39a10/Ptpn7/Inpp5b	18
830	SP_2.SP_4	GO:0030890	positive regulation of B cell proliferation	5/546	41/23276	0.00260303	0.0357758	0.0304877	Mef2c/Vav3/Card11/Bmi1/Slc39a10	5
831	SP_2.SP_4	GO:1901264	carbohydrate derivative transport	5/546	41/23276	0.00260303	0.0357758	0.0304877	Vldlr/Plekha8/Scarb1/Slc29a1/Abcc1	5
832	SP_2.SP_4	GO:0071900	regulation of protein serine/threonine kinase activity	19/546	394/23276	0.00261145	0.0357758	0.0304877	Erp29/Dusp5/Fgd2/Dusp6/Pkib/Syk/Lpar1/Lax1/Tnik/Tab1/Fgd4/Lyn/Cd300a/Ccr7/Csf1r/Rptor/Sorl1/Ceacam1/Prdx2	19
833	SP_2.SP_4	GO:2000106	regulation of leukocyte apoptotic process	8/546	102/23276	0.00277853	0.0379149	0.0323106	Cd27/Cd44/Mef2c/Lyn/Ccr7/Fcgr2b/Ceacam1/Slc39a10	8
834	SP_2.SP_4	GO:2000147	positive regulation of cell motility	20/546	428/23276	0.00292649	0.0397773	0.0338977	Sell/Il1r1/Coro1a/Sema3d/Arhgef39/Camk1d/Lpar1/Tmsb4x/Myo1f/Hdac7/Notch1/Lyn/Ccr7/Anxa3/Csf1r/Gcnt2/Mapk8/Abcc1/Fgfr1op/Capn7	20
835	SP_2.SP_4	GO:0010922	positive regulation of phosphatase activity	4/546	26/23276	0.00297093	0.0400671	0.0341447	Plek/Mef2c/Cd300a/Slc39a10	4
836	SP_2.SP_4	GO:0045061	thymic T cell selection	4/546	26/23276	0.00297093	0.0400671	0.0341447	H2-DMa/Cd1d1/Ccr7/Card11	4
837	SP_2.SP_4	GO:0019184	nonribosomal peptide biosynthetic process	3/546	13/23276	0.0030805	0.0410655	0.0349955	Ggt5/Gclc/Mgst2	3
838	SP_2.SP_4	GO:0045078	positive regulation of interferon-gamma biosynthetic process	3/546	13/23276	0.0030805	0.0410655	0.0349955	Cd27/Tlr7/Cd1d1	3
839	SP_2.SP_4	GO:0046033	AMP metabolic process	3/546	13/23276	0.0030805	0.0410655	0.0349955	Prps2/Ak4/Adssl1	3
840	SP_2.SP_4	GO:0030193	regulation of blood coagulation	7/546	82/23276	0.00313808	0.0415137	0.0353775	Cd34/Plek/Anxa2/Syk/Lyn/Txk/Prdx2	7
841	SP_2.SP_4	GO:1900046	regulation of hemostasis	7/546	82/23276	0.00313808	0.0415137	0.0353775	Cd34/Plek/Anxa2/Syk/Lyn/Txk/Prdx2	7
842	SP_2.SP_4	GO:0043300	regulation of leukocyte degranulation	5/546	43/23276	0.00321793	0.0424081	0.0361397	Syk/Lyn/Cd300a/Il4ra/Fes	5
843	SP_2.SP_4	GO:0009161	ribonucleoside monophosphate metabolic process	12/546	204/23276	0.00329693	0.0432847	0.0368867	Prps2/Pfas/Ak4/Tcirg1/Atp5f1/Adssl1/Atpif1/Hk3/Umps/Atp5b/Atp5g1/Ndufa10	12
844	SP_2.SP_4	GO:0002478	antigen processing and presentation of exogenous peptide antigen	4/546	27/23276	0.00342376	0.0441144	0.0375937	H2-DMa/Unc93b1/Fcgr2b/H2-DMb2	4
845	SP_2.SP_4	GO:0046636	negative regulation of alpha-beta T cell activation	4/546	27/23276	0.00342376	0.0441144	0.0375937	Cd44/Btla/Cd300a/Il4ra	4
846	SP_2.SP_4	GO:0050702	interleukin-1 beta secretion	4/546	27/23276	0.00342376	0.0441144	0.0375937	Panx1/Ccl3/Ifnar1/Ccr7	4
847	SP_2.SP_4	GO:0070198	protein localization to chromosome, telomeric region	4/546	27/23276	0.00342376	0.0441144	0.0375937	Cct5/Gnl3/Dkc1/Cct2	4
848	SP_2.SP_4	GO:0071709	membrane assembly	4/546	27/23276	0.00342376	0.0441144	0.0375937	Anxa2/Clec2i/Nrxn1/S100a10	4
849	SP_2.SP_4	GO:0043547	positive regulation of GTPase activity	14/546	260/23276	0.00351209	0.0448901	0.0382548	Ccl9/Arhgap15/Ccl3/Rgs1/Gpr65/Rasa4/Arhgap27/Arhgef18/Arhgap18/Vav3/Ccr7/Dennd1b/Ralgps1/S100a10	14
850	SP_2.SP_4	GO:0060627	regulation of vesicle-mediated transport	19/546	405/23276	0.0035259	0.0448901	0.0382548	Coro1a/Tbc1d5/Anxa2/Camk1d/Syk/Notch1/Sdc1/Lyn/Cd300a/Ccr7/Exoc2/Scarb1/Il4ra/Fcgr2b/Ppt1/Sorl1/Fes/Ankfy1/Sytl4	19
851	SP_2.SP_4	GO:0032612	interleukin-1 production	6/546	63/23276	0.0035538	0.0448901	0.0382548	Nlrc3/Panx1/Ccl3/Ifnar1/Tnfaip8/Ccr7	6
852	SP_2.SP_4	GO:0042108	positive regulation of cytokine biosynthetic process	6/546	63/23276	0.0035538	0.0448901	0.0382548	Cd27/Rel/Tlr7/Syk/Cd1d1/Card11	6
853	SP_2.SP_4	GO:0032608	interferon-beta production	5/546	44/23276	0.00356168	0.0448901	0.0382548	Tmem173/Rel/Tlr7/Hmgb2/Ifnar1	5
854	SP_2.SP_4	GO:0046622	positive regulation of organ growth	5/546	44/23276	0.00356168	0.0448901	0.0382548	Rag2/Mef2c/Notch1/Ybx3/Serp1	5
855	SP_2.SP_4	GO:0033077	T cell differentiation in thymus	7/546	84/23276	0.00359247	0.0449513	0.0383069	Tespa1/H2-DMa/Rag2/Cd1d1/Ccr7/Card11/Bmi1	7
856	SP_2.SP_4	GO:0071594	thymocyte aggregation	7/546	84/23276	0.00359247	0.0449513	0.0383069	Tespa1/H2-DMa/Rag2/Cd1d1/Ccr7/Card11/Bmi1	7
857	SP_2.SP_4	GO:0051272	positive regulation of cellular component movement	20/546	438/23276	0.00378882	0.0471871	0.0402123	Sell/Il1r1/Coro1a/Sema3d/Arhgef39/Camk1d/Lpar1/Tmsb4x/Myo1f/Hdac7/Notch1/Lyn/Ccr7/Anxa3/Csf1r/Gcnt2/Mapk8/Abcc1/Fgfr1op/Capn7	20
858	SP_2.SP_4	GO:0042451	purine nucleoside biosynthetic process	7/546	85/23276	0.00383761	0.0471871	0.0402123	Prps2/Tcirg1/Atp5f1/Adssl1/Ppcdc/Atp5b/Atp5g1	7
859	SP_2.SP_4	GO:0046129	purine ribonucleoside biosynthetic process	7/546	85/23276	0.00383761	0.0471871	0.0402123	Prps2/Tcirg1/Atp5f1/Adssl1/Ppcdc/Atp5b/Atp5g1	7
860	SP_2.SP_4	GO:0002437	inflammatory response to antigenic stimulus	6/546	64/23276	0.00384536	0.0471871	0.0402123	Gpx1/Hmgb2/Notch1/Cd6/Ccr7/Fcgr2b	6
861	SP_2.SP_4	GO:0019370	leukotriene biosynthetic process	3/546	14/23276	0.00385284	0.0471871	0.0402123	Ggt5/Mgst2/Syk	3
862	SP_2.SP_4	GO:0045072	regulation of interferon-gamma biosynthetic process	3/546	14/23276	0.00385284	0.0471871	0.0402123	Cd27/Tlr7/Cd1d1	3
863	SP_2.SP_4	GO:0032732	positive regulation of interleukin-1 production	4/546	28/23276	0.00392133	0.0476888	0.0406399	Panx1/Ccl3/Ifnar1/Ccr7	4
864	SP_2.SP_4	GO:0045577	regulation of B cell differentiation	4/546	28/23276	0.00392133	0.0476888	0.0406399	Flt3/Nfam1/Syk/Card11	4
865	SP_2.SP_4	GO:0050818	regulation of coagulation	7/546	86/23276	0.00409524	0.0496297	0.0422938	Cd34/Plek/Anxa2/Syk/Lyn/Txk/Prdx2	7
