# Supplementary material for: Reconstruction of complex single-cell trajectories using CellRouter
Source: Nat Commun. 2018 Mar 1;9:892. doi: 10.1038/s41467-018-03214-y (PMC5832860; doi:10.1038/s41467-018-03214-y)
Supplement: Supplementary file 7 — Supplementary Data 5 [file 41467_2018_3214_MOESM7_ESM.xls]

## Sheet: Sheet1
Supplementary Data 5. Gene ontology analysis of genes with complex expression kinetics during lymphoid differentiation
	Cluster	ID	Description	GeneRatio	BgRatio	pvalue	p.adjust	qvalue	geneID	Count
1	cl1	GO:0045785	positive regulation of cell adhesion	27/531	344/23276	2.93833e-08	3.67043e-05	3.05961e-05	Vcam1/Npnt/Cd28/Net1/Il12rb1/Pik3r2/Ptprc/Jak2/Ptpn22/Lef1/Ptpn6/Cd36/Sdc4/Il2ra/Spta1/Ptger4/Dmd/Il6st/Itgb3/Flot2/Spp1/Lgals8/Rag1/Slc4a1/Il7r/Cd86/Myadm	27
2	cl1	GO:0032946	positive regulation of mononuclear cell proliferation	16/531	128/23276	3.82092e-08	3.67043e-05	3.05961e-05	Vcam1/Cd28/Clcf1/Gpr183/Tacr1/Il12rb1/St6gal1/Ptprc/Ptpn22/Cd38/Il2ra/Spta1/Il6st/Slc4a1/Cd86/Nfatc2	16
3	cl1	GO:0032944	regulation of mononuclear cell proliferation	20/531	202/23276	4.35553e-08	3.67043e-05	3.05961e-05	Vcam1/Cd28/Clcf1/Ahr/Gpr183/Tacr1/Il12rb1/St6gal1/Ptprc/Pde5a/Ptpn22/Cd38/Ptpn6/Il2ra/Spta1/Il6st/Slc4a1/Cd86/Nfatc2/Mzb1	20
4	cl1	GO:0032943	mononuclear cell proliferation	24/531	288/23276	5.64091e-08	3.67043e-05	3.05961e-05	Vcam1/Cd28/Clcf1/Ahr/Gpr183/Tacr1/Slamf6/Il12rb1/St6gal1/Ptprc/Pde5a/Rc3h2/Ptpn22/Lef1/Cd38/Ptpn6/Il2ra/Spta1/Il6st/Slc4a1/Il7r/Cd86/Nfatc2/Mzb1	24
5	cl1	GO:0051249	regulation of lymphocyte activation	28/531	382/23276	6.96351e-08	3.67043e-05	3.05961e-05	Vcam1/Cd28/Clcf1/Ahr/Gpr183/Slamf7/Gas6/Tacr1/Il12rb1/Ptprc/Pde5a/Ptpn22/Cd38/Ptpn6/Il2ra/Bank1/Spta1/Il6st/Flot2/Lgals8/Gsn/Rag1/Slc4a1/Il7r/Tbc1d10c/Cd86/Nfatc2/Mzb1	28
6	cl1	GO:0070665	positive regulation of leukocyte proliferation	16/531	134/23276	7.34008e-08	3.67043e-05	3.05961e-05	Vcam1/Cd28/Clcf1/Gpr183/Tacr1/Il12rb1/St6gal1/Ptprc/Ptpn22/Cd38/Il2ra/Spta1/Il6st/Slc4a1/Cd86/Nfatc2	16
7	cl1	GO:0050865	regulation of cell activation	32/531	482/23276	8.12757e-08	3.67043e-05	3.05961e-05	Vcam1/Cd28/Clcf1/Abat/Ahr/Gpr183/Slamf7/Gas6/Pdgfb/Tacr1/Il12rb1/Ptprc/Jak2/Pde5a/Ptpn22/Cd38/Ptpn6/Il1rl1/Il2ra/Bank1/Spta1/Il6st/Flot2/Lgals8/Gsn/Rag1/Slc4a1/Il7r/Tbc1d10c/Cd86/Nfatc2/Mzb1	32
8	cl1	GO:0070663	regulation of leukocyte proliferation	20/531	210/23276	8.31355e-08	3.67043e-05	3.05961e-05	Vcam1/Cd28/Clcf1/Ahr/Gpr183/Tacr1/Il12rb1/St6gal1/Ptprc/Pde5a/Ptpn22/Cd38/Ptpn6/Il2ra/Spta1/Il6st/Slc4a1/Cd86/Nfatc2/Mzb1	20
9	cl1	GO:0070661	leukocyte proliferation	24/531	301/23276	1.29171e-07	5.06926e-05	4.22564e-05	Vcam1/Cd28/Clcf1/Ahr/Gpr183/Tacr1/Slamf6/Il12rb1/St6gal1/Ptprc/Pde5a/Rc3h2/Ptpn22/Lef1/Cd38/Ptpn6/Il2ra/Spta1/Il6st/Slc4a1/Il7r/Cd86/Nfatc2/Mzb1	24
10	cl1	GO:0050670	regulation of lymphocyte proliferation	19/531	200/23276	1.81943e-07	5.96027e-05	4.96838e-05	Vcam1/Cd28/Clcf1/Ahr/Gpr183/Tacr1/Il12rb1/Ptprc/Pde5a/Ptpn22/Cd38/Ptpn6/Il2ra/Spta1/Il6st/Slc4a1/Cd86/Nfatc2/Mzb1	19
11	cl1	GO:0050671	positive regulation of lymphocyte proliferation	15/531	126/23276	1.95092e-07	5.96027e-05	4.96838e-05	Vcam1/Cd28/Clcf1/Gpr183/Tacr1/Il12rb1/Ptprc/Ptpn22/Cd38/Il2ra/Spta1/Il6st/Slc4a1/Cd86/Nfatc2	15
12	cl1	GO:0046651	lymphocyte proliferation	23/531	286/23276	2.02501e-07	5.96027e-05	4.96838e-05	Vcam1/Cd28/Clcf1/Ahr/Gpr183/Tacr1/Slamf6/Il12rb1/Ptprc/Pde5a/Rc3h2/Ptpn22/Lef1/Cd38/Ptpn6/Il2ra/Spta1/Il6st/Slc4a1/Il7r/Cd86/Nfatc2/Mzb1	23
13	cl1	GO:0050867	positive regulation of cell activation	23/531	291/23276	2.75834e-07	7.4942e-05	6.24703e-05	Vcam1/Cd28/Clcf1/Gpr183/Gas6/Pdgfb/Tacr1/Il12rb1/Ptprc/Jak2/Ptpn22/Cd38/Il1rl1/Il2ra/Spta1/Il6st/Flot2/Lgals8/Rag1/Slc4a1/Il7r/Cd86/Nfatc2	23
14	cl1	GO:0002694	regulation of leukocyte activation	29/531	446/23276	5.09154e-07	0.000128452	0.000107076	Vcam1/Cd28/Clcf1/Ahr/Gpr183/Slamf7/Gas6/Tacr1/Il12rb1/Ptprc/Pde5a/Ptpn22/Cd38/Ptpn6/Il1rl1/Il2ra/Bank1/Spta1/Il6st/Flot2/Lgals8/Gsn/Rag1/Slc4a1/Il7r/Tbc1d10c/Cd86/Nfatc2/Mzb1	29
15	cl1	GO:0051251	positive regulation of lymphocyte activation	20/531	247/23276	1.13072e-06	0.000266248	0.000221939	Vcam1/Cd28/Clcf1/Gpr183/Gas6/Tacr1/Il12rb1/Ptprc/Ptpn22/Cd38/Il2ra/Spta1/Il6st/Flot2/Lgals8/Rag1/Slc4a1/Il7r/Cd86/Nfatc2	20
16	cl1	GO:0002696	positive regulation of leukocyte activation	21/531	278/23276	1.88007e-06	0.000415026	0.000345958	Vcam1/Cd28/Clcf1/Gpr183/Gas6/Tacr1/Il12rb1/Ptprc/Ptpn22/Cd38/Il1rl1/Il2ra/Spta1/Il6st/Flot2/Lgals8/Rag1/Slc4a1/Il7r/Cd86/Nfatc2	21
17	cl1	GO:0051493	regulation of cytoskeleton organization	26/531	413/23276	3.57153e-06	0.00073452	0.000612282	Fgf13/Arap1/Tmem67/Bbs4/Tacr1/Hdac6/Pik3r2/Plk2/Tmod3/Sdc4/Spta1/Gpm6b/Ptger4/Pik3r1/Shroom2/Hdgfrp3/Itgb3/Agrn/Rapgef3/Gsn/Pak3/Ttc8/Kif18a/Pick1/Parp3/Myadm	26
18	cl1	GO:0042113	B cell activation	20/531	267/23276	3.74331e-06	0.00073452	0.000612282	Cd28/Clcf1/Ahr/Gpr183/Ptprc/Lef1/Cd38/Ptpn6/Hdac9/Bank1/Blnk/Pik3r1/Lgals8/Rag1/Il7r/Tbc1d10c/Cd86/Nfatc2/Skap2/Mzb1	20
19	cl1	GO:0071345	cellular response to cytokine stimulus	27/531	450/23276	5.66426e-06	0.00105296	0.000877725	Npnt/Cdip1/Slc27a1/Gas6/Bbs4/Nfil3/Gbp3/Il12rb1/Cxcr3/Ptprc/Stat2/Jak2/Sigirr/Irak2/Gbp4/Gbp8/Gbp9/Lef1/Ptpn6/Gbp10/Ifi205/Ifit1/Bbs2/Hipk1/Il6st/Irf7/Rtn4rl1	27
20	cl1	GO:0022407	regulation of cell-cell adhesion	23/531	358/23276	9.34328e-06	0.00165002	0.00137543	Vcam1/Cd28/Abat/Il12rb1/Ptprc/Jak2/Pde5a/Ptpn22/Lef1/Ptpn6/Il2ra/Spta1/Pik3r1/Il6st/Flot2/Lgals8/Gsn/Rag1/Slc4a1/Il7r/Cd86/Map2k1/Myadm	23
21	cl1	GO:0050870	positive regulation of T cell activation	14/531	161/23276	2.05201e-05	0.00345129	0.00287693	Vcam1/Cd28/Il12rb1/Ptprc/Ptpn22/Il2ra/Spta1/Il6st/Flot2/Lgals8/Rag1/Slc4a1/Il7r/Cd86	14
22	cl1	GO:0043410	positive regulation of MAPK cascade	25/531	434/23276	2.48096e-05	0.00383234	0.00319457	Npnt/Glipr2/Eda2r/Stk25/Map3k2/Gpr183/Nod1/Fzd4/Gas6/Pdgfb/Ptprc/Jak2/Mdfic/Pde5a/Ptpn22/Cd36/Bank1/Atp6ap1/Tlr6/Lif/Itgb3/Psap/Pak3/Madd/Map2k1	25
23	cl1	GO:0034110	regulation of homotypic cell-cell adhesion	19/531	279/23276	2.49558e-05	0.00383234	0.00319457	Vcam1/Cd28/Abat/Il12rb1/Ptprc/Pde5a/Ptpn22/Ptpn6/Il2ra/Spta1/Il6st/Flot2/Lgals8/Gsn/Rag1/Slc4a1/Il7r/Cd86/Map2k1	19
24	cl1	GO:0051492	regulation of stress fiber assembly	9/531	69/23276	2.62712e-05	0.00386624	0.00322283	Arap1/Bbs4/Tacr1/Pik3r2/Sdc4/Ptger4/Pik3r1/Rapgef3/Ttc8	9
25	cl1	GO:0034112	positive regulation of homotypic cell-cell adhesion	14/531	166/23276	2.89038e-05	0.00406091	0.0033851	Vcam1/Cd28/Il12rb1/Ptprc/Ptpn22/Il2ra/Spta1/Il6st/Flot2/Lgals8/Rag1/Slc4a1/Il7r/Cd86	14
26	cl1	GO:0051494	negative regulation of cytoskeleton organization	12/531	125/23276	2.98935e-05	0.00406091	0.0033851	Fgf13/Arap1/Tmem67/Bbs4/Hdac6/Tmod3/Spta1/Shroom2/Hdgfrp3/Gsn/Pick1/Myadm	12
27	cl1	GO:1903039	positive regulation of leukocyte cell-cell adhesion	14/531	168/23276	3.30197e-05	0.00431947	0.00360063	Vcam1/Cd28/Il12rb1/Ptprc/Ptpn22/Il2ra/Spta1/Il6st/Flot2/Lgals8/Rag1/Slc4a1/Il7r/Cd86	14
28	cl1	GO:0042102	positive regulation of T cell proliferation	10/531	89/23276	3.55173e-05	0.00444436	0.00370474	Vcam1/Cd28/Il12rb1/Ptprc/Ptpn22/Il2ra/Spta1/Il6st/Slc4a1/Cd86	10
29	cl1	GO:0043087	regulation of GTPase activity	20/531	312/23276	3.64911e-05	0.00444436	0.00370474	Cyth4/Arap1/Bbs4/Net1/Tbc1d25/Tbc1d15/Dennd6b/Plxnb2/Arhgap4/Dennd5a/Dennd2a/Dennd1c/Amot/Spata13/Agrn/Rapgef3/Ttc8/Madd/Ralgps1/Map2k1	20
30	cl1	GO:0048871	multicellular organismal homeostasis	20/531	320/23276	5.20094e-05	0.00612324	0.00510422	Abat/Slc27a1/Bbs1/Bbs4/Prcp/Cdh23/Bbs10/Tpp1/Cd38/Prkaa2/Cd36/Bbs2/Ptger4/Bmp8a/Atp6ap1/Dram2/Itgb3/Spp1/Arrdc3/Klhl10	20
31	cl1	GO:0032956	regulation of actin cytoskeleton organization	18/531	272/23276	5.88356e-05	0.00670347	0.00558789	Arap1/Bbs4/Tacr1/Pik3r2/Tmod3/Sdc4/Spta1/Gpm6b/Ptger4/Pik3r1/Shroom2/Itgb3/Rapgef3/Gsn/Pak3/Ttc8/Pick1/Myadm	18
32	cl1	GO:0022409	positive regulation of cell-cell adhesion	15/531	201/23276	6.28644e-05	0.00693866	0.00578394	Vcam1/Cd28/Il12rb1/Ptprc/Ptpn22/Lef1/Il2ra/Spta1/Il6st/Flot2/Lgals8/Rag1/Slc4a1/Il7r/Cd86	15
33	cl1	GO:0070371	ERK1 and ERK2 cascade	17/531	255/23276	8.56369e-05	0.00882778	0.00735867	Npnt/Glipr2/Clcf1/Gpr183/Nod1/Gas6/Pdgfb/Ptpn22/Ptpn6/Cd36/Ptger4/Dmd/Atp6ap1/Lif/Itgb3/Tbc1d10c/Map2k1	17
34	cl1	GO:0010256	endomembrane system organization	25/531	471/23276	9.29868e-05	0.00882778	0.00735867	Stk25/Fgf13/Bbs1/Gas6/Pik3r2/Pla2g3/Cnst/Kcnip4/Fat4/Tspan14/Hook1/Bbs2/Spta1/Pik3r1/Flot2/Agrn/Tmem43/Fam160a2/Ttc8/Als2cl/Golph3/Myof/Dnajc28/Map2k1/Myadm	25
35	cl1	GO:0050863	regulation of T cell activation	17/531	257/23276	9.42135e-05	0.00882778	0.00735867	Vcam1/Cd28/Il12rb1/Ptprc/Pde5a/Ptpn22/Ptpn6/Il2ra/Spta1/Il6st/Flot2/Lgals8/Gsn/Rag1/Slc4a1/Il7r/Cd86	17
36	cl1	GO:0030038	contractile actin filament bundle assembly	9/531	81/23276	9.49761e-05	0.00882778	0.00735867	Arap1/Bbs4/Tacr1/Pik3r2/Sdc4/Ptger4/Pik3r1/Rapgef3/Ttc8	9
37	cl1	GO:0032231	regulation of actin filament bundle assembly	9/531	81/23276	9.49761e-05	0.00882778	0.00735867	Arap1/Bbs4/Tacr1/Pik3r2/Sdc4/Ptger4/Pik3r1/Rapgef3/Ttc8	9
38	cl1	GO:0043149	stress fiber assembly	9/531	81/23276	9.49761e-05	0.00882778	0.00735867	Arap1/Bbs4/Tacr1/Pik3r2/Sdc4/Ptger4/Pik3r1/Rapgef3/Ttc8	9
39	cl1	GO:0032970	regulation of actin filament-based process	19/531	309/23276	9.8616e-05	0.00893107	0.00744477	Arap1/Bbs4/Tacr1/Pik3r2/Tmod3/Sdc4/Spta1/Gpm6b/Ptger4/Pik3r1/Shroom2/Itgb3/Rapgef3/Gsn/Pak3/Ttc8/Pick1/Cnn2/Myadm	19
40	cl1	GO:0010810	regulation of cell-substrate adhesion	13/531	167/23276	0.000125392	0.0110721	0.00922952	Npnt/Fzd4/Net1/St6gal1/Jak2/Cd36/Sdc4/Gpm6b/Dmd/Pik3r1/Itgb3/Spp1/Myadm	13
41	cl1	GO:1903037	regulation of leukocyte cell-cell adhesion	17/531	268/23276	0.000156251	0.0133173	0.0111011	Vcam1/Cd28/Il12rb1/Ptprc/Pde5a/Ptpn22/Ptpn6/Il2ra/Spta1/Il6st/Flot2/Lgals8/Gsn/Rag1/Slc4a1/Il7r/Cd86	17
42	cl1	GO:0031032	actomyosin structure organization	12/531	149/23276	0.000164502	0.0133173	0.0111011	Arap1/Bbs4/Tacr1/Pik3r2/Cflar/Tmod3/Sdc4/Ptger4/Pik3r1/Rapgef3/Ttc8/Cnn2	12
43	cl1	GO:0042129	regulation of T cell proliferation	12/531	149/23276	0.000164502	0.0133173	0.0111011	Vcam1/Cd28/Il12rb1/Ptprc/Pde5a/Ptpn22/Ptpn6/Il2ra/Spta1/Il6st/Slc4a1/Cd86	12
44	cl1	GO:0002757	immune response-activating signal transduction	16/531	244/23276	0.000165901	0.0133173	0.0111011	Cd28/Themis/Ptprc/Irak2/Ptpn22/Cd38/Ptpn6/Blk/Tlr6/Tspan6/Irf7/Cd79b/Fcnb/Cd86/Nfatc2/Skap2	16
45	cl1	GO:0050730	regulation of peptidyl-tyrosine phosphorylation	15/531	222/23276	0.000190163	0.0149257	0.0124418	Gprc5b/Clcf1/Sh3bp5/Gas6/Pdgfb/Ptprc/Jak2/Ptpn6/Cd36/Dok7/Ptger4/Lif/Il6st/Itgb3/Agrn	15
46	cl1	GO:0007009	plasma membrane organization	17/531	274/23276	0.00020326	0.0156068	0.0130096	Fgf13/Bbs1/Gas6/Pik3r2/Cnst/Kcnip4/Fat4/Tspan14/Bbs2/Spta1/Pik3r1/Flot2/Agrn/Ttc8/Golph3/Myof/Myadm	17
47	cl1	GO:0050864	regulation of B cell activation	11/531	133/23276	0.000242142	0.0181967	0.0151684	Cd28/Clcf1/Ahr/Gpr183/Ptprc/Cd38/Ptpn6/Bank1/Tbc1d10c/Nfatc2/Mzb1	11
48	cl1	GO:0045494	photoreceptor cell maintenance	6/531	40/23276	0.000272123	0.0200237	0.0166914	Bbs1/Bbs4/Cdh23/Bbs10/Bbs2/Dram2	6
49	cl1	GO:0002764	immune response-regulating signaling pathway	16/531	256/23276	0.000285538	0.020582	0.0171568	Cd28/Themis/Ptprc/Irak2/Ptpn22/Cd38/Ptpn6/Blk/Tlr6/Tspan6/Irf7/Cd79b/Fcnb/Cd86/Nfatc2/Skap2	16
50	cl1	GO:0042098	T cell proliferation	13/531	184/23276	0.000326163	0.0230401	0.0192058	Vcam1/Cd28/Il12rb1/Ptprc/Pde5a/Rc3h2/Ptpn22/Ptpn6/Il2ra/Spta1/Il6st/Slc4a1/Cd86	13
51	cl1	GO:0090002	establishment of protein localization to plasma membrane	11/531	138/23276	0.000333469	0.0230944	0.019251	Bbs1/Gas6/Pik3r2/Cnst/Tspan14/Bbs2/Pik3r1/Flot2/Ttc8/Golph3/Myadm	11
52	cl1	GO:0032844	regulation of homeostatic process	23/531	455/23276	0.000352142	0.0239116	0.0199322	Tpcn2/Abat/Slc27a1/Tacr1/Cxcr3/Ptprc/Slc30a4/Nek7/Cd38/Ptpn6/Prkaa2/Cd36/Il2ra/Slc30a10/Ptger4/Bmp8a/Dmd/Stxbp4/Atp6ap1/Itgb3/Spp1/Arrdc3/Ets1	23
53	cl1	GO:0045860	positive regulation of protein kinase activity	21/531	398/23276	0.000358809	0.0239116	0.0199322	Gprc5b/Stk25/Map3k2/Fgf13/Fzd4/Slc27a1/Gas6/Pdgfb/Ptprc/Jak2/Mdfic/Pde5a/Sdc4/Dok7/Tlr6/Itgb3/Card10/Agrn/Pak3/Madd/Map2k1	21
54	cl1	GO:0042517	positive regulation of tyrosine phosphorylation of Stat3 protein	5/531	28/23276	0.000385967	0.0252451	0.0210438	Clcf1/Jak2/Ptger4/Lif/Il6st	5
55	cl1	GO:0050731	positive regulation of peptidyl-tyrosine phosphorylation	12/531	164/23276	0.000399281	0.0252629	0.0210586	Gprc5b/Clcf1/Gas6/Pdgfb/Jak2/Cd36/Dok7/Ptger4/Lif/Il6st/Itgb3/Agrn	12
56	cl1	GO:0051347	positive regulation of transferase activity	24/531	489/23276	0.000404415	0.0252629	0.0210586	Gprc5b/Stk25/Map3k2/Fgf13/Fzd4/Slc27a1/Gas6/Pdgfb/Ptprc/Jak2/Mdfic/Pde5a/Nek7/Sdc4/Dok7/Tlr6/Itgb3/Card10/Agrn/Arrdc3/Pak3/Madd/Serinc1/Map2k1	24
57	cl1	GO:0070372	regulation of ERK1 and ERK2 cascade	15/531	239/23276	0.000419032	0.0252629	0.0210586	Npnt/Glipr2/Clcf1/Gpr183/Nod1/Gas6/Pdgfb/Ptpn22/Ptpn6/Cd36/Dmd/Atp6ap1/Lif/Itgb3/Tbc1d10c	15
58	cl1	GO:0000209	protein polyubiquitination	12/531	165/23276	0.000421887	0.0252629	0.0210586	Ercc8/Xiap/Hltf/Hdac6/Btrc/Wwp2/Rc3h2/Ptpn22/Rnf115/March1/Rnf24/Anapc2	12
59	cl1	GO:0043122	regulation of I-kappaB kinase/NF-kappaB signaling	13/531	189/23276	0.000422001	0.0252629	0.0210586	Gprc5b/Nod1/Btrc/Plk2/Tmem9b/Casp1/Il1rl1/Sqstm1/Cd36/Card6/Tlr6/Tspan6/Shisa5	13
60	cl1	GO:0007249	I-kappaB kinase/NF-kappaB signaling	14/531	215/23276	0.000447558	0.0256508	0.0213821	Gprc5b/Nod1/Btrc/Plk2/Tmem9b/Casp1/Tifa/Il1rl1/Sqstm1/Cd36/Card6/Tlr6/Tspan6/Shisa5	14
61	cl1	GO:0030098	lymphocyte differentiation	19/531	349/23276	0.000461238	0.0256508	0.0213821	Cd28/Clcf1/Ahr/Themis/Gpr183/Gas6/Slamf6/Ptprc/Rc3h2/Ptpn22/Lef1/Ptpn6/Hdac9/Il2ra/Ptger4/Pik3r1/Lgals8/Rag1/Il7r	19
62	cl1	GO:0010761	fibroblast migration	6/531	44/23276	0.000463371	0.0256508	0.0213821	Sgpl1/Tmem201/Arhgap4/Sdc4/Itgb3/Pak3	6
63	cl1	GO:0030888	regulation of B cell proliferation	7/531	61/23276	0.000464794	0.0256508	0.0213821	Clcf1/Ahr/Gpr183/Ptprc/Cd38/Nfatc2/Mzb1	7
64	cl1	GO:0061097	regulation of protein tyrosine kinase activity	7/531	61/23276	0.000464794	0.0256508	0.0213821	Gprc5b/Sh3bp5/Gas6/Pdgfb/Dok7/Itgb3/Agrn	7
65	cl1	GO:0018108	peptidyl-tyrosine phosphorylation	17/531	295/23276	0.000478076	0.0259779	0.0216547	Gprc5b/Clcf1/Sh3bp5/Gas6/Pdgfb/Il12rb1/Ptprc/Jak2/Ptpn6/Cd36/Blk/Dok7/Ptger4/Lif/Il6st/Itgb3/Agrn	17
66	cl1	GO:0010811	positive regulation of cell-substrate adhesion	9/531	101/23276	0.000508966	0.0270147	0.0225189	Npnt/Net1/Jak2/Cd36/Sdc4/Dmd/Itgb3/Spp1/Myadm	9
67	cl1	GO:0018212	peptidyl-tyrosine modification	17/531	297/23276	0.000516097	0.0270147	0.0225189	Gprc5b/Clcf1/Sh3bp5/Gas6/Pdgfb/Il12rb1/Ptprc/Jak2/Ptpn6/Cd36/Blk/Dok7/Ptger4/Lif/Il6st/Itgb3/Agrn	17
68	cl1	GO:0043029	T cell homeostasis	6/531	45/23276	0.000524479	0.0270147	0.0225189	Ahr/Gpr174/Rc3h2/Il2ra/Rag1/Il7r	6
69	cl1	GO:0001667	ameboidal-type cell migration	18/531	325/23276	0.00052775	0.0270147	0.0225189	Glipr2/Sgpl1/Ptp4a3/Prcp/Pdgfb/Tacr1/Hdac6/Tmem201/Nr4a1/Lef1/Arhgap4/Hdac9/Sdc4/Amot/Itgb3/Pak3/Serpinf1/Ets1	18
70	cl1	GO:0042060	wound healing	18/531	326/23276	0.000547079	0.0270548	0.0225524	Abat/Gas6/Prcp/Pdgfb/Tspan8/Ptpn6/Cd36/Cflar/Sdc4/Ptger4/Entpd1/Itgb3/Gsn/Enpp4/Fzd6/Myof/Pros1/Cnn2	18
71	cl1	GO:0042110	T cell activation	22/531	441/23276	0.000560425	0.0270548	0.0225524	Vcam1/Cd28/Themis/Slamf6/Il12rb1/Ptprc/Pde5a/Rc3h2/Ptpn22/Lef1/Ptpn6/Il2ra/Spta1/Ptger4/Il6st/Flot2/Lgals8/Gsn/Rag1/Slc4a1/Il7r/Cd86	22
72	cl1	GO:0070489	T cell aggregation	22/531	441/23276	0.000560425	0.0270548	0.0225524	Vcam1/Cd28/Themis/Slamf6/Il12rb1/Ptprc/Pde5a/Rc3h2/Ptpn22/Lef1/Ptpn6/Il2ra/Spta1/Ptger4/Il6st/Flot2/Lgals8/Gsn/Rag1/Slc4a1/Il7r/Cd86	22
73	cl1	GO:0032612	interleukin-1 production	7/531	63/23276	0.000566833	0.0270548	0.0225524	Nod1/Gas6/Jak2/Casp1/Cd36/Ptger4/Tlr6	7
74	cl1	GO:0071346	cellular response to interferon-gamma	7/531	63/23276	0.000566833	0.0270548	0.0225524	Gbp3/Il12rb1/Jak2/Gbp4/Gbp8/Gbp9/Gbp10	7
75	cl1	GO:0071593	lymphocyte aggregation	22/531	442/23276	0.000577544	0.0271985	0.0226722	Vcam1/Cd28/Themis/Slamf6/Il12rb1/Ptprc/Pde5a/Rc3h2/Ptpn22/Lef1/Ptpn6/Il2ra/Spta1/Ptger4/Il6st/Flot2/Lgals8/Gsn/Rag1/Slc4a1/Il7r/Cd86	22
76	cl1	GO:0034341	response to interferon-gamma	8/531	83/23276	0.000613023	0.0280126	0.0233507	Gbp3/Il12rb1/Jak2/Gbp4/Gbp8/Gbp9/Gbp10/H2-Eb1	8
77	cl1	GO:0006914	autophagy	22/531	444/23276	0.000613154	0.0280126	0.0233507	Tpcn2/Sptlc2/Nod1/Atg12/Tbc1d25/Ulk3/Hdac6/Pik3r2/Stat2/Plk2/Vps41/Ptpn22/Casp1/Prkaa2/Sqstm1/Itpkc/Dram2/Acbd5/Lgals8/Boc/Wdr6/Map2k1	22
78	cl1	GO:0030335	positive regulation of cell migration	21/531	415/23276	0.000618624	0.0280126	0.0233507	Glipr2/Gas6/Pdgfb/Tacr1/Hdac6/Ptprc/Jak2/Lef1/Hdac9/Ptger4/Prr5/Atp8a1/Pik3r1/Amot/Il6st/Itgb3/Rapgef3/Pak3/Ets1/Map2k1/Myadm	21
79	cl1	GO:0050701	interleukin-1 secretion	5/531	31/23276	0.000630745	0.0281999	0.0235069	Gas6/Casp1/Cd36/Ptger4/Tlr6	5
80	cl1	GO:0007159	leukocyte cell-cell adhesion	23/531	476/23276	0.000656043	0.0289643	0.0241441	Vcam1/Cd28/Themis/Slamf6/Il12rb1/Ptprc/Pde5a/Rc3h2/Ptpn22/Lef1/Ptpn6/Il2ra/Spta1/Ptger4/Il6st/Flot2/Lgals8/Gsn/Rag1/Slc4a1/Il7r/Golph3/Cd86	23
81	cl1	GO:0048015	phosphatidylinositol-mediated signaling	10/531	127/23276	0.000676983	0.0293682	0.0244808	Car8/Cd28/Pdgfb/Ppp1r16b/Pik3r2/Jak2/Ptpn6/Prr5/Pik3r1/Gsn	10
82	cl1	GO:1901880	negative regulation of protein depolymerization	7/531	65/23276	0.000685916	0.0293682	0.0244808	Fgf13/Hdac6/Tmod3/Spta1/Shroom2/Hdgfrp3/Gsn	7
83	cl1	GO:0040017	positive regulation of locomotion	22/531	448/23276	0.000690137	0.0293682	0.0244808	Glipr2/Gas6/Pdgfb/Tacr1/Hdac6/Cxcr3/Ptprc/Jak2/Lef1/Hdac9/Ptger4/Prr5/Atp8a1/Pik3r1/Amot/Il6st/Itgb3/Rapgef3/Pak3/Ets1/Map2k1/Myadm	22
84	cl1	GO:0070486	leukocyte aggregation	22/531	449/23276	0.000710644	0.0298809	0.0249082	Vcam1/Cd28/Themis/Slamf6/Il12rb1/Ptprc/Pde5a/Rc3h2/Ptpn22/Lef1/Ptpn6/Il2ra/Spta1/Ptger4/Il6st/Flot2/Lgals8/Gsn/Rag1/Slc4a1/Il7r/Cd86	22
85	cl1	GO:0007015	actin filament organization	17/531	307/23276	0.000747717	0.0310698	0.0258992	Arap1/Bbs4/Tacr1/Pik3r2/Tmod3/Sdc4/Spta1/Ptger4/Pik3r1/Shroom2/Ttc17/Rapgef3/Gsn/Pak3/Ttc8/Pick1/Myadm	17
86	cl1	GO:0001894	tissue homeostasis	13/531	202/23276	0.00078911	0.0315563	0.0263048	Bbs1/Bbs4/Cdh23/Bbs10/Tpp1/Cd38/Bbs2/Ptger4/Atp6ap1/Dram2/Itgb3/Spp1/Klhl10	13
87	cl1	GO:0045780	positive regulation of bone resorption	4/531	19/23276	0.00079041	0.0315563	0.0263048	Ptger4/Atp6ap1/Itgb3/Spp1	4
88	cl1	GO:0046852	positive regulation of bone remodeling	4/531	19/23276	0.00079041	0.0315563	0.0263048	Ptger4/Atp6ap1/Itgb3/Spp1	4
89	cl1	GO:1903034	regulation of response to wounding	20/531	394/23276	0.000795162	0.0315563	0.0263048	Cd28/Gprc5b/Clcf1/Abat/Pdgfb/Zfp36/Tspan8/Jak2/Pde5a/Casp1/Il1rl1/Cd36/Il2ra/Ptger4/Gsn/Enpp4/Pros1/Serpinf1/Ets1/Map2k1	20
90	cl1	GO:0048017	inositol lipid-mediated signaling	10/531	130/23276	0.000811812	0.0318591	0.0265572	Car8/Cd28/Pdgfb/Ppp1r16b/Pik3r2/Jak2/Ptpn6/Prr5/Pik3r1/Gsn	10
91	cl1	GO:0043242	negative regulation of protein complex disassembly	7/531	67/23276	0.000823994	0.0319818	0.0266595	Fgf13/Hdac6/Tmod3/Spta1/Shroom2/Hdgfrp3/Gsn	7
92	cl1	GO:0032147	activation of protein kinase activity	14/531	229/23276	0.000833587	0.0320025	0.0266767	Gprc5b/Stk25/Map3k2/Fgf13/Gas6/Pdgfb/Ptprc/Jak2/Mdfic/Itgb3/Card10/Pak3/Madd/Map2k1	14
93	cl1	GO:0031589	cell-substrate adhesion	16/531	284/23276	0.00088254	0.0332716	0.0277346	Vcam1/Npnt/Fzd4/Gas6/Net1/St6gal1/Jak2/Fndc3b/Cd36/Sdc4/Gpm6b/Dmd/Pik3r1/Itgb3/Spp1/Myadm	16
94	cl1	GO:0042100	B cell proliferation	9/531	109/23276	0.000885485	0.0332716	0.0277346	Clcf1/Ahr/Gpr183/Ptprc/Lef1/Cd38/Il7r/Nfatc2/Mzb1	9
95	cl1	GO:0033674	positive regulation of kinase activity	21/531	428/23276	0.000915182	0.0336711	0.0280676	Gprc5b/Stk25/Map3k2/Fgf13/Fzd4/Slc27a1/Gas6/Pdgfb/Ptprc/Jak2/Mdfic/Pde5a/Sdc4/Dok7/Tlr6/Itgb3/Card10/Agrn/Pak3/Madd/Map2k1	21
96	cl1	GO:2000147	positive regulation of cell motility	21/531	428/23276	0.000915182	0.0336711	0.0280676	Glipr2/Gas6/Pdgfb/Tacr1/Hdac6/Ptprc/Jak2/Lef1/Hdac9/Ptger4/Prr5/Atp8a1/Pik3r1/Amot/Il6st/Itgb3/Rapgef3/Pak3/Ets1/Map2k1/Myadm	21
97	cl1	GO:0001895	retina homeostasis	6/531	50/23276	0.000929579	0.0338482	0.0282152	Bbs1/Bbs4/Cdh23/Bbs10/Bbs2/Dram2	6
98	cl1	GO:0019221	cytokine-mediated signaling pathway	17/531	314/23276	0.000958381	0.0345408	0.0287926	Cdip1/Slc27a1/Gas6/Bbs4/Il12rb1/Cxcr3/Ptprc/Stat2/Jak2/Sigirr/Irak2/Ptpn6/Bbs2/Hipk1/Il6st/Irf7/Rtn4rl1	17
99	cl1	GO:0002702	positive regulation of production of molecular mediator of immune response	7/531	69/23276	0.000983129	0.0348536	0.0290533	Cd28/Gprc5b/Clcf1/Ptprc/Ptpn22/Cd36/Mzb1	7
100	cl1	GO:0043547	positive regulation of GTPase activity	15/531	260/23276	0.000996662	0.0348536	0.0290533	Cyth4/Arap1/Net1/Tbc1d25/Dennd6b/Arhgap4/Dennd5a/Dennd2a/Dennd1c/Spata13/Agrn/Rapgef3/Madd/Ralgps1/Map2k1	15
101	cl1	GO:0051235	maintenance of location	15/531	260/23276	0.000996662	0.0348536	0.0290533	Tpcn2/Bbs4/Cxcr3/Ptprc/Soat1/Slc30a4/Alb/Ptpn6/Cd36/Slc30a10/Dmd/Itgb3/Gsn/Golph3/Abhd4	15
102	cl1	GO:0007040	lysosome organization	6/531	51/23276	0.00103352	0.0354406	0.0295426	Tpcn2/Cln5/Tmem106b/Tpp1/Hook1/Fam160a2	6
103	cl1	GO:0080171	lytic vacuole organization	6/531	51/23276	0.00103352	0.0354406	0.0295426	Tpcn2/Cln5/Tmem106b/Tpp1/Hook1/Fam160a2	6
104	cl1	GO:0030003	cellular cation homeostasis	23/531	495/23276	0.00110651	0.0372564	0.0310563	Tpcn2/Mon1a/Atp1a3/Cln5/Tacr1/Cdh23/Cxcr3/Ptprc/Jak2/Itpr3/Slc30a4/Cd38/Ptpn6/Cd36/Slc31a2/Slc4a3/Slc30a10/Dmd/Ttpa/Il6st/Slamf8/Itgb3/Anxa6	23
105	cl1	GO:0060122	inner ear receptor stereocilium organization	5/531	35/23276	0.00111812	0.0372564	0.0310563	Clic5/Cdh23/Fat4/Sdc4/Ttc8	5
106	cl1	GO:0061098	positive regulation of protein tyrosine kinase activity	5/531	35/23276	0.00111812	0.0372564	0.0310563	Gprc5b/Gas6/Pdgfb/Dok7/Agrn	5
107	cl1	GO:0060249	anatomical structure homeostasis	17/531	319/23276	0.00113812	0.0375685	0.0313164	Bbs1/Bbs4/Cdh23/Bbs10/Tpp1/Nek7/Cd38/Bbs2/Ptger4/Dmd/Atp6ap1/Dram2/Itgb3/Spp1/Klhl10/Hspa1a/Parp3	17
108	cl1	GO:0001959	regulation of cytokine-mediated signaling pathway	7/531	71/23276	0.00116549	0.0381159	0.0317727	Gas6/Ptprc/Sigirr/Irak2/Hipk1/Il6st/Irf7	7
109	cl1	GO:0003085	negative regulation of systemic arterial blood pressure	4/531	21/23276	0.00117717	0.0381448	0.0317968	Ahr/Bbs4/Prcp/Cd36	4
110	cl1	GO:0051272	positive regulation of cellular component movement	21/531	438/23276	0.00122002	0.0391739	0.0326546	Glipr2/Gas6/Pdgfb/Tacr1/Hdac6/Ptprc/Jak2/Lef1/Hdac9/Ptger4/Prr5/Atp8a1/Pik3r1/Amot/Il6st/Itgb3/Rapgef3/Pak3/Ets1/Map2k1/Myadm	21
111	cl1	GO:0042516	regulation of tyrosine phosphorylation of Stat3 protein	5/531	36/23276	0.0012744	0.0404135	0.0336879	Clcf1/Jak2/Ptger4/Lif/Il6st	5
112	cl1	GO:0072659	protein localization to plasma membrane	13/531	213/23276	0.00128151	0.0404135	0.0336879	Fgf13/Bbs1/Gas6/Pik3r2/Cnst/Kcnip4/Tspan14/Bbs2/Pik3r1/Flot2/Ttc8/Golph3/Myadm	13
113	cl1	GO:0002253	activation of immune response	16/531	295/23276	0.0013124	0.0410213	0.0341946	Cd28/Themis/Ptprc/Irak2/Ptpn22/Cd38/Ptpn6/Blk/Tlr6/Tspan6/Irf7/Cd79b/Fcnb/Cd86/Nfatc2/Skap2	16
114	cl1	GO:0010506	regulation of autophagy	12/531	188/23276	0.00132978	0.0412	0.0343436	Tpcn2/Sptlc2/Nod1/Tbc1d25/Pik3r2/Plk2/Ptpn22/Casp1/Prkaa2/Sqstm1/Dram2/Wdr6	12
115	cl1	GO:1990778	protein localization to cell periphery	13/531	215/23276	0.001394	0.0425892	0.0355016	Fgf13/Bbs1/Gas6/Pik3r2/Cnst/Kcnip4/Tspan14/Bbs2/Pik3r1/Flot2/Ttc8/Golph3/Myadm	13
116	cl1	GO:0043405	regulation of MAP kinase activity	15/531	269/23276	0.00139874	0.0425892	0.0355016	Map3k2/Fzd4/Pdgfb/Hipk3/Ptprc/Jak2/Mdfic/Pde5a/Ptpn22/Ptpn6/Dusp16/Tlr6/Pak3/Madd/Map2k1	15
117	cl1	GO:0050778	positive regulation of immune response	21/531	444/23276	0.00144181	0.0435254	0.036282	Cd28/Gprc5b/Clcf1/Themis/Slamf6/Il12rb1/Ptprc/Irak2/Ptpn22/Cd38/Ptpn6/Cd36/Blk/Tlr6/Tspan6/Irf7/Cd79b/Fcnb/Cd86/Nfatc2/Skap2	21
118	cl1	GO:0031349	positive regulation of defense response	15/531	271/23276	0.0015045	0.0447586	0.0373099	Cd28/Gprc5b/Nod1/Slamf6/Jak2/Irak2/Pde5a/Ptpn22/Il1rl1/Ptger4/Tlr6/Tspan6/Irf7/Fcnb/Cd86	15
119	cl1	GO:0002429	immune response-activating cell surface receptor signaling pathway	10/531	141/23276	0.001508	0.0447586	0.0373099	Cd28/Themis/Ptprc/Ptpn22/Cd38/Ptpn6/Blk/Cd79b/Fcnb/Nfatc2	10
120	cl1	GO:0003012	muscle system process	17/531	328/23276	0.00153404	0.0449808	0.0374952	Npnt/Tpcn2/Abat/Atp1a3/Tacr1/Tshz3/Pde5a/Myog/Cflar/Tmod3/Bbs2/Ptger4/Dmd/Anxa6/Agrn/Gsn/Map2k1	17
121	cl1	GO:0045776	negative regulation of blood pressure	6/531	55/23276	0.00154096	0.0449808	0.0374952	Abat/Ahr/Bbs4/Prcp/Cd36/Pik3r1	6
122	cl1	GO:0042503	tyrosine phosphorylation of Stat3 protein	5/531	38/23276	0.00163454	0.0473214	0.0394463	Clcf1/Jak2/Ptger4/Lif/Il6st	5
123	cl1	GO:0014841	skeletal muscle satellite cell proliferation	3/531	11/23276	0.00169923	0.0484811	0.040413	Jak2/Myog/Cflar	3
124	cl1	GO:0010770	positive regulation of cell morphogenesis involved in differentiation	11/531	168/23276	0.00170206	0.0484811	0.040413	Glipr2/Stk25/Net1/Plxnb2/Lef1/Lif/Itgb3/Pak3/Anapc2/Map2k1/Myadm	11
125	cl1	GO:0050708	regulation of protein secretion	19/531	391/23276	0.00175835	0.0496841	0.0414157	Vps35/Abat/Gas6/Jak2/Ptpn22/Casp1/Cd38/Il1rl1/Cd36/Blk/Bank1/Ptger4/Bmp8a/Stxbp4/Tlr6/Madd/Golph3/Fcnb/Pde1c	19
126	cl2	GO:0071593	lymphocyte aggregation	61/710	442/23276	3.63504e-23	1.13879e-19	9.14792e-20	Rag2/Cd24a/Cdk6/Cd276/Cd4/Cd6/Il4ra/Runx2/Ripk2/Btla/Cd48/Sash3/Tespa1/Bcl2/Malt1/Pag1/Stk10/Lgals1/Cd83/Ikzf1/Nckap1l/Lgals3/Il12a/Ephb6/Ccr2/Bmi1/Flt3/Ccr7/Cd1d1/Satb1/Lck/Havcr2/Zap70/Lcp1/Il7/Clec2i/Tnfrsf21/Nlrc3/Lag3/Tnfsf8/Vav1/Cd244/Ly9/Itgal/Coro1a/Lax1/Sema4a/Cd44/Syk/Irf1/H2-DMa/Txk/Itgam/Abl1/Rasal3/Stat6/Ifnar1/Cd27/Fut7/Ceacam1/Fzd8	61
127	cl2	GO:0007159	leukocyte cell-cell adhesion	63/710	476/23276	6.60041e-23	1.13879e-19	9.14792e-20	Rag2/Cd24a/Cdk6/Cd276/Cd4/Cd6/Il4ra/Runx2/Ripk2/Btla/Cd48/Sash3/Tespa1/Bcl2/Malt1/Pag1/Stk10/Lgals1/Cd83/Ikzf1/Nckap1l/Lgals3/Il12a/Ephb6/Ccr2/Bmi1/Flt3/Ccr7/Selplg/Cd1d1/Satb1/Lck/Havcr2/Zap70/Lcp1/Il7/Clec2i/Tnfrsf21/Nlrc3/Lag3/Tnfsf8/Vav1/Cd244/Ly9/Itgal/Coro1a/Lax1/Sema4a/Cd44/Syk/Irf1/H2-DMa/Txk/Itgam/Abl1/Rasal3/Itgb7/Stat6/Ifnar1/Cd27/Fut7/Ceacam1/Fzd8	63
128	cl2	GO:0070486	leukocyte aggregation	61/710	449/23276	8.35092e-23	1.13879e-19	9.14792e-20	Rag2/Cd24a/Cdk6/Cd276/Cd4/Cd6/Il4ra/Runx2/Ripk2/Btla/Cd48/Sash3/Tespa1/Bcl2/Malt1/Pag1/Stk10/Lgals1/Cd83/Ikzf1/Nckap1l/Lgals3/Il12a/Ephb6/Ccr2/Bmi1/Flt3/Ccr7/Cd1d1/Satb1/Lck/Havcr2/Zap70/Lcp1/Il7/Clec2i/Tnfrsf21/Nlrc3/Lag3/Tnfsf8/Vav1/Cd244/Ly9/Itgal/Coro1a/Lax1/Sema4a/Cd44/Syk/Irf1/H2-DMa/Txk/Itgam/Abl1/Rasal3/Stat6/Ifnar1/Cd27/Fut7/Ceacam1/Fzd8	61
129	cl2	GO:0042110	T cell activation	60/710	441/23276	1.76927e-22	1.44762e-19	1.16288e-19	Rag2/Cd24a/Cdk6/Cd276/Cd4/Cd6/Il4ra/Runx2/Ripk2/Btla/Cd48/Sash3/Tespa1/Bcl2/Malt1/Pag1/Lgals1/Cd83/Ikzf1/Nckap1l/Lgals3/Il12a/Ephb6/Ccr2/Bmi1/Flt3/Ccr7/Cd1d1/Satb1/Lck/Havcr2/Zap70/Lcp1/Il7/Clec2i/Tnfrsf21/Nlrc3/Lag3/Tnfsf8/Vav1/Cd244/Ly9/Itgal/Coro1a/Lax1/Sema4a/Cd44/Syk/Irf1/H2-DMa/Txk/Itgam/Abl1/Rasal3/Stat6/Ifnar1/Cd27/Fut7/Ceacam1/Fzd8	60
130	cl2	GO:0070489	T cell aggregation	60/710	441/23276	1.76927e-22	1.44762e-19	1.16288e-19	Rag2/Cd24a/Cdk6/Cd276/Cd4/Cd6/Il4ra/Runx2/Ripk2/Btla/Cd48/Sash3/Tespa1/Bcl2/Malt1/Pag1/Lgals1/Cd83/Ikzf1/Nckap1l/Lgals3/Il12a/Ephb6/Ccr2/Bmi1/Flt3/Ccr7/Cd1d1/Satb1/Lck/Havcr2/Zap70/Lcp1/Il7/Clec2i/Tnfrsf21/Nlrc3/Lag3/Tnfsf8/Vav1/Cd244/Ly9/Itgal/Coro1a/Lax1/Sema4a/Cd44/Syk/Irf1/H2-DMa/Txk/Itgam/Abl1/Rasal3/Stat6/Ifnar1/Cd27/Fut7/Ceacam1/Fzd8	60
131	cl2	GO:0050865	regulation of cell activation	58/710	482/23276	3.84866e-19	2.62415e-16	2.10799e-16	Cd24a/Cd276/Cd4/Cd6/Il4ra/Ripk2/Btla/Pdgfrb/Sash3/Tespa1/Bcl2/Malt1/Pag1/Tec/Thbs1/Lgals1/Cd83/Ikzf1/Lyn/Fes/Nckap1l/Ptpre/Lgals3/Milr1/Il12a/Ephb6/Ccr2/Bmi1/Flt3/Ccr7/Cd1d1/Lck/Havcr2/Nfam1/Zap70/Il7/Vav3/Mef2c/Clec2i/Tnfrsf21/Lag3/Cd244/Plek/Fcgr2b/Samsn1/Itgal/Coro1a/Lax1/Cd44/Syk/Irf1/H2-DMa/Txk/Rasal3/Adora2b/Stat6/Cd27/Ceacam1	58
132	cl2	GO:0002694	regulation of leukocyte activation	54/710	446/23276	5.16448e-18	3.01827e-15	2.42459e-15	Cd24a/Cd276/Cd4/Cd6/Il4ra/Ripk2/Btla/Sash3/Tespa1/Bcl2/Malt1/Pag1/Thbs1/Lgals1/Cd83/Ikzf1/Lyn/Fes/Nckap1l/Ptpre/Lgals3/Milr1/Il12a/Ephb6/Ccr2/Bmi1/Flt3/Ccr7/Cd1d1/Lck/Havcr2/Nfam1/Zap70/Il7/Vav3/Mef2c/Clec2i/Tnfrsf21/Lag3/Cd244/Fcgr2b/Samsn1/Itgal/Coro1a/Lax1/Cd44/Syk/Irf1/H2-DMa/Rasal3/Adora2b/Stat6/Cd27/Ceacam1	54
133	cl2	GO:0034112	positive regulation of homotypic cell-cell adhesion	33/710	166/23276	7.09036e-18	3.62583e-15	2.91264e-15	Cd24a/Cd276/Cd4/Cd6/Il4ra/Ripk2/Sash3/Tespa1/Malt1/Lgals1/Cd83/Ikzf1/Nckap1l/Il12a/Ephb6/Ccr2/Bmi1/Ccr7/Cd1d1/Lck/Havcr2/Zap70/Il7/Cd244/Itgal/Coro1a/Cd44/Syk/Irf1/H2-DMa/Rasal3/Cd27/Ceacam1	33
134	cl2	GO:0050851	antigen receptor-mediated signaling pathway	29/710	125/23276	8.62551e-18	3.92077e-15	3.14957e-15	Pde4b/Ripk2/Tespa1/Bcl2/Malt1/Tec/Lyn/Nckap1l/Lgals3/Plcg2/Rftn2/Ccr7/Dennd1b/Lck/Nfam1/Zap70/Elf1/Vav3/Mef2c/Clec2i/Gcsam/Themis2/Tnfrsf21/Lax1/Syk/Txk/Ubash3a/Abl1/Plekha1	29
135	cl2	GO:1903039	positive regulation of leukocyte cell-cell adhesion	33/710	168/23276	1.03825e-17	4.24747e-15	3.41201e-15	Cd24a/Cd276/Cd4/Cd6/Il4ra/Ripk2/Sash3/Tespa1/Malt1/Lgals1/Cd83/Ikzf1/Nckap1l/Il12a/Ephb6/Ccr2/Bmi1/Ccr7/Cd1d1/Lck/Havcr2/Zap70/Il7/Cd244/Itgal/Coro1a/Cd44/Syk/Irf1/H2-DMa/Rasal3/Cd27/Ceacam1	33
136	cl2	GO:0051249	regulation of lymphocyte activation	49/710	382/23276	1.76864e-17	6.57774e-15	5.28392e-15	Cd24a/Cd276/Cd4/Cd6/Il4ra/Ripk2/Btla/Sash3/Tespa1/Bcl2/Malt1/Pag1/Lgals1/Cd83/Ikzf1/Lyn/Nckap1l/Lgals3/Il12a/Ephb6/Ccr2/Bmi1/Flt3/Ccr7/Cd1d1/Lck/Havcr2/Nfam1/Zap70/Il7/Vav3/Mef2c/Clec2i/Tnfrsf21/Lag3/Cd244/Fcgr2b/Samsn1/Itgal/Coro1a/Lax1/Cd44/Syk/Irf1/H2-DMa/Rasal3/Stat6/Cd27/Ceacam1	49
137	cl2	GO:0050863	regulation of T cell activation	40/710	257/23276	1.99895e-17	6.81477e-15	5.47433e-15	Cd24a/Cd276/Cd4/Cd6/Il4ra/Ripk2/Btla/Sash3/Tespa1/Malt1/Pag1/Lgals1/Cd83/Ikzf1/Nckap1l/Lgals3/Il12a/Ephb6/Ccr2/Bmi1/Ccr7/Cd1d1/Lck/Havcr2/Zap70/Il7/Clec2i/Tnfrsf21/Lag3/Cd244/Itgal/Coro1a/Lax1/Cd44/Syk/Irf1/H2-DMa/Rasal3/Cd27/Ceacam1	40
138	cl2	GO:0050870	positive regulation of T cell activation	32/710	161/23276	2.26475e-17	7.12699e-15	5.72514e-15	Cd24a/Cd276/Cd4/Cd6/Il4ra/Ripk2/Sash3/Tespa1/Malt1/Lgals1/Cd83/Ikzf1/Nckap1l/Il12a/Ephb6/Ccr2/Bmi1/Ccr7/Cd1d1/Lck/Havcr2/Zap70/Il7/Cd244/Itgal/Coro1a/Syk/Irf1/H2-DMa/Rasal3/Cd27/Ceacam1	32
139	cl2	GO:0002768	immune response-regulating cell surface receptor signaling pathway	31/710	151/23276	2.71254e-17	7.92644e-15	6.36734e-15	Pde4b/Myo1g/Ripk2/Btla/Tespa1/Bcl2/Malt1/Tec/Lyn/Nckap1l/Lgals3/Plcg2/Rftn2/Ccr7/Dennd1b/Lck/Nfam1/Zap70/Elf1/Vav3/Mef2c/Clec2i/Gcsam/Themis2/Tnfrsf21/Lax1/Syk/Txk/Ubash3a/Abl1/Plekha1	31
140	cl2	GO:0002429	immune response-activating cell surface receptor signaling pathway	30/710	141/23276	3.10557e-17	8.46993e-15	6.80392e-15	Pde4b/Myo1g/Ripk2/Tespa1/Bcl2/Malt1/Tec/Lyn/Nckap1l/Lgals3/Plcg2/Rftn2/Ccr7/Dennd1b/Lck/Nfam1/Zap70/Elf1/Vav3/Mef2c/Clec2i/Gcsam/Themis2/Tnfrsf21/Lax1/Syk/Txk/Ubash3a/Abl1/Plekha1	30
141	cl2	GO:0034110	regulation of homotypic cell-cell adhesion	41/710	279/23276	6.4461e-17	1.64819e-14	1.324e-14	Cd24a/Cd276/Cd4/Cd6/Il4ra/Ripk2/Btla/Sash3/Tespa1/Malt1/Pag1/Lgals1/Cd83/Ikzf1/Lyn/Nckap1l/Lgals3/Il12a/Ephb6/Ccr2/Bmi1/Ccr7/Cd1d1/Lck/Havcr2/Zap70/Il7/Clec2i/Tnfrsf21/Lag3/Cd244/Itgal/Coro1a/Lax1/Cd44/Syk/Irf1/H2-DMa/Rasal3/Cd27/Ceacam1	41
142	cl2	GO:1903037	regulation of leukocyte cell-cell adhesion	40/710	268/23276	8.95605e-17	2.06308e-14	1.65728e-14	Cd24a/Cd276/Cd4/Cd6/Il4ra/Ripk2/Btla/Sash3/Tespa1/Malt1/Pag1/Lgals1/Cd83/Ikzf1/Nckap1l/Lgals3/Il12a/Ephb6/Ccr2/Bmi1/Ccr7/Cd1d1/Lck/Havcr2/Zap70/Il7/Clec2i/Tnfrsf21/Lag3/Cd244/Itgal/Coro1a/Lax1/Cd44/Syk/Irf1/H2-DMa/Rasal3/Cd27/Ceacam1	40
143	cl2	GO:0050778	positive regulation of immune response	52/710	444/23276	9.07735e-17	2.06308e-14	1.65728e-14	Cd24a/Cd4/Il4ra/Pde4b/Tmem173/Myo1g/Ripk2/Sash3/Tlr13/Tespa1/Bcl2/Malt1/Tec/Tlr7/Unc93b1/Lyn/Nckap1l/Lgals3/Plcg2/Il12a/Cfp/Ccr2/Rftn2/Esr1/Ccr7/Dennd1b/Cd1d1/Lck/Havcr2/Nfam1/Zap70/Elf1/Vav3/Mef2c/Clec2i/Gcsam/Themis2/Tnfrsf21/Lag3/Ddx58/Vav1/Lax1/Cd44/Syk/Irf1/H2-DMa/Txk/Ubash3a/Abl1/Adora2b/Stat6/Plekha1	52
144	cl2	GO:0046631	alpha-beta T cell activation	28/710	128/23276	1.65374e-16	3.56076e-14	2.86037e-14	Cd24a/Il4ra/Ripk2/Btla/Sash3/Bcl2/Cd83/Ikzf1/Nckap1l/Il12a/Ccr2/Ccr7/Cd1d1/Satb1/Zap70/Tnfsf8/Cd244/Ly9/Sema4a/Cd44/Syk/Irf1/Txk/Abl1/Rasal3/Stat6/Fut7/Ceacam1	28
145	cl2	GO:0050867	positive regulation of cell activation	41/710	291/23276	2.93738e-16	6.00841e-14	4.82658e-14	Cd24a/Cd276/Cd4/Cd6/Il4ra/Ripk2/Pdgfrb/Sash3/Tespa1/Bcl2/Malt1/Thbs1/Lgals1/Cd83/Ikzf1/Nckap1l/Il12a/Ephb6/Ccr2/Bmi1/Ccr7/Cd1d1/Lck/Havcr2/Zap70/Il7/Vav3/Mef2c/Clec2i/Cd244/Plek/Itgal/Coro1a/Syk/Irf1/H2-DMa/Rasal3/Adora2b/Stat6/Cd27/Ceacam1	41
146	cl2	GO:0030098	lymphocyte differentiation	45/710	349/23276	3.10309e-16	6.04511e-14	4.85606e-14	Rag2/Cd24a/Cdk6/Cd4/Il4ra/Runx2/Ripk2/Sash3/Tespa1/Bcl2/Malt1/Nfatc1/Lgals1/Cd83/Ikzf1/Nckap1l/Plcg2/Il12a/Ccr2/Bmi1/Flt3/Ccr7/Cd1d1/Satb1/Lck/Nfam1/Zap70/Il7/Tnfsf8/Vav1/Cbfb/Ly9/Sema4a/Cd44/Syk/Irf1/H2-DMa/Txk/Abl1/Fnip1/Hdac7/Stat6/Cd27/Fut7/Fzd8	45
147	cl2	GO:0022409	positive regulation of cell-cell adhesion	34/710	201/23276	3.99044e-16	7.4204e-14	5.96084e-14	Cd24a/Cd276/Cd4/Cd6/Il4ra/Ripk2/Sash3/Tespa1/Gcnt2/Malt1/Lgals1/Cd83/Ikzf1/Nckap1l/Il12a/Ephb6/Ccr2/Bmi1/Ccr7/Cd1d1/Lck/Havcr2/Zap70/Il7/Cd244/Itgal/Coro1a/Cd44/Syk/Irf1/H2-DMa/Rasal3/Cd27/Ceacam1	34
148	cl2	GO:0002764	immune response-regulating signaling pathway	38/710	256/23276	6.42112e-16	1.14212e-13	9.17471e-14	Pde4b/Myo1g/Ripk2/Btla/Tlr13/Tespa1/Bcl2/Malt1/Tec/Tlr7/Unc93b1/Lyn/Nckap1l/Lgals3/Plcg2/Rftn2/Esr1/Ccr7/Dennd1b/Lck/Havcr2/Nfam1/Zap70/Elf1/Vav3/Mef2c/Clec2i/Gcsam/Themis2/Tnfrsf21/Ddx58/Lax1/Syk/Irf1/Txk/Ubash3a/Abl1/Plekha1	38
149	cl2	GO:0030217	T cell differentiation	36/710	230/23276	6.85686e-16	1.16881e-13	9.38908e-14	Rag2/Cdk6/Cd4/Il4ra/Runx2/Ripk2/Sash3/Tespa1/Bcl2/Cd83/Ikzf1/Nckap1l/Il12a/Ccr2/Bmi1/Flt3/Ccr7/Cd1d1/Satb1/Lck/Zap70/Il7/Tnfsf8/Vav1/Ly9/Sema4a/Cd44/Syk/Irf1/H2-DMa/Txk/Abl1/Stat6/Cd27/Fut7/Fzd8	36
150	cl2	GO:0002757	immune response-activating signal transduction	37/710	244/23276	7.71845e-16	1.26305e-13	1.01461e-13	Pde4b/Myo1g/Ripk2/Tlr13/Tespa1/Bcl2/Malt1/Tec/Tlr7/Unc93b1/Lyn/Nckap1l/Lgals3/Plcg2/Rftn2/Esr1/Ccr7/Dennd1b/Lck/Havcr2/Nfam1/Zap70/Elf1/Vav3/Mef2c/Clec2i/Gcsam/Themis2/Tnfrsf21/Ddx58/Lax1/Syk/Irf1/Txk/Ubash3a/Abl1/Plekha1	37
151	cl2	GO:0046651	lymphocyte proliferation	40/710	286/23276	8.81445e-16	1.38692e-13	1.11412e-13	Rag2/Cd24a/Cd276/Cd4/Cd6/Ripk2/Btla/Sash3/Bcl2/Malt1/Lyn/Nckap1l/Lgals3/Il12a/Ephb6/Ccr2/Bmi1/Flt3/Ccr7/Cd1d1/Satb1/Havcr2/Zap70/Il7/Vav3/Mef2c/Clec2i/Tnfrsf21/Cd244/Fcgr2b/Itgal/Coro1a/Cd44/Syk/Irf1/Itgam/Abl1/Rasal3/Cd27/Ceacam1	40
152	cl2	GO:0032943	mononuclear cell proliferation	40/710	288/23276	1.12306e-15	1.68718e-13	1.35532e-13	Rag2/Cd24a/Cd276/Cd4/Cd6/Ripk2/Btla/Sash3/Bcl2/Malt1/Lyn/Nckap1l/Lgals3/Il12a/Ephb6/Ccr2/Bmi1/Flt3/Ccr7/Cd1d1/Satb1/Havcr2/Zap70/Il7/Vav3/Mef2c/Clec2i/Tnfrsf21/Cd244/Fcgr2b/Itgal/Coro1a/Cd44/Syk/Irf1/Itgam/Abl1/Rasal3/Cd27/Ceacam1	40
153	cl2	GO:0051251	positive regulation of lymphocyte activation	37/710	247/23276	1.15476e-15	1.68718e-13	1.35532e-13	Cd24a/Cd276/Cd4/Cd6/Il4ra/Ripk2/Sash3/Tespa1/Bcl2/Malt1/Lgals1/Cd83/Ikzf1/Nckap1l/Il12a/Ephb6/Ccr2/Bmi1/Ccr7/Cd1d1/Lck/Havcr2/Zap70/Il7/Vav3/Mef2c/Clec2i/Cd244/Itgal/Coro1a/Syk/Irf1/H2-DMa/Rasal3/Stat6/Cd27/Ceacam1	37
154	cl2	GO:0002696	positive regulation of leukocyte activation	39/710	278/23276	1.83203e-15	2.58443e-13	2.07608e-13	Cd24a/Cd276/Cd4/Cd6/Il4ra/Ripk2/Sash3/Tespa1/Bcl2/Malt1/Thbs1/Lgals1/Cd83/Ikzf1/Nckap1l/Il12a/Ephb6/Ccr2/Bmi1/Ccr7/Cd1d1/Lck/Havcr2/Zap70/Il7/Vav3/Mef2c/Clec2i/Cd244/Itgal/Coro1a/Syk/Irf1/H2-DMa/Rasal3/Adora2b/Stat6/Cd27/Ceacam1	39
155	cl2	GO:0022407	regulation of cell-cell adhesion	44/710	358/23276	3.93079e-15	5.36029e-13	4.30594e-13	Cd24a/Cd276/Cd4/Cd6/Trpv4/Il4ra/Ripk2/Btla/Sash3/Tespa1/Gcnt2/Malt1/Pag1/Lgals1/Cd83/Ikzf1/Lyn/Nckap1l/Lgals3/Il12a/Ephb6/Ccr2/Bmi1/Ccr7/Cd1d1/Lck/Havcr2/Zap70/Il7/Clec2i/Tnfrsf21/Lag3/Cd244/Itgal/Coro1a/Lax1/Cd44/Syk/Irf1/H2-DMa/Abl1/Rasal3/Cd27/Ceacam1	44
156	cl2	GO:0070661	leukocyte proliferation	40/710	301/23276	5.14333e-15	6.78754e-13	5.45246e-13	Rag2/Cd24a/Cd276/Cd4/Cd6/Ripk2/Btla/Sash3/Bcl2/Malt1/Lyn/Nckap1l/Lgals3/Il12a/Ephb6/Ccr2/Bmi1/Flt3/Ccr7/Cd1d1/Satb1/Havcr2/Zap70/Il7/Vav3/Mef2c/Clec2i/Tnfrsf21/Cd244/Fcgr2b/Itgal/Coro1a/Cd44/Syk/Irf1/Itgam/Abl1/Rasal3/Cd27/Ceacam1	40
157	cl2	GO:0042098	T cell proliferation	31/710	184/23276	9.04799e-15	1.15673e-12	9.29205e-13	Cd24a/Cd276/Cd4/Cd6/Ripk2/Btla/Sash3/Malt1/Nckap1l/Lgals3/Il12a/Ephb6/Ccr2/Bmi1/Ccr7/Cd1d1/Satb1/Havcr2/Zap70/Clec2i/Tnfrsf21/Cd244/Itgal/Coro1a/Cd44/Syk/Irf1/Itgam/Abl1/Rasal3/Ceacam1	31
158	cl2	GO:0002253	activation of immune response	39/710	295/23276	1.34806e-14	1.67118e-12	1.34247e-12	Pde4b/Tmem173/Myo1g/Ripk2/Tlr13/Tespa1/Bcl2/Malt1/Tec/Tlr7/Unc93b1/Lyn/Nckap1l/Lgals3/Plcg2/Cfp/Rftn2/Esr1/Ccr7/Dennd1b/Lck/Havcr2/Nfam1/Zap70/Elf1/Vav3/Mef2c/Clec2i/Gcsam/Themis2/Tnfrsf21/Ddx58/Lax1/Syk/Irf1/Txk/Ubash3a/Abl1/Plekha1	39
159	cl2	GO:0050670	regulation of lymphocyte proliferation	32/710	200/23276	1.51057e-14	1.81757e-12	1.46006e-12	Cd24a/Cd276/Cd4/Cd6/Ripk2/Btla/Sash3/Bcl2/Lyn/Nckap1l/Lgals3/Il12a/Ccr2/Bmi1/Ccr7/Cd1d1/Havcr2/Zap70/Il7/Vav3/Mef2c/Clec2i/Tnfrsf21/Cd244/Fcgr2b/Itgal/Coro1a/Cd44/Syk/Irf1/Rasal3/Ceacam1	32
160	cl2	GO:0032944	regulation of mononuclear cell proliferation	32/710	202/23276	2.01552e-14	2.35585e-12	1.89247e-12	Cd24a/Cd276/Cd4/Cd6/Ripk2/Btla/Sash3/Bcl2/Lyn/Nckap1l/Lgals3/Il12a/Ccr2/Bmi1/Ccr7/Cd1d1/Havcr2/Zap70/Il7/Vav3/Mef2c/Clec2i/Tnfrsf21/Cd244/Fcgr2b/Itgal/Coro1a/Cd44/Syk/Irf1/Rasal3/Ceacam1	32
161	cl2	GO:0045785	positive regulation of cell adhesion	42/710	344/23276	2.11921e-14	2.40825e-12	1.93456e-12	Cd24a/Cdk6/Cd276/Cd4/Cd6/Il4ra/Calr/Ripk2/Sash3/Tespa1/Gcnt2/Malt1/Thbs1/Lgals1/Cd83/Ikzf1/Nckap1l/S100a10/Il12a/Ephb6/Smoc1/Ccr2/Bmi1/Ccr7/Cd1d1/Lck/Havcr2/Zap70/Il7/Vav3/Plekha2/Vav1/Cd244/Itgal/Coro1a/Cd44/Syk/Irf1/H2-DMa/Rasal3/Cd27/Ceacam1	42
162	cl2	GO:0070663	regulation of leukocyte proliferation	32/710	210/23276	6.16028e-14	6.81127e-12	5.47152e-12	Cd24a/Cd276/Cd4/Cd6/Ripk2/Btla/Sash3/Bcl2/Lyn/Nckap1l/Lgals3/Il12a/Ccr2/Bmi1/Ccr7/Cd1d1/Havcr2/Zap70/Il7/Vav3/Mef2c/Clec2i/Tnfrsf21/Cd244/Fcgr2b/Itgal/Coro1a/Cd44/Syk/Irf1/Rasal3/Ceacam1	32
163	cl2	GO:0001819	positive regulation of cytokine production	42/710	357/23276	7.65341e-14	8.2395e-12	6.61882e-12	Rel/Cd276/Cd6/Trpv4/Il4ra/Pde4b/Tmem173/Ccl3/Ccl4/Il17ra/Ripk2/Sash3/Malt1/Tlr7/Thbs1/Cd83/Unc93b1/Csf1r/Mapk11/Sptbn1/Plcg2/Il12a/Ccr2/Flt3/Hdac2/Ccr7/Cd1d1/Havcr2/Ddx58/Panx1/Cd244/Ly9/Cd34/Syk/Epx/Irf1/Txk/Irf8/Abl1/Adora2b/Ifnar1/Cd27	42
164	cl2	GO:0046632	alpha-beta T cell differentiation	21/710	90/23276	2.61107e-13	2.73895e-11	2.20021e-11	Il4ra/Ripk2/Sash3/Bcl2/Cd83/Ikzf1/Nckap1l/Ccr2/Ccr7/Cd1d1/Satb1/Zap70/Tnfsf8/Ly9/Sema4a/Syk/Irf1/Txk/Abl1/Stat6/Fut7	21
165	cl2	GO:0070665	positive regulation of leukocyte proliferation	25/710	134/23276	3.29665e-13	3.37165e-11	2.70846e-11	Cd24a/Cd276/Cd4/Cd6/Ripk2/Sash3/Bcl2/Lyn/Nckap1l/Il12a/Ccr2/Bmi1/Ccr7/Cd1d1/Havcr2/Zap70/Il7/Vav3/Mef2c/Cd244/Itgal/Coro1a/Syk/Rasal3/Ceacam1	25
166	cl2	GO:0042129	regulation of T cell proliferation	26/710	149/23276	5.67193e-13	5.65948e-11	4.54628e-11	Cd24a/Cd276/Cd4/Cd6/Ripk2/Btla/Sash3/Nckap1l/Lgals3/Il12a/Ccr2/Bmi1/Ccr7/Cd1d1/Havcr2/Zap70/Clec2i/Tnfrsf21/Cd244/Itgal/Coro1a/Cd44/Syk/Irf1/Rasal3/Ceacam1	26
167	cl2	GO:0050671	positive regulation of lymphocyte proliferation	24/710	126/23276	6.11217e-13	5.95355e-11	4.78251e-11	Cd24a/Cd276/Cd4/Cd6/Ripk2/Sash3/Bcl2/Nckap1l/Il12a/Ccr2/Bmi1/Ccr7/Cd1d1/Havcr2/Zap70/Il7/Vav3/Mef2c/Cd244/Itgal/Coro1a/Syk/Rasal3/Ceacam1	24
168	cl2	GO:0046635	positive regulation of alpha-beta T cell activation	17/710	58/23276	8.72211e-13	8.14309e-11	6.54137e-11	Cd24a/Il4ra/Ripk2/Sash3/Cd83/Ikzf1/Nckap1l/Il12a/Ccr2/Ccr7/Cd1d1/Zap70/Cd244/Syk/Irf1/Rasal3/Ceacam1	17
169	cl2	GO:0032946	positive regulation of mononuclear cell proliferation	24/710	128/23276	8.75815e-13	8.14309e-11	6.54137e-11	Cd24a/Cd276/Cd4/Cd6/Ripk2/Sash3/Bcl2/Nckap1l/Il12a/Ccr2/Bmi1/Ccr7/Cd1d1/Havcr2/Zap70/Il7/Vav3/Mef2c/Cd244/Itgal/Coro1a/Syk/Rasal3/Ceacam1	24
170	cl2	GO:0045582	positive regulation of T cell differentiation	19/710	78/23276	1.56438e-12	1.4222e-10	1.14246e-10	Il4ra/Ripk2/Sash3/Tespa1/Cd83/Ikzf1/Nckap1l/Il12a/Ccr2/Bmi1/Ccr7/Cd1d1/Lck/Zap70/Il7/Syk/Irf1/H2-DMa/Cd27	19
171	cl2	GO:1903706	regulation of hemopoiesis	39/710	342/23276	1.62493e-12	1.44513e-10	1.16088e-10	Scin/Cd24a/Cdk6/Il4ra/Ccl3/Ripk2/Hoxa9/Sash3/Gpr171/Ccr1/Tespa1/Cd83/Ikzf1/Csf1r/Lyn/Fes/Nckap1l/Il12a/Ccr2/Bmi1/Flt3/Ccr7/Cd1d1/Lck/Nfam1/Zap70/Ctr9/Il7/Mef2c/Clec2i/Cd44/Syk/Irf1/H2-DMa/Fnip1/Notch1/Cd27/Rassf2/Tyrobp	39
172	cl2	GO:0032663	regulation of interleukin-2 production	16/710	52/23276	1.77242e-12	1.54276e-10	1.2393e-10	Cd276/Pde4b/Ripk2/Sash3/Malt1/Cd83/Sptbn1/Ccr2/Cd1d1/Havcr2/Clec2i/Lag3/Cd34/Abl1/Hdac7/Ceacam1	16
173	cl2	GO:0042102	positive regulation of T cell proliferation	20/710	89/23276	2.0579e-12	1.75393e-10	1.40894e-10	Cd24a/Cd276/Cd4/Cd6/Ripk2/Sash3/Nckap1l/Il12a/Ccr2/Bmi1/Ccr7/Cd1d1/Havcr2/Zap70/Cd244/Itgal/Coro1a/Syk/Rasal3/Ceacam1	20
174	cl2	GO:0046634	regulation of alpha-beta T cell activation	19/710	80/23276	2.55133e-12	2.1301e-10	1.71112e-10	Cd24a/Il4ra/Ripk2/Btla/Sash3/Cd83/Ikzf1/Nckap1l/Il12a/Ccr2/Ccr7/Cd1d1/Zap70/Cd244/Cd44/Syk/Irf1/Rasal3/Ceacam1	19
175	cl2	GO:0050900	leukocyte migration	33/710	262/23276	5.76083e-12	4.71351e-10	3.78638e-10	Ccl9/Ccl6/Cd24a/Trpv4/Pde4b/Ccl3/Ccl4/Myo1g/Calr/Il17ra/Ccr1/Thbs1/Stk10/Lyn/Pecam1/Nckap1l/Lgals3/Il12a/Ccr2/Ccr7/Selplg/Vav3/Gcsam/Sell/Camk1d/Vav1/Cd34/Coro1a/Syk/Epx/Itgam/Itgb7/Fut7	33
176	cl2	GO:0032623	interleukin-2 production	16/710	57/23276	8.59159e-12	6.8918e-10	5.53621e-10	Cd276/Pde4b/Ripk2/Sash3/Malt1/Cd83/Sptbn1/Ccr2/Cd1d1/Havcr2/Clec2i/Lag3/Cd34/Abl1/Hdac7/Ceacam1	16
177	cl2	GO:0045621	positive regulation of lymphocyte differentiation	19/710	90/23276	2.37568e-11	1.86902e-09	1.50139e-09	Il4ra/Ripk2/Sash3/Tespa1/Cd83/Ikzf1/Nckap1l/Il12a/Ccr2/Bmi1/Ccr7/Cd1d1/Lck/Zap70/Il7/Syk/Irf1/H2-DMa/Cd27	19
178	cl2	GO:0045619	regulation of lymphocyte differentiation	23/710	148/23276	1.41552e-10	1.09262e-08	8.77709e-09	Cd24a/Il4ra/Ripk2/Sash3/Tespa1/Cd83/Ikzf1/Nckap1l/Il12a/Ccr2/Bmi1/Flt3/Ccr7/Cd1d1/Lck/Nfam1/Zap70/Il7/Cd44/Syk/Irf1/H2-DMa/Cd27	23
179	cl2	GO:1902105	regulation of leukocyte differentiation	30/710	249/23276	1.61148e-10	1.22085e-08	9.80712e-09	Cd24a/Il4ra/Ccl3/Ripk2/Sash3/Ccr1/Tespa1/Cd83/Ikzf1/Csf1r/Lyn/Nckap1l/Il12a/Ccr2/Bmi1/Flt3/Ccr7/Cd1d1/Lck/Nfam1/Zap70/Il7/Clec2i/Cd44/Syk/Irf1/H2-DMa/Cd27/Rassf2/Tyrobp	30
180	cl2	GO:0050852	T cell receptor signaling pathway	16/710	70/23276	2.54419e-10	1.89242e-08	1.52018e-08	Pde4b/Ripk2/Tespa1/Malt1/Lgals3/Plcg2/Ccr7/Dennd1b/Lck/Zap70/Elf1/Clec2i/Themis2/Tnfrsf21/Txk/Ubash3a	16
181	cl2	GO:0046640	regulation of alpha-beta T cell proliferation	11/710	28/23276	2.63672e-10	1.92622e-08	1.54734e-08	Cd24a/Ripk2/Btla/Ccr2/Zap70/Cd244/Cd44/Syk/Irf1/Rasal3/Ceacam1	11
182	cl2	GO:0032729	positive regulation of interferon-gamma production	16/710	72/23276	3.98973e-10	2.8635e-08	2.30026e-08	Cd276/Pde4b/Ripk2/Sash3/Tlr7/Il12a/Ccr2/Flt3/Cd1d1/Havcr2/Cd244/Txk/Irf8/Abl1/Ifnar1/Cd27	16
183	cl2	GO:1902107	positive regulation of leukocyte differentiation	22/710	143/23276	4.34001e-10	3.0612e-08	2.45908e-08	Il4ra/Ccl3/Ripk2/Sash3/Ccr1/Tespa1/Cd83/Ikzf1/Csf1r/Nckap1l/Il12a/Ccr2/Bmi1/Ccr7/Cd1d1/Lck/Zap70/Il7/Syk/Irf1/H2-DMa/Cd27	22
184	cl2	GO:0045580	regulation of T cell differentiation	20/710	120/23276	6.30389e-10	4.37106e-08	3.51129e-08	Il4ra/Ripk2/Sash3/Tespa1/Cd83/Ikzf1/Nckap1l/Il12a/Ccr2/Bmi1/Ccr7/Cd1d1/Lck/Zap70/Il7/Cd44/Syk/Irf1/H2-DMa/Cd27	20
185	cl2	GO:1903708	positive regulation of hemopoiesis	24/710	177/23276	1.00159e-09	6.82919e-08	5.48592e-08	Scin/Il4ra/Ccl3/Ripk2/Sash3/Ccr1/Tespa1/Cd83/Ikzf1/Csf1r/Fes/Nckap1l/Il12a/Ccr2/Bmi1/Ccr7/Cd1d1/Lck/Zap70/Il7/Syk/Irf1/H2-DMa/Cd27	24
186	cl2	GO:0046638	positive regulation of alpha-beta T cell differentiation	12/710	39/23276	1.08731e-09	7.29213e-08	5.8578e-08	Il4ra/Ripk2/Sash3/Cd83/Ikzf1/Nckap1l/Ccr2/Ccr7/Cd1d1/Zap70/Syk/Irf1	12
187	cl2	GO:0002250	adaptive immune response	36/710	372/23276	1.19412e-09	7.87925e-08	6.32943e-08	Cd24a/Cd4/Il4ra/Myo1g/Ripk2/Btla/Sash3/Malt1/Pag1/Tec/Unc93b1/Lyn/Btk/Cd7/Il12a/Ephb6/Ccr2/Ccr7/Dennd1b/Cd1d1/Havcr2/Zap70/Mef2c/Tnfrsf21/Cd244/Ly9/Fcgr2b/Samsn1/Lax1/Sema4a/Cd44/Syk/Irf1/H2-DMa/Txk/Stat6	36
188	cl2	GO:0060326	cell chemotaxis	27/710	224/23276	1.31496e-09	8.53892e-08	6.85935e-08	Ccl9/Ccl6/Trpv4/Pde4b/Ccl3/Ccl4/Calr/Il17ra/Pdgfrb/Lpar1/Ccr1/Thbs1/Lyn/Nckap1l/Lgals3/Il12a/Ccr2/Ccr7/Vav3/Sell/Camk1d/Vav1/Abcc1/Coro1a/Syk/Itgam/Notch1	27
189	cl2	GO:0030595	leukocyte chemotaxis	23/710	166/23276	1.45404e-09	9.2945e-08	7.4663e-08	Ccl9/Ccl6/Trpv4/Pde4b/Ccl3/Ccl4/Calr/Il17ra/Ccr1/Thbs1/Lyn/Nckap1l/Lgals3/Il12a/Ccr2/Ccr7/Vav3/Sell/Camk1d/Vav1/Coro1a/Syk/Itgam	23
190	cl2	GO:0032649	regulation of interferon-gamma production	18/710	101/23276	1.47915e-09	9.30952e-08	7.47838e-08	Cd276/Pde4b/Ripk2/Sash3/Tlr7/Il12a/Ccr2/Flt3/Ccr7/Cd1d1/Havcr2/Cd244/Cd96/Txk/Irf8/Abl1/Ifnar1/Cd27	18
191	cl2	GO:0046633	alpha-beta T cell proliferation	11/710	33/23276	2.06757e-09	1.28158e-07	1.0295e-07	Cd24a/Ripk2/Btla/Ccr2/Zap70/Cd244/Cd44/Syk/Irf1/Rasal3/Ceacam1	11
192	cl2	GO:0035710	CD4-positive, alpha-beta T cell activation	15/710	70/23276	2.41889e-09	1.47697e-07	1.18645e-07	Il4ra/Ripk2/Sash3/Cd83/Nckap1l/Ccr2/Ccr7/Satb1/Ly9/Sema4a/Cd44/Irf1/Stat6/Fut7/Ceacam1	15
193	cl2	GO:0050853	B cell receptor signaling pathway	14/710	61/23276	3.1781e-09	1.912e-07	1.53592e-07	Bcl2/Tec/Lyn/Nckap1l/Plcg2/Lck/Nfam1/Zap70/Vav3/Mef2c/Gcsam/Syk/Abl1/Plekha1	14
194	cl2	GO:0042113	B cell activation	29/710	267/23276	3.70361e-09	2.19586e-07	1.76395e-07	Rag2/Cd24a/Btla/Sash3/Bcl2/Malt1/Nfatc1/Lgals1/Ikzf1/Lyn/Nckap1l/Plcg2/Bmi1/Flt3/Nfam1/Zap70/Il7/Vav3/Mef2c/Tnfrsf21/Fcgr2b/Samsn1/Lax1/Syk/Abl1/Fnip1/Hdac7/Stat6/Cd27	29
195	cl2	GO:0050715	positive regulation of cytokine secretion	18/710	107/23276	3.87787e-09	2.26634e-07	1.82056e-07	Cd276/Trpv4/Il4ra/Ccl3/Il17ra/Unc93b1/Csf1r/Mapk11/Sptbn1/Flt3/Ccr7/Havcr2/Panx1/Cd244/Cd34/Syk/Abl1/Ifnar1	18
196	cl2	GO:0097530	granulocyte migration	18/710	108/23276	4.52287e-09	2.60607e-07	2.09346e-07	Ccl9/Ccl6/Trpv4/Pde4b/Ccl3/Ccl4/Il17ra/Thbs1/Nckap1l/Lgals3/Ccr7/Vav3/Sell/Camk1d/Vav1/Syk/Epx/Itgam	18
197	cl2	GO:0071621	granulocyte chemotaxis	17/710	97/23276	5.50225e-09	3.12635e-07	2.51141e-07	Ccl9/Ccl6/Trpv4/Pde4b/Ccl3/Ccl4/Il17ra/Thbs1/Nckap1l/Lgals3/Ccr7/Vav3/Sell/Camk1d/Vav1/Syk/Itgam	17
198	cl2	GO:0032609	interferon-gamma production	18/710	111/23276	7.09853e-09	3.97809e-07	3.19562e-07	Cd276/Pde4b/Ripk2/Sash3/Tlr7/Il12a/Ccr2/Flt3/Ccr7/Cd1d1/Havcr2/Cd244/Cd96/Txk/Irf8/Abl1/Ifnar1/Cd27	18
199	cl2	GO:0097529	myeloid leukocyte migration	21/710	152/23276	7.89991e-09	4.36737e-07	3.50832e-07	Ccl9/Ccl6/Trpv4/Pde4b/Ccl3/Ccl4/Il17ra/Ccr1/Thbs1/Lyn/Nckap1l/Lgals3/Ccr2/Ccr7/Vav3/Sell/Camk1d/Vav1/Syk/Epx/Itgam	21
200	cl2	GO:0032743	positive regulation of interleukin-2 production	10/710	31/23276	1.62628e-08	8.87079e-07	7.12594e-07	Cd276/Pde4b/Ripk2/Sash3/Malt1/Cd83/Sptbn1/Ccr2/Cd1d1/Abl1	10
201	cl2	GO:0050663	cytokine secretion	22/710	173/23276	1.65357e-08	8.90098e-07	7.15019e-07	Cd276/Trpv4/Il4ra/Ccl3/Il17ra/Unc93b1/Csf1r/Lyn/Mapk11/Sptbn1/Ephb6/Flt3/Ccr7/Havcr2/Tnfrsf21/Panx1/Cd244/Cd34/Syk/Abl1/Notch1/Ifnar1	22
202	cl2	GO:0031349	positive regulation of defense response	28/710	271/23276	2.05972e-08	1.09433e-06	8.79078e-07	Ccl9/Ccl6/Cd24a/Cd6/Trpv4/Tmem173/Ccl3/Ccl4/Il17ra/Ripk2/Tlr13/Ctss/Tlr7/Unc93b1/Lyn/Il12a/Ccr2/Esr1/Ccr7/Havcr2/Mef2c/Lag3/Ddx58/Vav1/Irf1/Txk/Adora2b/Cdk19	28
203	cl2	GO:0050864	regulation of B cell activation	19/710	133/23276	2.33278e-08	1.22351e-06	9.82852e-07	Cd24a/Btla/Sash3/Bcl2/Ikzf1/Lyn/Nckap1l/Bmi1/Flt3/Nfam1/Zap70/Il7/Vav3/Mef2c/Tnfrsf21/Fcgr2b/Samsn1/Syk/Stat6	19
204	cl2	GO:0046637	regulation of alpha-beta T cell differentiation	12/710	50/23276	2.48166e-08	1.28512e-06	1.03234e-06	Il4ra/Ripk2/Sash3/Cd83/Ikzf1/Nckap1l/Ccr2/Ccr7/Cd1d1/Zap70/Syk/Irf1	12
205	cl2	GO:0002683	negative regulation of immune system process	34/710	382/23276	2.82647e-08	1.44539e-06	1.16108e-06	Cd24a/Cdk6/Cd276/Il4ra/Btla/Hoxa9/Gpr171/Ccr1/Pag1/Thbs1/Lyn/Lgals3/Milr1/Ccr2/Flt3/Havcr2/Ctr9/Elf1/Clec2i/Gcsam/Tnfrsf21/Lag3/Fcgr2b/Samsn1/Gpx1/Lax1/Cd44/Irf1/Cd96/Ubash3a/H2-Ob/Notch1/Stat6/Ceacam1	34
206	cl2	GO:0043367	CD4-positive, alpha-beta T cell differentiation	13/710	61/23276	3.02514e-08	1.52788e-06	1.22735e-06	Il4ra/Ripk2/Sash3/Cd83/Nckap1l/Ccr2/Ccr7/Satb1/Ly9/Sema4a/Irf1/Stat6/Fut7	13
207	cl2	GO:0002366	leukocyte activation involved in immune response	25/710	228/23276	3.64936e-08	1.82068e-06	1.46256e-06	Il4ra/Ripk2/Lgals1/Lyn/Fes/Lgals3/Plcg2/Btk/Milr1/Ccr2/Ccr7/Havcr2/Zap70/Lcp1/Cd244/Ly9/Itgal/Coro1a/Sema4a/Syk/Irf1/Abl1/Adora2b/Stat6/Tyrobp	25
208	cl2	GO:2000516	positive regulation of CD4-positive, alpha-beta T cell activation	9/710	26/23276	4.26531e-08	2.10233e-06	1.68881e-06	Il4ra/Ripk2/Sash3/Cd83/Nckap1l/Ccr2/Ccr7/Irf1/Ceacam1	9
209	cl2	GO:0002263	cell activation involved in immune response	25/710	230/23276	4.34016e-08	2.11376e-06	1.69799e-06	Il4ra/Ripk2/Lgals1/Lyn/Fes/Lgals3/Plcg2/Btk/Milr1/Ccr2/Ccr7/Havcr2/Zap70/Lcp1/Cd244/Ly9/Itgal/Coro1a/Sema4a/Syk/Irf1/Abl1/Adora2b/Stat6/Tyrobp	25
210	cl2	GO:0050707	regulation of cytokine secretion	20/710	153/23276	4.62589e-08	2.22642e-06	1.78849e-06	Cd276/Trpv4/Il4ra/Ccl3/Il17ra/Unc93b1/Csf1r/Lyn/Mapk11/Sptbn1/Flt3/Ccr7/Havcr2/Tnfrsf21/Panx1/Cd244/Cd34/Syk/Abl1/Ifnar1	20
211	cl2	GO:0046641	positive regulation of alpha-beta T cell proliferation	8/710	20/23276	6.5611e-08	3.1211e-06	2.50719e-06	Cd24a/Ripk2/Ccr2/Zap70/Cd244/Syk/Rasal3/Ceacam1	8
212	cl2	GO:0002695	negative regulation of leukocyte activation	19/710	146/23276	1.07462e-07	5.05318e-06	4.05924e-06	Cd24a/Cd276/Il4ra/Btla/Pag1/Lyn/Lgals3/Milr1/Ccr2/Flt3/Havcr2/Tnfrsf21/Lag3/Fcgr2b/Samsn1/Lax1/Cd44/Irf1/Ceacam1	19
213	cl2	GO:0030593	neutrophil chemotaxis	14/710	81/23276	1.46558e-07	6.81329e-06	5.47314e-06	Ccl9/Ccl6/Pde4b/Ccl3/Ccl4/Nckap1l/Lgals3/Ccr7/Vav3/Sell/Camk1d/Vav1/Syk/Itgam	14
214	cl2	GO:0006897	endocytosis	38/710	495/23276	2.13282e-07	9.80379e-06	7.87542e-06	Cd24a/Myo1g/Calr/Vldlr/Arhgap27/Scarb1/Anxa2/Pld4/Thbs1/Pecam1/Nckap1l/Ppt1/Lgals3/Plcg2/Siglech/Ccr2/Scara5/Ccr7/Pacsin3/Pacsin1/Snx10/Cd2ap/Npc1/Myo7a/Camk1d/Pik3c3/Necap2/Vav1/Sort1/Calcrl/Fcgr2b/Ramp1/Coro1a/Pstpip1/Syk/Mrc2/Irf8/Abl1	38
215	cl2	GO:0043372	positive regulation of CD4-positive, alpha-beta T cell differentiation	8/710	23/23276	2.35458e-07	1.07029e-05	8.59766e-06	Il4ra/Ripk2/Sash3/Cd83/Nckap1l/Ccr2/Ccr7/Irf1	8
216	cl2	GO:0002819	regulation of adaptive immune response	18/710	139/23276	2.49632e-07	1.12225e-05	9.01505e-06	Cd24a/Cd4/Il4ra/Ripk2/Sash3/Malt1/Il12a/Ccr2/Ccr7/Cd1d1/Havcr2/Mef2c/Fcgr2b/Samsn1/Cd44/Irf1/H2-DMa/Stat6	18
217	cl2	GO:0030888	regulation of B cell proliferation	12/710	61/23276	2.61971e-07	1.15644e-05	9.28974e-06	Cd24a/Btla/Sash3/Bcl2/Lyn/Nckap1l/Bmi1/Il7/Vav3/Mef2c/Tnfrsf21/Fcgr2b	12
218	cl2	GO:0051250	negative regulation of lymphocyte activation	17/710	125/23276	2.62892e-07	1.15644e-05	9.28974e-06	Cd24a/Cd276/Il4ra/Btla/Pag1/Lyn/Lgals3/Flt3/Havcr2/Tnfrsf21/Lag3/Fcgr2b/Samsn1/Lax1/Cd44/Irf1/Ceacam1	17
219	cl2	GO:0050854	regulation of antigen receptor-mediated signaling pathway	10/710	41/23276	3.11981e-07	1.34349e-05	1.07923e-05	Tespa1/Malt1/Lyn/Lgals3/Ccr7/Lck/Nfam1/Elf1/Gcsam/Ubash3a	10
220	cl2	GO:2000514	regulation of CD4-positive, alpha-beta T cell activation	10/710	41/23276	3.11981e-07	1.34349e-05	1.07923e-05	Il4ra/Ripk2/Sash3/Cd83/Nckap1l/Ccr2/Ccr7/Cd44/Irf1/Ceacam1	10
221	cl2	GO:0002699	positive regulation of immune effector process	20/710	176/23276	4.71622e-07	2.0098e-05	1.61448e-05	Cd24a/Il4ra/Ripk2/Sash3/Malt1/Lyn/Fes/Il12a/Ccr2/Ccr7/Cd1d1/Zap70/Lag3/Vav1/Cd244/Syk/Irf1/Adora2b/Stat6/Ceacam1	20
222	cl2	GO:0009306	protein secretion	36/710	472/23276	5.19904e-07	2.19271e-05	1.76141e-05	Cd276/Trpv4/Il4ra/Psmd9/Ccl3/Il17ra/Myo5a/Hnf4a/Unc93b1/Csf1r/Lyn/Llgl1/Mapk11/Sptbn1/Sytl4/Ephb6/Flt3/Ccr7/Havcr2/Tvp23b/Tnfrsf21/Pik3c3/Erp29/Panx1/Cd244/Plek/Cd34/Ucp2/Lax1/Syk/Abl1/Rhbdf2/Notch1/Ifnar1/Cd27/Ceacam1	36
223	cl2	GO:0050866	negative regulation of cell activation	19/710	162/23276	5.57626e-07	2.29178e-05	1.84099e-05	Cd24a/Cd276/Il4ra/Btla/Pag1/Lyn/Lgals3/Milr1/Ccr2/Flt3/Havcr2/Tnfrsf21/Lag3/Fcgr2b/Samsn1/Lax1/Cd44/Irf1/Ceacam1	19
224	cl2	GO:1990266	neutrophil migration	14/710	90/23276	5.6414e-07	2.29178e-05	1.84099e-05	Ccl9/Ccl6/Pde4b/Ccl3/Ccl4/Nckap1l/Lgals3/Ccr7/Vav3/Sell/Camk1d/Vav1/Syk/Itgam	14
225	cl2	GO:0036037	CD8-positive, alpha-beta T cell activation	7/710	18/23276	5.66218e-07	2.29178e-05	1.84099e-05	Bcl2/Nckap1l/Satb1/Tnfsf8/Cd244/Irf1/Ceacam1	7
226	cl2	GO:0045063	T-helper 1 cell differentiation	7/710	18/23276	5.66218e-07	2.29178e-05	1.84099e-05	Il4ra/Ripk2/Ccr2/Ccr7/Sema4a/Irf1/Stat6	7
227	cl2	GO:1903034	regulation of response to wounding	32/710	394/23276	5.71403e-07	2.29178e-05	1.84099e-05	Ccl9/Ccl6/Cd24a/Cd276/Cd6/Trpv4/Ccl3/Ccl4/Il17ra/Ctss/Anxa2/Tec/Thbs1/Nr1d2/Lyn/Il1r1/Ccr2/Esr1/Scara5/Ccr7/Ash1l/Zap70/Plek/Calcrl/Fcgr2b/Cd34/Gpx1/Cd44/Syk/Txk/Adora2b/Cdk19	32
228	cl2	GO:0038083	peptidyl-tyrosine autophosphorylation	10/710	45/23276	7.95167e-07	3.15828e-05	2.53706e-05	Tec/Lyn/Fes/Btk/Tyk2/Lck/Zap70/Syk/Txk/Abl1	10
229	cl2	GO:0006650	glycerophospholipid metabolic process	20/710	183/23276	8.81363e-07	3.46698e-05	2.78504e-05	Pdgfrb/Scarb1/Lpcat2/Csf1r/Ptdss1/Plcg2/Pla2g15/Ip6k1/Pip4k2b/Sacm1l/Mtmr6/Pip4k2a/Pik3c3/Inpp5k/Plek/Synj2/Inpp5b/Cds2/Gpcpd1/Fig4	20
230	cl2	GO:0032103	positive regulation of response to external stimulus	26/710	289/23276	9.8407e-07	3.83412e-05	3.07997e-05	Ccl9/Ccl6/Cd24a/Cd6/Trpv4/Ccl3/Ccl4/Calr/Il17ra/Ripk2/Pdgfrb/Lpar1/Ccr1/Ctss/Thbs1/Nckap1l/Il12a/Ccr2/Ccr7/Pip4k2b/Havcr2/Pip4k2a/Sell/Camk1d/Adora2b/Cdk19	26
231	cl2	GO:0042100	B cell proliferation	15/710	109/23276	1.13239e-06	4.3704e-05	3.51076e-05	Rag2/Cd24a/Btla/Sash3/Bcl2/Lyn/Nckap1l/Bmi1/Il7/Vav3/Mef2c/Tnfrsf21/Fcgr2b/Abl1/Cd27	15
232	cl2	GO:0071345	cellular response to cytokine stimulus	34/710	450/23276	1.32854e-06	5.07948e-05	4.08036e-05	Ccl9/Ccl6/Cd24a/Duox2/Ifngr1/Tmem173/Ccl3/Ccl4/Il17ra/Ripk2/Ccr1/Rps6ka5/Il10ra/Csf1r/Ikbkb/Il1r1/Pyhin1/Ccr2/Ifi204/Flt3/Ccr7/Ifi203/Ctr9/Tnfrsf21/Inpp5k/Coro1a/Syk/Irf1/Txk/Stat3/Stat6/Ifnar1/Il17re/Il20ra	34
233	cl2	GO:0018108	peptidyl-tyrosine phosphorylation	26/710	295/23276	1.44874e-06	5.48776e-05	4.40834e-05	Cd24a/Cd4/Ripk2/Pdgfrb/Tec/Hnf4a/Csf1r/Lyn/Pecam1/Fes/Btk/Il12a/Hdac2/Tyk2/Lck/Zap70/Abi1/Samsn1/Cntn1/Fgfr1op/Cd44/Syk/Irf1/Txk/Abl1/Ifnar1	26
234	cl2	GO:0018212	peptidyl-tyrosine modification	26/710	297/23276	1.64375e-06	6.16934e-05	4.95585e-05	Cd24a/Cd4/Ripk2/Pdgfrb/Tec/Hnf4a/Csf1r/Lyn/Pecam1/Fes/Btk/Il12a/Hdac2/Tyk2/Lck/Zap70/Abi1/Samsn1/Cntn1/Fgfr1op/Cd44/Syk/Irf1/Txk/Abl1/Ifnar1	26
235	cl2	GO:0030335	positive regulation of cell migration	32/710	415/23276	1.76138e-06	6.55072e-05	5.26222e-05	Trpv4/Ccl4/Calr/Pdgfrb/Lpar1/Ccr1/Gcnt2/Bcl2/Tmsb4x/Arhgef39/Thbs1/Csf1r/Lyn/Pecam1/Il1r1/Nckap1l/Mapk8/Pgr/Lgals3/Il12a/Ccr2/Ccr7/Sema3d/Sell/Camk1d/Tgfbr1/Abcc1/Fgfr1op/Coro1a/Sema4a/Hdac7/Notch1	32
236	cl2	GO:0002822	regulation of adaptive immune response based on somatic recombination of immune receptors built from immunoglobulin superfamily domains	16/710	128/23276	1.85422e-06	6.83389e-05	5.48969e-05	Cd24a/Cd4/Il4ra/Ripk2/Sash3/Malt1/Il12a/Ccr2/Ccr7/Cd1d1/Havcr2/Mef2c/Fcgr2b/Irf1/H2-DMa/Stat6	16
237	cl2	GO:0001818	negative regulation of cytokine production	20/710	197/23276	2.79824e-06	0.000102211	8.21063e-05	Rel/Cd24a/Cd276/Thbs1/Cd83/Nckap1l/Btk/Il12a/Flt3/Havcr2/Cd2ap/Tnfrsf21/Nlrc3/Lag3/Fcgr2b/Cd34/Epx/Cd96/Hdac7/Ceacam1	20
238	cl2	GO:0006644	phospholipid metabolic process	26/710	306/23276	2.85664e-06	0.00010342	8.3078e-05	Smpd3/Pla2g2c/Pdgfrb/Sgpp1/Scarb1/Acsl5/Lpcat2/Csf1r/Lyn/Ptdss1/Plcg2/Pla2g15/Ip6k1/Pip4k2b/Sacm1l/Mtmr6/Vav3/Pip4k2a/Pik3c3/Inpp5k/Plek/Synj2/Inpp5b/Cds2/Gpcpd1/Fig4	26
239	cl2	GO:0007229	integrin-mediated signaling pathway	12/710	76/23276	3.07213e-06	0.000110246	8.85614e-05	Zyx/Tec/Vav3/Vav1/Plek/Itgal/Itgb5/Syk/Txk/Itgam/Itgb7/Tyrobp	12
240	cl2	GO:0040017	positive regulation of locomotion	33/710	448/23276	3.28124e-06	0.000116727	9.3767e-05	Trpv4/Ccl4/Calr/Pdgfrb/Lpar1/Ccr1/Gcnt2/Bcl2/Tmsb4x/Arhgef39/Thbs1/Lgals1/Csf1r/Lyn/Pecam1/Il1r1/Nckap1l/Mapk8/Pgr/Lgals3/Il12a/Ccr2/Ccr7/Sema3d/Sell/Camk1d/Tgfbr1/Abcc1/Fgfr1op/Coro1a/Sema4a/Hdac7/Notch1	33
241	cl2	GO:2000147	positive regulation of cell motility	32/710	428/23276	3.38066e-06	0.000119226	9.57751e-05	Trpv4/Ccl4/Calr/Pdgfrb/Lpar1/Ccr1/Gcnt2/Bcl2/Tmsb4x/Arhgef39/Thbs1/Csf1r/Lyn/Pecam1/Il1r1/Nckap1l/Mapk8/Pgr/Lgals3/Il12a/Ccr2/Ccr7/Sema3d/Sell/Camk1d/Tgfbr1/Abcc1/Fgfr1op/Coro1a/Sema4a/Hdac7/Notch1	32
242	cl2	GO:1903532	positive regulation of secretion by cell	30/710	389/23276	3.67893e-06	0.000128637	0.000103334	Slc18a1/Cacna1b/Smpd3/Cd276/Nucb2/Trpv4/Il4ra/Psmd9/Ccl3/Il17ra/Sdc1/Unc93b1/Csf1r/Mapk11/Sptbn1/Sytl4/Lgals3/Flt3/Ccr7/Havcr2/Zap70/Panx1/Cd244/Cd34/Exoc2/Syk/Abl1/Adora2b/Ifnar1/Ceacam1	30
243	cl2	GO:0030183	B cell differentiation	16/710	135/23276	3.76092e-06	0.000130389	0.000104742	Rag2/Cd24a/Bcl2/Malt1/Nfatc1/Lgals1/Ikzf1/Nckap1l/Plcg2/Flt3/Nfam1/Zap70/Syk/Abl1/Fnip1/Hdac7	16
244	cl2	GO:0043087	regulation of GTPase activity	26/710	312/23276	4.0732e-06	0.000140029	0.000112486	Ccl9/Ccl6/Rasa3/Ccl3/Ccl4/Rasgrp3/Gpr65/Arhgap27/Pecam1/Llgl1/Rin3/Nckap1l/Rasa4/Rgs2/S100a10/Arhgef18/Arhgap15/Ccr7/Tbcd/Dennd1b/Rgs1/Vav3/Vav1/Fnip1/Rasal3/Arhgap18	26
245	cl2	GO:0002443	leukocyte mediated immunity	26/710	313/23276	4.31689e-06	0.00014717	0.000118222	Cd24a/Il4ra/Myo1g/Sash3/Malt1/Lyn/Fes/Btk/Milr1/Il12a/Ephb6/Ccr2/Dennd1b/Cd1d1/Havcr2/Zap70/Lag3/Vav1/Fcgr2b/Ncf1/Coro1a/Syk/H2-DMa/Cd96/Adora2b/Stat6	26
246	cl2	GO:0019221	cytokine-mediated signaling pathway	26/710	314/23276	4.57384e-06	0.000154641	0.000124224	Ccl9/Ccl6/Cd24a/Duox2/Ifngr1/Ccl3/Ccl4/Ripk2/Ccr1/Rps6ka5/Il10ra/Csf1r/Ikbkb/Il1r1/Ccr2/Flt3/Ccr7/Ctr9/Syk/Irf1/Txk/Stat3/Stat6/Ifnar1/Il17re/Il20ra	26
247	cl2	GO:0006816	calcium ion transport	28/710	356/23276	5.32582e-06	0.000178589	0.000143462	Cacna1b/Cd4/Bspry/Trpv4/Rasa3/Pde4b/Ccl4/Pdgfrb/Ccr1/Tspan13/Bcl2/Nfatc1/Myo5a/Lyn/P2rx4/Lgals3/Plcg2/Lck/Pacsin3/Inpp5k/Panx1/Calcrl/Ramp1/Coro1a/Atp2b4/Trpv2/Abl1/Itpr2	28
248	cl2	GO:0043547	positive regulation of GTPase activity	23/710	260/23276	5.44399e-06	0.000180213	0.000144766	Ccl9/Ccl6/Ccl3/Ccl4/Rasgrp3/Gpr65/Arhgap27/Llgl1/Rin3/Nckap1l/Rasa4/Rgs2/S100a10/Arhgef18/Arhgap15/Ccr7/Tbcd/Dennd1b/Rgs1/Vav3/Vav1/Fnip1/Arhgap18	23
249	cl2	GO:0051272	positive regulation of cellular component movement	32/710	438/23276	5.46233e-06	0.000180213	0.000144766	Trpv4/Ccl4/Calr/Pdgfrb/Lpar1/Ccr1/Gcnt2/Bcl2/Tmsb4x/Arhgef39/Thbs1/Csf1r/Lyn/Pecam1/Il1r1/Nckap1l/Mapk8/Pgr/Lgals3/Il12a/Ccr2/Ccr7/Sema3d/Sell/Camk1d/Tgfbr1/Abcc1/Fgfr1op/Coro1a/Sema4a/Hdac7/Notch1	32
250	cl2	GO:0050868	negative regulation of T cell activation	13/710	94/23276	5.51073e-06	0.000180355	0.00014488	Cd24a/Cd276/Il4ra/Btla/Pag1/Lgals3/Havcr2/Tnfrsf21/Lag3/Lax1/Cd44/Irf1/Ceacam1	13
251	cl2	GO:0002821	positive regulation of adaptive immune response	13/710	95/23276	6.20863e-06	0.000201583	0.000161933	Cd24a/Cd4/Ripk2/Sash3/Malt1/Il12a/Ccr2/Ccr7/Cd1d1/Cd44/Irf1/H2-DMa/Stat6	13
252	cl2	GO:0043370	regulation of CD4-positive, alpha-beta T cell differentiation	8/710	34/23276	6.47808e-06	0.000208676	0.00016763	Il4ra/Ripk2/Sash3/Cd83/Nckap1l/Ccr2/Ccr7/Irf1	8
253	cl2	GO:0032479	regulation of type I interferon production	10/710	56/23276	6.55916e-06	0.000209637	0.000168402	Rel/Tmem173/Tlr7/Plcg2/Flt3/Havcr2/Ddx58/Syk/Irf1/Ifnar1	10
254	cl2	GO:0002703	regulation of leukocyte mediated immunity	18/710	175/23276	7.25772e-06	0.000230165	0.000184893	Cd24a/Il4ra/Sash3/Malt1/Lyn/Fes/Il12a/Ccr2/Cd1d1/Havcr2/Zap70/Lag3/Vav1/Fcgr2b/Syk/Cd96/Adora2b/Stat6	18
255	cl2	GO:0046488	phosphatidylinositol metabolic process	14/710	112/23276	8.08989e-06	0.000254583	0.000204507	Pdgfrb/Csf1r/Plcg2/Ip6k1/Pip4k2b/Sacm1l/Mtmr6/Pip4k2a/Pik3c3/Inpp5k/Plek/Synj2/Inpp5b/Fig4	14
256	cl2	GO:0072511	divalent inorganic cation transport	30/710	405/23276	8.1619e-06	0.000254888	0.000204752	Cacna1b/Cd4/Bspry/Trpv4/Rasa3/Pde4b/Ccl4/Pdgfrb/Tcn2/Ccr1/Tspan13/Bcl2/Nfatc1/Myo5a/Lyn/P2rx4/Lgals3/Plcg2/Slc39a6/Lck/Pacsin3/Inpp5k/Panx1/Calcrl/Ramp1/Coro1a/Atp2b4/Trpv2/Abl1/Itpr2	30
257	cl2	GO:0002275	myeloid cell activation involved in immune response	11/710	70/23276	8.28614e-06	0.000256808	0.000206294	Il4ra/Lyn/Fes/Btk/Milr1/Ccr2/Havcr2/Zap70/Syk/Adora2b/Tyrobp	11
258	cl2	GO:0045058	T cell selection	9/710	46/23276	8.71209e-06	0.000267979	0.000215268	Cd4/Bcl2/Ccr7/Cd1d1/Zap70/Ly9/Syk/H2-DMa/Stat6	9
259	cl2	GO:0050714	positive regulation of protein secretion	21/710	232/23276	9.70954e-06	0.000296431	0.000238124	Cd276/Trpv4/Il4ra/Psmd9/Ccl3/Il17ra/Unc93b1/Csf1r/Mapk11/Sptbn1/Sytl4/Flt3/Ccr7/Havcr2/Panx1/Cd244/Cd34/Syk/Abl1/Ifnar1/Ceacam1	21
260	cl2	GO:0001776	leukocyte homeostasis	13/710	99/23276	9.84354e-06	0.000298296	0.000239622	Cd24a/Pde4b/Bcl2/Lyn/Ikbkb/Nckap1l/Flt3/Mef2c/Fcgr2b/Coro1a/Cd44/Abl1/Ceacam1	13
261	cl2	GO:0002274	myeloid leukocyte activation	17/710	162/23276	9.92133e-06	0.000298442	0.00023974	Il4ra/Cd48/Tlr7/Thbs1/Lyn/Fes/Ptpre/Btk/Milr1/Ccr2/Cd1d1/Havcr2/Zap70/Cd244/Syk/Adora2b/Tyrobp	17
262	cl2	GO:0043374	CD8-positive, alpha-beta T cell differentiation	5/710	11/23276	1.03262e-05	0.000306118	0.000245906	Bcl2/Nckap1l/Satb1/Tnfsf8/Irf1	5
263	cl2	GO:0045625	regulation of T-helper 1 cell differentiation	5/710	11/23276	1.03262e-05	0.000306118	0.000245906	Il4ra/Ripk2/Ccr2/Ccr7/Irf1	5
264	cl2	GO:0032606	type I interferon production	10/710	59/23276	1.06589e-05	0.000312148	0.000250749	Rel/Tmem173/Tlr7/Plcg2/Flt3/Havcr2/Ddx58/Syk/Irf1/Ifnar1	10
265	cl2	GO:0046486	glycerolipid metabolic process	23/710	271/23276	1.07584e-05	0.000312148	0.000250749	Pdgfrb/Scarb1/Acsl5/Lpcat2/Csf1r/Ptdss1/Plcg2/Pla2g15/Ip6k1/Esr1/Pip4k2b/Sacm1l/Mtmr6/Pip4k2a/Pik3c3/Inpp5k/Plek/Synj2/Gpx1/Inpp5b/Cds2/Gpcpd1/Fig4	23
266	cl2	GO:0050727	regulation of inflammatory response	23/710	271/23276	1.07584e-05	0.000312148	0.000250749	Ccl9/Ccl6/Cd24a/Cd276/Cd6/Trpv4/Ccl3/Ccl4/Il17ra/Ctss/Nr1d2/Lyn/Il1r1/Ccr2/Esr1/Ccr7/Ash1l/Calcrl/Fcgr2b/Gpx1/Cd44/Adora2b/Cdk19	23
267	cl2	GO:0050708	regulation of protein secretion	29/710	391/23276	1.12335e-05	0.000323635	0.000259977	Cd276/Trpv4/Il4ra/Psmd9/Ccl3/Il17ra/Hnf4a/Unc93b1/Csf1r/Lyn/Llgl1/Mapk11/Sptbn1/Sytl4/Flt3/Ccr7/Havcr2/Tnfrsf21/Pik3c3/Erp29/Panx1/Cd244/Cd34/Ucp2/Syk/Abl1/Rhbdf2/Ifnar1/Ceacam1	29
268	cl2	GO:1903038	negative regulation of leukocyte cell-cell adhesion	13/710	101/23276	1.22813e-05	0.000349423	0.000280693	Cd24a/Cd276/Il4ra/Btla/Pag1/Lgals3/Havcr2/Tnfrsf21/Lag3/Lax1/Cd44/Irf1/Ceacam1	13
269	cl2	GO:0030099	myeloid cell differentiation	27/710	352/23276	1.22994e-05	0.000349423	0.000280693	Scin/Cdk6/Ccl3/Spib/Hoxa9/Gpr171/Ccr1/Anxa2/Nfatc1/Tspan2/Ikzf1/Csf1r/Lyn/Fes/Nckap1l/Ccr7/Ctr9/Abi1/Mef2c/Clec2i/Snx10/Pip4k2a/Cbfb/Irf8/Itgam/Rassf2/Tyrobp	27
270	cl2	GO:0051047	positive regulation of secretion	30/710	416/23276	1.37069e-05	0.000384148	0.000308588	Slc18a1/Cacna1b/Smpd3/Cd276/Nucb2/Trpv4/Il4ra/Psmd9/Ccl3/Il17ra/Sdc1/Unc93b1/Csf1r/Mapk11/Sptbn1/Sytl4/Lgals3/Flt3/Ccr7/Havcr2/Zap70/Panx1/Cd244/Cd34/Exoc2/Syk/Abl1/Adora2b/Ifnar1/Ceacam1	30
271	cl2	GO:0002285	lymphocyte activation involved in immune response	17/710	166/23276	1.37095e-05	0.000384148	0.000308588	Il4ra/Ripk2/Lgals1/Lgals3/Plcg2/Ccr2/Ccr7/Havcr2/Lcp1/Cd244/Ly9/Itgal/Coro1a/Sema4a/Irf1/Abl1/Stat6	17
272	cl2	GO:0006909	phagocytosis	17/710	167/23276	1.48384e-05	0.000411096	0.000330235	Myo1g/Calr/Scarb1/Pld4/Thbs1/Pecam1/Nckap1l/Ccr2/Ccr7/Myo7a/Camk1d/Vav1/Fcgr2b/Coro1a/Syk/Irf8/Abl1	17
273	cl2	GO:0006887	exocytosis	24/710	296/23276	1.49639e-05	0.000411096	0.000330235	Slc17a9/Smpd3/Il4ra/Myo1g/Sdc1/Ccr1/Myo5a/Lyn/Llgl1/Fes/Sytl4/Sytl1/Btk/Milr1/Ccr2/Zap70/Plek/Coro1a/Exoc2/Syk/Syt3/Adora2b/Lin7c/Notch1	24
274	cl2	GO:0032655	regulation of interleukin-12 production	9/710	49/23276	1.49727e-05	0.000411096	0.000330235	Rel/Thbs1/Unc93b1/Mapk11/Flt3/Ccr7/Nlrc3/Irf1/Irf8	9
275	cl2	GO:0002237	response to molecule of bacterial origin	25/710	316/23276	1.52105e-05	0.000412718	0.000331538	Cd24a/Cd6/Pde4b/Tbxa2r/Tnfrsf26/Ripk2/Ptger2/Scarb1/Lyn/Mapk8/Plcg2/Il12a/Slpi/Ccr7/Havcr2/Ctr9/Mef2c/Tnfrsf21/Nlrc3/Fcgr2b/Cd96/Irf8/Abl1/Ifnar1/Cd27	25
276	cl2	GO:0032703	negative regulation of interleukin-2 production	6/710	19/23276	1.52336e-05	0.000412718	0.000331538	Cd276/Havcr2/Lag3/Cd34/Hdac7/Ceacam1	6
277	cl2	GO:0032481	positive regulation of type I interferon production	8/710	38/23276	1.56664e-05	0.000419154	0.000336708	Tmem173/Tlr7/Plcg2/Flt3/Ddx58/Syk/Irf1/Ifnar1	8
278	cl2	GO:0002697	regulation of immune effector process	29/710	398/23276	1.5676e-05	0.000419154	0.000336708	Cd24a/Il4ra/Tmem173/Ripk2/Sash3/Malt1/Crnkl1/Lyn/Fes/Lgals3/Il12a/Ccr2/Ccr7/Cd1d1/Havcr2/Tnik/Zap70/Cd93/Lag3/Ddx58/Vav1/Cd244/Fcgr2b/Syk/Irf1/Cd96/Adora2b/Stat6/Ceacam1	29
279	cl2	GO:0045577	regulation of B cell differentiation	7/710	28/23276	1.61432e-05	0.000428844	0.000344492	Cd24a/Ikzf1/Nckap1l/Flt3/Nfam1/Zap70/Syk	7
280	cl2	GO:0002824	positive regulation of adaptive immune response based on somatic recombination of immune receptors built from immunoglobulin superfamily domains	12/710	89/23276	1.63821e-05	0.000432381	0.000347333	Cd24a/Cd4/Ripk2/Sash3/Malt1/Il12a/Ccr2/Ccr7/Cd1d1/Irf1/H2-DMa/Stat6	12
281	cl2	GO:0045576	mast cell activation	10/710	62/23276	1.68001e-05	0.000438912	0.000352579	Il4ra/Cd48/Lyn/Fes/Ptpre/Btk/Milr1/Zap70/Syk/Adora2b	10
282	cl2	GO:0050730	regulation of peptidyl-tyrosine phosphorylation	20/710	222/23276	1.68441e-05	0.000438912	0.000352579	Cd24a/Cd4/Ripk2/Pdgfrb/Tec/Hnf4a/Csf1r/Lyn/Pecam1/Il12a/Hdac2/Lck/Samsn1/Cntn1/Fgfr1op/Cd44/Syk/Irf1/Abl1/Ifnar1	20
283	cl2	GO:0001771	immunological synapse formation	5/710	12/23276	1.7257e-05	0.000446825	0.000358936	Cd6/Lgals3/Ccr7/Havcr2/Clec2i	5
284	cl2	GO:0002690	positive regulation of leukocyte chemotaxis	11/710	76/23276	1.85835e-05	0.000478146	0.000384096	Trpv4/Ccl4/Calr/Ccr1/Thbs1/Nckap1l/Il12a/Ccr2/Ccr7/Sell/Camk1d	11
285	cl2	GO:0042088	T-helper 1 type immune response	8/710	39/23276	1.9186e-05	0.000490562	0.00039407	Il4ra/Ripk2/Ccr2/Ccr7/Havcr2/Sema4a/Irf1/Stat6	8
286	cl2	GO:0070838	divalent metal ion transport	29/710	403/23276	1.97717e-05	0.000502397	0.000403578	Cacna1b/Cd4/Bspry/Trpv4/Rasa3/Pde4b/Ccl4/Pdgfrb/Ccr1/Tspan13/Bcl2/Nfatc1/Myo5a/Lyn/P2rx4/Lgals3/Plcg2/Slc39a6/Lck/Pacsin3/Inpp5k/Panx1/Calcrl/Ramp1/Coro1a/Atp2b4/Trpv2/Abl1/Itpr2	29
287	cl2	GO:0050856	regulation of T cell receptor signaling pathway	7/710	29/23276	2.07221e-05	0.000523296	0.000420366	Tespa1/Malt1/Lgals3/Ccr7/Lck/Elf1/Ubash3a	7
288	cl2	GO:0032615	interleukin-12 production	9/710	51/23276	2.09987e-05	0.000527029	0.000423365	Rel/Thbs1/Unc93b1/Mapk11/Flt3/Ccr7/Nlrc3/Irf1/Irf8	9
289	cl2	GO:0002504	antigen processing and presentation of peptide or polysaccharide antigen via MHC class II	6/710	20/23276	2.12018e-05	0.000528882	0.000424853	Thbs1/Unc93b1/Fcgr2b/H2-DMa/H2-DMb2/H2-Ob	6
290	cl2	GO:0006935	chemotaxis	33/710	491/23276	2.18994e-05	0.000542971	0.000436171	Ccl9/Ccl6/Trpv4/Pde4b/Ccl3/Ccl4/Calr/Il17ra/Pdgfrb/Lpar1/Ccr1/Zfp280c/Thbs1/Csf1r/Lyn/Fes/Nckap1l/Lgals3/Il12a/Ccr2/Ccr7/Sema3d/Vav3/Sell/Camk1d/Vav1/Abcc1/Coro1a/Sema4a/Syk/Itgam/Notch1/Lsp1	33
291	cl2	GO:0002685	regulation of leukocyte migration	16/710	155/23276	2.20917e-05	0.000544441	0.000437352	Trpv4/Ccl4/Calr/Ccr1/Thbs1/Stk10/Lyn/Pecam1/Nckap1l/Lgals3/Il12a/Ccr2/Ccr7/Gcsam/Sell/Camk1d	16
292	cl2	GO:0043299	leukocyte degranulation	10/710	64/23276	2.24058e-05	0.000548874	0.000440912	Il4ra/Lyn/Fes/Btk/Milr1/Ccr2/Zap70/Coro1a/Syk/Adora2b	10
293	cl2	GO:0007169	transmembrane receptor protein tyrosine kinase signaling pathway	33/710	492/23276	2.28098e-05	0.000555445	0.000446191	Nucb2/Runx2/Pdgfrb/Dusp6/Tec/Thbs1/Csf1r/Lyn/Fes/Lgmn/Ptpre/Btk/Ephb6/Esr1/Igfbp5/Flt3/Tyk2/Lck/Zap70/Pdk2/Ybx1/Dstyk/Inpp5k/Ift88/Sort1/Syk/Txk/Abl1/Rhbdf2/Stat3/Notch1/Rassf2/Plekha1	33
294	cl2	GO:0042330	taxis	33/710	493/23276	2.37546e-05	0.00057503	0.000461923	Ccl9/Ccl6/Trpv4/Pde4b/Ccl3/Ccl4/Calr/Il17ra/Pdgfrb/Lpar1/Ccr1/Zfp280c/Thbs1/Csf1r/Lyn/Fes/Nckap1l/Lgals3/Il12a/Ccr2/Ccr7/Sema3d/Vav3/Sell/Camk1d/Vav1/Abcc1/Coro1a/Sema4a/Syk/Itgam/Notch1/Lsp1	33
295	cl2	GO:0002688	regulation of leukocyte chemotaxis	12/710	93/23276	2.57303e-05	0.000619193	0.0004974	Trpv4/Ccl4/Calr/Ccr1/Thbs1/Lyn/Nckap1l/Il12a/Ccr2/Ccr7/Sell/Camk1d	12
296	cl2	GO:0007015	actin filament organization	24/710	307/23276	2.71888e-05	0.000650465	0.000522521	Scin/Vill/Trpv4/Zyx/Lpar1/Gpr65/Bcl2/Tmsb4x/Wdr1/Pecam1/Sptbn1/Nckap1l/S100a10/Lcp1/Pacsin1/Clec2i/Inpp5k/Plek/Cobll1/Coro1a/Itgb5/Abl1/Arhgap18/Hsp90b1	24
297	cl2	GO:0050729	positive regulation of inflammatory response	13/710	109/23276	2.81552e-05	0.000669669	0.000537948	Ccl9/Ccl6/Cd24a/Cd6/Trpv4/Ccl3/Ccl4/Il17ra/Ctss/Ccr2/Ccr7/Adora2b/Cdk19	13
298	cl2	GO:0043410	positive regulation of MAPK cascade	30/710	434/23276	3.05183e-05	0.000721677	0.000579726	Ccl9/Ccl6/Cd24a/Trpv4/Ccl3/Ccl4/Ripk2/Pdgfrb/Lpar1/Ccr1/Gcnt2/Thbs1/Tab1/Csf1r/Esr1/Ccr7/Fgd4/Havcr2/Tnik/Dstyk/Tgfbr1/Erp29/Cd44/Syk/Abl1/Fgd2/Cd27/Rassf2/Ceacam1/Fzd8	30
299	cl2	GO:0034111	negative regulation of homotypic cell-cell adhesion	13/710	110/23276	3.10518e-05	0.000730074	0.000586472	Cd24a/Cd276/Il4ra/Btla/Pag1/Lgals3/Havcr2/Tnfrsf21/Lag3/Lax1/Cd44/Irf1/Ceacam1	13
300	cl2	GO:0050869	negative regulation of B cell activation	7/710	31/23276	3.31076e-05	0.000772658	0.000620679	Cd24a/Btla/Lyn/Flt3/Tnfrsf21/Fcgr2b/Samsn1	7
301	cl2	GO:1902532	negative regulation of intracellular signal transduction	30/710	436/23276	3.32407e-05	0.000772658	0.000620679	Rasa3/Bcl2/Dusp6/Thbs1/Hnf4a/Lyn/Fktn/Eif3a/Rasa4/Rgs2/Esr1/Hdac2/Ash1l/Trim59/Nlrc3/Inpp5k/Gpx1/Lax1/Cd44/Atp2b4/Stk38/Irf1/Abl1/Fnip1/Rasal3/Hdac7/Dusp5/Rassf2/Plekha1/Ceacam1	30
302	cl2	GO:0002460	adaptive immune response based on somatic recombination of immune receptors built from immunoglobulin superfamily domains	21/710	252/23276	3.36921e-05	0.000776592	0.000623839	Cd24a/Cd4/Il4ra/Myo1g/Ripk2/Sash3/Malt1/Il12a/Ephb6/Ccr2/Ccr7/Dennd1b/Cd1d1/Havcr2/Mef2c/Ly9/Fcgr2b/Sema4a/Irf1/H2-DMa/Stat6	21
303	cl2	GO:0072676	lymphocyte migration	10/710	67/23276	3.37896e-05	0.000776592	0.000623839	Ccl9/Ccl6/Ccl3/Ccl4/Myo1g/Stk10/Ccr2/Ccr7/Gcsam/Itgb7	10
304	cl2	GO:0071900	regulation of protein serine/threonine kinase activity	28/710	394/23276	3.4195e-05	0.000778972	0.000625751	Cd24a/Prkar1b/Pdgfrb/Lpar1/Malt1/Dusp6/Thbs1/Tab1/Csf1r/Lyn/Rgs2/Pkib/Ccr7/Fgd4/Tnik/H2afy/Tgfbr1/Erp29/Inpp5k/Lax1/Syk/Atp2b4/Stk38/Abl1/Dusp5/Fgd2/Ceacam1/Fzd8	28
305	cl2	GO:0046683	response to organophosphorus	11/710	81/23276	3.4274e-05	0.000778972	0.000625751	Duox2/Lpar1/Dntt/P2rx4/Plcg2/Igfbp5/Sell/Inpp5k/Panx1/Itpr2/Hsp90b1	11
306	cl2	GO:0033003	regulation of mast cell activation	8/710	43/23276	4.06095e-05	0.000917865	0.000737325	Il4ra/Lyn/Fes/Ptpre/Milr1/Zap70/Syk/Adora2b	8
307	cl2	GO:0000302	response to reactive oxygen species	16/710	163/23276	4.11012e-05	0.000923874	0.000742151	Sesn1/Bcl2/Thbs1/Hk3/Mapk8/Btk/Hdac2/Ccr7/Mpo/Lck/Pdk2/Ucp2/Gpx1/Abl1/Stat6/Plekha1	16
308	cl2	GO:0050920	regulation of chemotaxis	17/710	181/23276	4.20204e-05	0.000939373	0.000754602	Trpv4/Ccl4/Calr/Pdgfrb/Lpar1/Ccr1/Thbs1/Lyn/Nckap1l/Il12a/Ccr2/Ccr7/Sema3d/Sell/Camk1d/Sema4a/Notch1	17
309	cl2	GO:0048872	homeostasis of number of cells	22/710	277/23276	4.58468e-05	0.00101934	0.000818843	Cd24a/Cdk6/Pde4b/Sash3/Bcl2/Ikzf1/Lyn/Ikbkb/Nckap1l/Cd7/Bmi1/Flt3/Ccr7/Il7/Mef2c/Ift88/Fcgr2b/Coro1a/Cd44/Abl1/Rassf2/Ceacam1	22
310	cl2	GO:0010959	regulation of metal ion transport	25/710	339/23276	4.88946e-05	0.00107773	0.000865744	Cacna1b/Cd4/Pde4b/Ccl4/Pdgfrb/Ccr1/Tspan13/Bcl2/Myo5a/Lyn/Ikbkb/P2rx4/Lgals3/Plcg2/Stoml1/Pacsin3/Kcnh2/Inpp5k/Ahcyl1/Cntn1/Coro1a/Atp2b4/Trpv2/Abl1/Kcng1	25
311	cl2	GO:0022408	negative regulation of cell-cell adhesion	15/710	148/23276	4.89997e-05	0.00107773	0.000865744	Cd24a/Cd276/Trpv4/Il4ra/Btla/Pag1/Lgals3/Havcr2/Tnfrsf21/Lag3/Lax1/Cd44/Irf1/Abl1/Ceacam1	15
312	cl2	GO:0032735	positive regulation of interleukin-12 production	7/710	33/23276	5.10093e-05	0.00111123	0.000892652	Rel/Unc93b1/Mapk11/Flt3/Ccr7/Irf1/Irf8	7
313	cl2	GO:0002825	regulation of T-helper 1 type immune response	6/710	23/23276	5.10659e-05	0.00111123	0.000892652	Il4ra/Ripk2/Ccr2/Ccr7/Havcr2/Irf1	6
314	cl2	GO:0002286	T cell activation involved in immune response	12/710	100/23276	5.34422e-05	0.00115579	0.000928448	Il4ra/Ripk2/Lgals3/Ccr2/Ccr7/Havcr2/Lcp1/Ly9/Itgal/Sema4a/Irf1/Stat6	12
315	cl2	GO:0032496	response to lipopolysaccharide	23/710	300/23276	5.36787e-05	0.00115579	0.000928448	Cd6/Pde4b/Tbxa2r/Tnfrsf26/Ripk2/Ptger2/Scarb1/Lyn/Mapk8/Plcg2/Il12a/Slpi/Ccr7/Havcr2/Ctr9/Mef2c/Tnfrsf21/Nlrc3/Cd96/Irf8/Abl1/Ifnar1/Cd27	23
316	cl2	GO:0060627	regulation of vesicle-mediated transport	28/710	405/23276	5.54652e-05	0.001188	0.000954325	Smpd3/Il4ra/Calr/Sdc1/Scarb1/Anxa2/Myo5a/Lyn/Fes/Nckap1l/Ppt1/Sytl4/Lgals3/Plcg2/Ccr2/Ccr7/Zap70/Pacsin3/Pacsin1/Cd2ap/Camk1d/Fcgr2b/Coro1a/Exoc2/Syk/Syt3/Adora2b/Notch1	28
317	cl2	GO:0033674	positive regulation of kinase activity	29/710	428/23276	5.88861e-05	0.0012547	0.00100791	Cd24a/Cd4/Vldlr/Pdgfrb/Lpar1/Malt1/Map3k19/Npm1/Thbs1/Hnf4a/Stk10/Tab1/Csf1r/Lyn/Nckap1l/Ccr7/Fgd4/Tnik/Vav3/Dstyk/Tgfbr1/Erp29/Syk/Atp2b4/Abl1/Fgd2/Rassf2/Ceacam1/Fzd8	29
318	cl2	GO:0002687	positive regulation of leukocyte migration	13/710	117/23276	5.96632e-05	0.00126467	0.00101592	Trpv4/Ccl4/Calr/Ccr1/Thbs1/Pecam1/Nckap1l/Lgals3/Il12a/Ccr2/Ccr7/Sell/Camk1d	13
319	cl2	GO:0032633	interleukin-4 production	7/710	34/23276	6.25544e-05	0.00131912	0.00105966	Sash3/Cd83/Cd1d1/Havcr2/Epx/Txk/Notch1	7
320	cl2	GO:0033198	response to ATP	6/710	24/23276	6.63384e-05	0.00139175	0.00111799	Dntt/P2rx4/Plcg2/Sell/Panx1/Hsp90b1	6
321	cl2	GO:0002279	mast cell activation involved in immune response	8/710	46/23276	6.74184e-05	0.00139297	0.00111898	Il4ra/Lyn/Fes/Btk/Milr1/Zap70/Syk/Adora2b	8
322	cl2	GO:0042093	T-helper cell differentiation	8/710	46/23276	6.74184e-05	0.00139297	0.00111898	Il4ra/Ripk2/Ccr2/Ccr7/Ly9/Sema4a/Irf1/Stat6	8
323	cl2	GO:0043303	mast cell degranulation	8/710	46/23276	6.74184e-05	0.00139297	0.00111898	Il4ra/Lyn/Fes/Btk/Milr1/Zap70/Syk/Adora2b	8
324	cl2	GO:0070085	glycosylation	18/710	208/23276	7.41844e-05	0.00152507	0.00122509	Stt3b/Gcnt2/Fktn/Ggta1/Entpd5/St8sia4/Pomgnt1/Mgat5/Npc1/Mgat1/Mogs/Trim23/Ramp1/Oas2/B3gnt5/Man1a/Fut7/Cds2	18
325	cl2	GO:0050921	positive regulation of chemotaxis	13/710	120/23276	7.76632e-05	0.0015886	0.00127613	Trpv4/Ccl4/Calr/Pdgfrb/Lpar1/Ccr1/Thbs1/Nckap1l/Il12a/Ccr2/Ccr7/Sell/Camk1d	13
326	cl2	GO:0002294	CD4-positive, alpha-beta T cell differentiation involved in immune response	8/710	47/23276	7.90968e-05	0.00160191	0.00128682	Il4ra/Ripk2/Ccr2/Ccr7/Ly9/Sema4a/Irf1/Stat6	8
327	cl2	GO:0002448	mast cell mediated immunity	8/710	47/23276	7.90968e-05	0.00160191	0.00128682	Il4ra/Lyn/Fes/Btk/Milr1/Zap70/Syk/Adora2b	8
328	cl2	GO:0032970	regulation of actin filament-based process	23/710	309/23276	8.41496e-05	0.00169584	0.00136228	Scin/Vill/Pde4b/Frmd6/Pdgfrb/Lpar1/Gpr65/Wdr1/Csf1r/Pecam1/Fes/Sptbn1/Nckap1l/S100a10/Hdac2/Mef2c/Clec2i/Cd2ap/Inpp5k/Plek/Coro1a/Abl1/Arhgap18	23
329	cl2	GO:0043405	regulation of MAP kinase activity	21/710	269/23276	8.65901e-05	0.00173647	0.00139491	Cd24a/Pdgfrb/Lpar1/Dusp6/Thbs1/Tab1/Lyn/Rgs2/Ccr7/Fgd4/Tnik/Tgfbr1/Erp29/Inpp5k/Lax1/Syk/Stk38/Dusp5/Fgd2/Ceacam1/Fzd8	21
330	cl2	GO:0007162	negative regulation of cell adhesion	19/710	230/23276	8.83084e-05	0.00176229	0.00141566	Cd24a/Cd276/Trpv4/Il4ra/Btla/Gcnt2/Pag1/Thbs1/Lgals1/Lgals3/Havcr2/Tnfrsf21/Lag3/Lax1/Cd44/Irf1/Abl1/Notch1/Ceacam1	19
331	cl2	GO:0002293	alpha-beta T cell differentiation involved in immune response	8/710	48/23276	9.24043e-05	0.00182621	0.001467	Il4ra/Ripk2/Ccr2/Ccr7/Ly9/Sema4a/Irf1/Stat6	8
332	cl2	GO:0002548	monocyte chemotaxis	8/710	48/23276	9.24043e-05	0.00182621	0.001467	Ccl9/Ccl6/Ccl3/Ccl4/Ccr1/Lyn/Lgals3/Ccr2	8
333	cl2	GO:0032956	regulation of actin cytoskeleton organization	21/710	272/23276	0.000101297	0.00199038	0.00159888	Scin/Vill/Pdgfrb/Lpar1/Gpr65/Wdr1/Csf1r/Pecam1/Fes/Sptbn1/Nckap1l/S100a10/Hdac2/Mef2c/Clec2i/Cd2ap/Inpp5k/Plek/Coro1a/Abl1/Arhgap18	21
334	cl2	GO:0009408	response to heat	10/710	76/23276	0.000101684	0.00199038	0.00159888	Trpv4/Rasa3/Gclc/Il1r1/Mapk8/Scara5/Trp53inp1/Cd34/Trpv2/Arpp21	10
335	cl2	GO:1903036	positive regulation of response to wounding	15/710	158/23276	0.000103593	0.00201809	0.00162114	Ccl9/Ccl6/Cd24a/Cd6/Trpv4/Ccl3/Ccl4/Il17ra/Ctss/Thbs1/Ccr2/Ccr7/Plek/Adora2b/Cdk19	15
336	cl2	GO:0006486	protein glycosylation	17/710	195/23276	0.000106457	0.00205431	0.00165024	Stt3b/Gcnt2/Fktn/Ggta1/Entpd5/St8sia4/Pomgnt1/Mgat5/Npc1/Mgat1/Mogs/Trim23/Ramp1/Oas2/B3gnt5/Man1a/Fut7	17
337	cl2	GO:0043413	macromolecule glycosylation	17/710	195/23276	0.000106457	0.00205431	0.00165024	Stt3b/Gcnt2/Fktn/Ggta1/Entpd5/St8sia4/Pomgnt1/Mgat5/Npc1/Mgat1/Mogs/Trim23/Ramp1/Oas2/B3gnt5/Man1a/Fut7	17
338	cl2	GO:0002287	alpha-beta T cell activation involved in immune response	8/710	49/23276	0.000107513	0.0020553	0.00165103	Il4ra/Ripk2/Ccr2/Ccr7/Ly9/Sema4a/Irf1/Stat6	8
339	cl2	GO:0010517	regulation of phospholipase activity	8/710	49/23276	0.000107513	0.0020553	0.00165103	Pdgfrb/Lpar1/Ppt1/Rgs2/Esr1/Gna13/Txk/Abl1	8
340	cl2	GO:0001782	B cell homeostasis	7/710	37/23276	0.000110577	0.00210405	0.00169019	Bcl2/Lyn/Ikbkb/Nckap1l/Mef2c/Cd44/Abl1	7
341	cl2	GO:0051924	regulation of calcium ion transport	18/710	215/23276	0.00011332	0.00213394	0.0017142	Cacna1b/Cd4/Pde4b/Ccl4/Pdgfrb/Ccr1/Tspan13/Bcl2/Myo5a/Lyn/P2rx4/Lgals3/Plcg2/Pacsin3/Inpp5k/Coro1a/Trpv2/Abl1	18
342	cl2	GO:0042089	cytokine biosynthetic process	12/710	108/23276	0.00011371	0.00213394	0.0017142	Rel/Cd276/Tlr7/Thbs1/Ccr2/Cd1d1/Clec2i/Lag3/Syk/Irf1/Ifnar1/Cd27	12
343	cl2	GO:0002260	lymphocyte homeostasis	10/710	77/23276	0.000113713	0.00213394	0.0017142	Cd24a/Bcl2/Lyn/Ikbkb/Nckap1l/Mef2c/Coro1a/Cd44/Abl1/Ceacam1	10
344	cl2	GO:0042108	positive regulation of cytokine biosynthetic process	9/710	63/23276	0.000117968	0.00218829	0.00175787	Rel/Cd276/Tlr7/Thbs1/Ccr2/Cd1d1/Syk/Irf1/Cd27	9
345	cl2	GO:0030889	negative regulation of B cell proliferation	5/710	17/23276	0.000118749	0.00218829	0.00175787	Cd24a/Btla/Lyn/Tnfrsf21/Fcgr2b	5
346	cl2	GO:0031579	membrane raft organization	5/710	17/23276	0.000118749	0.00218829	0.00175787	Anxa2/Ppt1/S100a10/Clec2i/Npc1	5
347	cl2	GO:0045624	positive regulation of T-helper cell differentiation	5/710	17/23276	0.000118749	0.00218829	0.00175787	Il4ra/Ripk2/Ccr2/Ccr7/Irf1	5
348	cl2	GO:0050871	positive regulation of B cell activation	11/710	93/23276	0.000123867	0.00227003	0.00182353	Sash3/Bcl2/Ikzf1/Nckap1l/Bmi1/Zap70/Il7/Vav3/Mef2c/Syk/Stat6	11
349	cl2	GO:0002705	positive regulation of leukocyte mediated immunity	12/710	109/23276	0.000124294	0.00227003	0.00182353	Cd24a/Il4ra/Sash3/Malt1/Il12a/Cd1d1/Zap70/Lag3/Vav1/Syk/Adora2b/Stat6	12
350	cl2	GO:0009101	glycoprotein biosynthetic process	20/710	257/23276	0.000132046	0.00240089	0.00192864	Stt3b/Gcnt2/Bcl2/Fktn/Ggta1/Entpd5/Ccr7/St8sia4/Pomgnt1/Mgat5/Npc1/Mgat1/Mogs/Glce/Trim23/Ramp1/Oas2/B3gnt5/Man1a/Fut7	20
351	cl2	GO:1901214	regulation of neuron death	22/710	299/23276	0.000140638	0.00254579	0.00204504	Rel/Btg2/Ccl3/Gclc/Bcl2/Casp9/Npm1/Ikbkb/Lgmn/Ppt1/Mapk8/Esr1/Casp2/Mef2c/Cd34/Abcc1/Coro1a/Gpx1/Abl1/Hdac7/Dnajc5/Stat3	22
352	cl2	GO:0002532	production of molecular mediator involved in inflammatory response	8/710	51/23276	0.000143883	0.00259306	0.00208301	Cd6/Il4ra/Il17ra/Seh1l/Lyn/Btk/Syk/Cd96	8
353	cl2	GO:0070372	regulation of ERK1 and ERK2 cascade	19/710	239/23276	0.000146256	0.00262427	0.00210809	Ccl9/Ccl6/Trpv4/Ccl3/Ccl4/Ripk2/Pdgfrb/Ccr1/Gcnt2/Dusp6/Csf1r/Lyn/Eif3a/Esr1/Havcr2/Dstyk/Cd44/Syk/Abl1	19
354	cl2	GO:0045088	regulation of innate immune response	17/710	201/23276	0.000153884	0.00274908	0.00220834	Samhd1/Tmem173/Ripk2/Tlr13/Ccr1/Tlr7/Unc93b1/Lyn/Il12a/Esr1/Havcr2/Lag3/Ddx58/Vav1/Irf1/Cd96/Txk	17
355	cl2	GO:0050850	positive regulation of calcium-mediated signaling	7/710	39/23276	0.000156689	0.00278701	0.00223882	Cd24a/Cd4/Ccl4/P2rx4/Zap70/Itgal/Syk	7
356	cl2	GO:0042107	cytokine metabolic process	12/710	112/23276	0.000161261	0.00285593	0.00229418	Rel/Cd276/Tlr7/Thbs1/Ccr2/Cd1d1/Clec2i/Lag3/Syk/Irf1/Ifnar1/Cd27	12
357	cl2	GO:0015718	monocarboxylic acid transport	13/710	129/23276	0.000162593	0.0028671	0.00230315	Slc16a7/Thbs1/Acsl5/Slc6a12/Abcd1/Slc16a11/Slc16a13/Abcd3/Repin1/Abcc1/Slco3a1/Emb/Syk	13
358	cl2	GO:0042035	regulation of cytokine biosynthetic process	11/710	96/23276	0.00016501	0.00289724	0.00232737	Rel/Cd276/Tlr7/Thbs1/Ccr2/Cd1d1/Clec2i/Lag3/Syk/Irf1/Cd27	11
359	cl2	GO:0032732	positive regulation of interleukin-1 production	6/710	28/23276	0.000167349	0.00292575	0.00235026	Ccl3/Hdac2/Ccr7/Havcr2/Panx1/Ifnar1	6
360	cl2	GO:0002444	myeloid leukocyte mediated immunity	10/710	81/23276	0.000174577	0.00303913	0.00244135	Il4ra/Lyn/Fes/Btk/Milr1/Ccr2/Zap70/Ncf1/Syk/Adora2b	10
361	cl2	GO:0032680	regulation of tumor necrosis factor production	12/710	113/23276	0.000175507	0.00304237	0.00244394	Ccl3/Ccl4/Ripk2/Sash3/Thbs1/Ccr2/Flt3/Hdac2/Ccr7/Havcr2/Nlrc3/Cd34	12
362	cl2	GO:0070374	positive regulation of ERK1 and ERK2 cascade	15/710	166/23276	0.000179773	0.00310317	0.00249279	Ccl9/Ccl6/Trpv4/Ccl3/Ccl4/Ripk2/Pdgfrb/Ccr1/Gcnt2/Csf1r/Esr1/Havcr2/Dstyk/Cd44/Abl1	15
363	cl2	GO:0002573	myeloid leukocyte differentiation	16/710	185/23276	0.000184418	0.00316998	0.00254646	Ccl3/Spib/Ccr1/Anxa2/Nfatc1/Tspan2/Ikzf1/Csf1r/Lyn/Ccr7/Mef2c/Clec2i/Snx10/Itgam/Rassf2/Tyrobp	16
364	cl2	GO:0050795	regulation of behavior	20/710	264/23276	0.000189271	0.00320669	0.00257595	Trpv4/Ccl4/Calr/Pdgfrb/Lpar1/Ccr1/Thbs1/Lyn/Nckap1l/Il12a/Ccr2/Ccr7/Sema3d/Mef2c/Sell/Camk1d/Ift88/Sema4a/Stat3/Notch1	20
365	cl2	GO:0046777	protein autophosphorylation	18/710	224/23276	0.000189592	0.00320669	0.00257595	Pdgfrb/Tec/Stk10/Csf1r/Lyn/Fes/Btk/Flt3/Tyk2/Lck/Tnik/Zap70/Tgfbr1/Stk17b/Syk/Txk/Abl1/Rassf2	18
366	cl2	GO:0002292	T cell differentiation involved in immune response	8/710	53/23276	0.000189831	0.00320669	0.00257595	Il4ra/Ripk2/Ccr2/Ccr7/Ly9/Sema4a/Irf1/Stat6	8
367	cl2	GO:0032418	lysosome localization	8/710	53/23276	0.000189831	0.00320669	0.00257595	Il4ra/Lyn/Fes/Btk/Milr1/Zap70/Syk/Adora2b	8
368	cl2	GO:0032640	tumor necrosis factor production	12/710	114/23276	0.000190813	0.00320669	0.00257595	Ccl3/Ccl4/Ripk2/Sash3/Thbs1/Ccr2/Flt3/Hdac2/Ccr7/Havcr2/Nlrc3/Cd34	12
369	cl2	GO:0032760	positive regulation of tumor necrosis factor production	9/710	67/23276	0.000191257	0.00320669	0.00257595	Ccl3/Ccl4/Ripk2/Sash3/Thbs1/Ccr2/Hdac2/Ccr7/Havcr2	9
370	cl2	GO:0030193	regulation of blood coagulation	10/710	82/23276	0.000193476	0.00321752	0.00258464	Anxa2/Tec/Thbs1/Lyn/Scara5/Zap70/Plek/Cd34/Syk/Txk	10
371	cl2	GO:1900046	regulation of hemostasis	10/710	82/23276	0.000193476	0.00321752	0.00258464	Anxa2/Tec/Thbs1/Lyn/Scara5/Zap70/Plek/Cd34/Syk/Txk	10
372	cl2	GO:0043368	positive T cell selection	6/710	29/23276	0.0002056	0.00340496	0.00273521	Bcl2/Cd1d1/Zap70/Ly9/H2-DMa/Stat6	6
373	cl2	GO:0016050	vesicle organization	17/710	206/23276	0.000206587	0.00340496	0.00273521	Sdc1/Rab32/Bcl2/Anxa2/Zdhhc15/S100a10/Vav3/Snx10/Cd2ap/Myo7a/Atp8a2/Sort1/Cd34/Stx17/Coro1a/Syt3/Vamp1	17
374	cl2	GO:1903555	regulation of tumor necrosis factor superfamily cytokine production	12/710	115/23276	0.000207244	0.00340496	0.00273521	Ccl3/Ccl4/Ripk2/Sash3/Thbs1/Ccr2/Flt3/Hdac2/Ccr7/Havcr2/Nlrc3/Cd34	12
375	cl2	GO:0048520	positive regulation of behavior	14/710	150/23276	0.00020867	0.00341467	0.00274302	Trpv4/Ccl4/Calr/Pdgfrb/Lpar1/Ccr1/Thbs1/Nckap1l/Il12a/Ccr2/Ccr7/Mef2c/Sell/Camk1d	14
376	cl2	GO:0002495	antigen processing and presentation of peptide antigen via MHC class II	5/710	19/23276	0.000212118	0.00344356	0.00276622	Unc93b1/Fcgr2b/H2-DMa/H2-DMb2/H2-Ob	5
377	cl2	GO:0045986	negative regulation of smooth muscle contraction	5/710	19/23276	0.000212118	0.00344356	0.00276622	Rgs2/Mrvi1/Calcrl/Ncf1/Adora2b	5
378	cl2	GO:0060191	regulation of lipase activity	9/710	68/23276	0.000214552	0.00345564	0.00277593	Pdgfrb/Lpar1/Ppt1/Rgs2/Esr1/Sort1/Gna13/Txk/Abl1	9
379	cl2	GO:1903557	positive regulation of tumor necrosis factor superfamily cytokine production	9/710	68/23276	0.000214552	0.00345564	0.00277593	Ccl3/Ccl4/Ripk2/Sash3/Thbs1/Ccr2/Hdac2/Ccr7/Havcr2	9
380	cl2	GO:0030890	positive regulation of B cell proliferation	7/710	41/23276	0.000217243	0.00348526	0.00279972	Sash3/Bcl2/Nckap1l/Bmi1/Il7/Vav3/Mef2c	7
381	cl2	GO:0045637	regulation of myeloid cell differentiation	16/710	189/23276	0.000235543	0.00374942	0.00301193	Scin/Cdk6/Ccl3/Hoxa9/Gpr171/Ccr1/Ikzf1/Csf1r/Lyn/Fes/Nckap1l/Ctr9/Mef2c/Clec2i/Rassf2/Tyrobp	16
382	cl2	GO:0033077	T cell differentiation in thymus	10/710	84/23276	0.000236458	0.00374942	0.00301193	Rag2/Cdk6/Tespa1/Bcl2/Bmi1/Ccr7/Cd1d1/Zap70/H2-DMa/Fzd8	10
383	cl2	GO:0071594	thymocyte aggregation	10/710	84/23276	0.000236458	0.00374942	0.00301193	Rag2/Cdk6/Tespa1/Bcl2/Bmi1/Ccr7/Cd1d1/Zap70/H2-DMa/Fzd8	10
384	cl2	GO:0002281	macrophage activation involved in immune response	4/710	11/23276	0.00023872	0.00375616	0.00301734	Havcr2/Zap70/Syk/Tyrobp	4
385	cl2	GO:0070970	interleukin-2 secretion	4/710	11/23276	0.00023872	0.00375616	0.00301734	Cd276/Sptbn1/Cd34/Abl1	4
386	cl2	GO:0071706	tumor necrosis factor superfamily cytokine production	12/710	117/23276	0.000243745	0.00382054	0.00306905	Ccl3/Ccl4/Ripk2/Sash3/Thbs1/Ccr2/Flt3/Hdac2/Ccr7/Havcr2/Nlrc3/Cd34	12
387	cl2	GO:0045860	positive regulation of protein kinase activity	26/710	398/23276	0.000248265	0.00387654	0.00311404	Cd24a/Cd4/Vldlr/Pdgfrb/Lpar1/Malt1/Map3k19/Npm1/Thbs1/Hnf4a/Stk10/Tab1/Csf1r/Nckap1l/Ccr7/Fgd4/Tnik/Tgfbr1/Erp29/Syk/Atp2b4/Abl1/Fgd2/Rassf2/Ceacam1/Fzd8	26
388	cl2	GO:0070997	neuron death	23/710	333/23276	0.000252835	0.00393289	0.0031593	Rel/Btg2/Ccl3/Gclc/Bcl2/Casp9/Npm1/Ikbkb/Lgmn/Ppt1/Mapk8/Esr1/Casp2/Mef2c/Tnfrsf21/Cd34/Abcc1/Coro1a/Gpx1/Abl1/Hdac7/Dnajc5/Stat3	23
389	cl2	GO:0051347	positive regulation of transferase activity	30/710	489/23276	0.000255046	0.00395225	0.00317486	Cd24a/Cd4/Vldlr/Pdgfrb/Lpar1/Malt1/Map3k19/Npm1/Thbs1/Hnf4a/Stk10/Tab1/Csf1r/Lyn/Nckap1l/Pkib/Ccr7/Fgd4/Tnik/Vav3/Dstyk/Tgfbr1/Erp29/Syk/Atp2b4/Abl1/Fgd2/Rassf2/Ceacam1/Fzd8	30
390	cl2	GO:0009266	response to temperature stimulus	12/710	118/23276	0.000263956	0.00405957	0.00326107	Trpv4/Rasa3/Gclc/Il1r1/Mapk8/Scara5/Plac8/Trp53inp1/Cd34/Trpv2/Arpp21/Fam175b	12
391	cl2	GO:0019882	antigen processing and presentation	12/710	118/23276	0.000263956	0.00405957	0.00326107	Calr/Rab32/Ctss/Thbs1/Unc93b1/Flt3/Ccr7/Cd1d1/Fcgr2b/H2-DMa/H2-DMb2/H2-Ob	12
392	cl2	GO:0032945	negative regulation of mononuclear cell proliferation	9/710	70/23276	0.000268242	0.00409469	0.00328928	Cd24a/Cd276/Btla/Lyn/Havcr2/Tnfrsf21/Fcgr2b/Cd44/Ceacam1	9
393	cl2	GO:0050672	negative regulation of lymphocyte proliferation	9/710	70/23276	0.000268242	0.00409469	0.00328928	Cd24a/Cd276/Btla/Lyn/Havcr2/Tnfrsf21/Fcgr2b/Cd44/Ceacam1	9
394	cl2	GO:0002360	T cell lineage commitment	5/710	20/23276	0.000275757	0.00419377	0.00336887	Rag2/Bcl2/Il7/Ly9/Stat6	5
395	cl2	GO:0042116	macrophage activation	8/710	56/23276	0.000280779	0.00425432	0.00341751	Il4ra/Tlr7/Thbs1/Cd1d1/Havcr2/Zap70/Syk/Tyrobp	8
396	cl2	GO:2000106	regulation of leukocyte apoptotic process	11/710	102/23276	0.00028274	0.00426823	0.00342869	Cd24a/Lyn/Lgals3/Ccr7/Mef2c/Fcgr2b/Cd44/Fnip1/Cd27/Cd3g/Ceacam1	11
397	cl2	GO:0050818	regulation of coagulation	10/710	86/23276	0.000287168	0.00431913	0.00346957	Anxa2/Tec/Thbs1/Lyn/Scara5/Zap70/Plek/Cd34/Syk/Txk	10
398	cl2	GO:0043300	regulation of leukocyte degranulation	7/710	43/23276	0.000295374	0.00442628	0.00355565	Il4ra/Lyn/Fes/Ccr2/Zap70/Syk/Adora2b	7
399	cl2	GO:0010543	regulation of platelet activation	6/710	31/23276	0.000302574	0.0045012	0.00361583	Tec/Lyn/Zap70/Plek/Syk/Txk	6
400	cl2	GO:2000108	positive regulation of leukocyte apoptotic process	6/710	31/23276	0.000302574	0.0045012	0.00361583	Cd24a/Lyn/Mef2c/Cd44/Fnip1/Ceacam1	6
401	cl2	GO:0009100	glycoprotein metabolic process	21/710	296/23276	0.000323606	0.00479664	0.00385316	Stt3b/Gcnt2/Bcl2/Fktn/Ggta1/Entpd5/Ccr7/St8sia4/Pomgnt1/Mgat5/Npc1/Mgat1/Cst3/Mogs/Glce/Trim23/Ramp1/Oas2/B3gnt5/Man1a/Fut7	21
402	cl2	GO:0050848	regulation of calcium-mediated signaling	9/710	72/23276	0.000332605	0.00490809	0.00394268	Cd24a/Cd4/Ccl4/Myo5a/P2rx4/Zap70/Itgal/Syk/Atp2b4	9
403	cl2	GO:0070371	ERK1 and ERK2 cascade	19/710	255/23276	0.000334368	0.00490809	0.00394268	Ccl9/Ccl6/Trpv4/Ccl3/Ccl4/Ripk2/Pdgfrb/Ccr1/Gcnt2/Dusp6/Csf1r/Lyn/Eif3a/Esr1/Havcr2/Dstyk/Cd44/Syk/Abl1	19
404	cl2	GO:0090407	organophosphate biosynthetic process	28/710	451/23276	0.000334724	0.00490809	0.00394268	Gmps/Nucb2/Tcirg1/Haao/Lpar1/Gpr65/Mc5r/Adssl1/Acsl5/Lpcat2/Adcy7/Ptdss1/Plcg2/Ip6k1/Ctps2/Ppcdc/Pik3c3/Kmo/Cd244/Atp5f1/Plek/Calcrl/Ak4/Ramp1/Oas2/Adora2b/Stat3/Cds2	28
405	cl2	GO:0038061	NIK/NF-kappaB signaling	7/710	44/23276	0.000342114	0.00499853	0.00401534	Rel/Smpd3/Calr/Malt1/Havcr2/Hdac7/Rassf2	7
406	cl2	GO:0015727	lactate transport	4/710	12/23276	0.000349451	0.0050516	0.00405797	Slc16a7/Slc16a11/Slc16a13/Emb	4
407	cl2	GO:0035873	lactate transmembrane transport	4/710	12/23276	0.000349451	0.0050516	0.00405797	Slc16a7/Slc16a11/Slc16a13/Emb	4
408	cl2	GO:0035879	plasma membrane lactate transport	4/710	12/23276	0.000349451	0.0050516	0.00405797	Slc16a7/Slc16a11/Slc16a13/Emb	4
409	cl2	GO:0046856	phosphatidylinositol dephosphorylation	5/710	21/23276	0.000352894	0.00508342	0.00408353	Sacm1l/Mtmr6/Inpp5k/Synj2/Inpp5b	5
410	cl2	GO:0070664	negative regulation of leukocyte proliferation	9/710	73/23276	0.000369275	0.0052944	0.00425301	Cd24a/Cd276/Btla/Lyn/Havcr2/Tnfrsf21/Fcgr2b/Cd44/Ceacam1	9
411	cl2	GO:0009615	response to virus	21/710	299/23276	0.000370129	0.0052944	0.00425301	Duox2/Samhd1/Tmem173/Ddx21/Tlr13/Bcl2/Tlr7/Crnkl1/Unc93b1/Mapk11/Il12a/Flt3/Ifi27l2a/Tnik/Cd93/Ddx58/Rnasel/Oas2/Irf1/Oas3/Ifnar1	21
412	cl2	GO:0032844	regulation of homeostatic process	28/710	455/23276	0.000385326	0.00549258	0.00441221	Cd24a/Cdk6/Cd4/Trpv4/Rasa3/Gclc/Bcl2/Myo5a/Hnf4a/Nr1d2/Csf1r/Lyn/P2rx4/Nckap1l/Plcg2/Pkib/Lck/Npc1/Xrcc5/Inpp5k/Fcgr2b/Ucp2/Coro1a/Cd44/Syk/Abl1/Il20ra/Ceacam1	28
413	cl2	GO:0071887	leukocyte apoptotic process	12/710	123/23276	0.000387705	0.0055073	0.00442404	Cd24a/Lyn/Lgals3/Ccr7/Mef2c/Tnfrsf21/Fcgr2b/Cd44/Fnip1/Cd27/Cd3g/Ceacam1	12
414	cl2	GO:0043903	regulation of symbiosis, encompassing mutualism through parasitism	15/710	179/23276	0.000406814	0.0057529	0.00462133	Fuca2/Ccl4/Trim26/Bcl2/Lgals1/Slpi/Mpo/Trim59/Inpp5k/Rnasel/Exoc2/Irf8/Oas3/Notch1/Ceacam1	15
415	cl2	GO:0046427	positive regulation of JAK-STAT cascade	9/710	74/23276	0.000409214	0.0057529	0.00462133	Hnf4a/Csf1r/Lyn/Pecam1/Il12a/Hdac2/Crlf3/Lck/Notch1	9
416	cl2	GO:1904894	positive regulation of STAT cascade	9/710	74/23276	0.000409214	0.0057529	0.00462133	Hnf4a/Csf1r/Lyn/Pecam1/Il12a/Hdac2/Crlf3/Lck/Notch1	9
417	cl2	GO:0033006	regulation of mast cell activation involved in immune response	6/710	33/23276	0.000432179	0.00603428	0.00484736	Il4ra/Lyn/Fes/Zap70/Syk/Adora2b	6
418	cl2	GO:0043304	regulation of mast cell degranulation	6/710	33/23276	0.000432179	0.00603428	0.00484736	Il4ra/Lyn/Fes/Zap70/Syk/Adora2b	6
419	cl2	GO:0051493	regulation of cytoskeleton organization	26/710	413/23276	0.000437055	0.00608161	0.00488538	Scin/Vill/Trpv4/Pdgfrb/Lpar1/Gpr65/Npm1/Wdr1/Csf1r/Pecam1/Fes/Sptbn1/Nckap1l/Mapk8/Rgs2/S100a10/Hdac2/Tbcd/Mef2c/Clec2i/Cd2ap/Inpp5k/Plek/Coro1a/Abl1/Arhgap18	26
420	cl2	GO:0007204	positive regulation of cytosolic calcium ion concentration	18/710	240/23276	0.000438929	0.00608698	0.00488969	Cd24a/Cd4/Trpv4/Rasa3/Ccl3/Tbxa2r/Lpar1/Ccr1/Bcl2/Myo5a/Lyn/P2rx4/Plcg2/Esr1/Lck/Gna13/Coro1a/Abl1	18
421	cl2	GO:0051222	positive regulation of protein transport	28/710	459/23276	0.00044257	0.00611673	0.00491359	Slc17a9/Cd276/Trpv4/Il4ra/Psmd9/Tmem173/Ccl3/Il17ra/Cyb5r1/Tlr7/Unc93b1/Csf1r/Mapk11/Sptbn1/Sytl4/Flt3/Ccr7/Havcr2/Ddx58/Tgfbr1/Panx1/Cd244/Cd34/Syk/Abl1/Ifnar1/Slc35d3/Ceacam1	28
422	cl2	GO:0070555	response to interleukin-1	9/710	75/23276	0.000452641	0.00623486	0.00500849	Ccl9/Ccl6/Ccl3/Ccl4/Ripk2/Rps6ka5/Ikbkb/Il1r1/Irf1	9
423	cl2	GO:0031589	cell-substrate adhesion	20/710	284/23276	0.000488691	0.00670885	0.00538924	Cdk6/Myo1g/Calr/Zyx/Wdpcp/Gcnt2/Bcl2/Thbs1/Lgals1/S100a10/Smoc1/Plekha2/Cd34/Itgal/Coro1a/Itgb5/Cd96/Abl1/Itgb7/Notch1	20
424	cl2	GO:0045078	positive regulation of interferon-gamma biosynthetic process	4/710	13/23276	0.000492612	0.00674005	0.00541431	Cd276/Tlr7/Cd1d1/Cd27	4
425	cl2	GO:0042509	regulation of tyrosine phosphorylation of STAT protein	8/710	61/23276	0.000509326	0.00689859	0.00554167	Hnf4a/Csf1r/Lyn/Pecam1/Il12a/Hdac2/Lck/Irf1	8
426	cl2	GO:0071347	cellular response to interleukin-1	8/710	61/23276	0.000509326	0.00689859	0.00554167	Ccl9/Ccl6/Ccl3/Ccl4/Rps6ka5/Ikbkb/Il1r1/Irf1	8
427	cl2	GO:0044403	symbiosis, encompassing mutualism through parasitism	20/710	285/23276	0.000510945	0.00689859	0.00554167	Cd4/Fuca2/Ccl4/Trim26/Bcl2/Scarb1/Lgals1/Slpi/Mpo/Trim59/Npc1/Inpp5k/Rnasel/Ncf1/Gpx1/Exoc2/Irf8/Oas3/Notch1/Ceacam1	20
428	cl2	GO:0044419	interspecies interaction between organisms	20/710	285/23276	0.000510945	0.00689859	0.00554167	Cd4/Fuca2/Ccl4/Trim26/Bcl2/Scarb1/Lgals1/Slpi/Mpo/Trim59/Npc1/Inpp5k/Rnasel/Ncf1/Gpx1/Exoc2/Irf8/Oas3/Notch1/Ceacam1	20
429	cl2	GO:0050731	positive regulation of peptidyl-tyrosine phosphorylation	14/710	164/23276	0.000520935	0.00701035	0.00563144	Cd24a/Cd4/Ripk2/Tec/Csf1r/Lyn/Pecam1/Il12a/Hdac2/Lck/Cntn1/Cd44/Syk/Abl1	14
430	cl2	GO:0006940	regulation of smooth muscle contraction	8/710	62/23276	0.00056939	0.0076373	0.00613507	Tbxa2r/Rgs2/Chrnb4/Lck/Mrvi1/Calcrl/Ncf1/Adora2b	8
431	cl2	GO:0014074	response to purine-containing compound	10/710	94/23276	0.000589855	0.00788593	0.0063348	Duox2/Dntt/P2rx4/Plcg2/Igfbp5/Sell/Inpp5k/Panx1/Itpr2/Hsp90b1	10
432	cl2	GO:0030865	cortical cytoskeleton organization	6/710	35/23276	0.000601433	0.00801453	0.0064381	Trpv4/Calr/Llgl1/Ikbkb/Nckap1l/Plek	6
433	cl2	GO:0051480	regulation of cytosolic calcium ion concentration	19/710	268/23276	0.000616955	0.00819468	0.00658282	Cd24a/Smpd3/Cd4/Trpv4/Rasa3/Ccl3/Tbxa2r/Lpar1/Ccr1/Bcl2/Myo5a/Lyn/P2rx4/Plcg2/Esr1/Lck/Gna13/Coro1a/Abl1	19
434	cl2	GO:0032612	interleukin-1 production	8/710	63/23276	0.000635052	0.00840776	0.00675398	Ccl3/Tnfaip8/Hdac2/Ccr7/Havcr2/Nlrc3/Panx1/Ifnar1	8
435	cl2	GO:0045089	positive regulation of innate immune response	14/710	168/23276	0.000662425	0.00874188	0.00702238	Tmem173/Ripk2/Tlr13/Tlr7/Unc93b1/Lyn/Il12a/Esr1/Havcr2/Lag3/Ddx58/Vav1/Irf1/Txk	14
436	cl2	GO:0019886	antigen processing and presentation of exogenous peptide antigen via MHC class II	4/710	14/23276	0.000673074	0.00879426	0.00706446	Unc93b1/Fcgr2b/H2-DMa/H2-DMb2	4
437	cl2	GO:0045072	regulation of interferon-gamma biosynthetic process	4/710	14/23276	0.000673074	0.00879426	0.00706446	Cd276/Tlr7/Cd1d1/Cd27	4
438	cl2	GO:0050857	positive regulation of antigen receptor-mediated signaling pathway	4/710	14/23276	0.000673074	0.00879426	0.00706446	Tespa1/Lyn/Ccr7/Nfam1	4
439	cl2	GO:0006869	lipid transport	19/710	270/23276	0.000674993	0.00879426	0.00706446	Stard5/Nucb2/Vldlr/Scarb1/Thbs1/Acsl5/Atp10a/Osbpl3/Abcd1/Plekha8/Abcd3/Repin1/Npc1/Atp8a2/Spns3/Abcc1/Slco3a1/Syk/Ano7	19
440	cl2	GO:0071901	negative regulation of protein serine/threonine kinase activity	11/710	113/23276	0.000682721	0.0088667	0.00712266	Prkar1b/Dusp6/Lyn/Rgs2/Pkib/H2afy/Inpp5k/Lax1/Stk38/Abl1/Dusp5	11
441	cl2	GO:0045667	regulation of osteoblast differentiation	12/710	131/23276	0.000686147	0.008883	0.00713574	Cdk6/Cd276/Runx2/Nfatc1/Smoc1/Ifi204/Igfbp5/Zfp932/Mef2c/Hdac7/Notch1/Rassf2	12
442	cl2	GO:0019932	second-messenger-mediated signaling	16/710	209/23276	0.00071754	0.00924948	0.00743014	Cd24a/Cd4/Ccl4/Tbxa2r/Nfatc1/Myo5a/Thbs1/Adcy7/P2rx4/Rgs2/Mrvi1/Zap70/Itgal/Syk/Atp2b4/Itpr2	16
443	cl2	GO:0006898	receptor-mediated endocytosis	15/710	189/23276	0.000718977	0.00924948	0.00743014	Cd24a/Vldlr/Arhgap27/Anxa2/Ppt1/Plcg2/Siglech/Scara5/Ccr7/Pacsin1/Cd2ap/Calcrl/Fcgr2b/Ramp1/Syk	15
444	cl2	GO:0046330	positive regulation of JNK cascade	11/710	114/23276	0.000735255	0.00942924	0.00757454	Trpv4/Ripk2/Ccr7/Fgd4/Tnik/Syk/Fgd2/Cd27/Rassf2/Ceacam1/Fzd8	11
445	cl2	GO:0048638	regulation of developmental growth	22/710	338/23276	0.000758516	0.00969715	0.00778976	Rag2/Sash3/Rnf6/Bcl2/Dusp6/Ikzf1/Mapk11/Lgmn/Flt3/Hdac2/Sema3d/Il7/Mef2c/Atp8a2/Plac8/Ttl/Sema4a/Trpv2/Syt3/Abl1/Stat3/Notch1	22
446	cl2	GO:0002886	regulation of myeloid leukocyte mediated immunity	7/710	50/23276	0.000761453	0.00970437	0.00779556	Il4ra/Lyn/Fes/Ccr2/Zap70/Syk/Adora2b	7
447	cl2	GO:0007260	tyrosine phosphorylation of STAT protein	8/710	65/23276	0.000784687	0.0099454	0.00798918	Hnf4a/Csf1r/Lyn/Pecam1/Il12a/Hdac2/Lck/Irf1	8
448	cl2	GO:0070304	positive regulation of stress-activated protein kinase signaling cascade	12/710	133/23276	0.000785227	0.0099454	0.00798918	Trpv4/Ripk2/Lyn/Ccr7/Fgd4/Tnik/Syk/Fgd2/Cd27/Rassf2/Ceacam1/Fzd8	12
449	cl2	GO:0010035	response to inorganic substance	24/710	386/23276	0.000848889	0.0107185	0.00861024	Gdi1/Haao/Bcl2/Thbs1/Hk3/Mapk8/Plcg2/Rasa4/Hdac2/Ccr7/Mpo/Lck/Mef2c/Npc1/Ahcyl1/Mef2a/Ucp2/Gpx1/Atp2b4/Syt3/Crip1/Abl1/Stat6/Plekha1	24
450	cl2	GO:0046942	carboxylic acid transport	18/710	254/23276	0.000852679	0.0107333	0.00862206	Slc38a6/Slc6a6/Slc16a7/Thbs1/Acsl5/Slc6a12/Abcd1/Slc43a2/Slc16a11/Slc16a13/Abcd3/Repin1/Slc19a1/Abcc1/Slco3a1/Emb/Syk/Slc23a2	18
451	cl2	GO:0032652	regulation of interleukin-1 production	7/710	51/23276	0.000859702	0.0107885	0.00866642	Ccl3/Hdac2/Ccr7/Havcr2/Nlrc3/Panx1/Ifnar1	7
452	cl2	GO:0016311	dephosphorylation	23/710	364/23276	0.000869815	0.010882	0.00874155	Dusp2/Pdgfrb/Bcl2/Dusp6/Tab1/Ctdsp2/Ikbkb/Nckap1l/Ptpre/Ppp1cb/Eya1/Lck/Sacm1l/Mtmr6/Mef2c/Inpp5k/Plek/Ppm1d/Synj2/Inpp5b/Pfkfb4/Hsp90b1/Fig4	23
453	cl2	GO:0048871	multicellular organismal homeostasis	21/710	320/23276	0.000892356	0.01113	0.00894074	Trpv4/Pdgfrb/Sash3/Gcnt2/Ctss/Bcl2/Nr1d2/Csf1r/Cd7/Flt3/Il7/Inpp5k/Cd34/Coro1a/Gpx1/Napsa/Syk/Stat3/Strap/Slc35d3/Il20ra	21
454	cl2	GO:0002327	immature B cell differentiation	4/710	15/23276	0.000895781	0.0111387	0.00894778	Rag2/Cd24a/Abl1/Fnip1	4
455	cl2	GO:0034762	regulation of transmembrane transport	25/710	412/23276	0.000944928	0.011665	0.00937053	Cacna1b/Pde4b/Pdgfrb/Tspan13/Ctss/Bcl2/Myo5a/Thbs1/Acsl5/Wdr1/Lyn/Ikbkb/Lgals3/Plcg2/Stoml1/Mef2c/Kcnh2/Crbn/Ahcyl1/Coro1a/Klhl24/Atp2b4/Trpv2/Abl1/Kcng1	25
456	cl2	GO:0043647	inositol phosphate metabolic process	6/710	38/23276	0.000946658	0.011665	0.00937053	Plcg2/Ip6k1/Inpp5k/Cd244/Plek/Synj2	6
457	cl2	GO:0048873	homeostasis of number of cells within a tissue	6/710	38/23276	0.000946658	0.011665	0.00937053	Sash3/Bcl2/Cd7/Flt3/Il7/Coro1a	6
458	cl2	GO:0032722	positive regulation of chemokine production	7/710	52/23276	0.000967682	0.0118882	0.00954987	Trpv4/Il4ra/Ripk2/Tlr7/Csf1r/Havcr2/Adora2b	7
459	cl2	GO:0007254	JNK cascade	14/710	175/23276	0.000988452	0.0121071	0.00972564	Trpv4/Ripk2/Fktn/Mapk8/Ccr7/Fgd4/Tnik/Syk/Ulk4/Fgd2/Cd27/Rassf2/Ceacam1/Fzd8	14
460	cl2	GO:1901293	nucleoside phosphate biosynthetic process	19/710	279/23276	0.00099811	0.0121889	0.00979135	Gmps/Nucb2/Tcirg1/Haao/Lpar1/Gpr65/Mc5r/Adssl1/Adcy7/Ctps2/Ppcdc/Kmo/Atp5f1/Calcrl/Ak4/Ramp1/Oas2/Adora2b/Stat3	19
461	cl2	GO:0045622	regulation of T-helper cell differentiation	5/710	26/23276	0.00100558	0.0122436	0.0098353	Il4ra/Ripk2/Ccr2/Ccr7/Irf1	5
462	cl2	GO:0015849	organic acid transport	18/710	258/23276	0.0010196	0.0123774	0.00994281	Slc38a6/Slc6a6/Slc16a7/Thbs1/Acsl5/Slc6a12/Abcd1/Slc43a2/Slc16a11/Slc16a13/Abcd3/Repin1/Slc19a1/Abcc1/Slco3a1/Emb/Syk/Slc23a2	18
463	cl2	GO:0006939	smooth muscle contraction	10/710	101/23276	0.00103656	0.0125461	0.0100783	Smpd3/Tbxa2r/Rgs2/Chrnb4/Lck/Mrvi1/Calcrl/Ncf1/Sstr2/Adora2b	10
464	cl2	GO:0046328	regulation of JNK cascade	13/710	157/23276	0.00108001	0.0130334	0.0104698	Trpv4/Ripk2/Fktn/Ccr7/Fgd4/Tnik/Syk/Ulk4/Fgd2/Cd27/Rassf2/Ceacam1/Fzd8	13
465	cl2	GO:0001933	negative regulation of protein phosphorylation	24/710	393/23276	0.00108572	0.013042	0.0104767	Prkar1b/Dusp6/Npm1/Hnf4a/Ctdsp2/Lyn/Pecam1/Fktn/Eif3a/Rgs2/Pkib/Ash1l/H2afy/Inpp5k/Samsn1/Fgfr1op/Lax1/Stk38/Irf1/Abl1/Dusp5/Rassf2/Strap/Ceacam1	24
466	cl2	GO:0009620	response to fungus	6/710	39/23276	0.00109029	0.013042	0.0104767	Il17ra/Malt1/Btk/Mpo/Ncf1/Syk	6
467	cl2	GO:1901222	regulation of NIK/NF-kappaB signaling	6/710	39/23276	0.00109029	0.013042	0.0104767	Smpd3/Calr/Malt1/Havcr2/Hdac7/Rassf2	6
468	cl2	GO:0032635	interleukin-6 production	11/710	120/23276	0.00112579	0.0134274	0.0107863	Trpv4/Ripk2/Tlr7/Unc93b1/Nckap1l/Flt3/Ash1l/Havcr2/Nlrc3/Ddx58/Adora2b	11
469	cl2	GO:0034765	regulation of ion transmembrane transport	24/710	395/23276	0.00116308	0.0136646	0.0109768	Cacna1b/Pde4b/Pdgfrb/Tspan13/Ctss/Myo5a/Thbs1/Acsl5/Wdr1/Lyn/Ikbkb/Lgals3/Plcg2/Stoml1/Mef2c/Kcnh2/Crbn/Ahcyl1/Coro1a/Klhl24/Atp2b4/Trpv2/Abl1/Kcng1	24
470	cl2	GO:0002827	positive regulation of T-helper 1 type immune response	4/710	16/23276	0.00116572	0.0136646	0.0109768	Ripk2/Ccr2/Ccr7/Irf1	4
471	cl2	GO:0010224	response to UV-B	4/710	16/23276	0.00116572	0.0136646	0.0109768	Bcl2/Il12a/Xpc/Crip1	4
472	cl2	GO:0014741	negative regulation of muscle hypertrophy	4/710	16/23276	0.00116572	0.0136646	0.0109768	P2rx4/Rgs2/Igfbp5/Atp2b4	4
473	cl2	GO:0033630	positive regulation of cell adhesion mediated by integrin	4/710	16/23276	0.00116572	0.0136646	0.0109768	Cd24a/Nckap1l/Zap70/Syk	4
474	cl2	GO:0042095	interferon-gamma biosynthetic process	4/710	16/23276	0.00116572	0.0136646	0.0109768	Cd276/Tlr7/Cd1d1/Cd27	4
475	cl2	GO:0006979	response to oxidative stress	21/710	327/23276	0.00117069	0.0136837	0.0109922	Sesn1/Gclc/Bcl2/Thbs1/Hk3/Mapk8/Btk/Hdac2/Ccr7/Mpo/Lck/Pdk2/Cst3/Trp53inp1/Abcc1/Ucp2/Gpx1/Epx/Abl1/Stat6/Plekha1	21
476	cl2	GO:0010876	lipid localization	20/710	305/23276	0.00118145	0.0137702	0.0110616	Gm2a/Stard5/Nucb2/Vldlr/Scarb1/Thbs1/Acsl5/Atp10a/Osbpl3/Abcd1/Plekha8/Abcd3/Repin1/Npc1/Atp8a2/Spns3/Abcc1/Slco3a1/Syk/Ano7	20
477	cl2	GO:0072657	protein localization to membrane	23/710	373/23276	0.0012031	0.0138089	0.0110928	Appl1/Gdi1/Arl6ip1/Anxa2/Myo5a/Ikbkb/Sptbn1/S100a10/Rftn2/Tnik/Pacsin1/Clec2i/Npc1/Ift122/Inpp5k/Blzf1/D230025D16Rik/Chm/Itgal/Ramp1/Ncf1/Itgb7/Lin7c	23
478	cl2	GO:0032673	regulation of interleukin-4 production	5/710	27/23276	0.00120345	0.0138089	0.0110928	Sash3/Cd83/Cd1d1/Havcr2/Epx	5
479	cl2	GO:0045932	negative regulation of muscle contraction	5/710	27/23276	0.00120345	0.0138089	0.0110928	Rgs2/Mrvi1/Calcrl/Ncf1/Adora2b	5
480	cl2	GO:0090075	relaxation of muscle	5/710	27/23276	0.00120345	0.0138089	0.0110928	Pde4b/P2rx4/Rgs2/Mrvi1/Adora2b	5
481	cl2	GO:1900274	regulation of phospholipase C activity	5/710	27/23276	0.00120345	0.0138089	0.0110928	Pdgfrb/Lpar1/Esr1/Txk/Abl1	5
482	cl2	GO:0008360	regulation of cell shape	11/710	121/23276	0.00120503	0.0138089	0.0110928	Ccl3/Lpar1/Csf1r/Fes/Arhgef18/Arhgap15/Fgd4/Gna13/Coro1a/Sema4a/Arhgap18	11
483	cl2	GO:0030279	negative regulation of ossification	9/710	86/23276	0.00123259	0.0140853	0.0113148	Cdk6/Ccr1/Bcl2/Nfatc1/Igfbp5/Zfp932/Mef2c/Hdac7/Notch1	9
484	cl2	GO:0010975	regulation of neuron projection development	27/710	468/23276	0.00127219	0.0144973	0.0116458	Cd24a/Gdi1/Trpv4/Vldlr/Lpar1/Rnf6/Lgals1/Lyn/Ikbkb/Fes/Vim/Hdac2/Sema3d/Tnik/Kif13b/Pacsin1/Mef2c/Atp8a2/Camk1d/Ttl/Cntn1/Sema4a/Trpv2/Syt3/Abl1/Ulk4/Fig4	27
485	cl2	GO:0002449	lymphocyte mediated immunity	17/710	242/23276	0.00129054	0.0146655	0.0117809	Cd24a/Il4ra/Myo1g/Sash3/Malt1/Il12a/Ephb6/Dennd1b/Cd1d1/Havcr2/Lag3/Vav1/Fcgr2b/Coro1a/H2-DMa/Cd96/Stat6	17
486	cl2	GO:0030260	entry into host cell	7/710	55/23276	0.0013567	0.0151336	0.0121569	Fuca2/Trim26/Lgals1/Trim59/Npc1/Exoc2/Ceacam1	7
487	cl2	GO:0044409	entry into host	7/710	55/23276	0.0013567	0.0151336	0.0121569	Fuca2/Trim26/Lgals1/Trim59/Npc1/Exoc2/Ceacam1	7
488	cl2	GO:0051806	entry into cell of other organism involved in symbiotic interaction	7/710	55/23276	0.0013567	0.0151336	0.0121569	Fuca2/Trim26/Lgals1/Trim59/Npc1/Exoc2/Ceacam1	7
489	cl2	GO:0051828	entry into other organism involved in symbiotic interaction	7/710	55/23276	0.0013567	0.0151336	0.0121569	Fuca2/Trim26/Lgals1/Trim59/Npc1/Exoc2/Ceacam1	7
490	cl2	GO:0052126	movement in host environment	7/710	55/23276	0.0013567	0.0151336	0.0121569	Fuca2/Trim26/Lgals1/Trim59/Npc1/Exoc2/Ceacam1	7
491	cl2	GO:0052192	movement in environment of other organism involved in symbiotic interaction	7/710	55/23276	0.0013567	0.0151336	0.0121569	Fuca2/Trim26/Lgals1/Trim59/Npc1/Exoc2/Ceacam1	7
492	cl2	GO:1904951	positive regulation of establishment of protein localization	28/710	494/23276	0.00135762	0.0151336	0.0121569	Slc17a9/Cd276/Trpv4/Il4ra/Psmd9/Tmem173/Ccl3/Il17ra/Cyb5r1/Tlr7/Unc93b1/Csf1r/Mapk11/Sptbn1/Sytl4/Flt3/Ccr7/Havcr2/Ddx58/Tgfbr1/Panx1/Cd244/Cd34/Syk/Abl1/Ifnar1/Slc35d3/Ceacam1	28
493	cl2	GO:0050777	negative regulation of immune response	11/710	123/23276	0.00137731	0.0152823	0.0122763	Il4ra/Ccr1/Lgals3/Ccr2/Havcr2/Fcgr2b/Samsn1/Gpx1/Irf1/Cd96/Stat6	11
494	cl2	GO:0015711	organic anion transport	22/710	354/23276	0.00137843	0.0152823	0.0122763	Slc38a6/Slc6a6/Slc16a7/Scarb1/Thbs1/Acsl5/Atp10a/Slc6a12/Abcd1/Slc43a2/Slc16a11/Slc16a13/Abcd3/Repin1/Atp8a2/Slc26a11/Slc19a1/Abcc1/Slco3a1/Emb/Syk/Slc23a2	22
495	cl2	GO:0015908	fatty acid transport	8/710	71/23276	0.00141002	0.0155108	0.0124599	Thbs1/Acsl5/Abcd1/Abcd3/Repin1/Abcc1/Slco3a1/Syk	8
496	cl2	GO:0031098	stress-activated protein kinase signaling cascade	17/710	244/23276	0.00141041	0.0155108	0.0124599	Trpv4/Ripk2/Map3k19/Stk10/Lyn/Fktn/Mapk8/Ccr7/Fgd4/Tnik/Syk/Ulk4/Fgd2/Cd27/Rassf2/Ceacam1/Fzd8	17
497	cl2	GO:0001894	tissue homeostasis	15/710	202/23276	0.00141042	0.0155108	0.0124599	Pdgfrb/Sash3/Gcnt2/Ctss/Bcl2/Csf1r/Cd7/Flt3/Il7/Cd34/Coro1a/Napsa/Syk/Strap/Il20ra	15
498	cl2	GO:0030866	cortical actin cytoskeleton organization	5/710	28/23276	0.00142869	0.0156697	0.0125875	Calr/Llgl1/Ikbkb/Nckap1l/Plek	5
499	cl2	GO:0072503	cellular divalent inorganic cation homeostasis	23/710	379/23276	0.00148189	0.0160602	0.0129013	Cd24a/Smpd3/Nucb2/Cd4/Trpv4/Rasa3/Ccl3/Tbxa2r/Lpar1/Ccr1/Bcl2/Myo5a/Lyn/P2rx4/Plcg2/Esr1/Slc39a6/Lck/Gna13/Coro1a/Atp2b4/Abl1/Atp13a2	23
500	cl2	GO:0043032	positive regulation of macrophage activation	4/710	17/23276	0.00148786	0.0160602	0.0129013	Il4ra/Thbs1/Cd1d1/Havcr2	4
501	cl2	GO:0045579	positive regulation of B cell differentiation	4/710	17/23276	0.00148786	0.0160602	0.0129013	Ikzf1/Nckap1l/Zap70/Syk	4
502	cl2	GO:0050716	positive regulation of interleukin-1 secretion	4/710	17/23276	0.00148786	0.0160602	0.0129013	Ccl3/Ccr7/Panx1/Ifnar1	4
503	cl2	GO:0050718	positive regulation of interleukin-1 beta secretion	4/710	17/23276	0.00148786	0.0160602	0.0129013	Ccl3/Ccr7/Panx1/Ifnar1	4
504	cl2	GO:0071675	regulation of mononuclear cell migration	4/710	17/23276	0.00148786	0.0160602	0.0129013	Trpv4/Thbs1/Lgals3/Ccr7	4
505	cl2	GO:0051051	negative regulation of transport	27/710	474/23276	0.00152797	0.0164498	0.0132142	Slc18a1/Svip/Nucb2/Gdi1/Psmd9/Bcl2/Anxa2/Thbs1/Hnf4a/Sytl4/Lgals3/Ccr2/Esr1/Stoml1/Pacsin3/Pacsin1/Kcnh2/Tnfrsf21/Crbn/Erp29/Inpp5k/Fcgr2b/Cd34/Ucp2/Coro1a/Rhbdf2/Notch1	27
506	cl2	GO:0043409	negative regulation of MAPK cascade	12/710	144/23276	0.00156828	0.0167901	0.0134875	Dusp6/Lyn/Fktn/Eif3a/Rgs2/Ash1l/Inpp5k/Lax1/Stk38/Abl1/Dusp5/Ceacam1	12
507	cl2	GO:0046434	organophosphate catabolic process	12/710	144/23276	0.00156828	0.0167901	0.0134875	Samhd1/Pde4b/Pla2g2c/Scarb1/Plcg2/Pla2g15/Entpd5/Inpp5k/Synj2/Ncf1/Stat3/Gpcpd1	12
508	cl2	GO:0030316	osteoclast differentiation	9/710	89/23276	0.00157189	0.0167901	0.0134875	Ccl3/Ccr1/Anxa2/Nfatc1/Csf1r/Clec2i/Snx10/Rassf2/Tyrobp	9
509	cl2	GO:0006874	cellular calcium ion homeostasis	22/710	358/23276	0.00158842	0.0169225	0.0135939	Cd24a/Smpd3/Nucb2/Cd4/Trpv4/Rasa3/Ccl3/Tbxa2r/Lpar1/Ccr1/Bcl2/Myo5a/Lyn/P2rx4/Plcg2/Esr1/Lck/Gna13/Coro1a/Atp2b4/Abl1/Atp13a2	22
510	cl2	GO:0017157	regulation of exocytosis	13/710	164/23276	0.00160548	0.0170598	0.0137042	Smpd3/Il4ra/Sdc1/Myo5a/Lyn/Fes/Sytl4/Ccr2/Zap70/Exoc2/Syk/Adora2b/Notch1	13
511	cl2	GO:0048247	lymphocyte chemotaxis	6/710	42/23276	0.00162264	0.017153	0.0137791	Ccl9/Ccl6/Ccl3/Ccl4/Ccr2/Ccr7	6
512	cl2	GO:0071622	regulation of granulocyte chemotaxis	6/710	42/23276	0.00162264	0.017153	0.0137791	Trpv4/Thbs1/Nckap1l/Ccr7/Sell/Camk1d	6
513	cl2	GO:0009165	nucleotide biosynthetic process	18/710	270/23276	0.00169705	0.0178934	0.0143738	Gmps/Nucb2/Tcirg1/Haao/Lpar1/Gpr65/Mc5r/Adssl1/Adcy7/Ctps2/Ppcdc/Kmo/Atp5f1/Calcrl/Ramp1/Oas2/Adora2b/Stat3	18
514	cl2	GO:0042326	negative regulation of phosphorylation	25/710	430/23276	0.00170455	0.0179262	0.0144002	Prkar1b/Dusp6/Npm1/Hnf4a/Ctdsp2/Lyn/Pecam1/Fktn/Eif3a/Rgs2/Pkib/Ash1l/H2afy/Inpp5k/Samsn1/Fgfr1op/Lax1/Stk38/Irf1/Abl1/Dusp5/Stat3/Rassf2/Strap/Ceacam1	25
515	cl2	GO:0090257	regulation of muscle system process	14/710	186/23276	0.00176765	0.0185422	0.014895	Pde4b/Tbxa2r/Nfatc1/P2rx4/Rgs2/Igfbp5/Chrnb4/Lck/Mrvi1/Calcrl/Ncf1/Atp2b4/Sstr2/Adora2b	14
516	cl2	GO:0097191	extrinsic apoptotic signaling pathway	16/710	228/23276	0.00178689	0.0186961	0.0150187	Tnfrsf26/Gclc/Bcl2/Sgpp1/Thbs1/Acsl5/Lgals3/Il12a/Eya1/Bcl2l14/Casp2/Il7/Tgfbr1/Sort1/Gpx1/Cd27	16
517	cl2	GO:0050798	activated T cell proliferation	6/710	43/23276	0.00183787	0.0191804	0.0154077	Cd24a/Ephb6/Satb1/Itgal/Itgam/Abl1	6
518	cl2	GO:0070228	regulation of lymphocyte apoptotic process	8/710	74/23276	0.00184453	0.0192009	0.0154242	Cd24a/Lyn/Lgals3/Cd44/Fnip1/Cd27/Cd3g/Ceacam1	8
519	cl2	GO:0042130	negative regulation of T cell proliferation	7/710	58/23276	0.00185826	0.0192893	0.0154951	Cd24a/Cd276/Btla/Havcr2/Tnfrsf21/Cd44/Ceacam1	7
520	cl2	GO:0032647	regulation of interferon-alpha production	4/710	18/23276	0.00186716	0.0192893	0.0154951	Tlr7/Flt3/Havcr2/Ddx58	4
521	cl2	GO:0045076	regulation of interleukin-2 biosynthetic process	4/710	18/23276	0.00186716	0.0192893	0.0154951	Cd276/Cd1d1/Clec2i/Lag3	4
522	cl2	GO:0035458	cellular response to interferon-beta	5/710	30/23276	0.00197012	0.0202507	0.0162674	Tmem173/Pyhin1/Ifi204/Ifi203/Irf1	5
523	cl2	GO:0048246	macrophage chemotaxis	5/710	30/23276	0.00197012	0.0202507	0.0162674	Trpv4/Ccl3/Thbs1/Lgals3/Ccr7	5
524	cl2	GO:0030278	regulation of ossification	15/710	210/23276	0.00206504	0.0211731	0.0170084	Cdk6/Cd276/Runx2/Ccr1/Bcl2/Nfatc1/Smoc1/Ifi204/Igfbp5/Zfp932/Mef2c/Dhrs3/Hdac7/Notch1/Rassf2	15
525	cl2	GO:0032608	interferon-beta production	6/710	44/23276	0.00207404	0.0212122	0.0170399	Rel/Tmem173/Tlr7/Ddx58/Irf1/Ifnar1	6
526	cl2	GO:0031032	actomyosin structure organization	12/710	149/23276	0.00209349	0.0213578	0.0171568	Zyx/Pdgfrb/Lpar1/Gpr65/Wdr1/Cnn3/S100a10/Hdac2/Mef2c/Inpp5k/Mef2a/Itgb5	12
527	cl2	GO:0034614	cellular response to reactive oxygen species	10/710	111/23276	0.00212135	0.0215881	0.0173418	Thbs1/Hk3/Mapk8/Btk/Hdac2/Mpo/Pdk2/Abl1/Stat6/Plekha1	10
528	cl2	GO:0070227	lymphocyte apoptotic process	9/710	93/23276	0.00213669	0.0216904	0.0174239	Cd24a/Lyn/Lgals3/Tnfrsf21/Cd44/Fnip1/Cd27/Cd3g/Ceacam1	9
529	cl2	GO:0002706	regulation of lymphocyte mediated immunity	11/710	130/23276	0.00214641	0.0217141	0.017443	Cd24a/Sash3/Malt1/Il12a/Cd1d1/Havcr2/Lag3/Vav1/Fcgr2b/Cd96/Stat6	11
530	cl2	GO:0002244	hematopoietic progenitor cell differentiation	14/710	190/23276	0.00215496	0.0217141	0.017443	Scin/Cdk6/Smpd3/Arl11/Bcl2/Pld4/Siglecg/Flt3/Abi1/Mef2c/Pip4k2a/Xrcc5/Fnip1/Notch1	14
531	cl2	GO:0070302	regulation of stress-activated protein kinase signaling cascade	14/710	190/23276	0.00215496	0.0217141	0.017443	Trpv4/Ripk2/Lyn/Fktn/Ccr7/Fgd4/Tnik/Syk/Ulk4/Fgd2/Cd27/Rassf2/Ceacam1/Fzd8	14
532	cl2	GO:0043270	positive regulation of ion transport	17/710	254/23276	0.00216043	0.0217157	0.0174443	Slc18a1/Cd4/Ccl4/Pdgfrb/Ccr1/Ctss/Acsl5/Ikbkb/P2rx4/Lgals3/Plcg2/Kcnh2/Atp8a2/Ahcyl1/Cntn1/Trpv2/Abl1	17
533	cl2	GO:1903825	organic acid transmembrane transport	8/710	76/23276	0.00218848	0.0218902	0.0175845	Slc38a6/Slc16a7/Thbs1/Acsl5/Slc16a11/Slc16a13/Abcc1/Emb	8
534	cl2	GO:1903901	negative regulation of viral life cycle	8/710	76/23276	0.00218848	0.0218902	0.0175845	Ccl4/Trim26/Slpi/Trim59/Inpp5k/Rnasel/Oas3/Ceacam1	8
535	cl2	GO:0032271	regulation of protein polymerization	13/710	170/23276	0.0022101	0.0220524	0.0177148	Scin/Vill/Pecam1/Fes/Sptbn1/Nckap1l/Mapk8/Rgs2/Tbcd/Clec2i/Coro1a/Abl1/Arhgap18	13
536	cl2	GO:0072522	purine-containing compound biosynthetic process	16/710	233/23276	0.00222596	0.0221567	0.0177985	Gmps/Nucb2/Tcirg1/Lpar1/Gpr65/Mc5r/Adssl1/Adcy7/Ppcdc/Atp5f1/Calcrl/Ramp1/Oas2/Adora2b/Stat3/Adal	16
537	cl2	GO:0001649	osteoblast differentiation	15/710	212/23276	0.00226323	0.022473	0.0180527	Cdk6/Cd276/Runx2/Ddx21/Nfatc1/Smoc1/Ifi204/Igfbp5/Zfp932/Mef2c/Cbfb/Mrc2/Hdac7/Notch1/Rassf2	15
538	cl2	GO:1903707	negative regulation of hemopoiesis	11/710	131/23276	0.00228027	0.0225874	0.0181445	Cdk6/Il4ra/Hoxa9/Gpr171/Lyn/Flt3/Ctr9/Clec2i/Cd44/Irf1/Notch1	11
539	cl2	GO:0006691	leukotriene metabolic process	4/710	19/23276	0.00230851	0.0225935	0.0181495	Ggt5/Mgst2/Ncf1/Syk	4
540	cl2	GO:0032607	interferon-alpha production	4/710	19/23276	0.00230851	0.0225935	0.0181495	Tlr7/Flt3/Havcr2/Ddx58	4
541	cl2	GO:0033008	positive regulation of mast cell activation involved in immune response	4/710	19/23276	0.00230851	0.0225935	0.0181495	Il4ra/Zap70/Syk/Adora2b	4
542	cl2	GO:0043306	positive regulation of mast cell degranulation	4/710	19/23276	0.00230851	0.0225935	0.0181495	Il4ra/Zap70/Syk/Adora2b	4
543	cl2	GO:0071674	mononuclear cell migration	4/710	19/23276	0.00230851	0.0225935	0.0181495	Trpv4/Thbs1/Lgals3/Ccr7	4
544	cl2	GO:0015909	long-chain fatty acid transport	6/710	45/23276	0.00233241	0.0227188	0.0182501	Thbs1/Acsl5/Abcd1/Abcd3/Abcc1/Syk	6
545	cl2	GO:0032653	regulation of interleukin-10 production	6/710	45/23276	0.00233241	0.0227188	0.0182501	Sash3/Cd83/Tnfrsf21/Fcgr2b/Cd34/Epx	6
546	cl2	GO:0043901	negative regulation of multi-organism process	12/710	151/23276	0.00234029	0.0227414	0.0182683	Ccl4/Trim26/Slpi/Mpo/Havcr2/Trim59/Inpp5k/Rnasel/Irf8/Oas3/Arhgdib/Ceacam1	12
547	cl2	GO:0032874	positive regulation of stress-activated MAPK cascade	11/710	132/23276	0.00242081	0.0234681	0.018852	Trpv4/Ripk2/Ccr7/Fgd4/Tnik/Syk/Fgd2/Cd27/Rassf2/Ceacam1/Fzd8	11
548	cl2	GO:0055074	calcium ion homeostasis	22/710	371/23276	0.00246967	0.0238852	0.019187	Cd24a/Smpd3/Nucb2/Cd4/Trpv4/Rasa3/Ccl3/Tbxa2r/Lpar1/Ccr1/Bcl2/Myo5a/Lyn/P2rx4/Plcg2/Esr1/Lck/Gna13/Coro1a/Atp2b4/Abl1/Atp13a2	22
549	cl2	GO:0006937	regulation of muscle contraction	11/710	133/23276	0.00256828	0.0247803	0.0199061	Pde4b/Tbxa2r/P2rx4/Rgs2/Chrnb4/Lck/Mrvi1/Calcrl/Ncf1/Sstr2/Adora2b	11
550	cl2	GO:0007249	I-kappaB kinase/NF-kappaB signaling	15/710	215/23276	0.00258993	0.0249304	0.0200267	Rel/Ripk2/Edaradd/Malt1/Tlr7/Lgals1/Ikbkb/Btk/Esr1/Slc44a2/Ash1l/Trim59/Nlrc3/Irf1/Abl1	15
551	cl2	GO:0042092	type 2 immune response	5/710	32/23276	0.00264783	0.0253683	0.0203785	Il4ra/Ccr2/Dennd1b/Irf1/Stat6	5
552	cl2	GO:0046839	phospholipid dephosphorylation	5/710	32/23276	0.00264783	0.0253683	0.0203785	Sacm1l/Mtmr6/Inpp5k/Synj2/Inpp5b	5
553	cl2	GO:0042542	response to hydrogen peroxide	9/710	96/23276	0.00265792	0.0254055	0.0204083	Bcl2/Hk3/Mapk8/Hdac2/Lck/Gpx1/Abl1/Stat6/Plekha1	9
554	cl2	GO:0032675	regulation of interleukin-6 production	10/710	115/23276	0.00275384	0.0262345	0.0210743	Trpv4/Ripk2/Tlr7/Unc93b1/Nckap1l/Flt3/Havcr2/Nlrc3/Ddx58/Adora2b	10
555	cl2	GO:0043254	regulation of protein complex assembly	21/710	351/23276	0.00275748	0.0262345	0.0210743	Scin/Cd24a/Svip/Vill/Ikzf1/Pecam1/Fes/Sptbn1/Nckap1l/Mapk8/Rgs2/Tbcd/Lcp1/Clec2i/Crbn/Plek/Coro1a/Irf8/Abl1/Fnip1/Arhgap18	21
556	cl2	GO:0031532	actin cytoskeleton reorganization	8/710	79/23276	0.00279665	0.0264899	0.0212794	Trpv4/Gpr65/Csf1r/Fes/Tnik/Cd2ap/Parvg/Plek	8
557	cl2	GO:0030003	cellular cation homeostasis	27/710	495/23276	0.00280222	0.0264899	0.0212794	Cd24a/Smpd3/Nucb2/Tcirg1/Cd4/Trpv4/Rasa3/Ccl3/Tbxa2r/Lpar1/Ccr1/Bcl2/Myo5a/Lyn/P2rx4/Ppt1/Plcg2/Esr1/Slc39a6/Scara5/Lck/Slc26a11/Gna13/Coro1a/Atp2b4/Abl1/Atp13a2	27
558	cl2	GO:0002320	lymphoid progenitor cell differentiation	4/710	20/23276	0.00281669	0.0264899	0.0212794	Bcl2/Flt3/Fnip1/Notch1	4
559	cl2	GO:0042094	interleukin-2 biosynthetic process	4/710	20/23276	0.00281669	0.0264899	0.0212794	Cd276/Cd1d1/Clec2i/Lag3	4
560	cl2	GO:0050706	regulation of interleukin-1 beta secretion	4/710	20/23276	0.00281669	0.0264899	0.0212794	Ccl3/Ccr7/Panx1/Ifnar1	4
561	cl2	GO:0051258	protein polymerization	15/710	217/23276	0.00282868	0.0265415	0.0213209	Scin/Vill/Trpv4/Pecam1/Fes/Sptbn1/Nckap1l/Mapk8/Rgs2/Tbcd/Clec2i/Cobll1/Coro1a/Abl1/Arhgap18	15
562	cl2	GO:0030258	lipid modification	13/710	175/23276	0.00284675	0.02665	0.021408	Nucb2/Acox3/Acsl5/Ip6k1/Abcd1/Pip4k2b/Sacm1l/Abcd3/Mtmr6/Pik3c3/Inpp5k/Synj2/Inpp5b	13
563	cl2	GO:0070509	calcium ion import	12/710	155/23276	0.00290519	0.027135	0.0217976	Cacna1b/Trpv4/Rasa3/Pdgfrb/Myo5a/Lyn/Lgals3/Plcg2/Lck/Coro1a/Trpv2/Abl1	12
564	cl2	GO:0072507	divalent inorganic cation homeostasis	23/710	400/23276	0.00293464	0.0273476	0.0219684	Cd24a/Smpd3/Nucb2/Cd4/Trpv4/Rasa3/Ccl3/Tbxa2r/Lpar1/Ccr1/Bcl2/Myo5a/Lyn/P2rx4/Plcg2/Esr1/Slc39a6/Lck/Gna13/Coro1a/Atp2b4/Abl1/Atp13a2	23
565	cl2	GO:0048525	negative regulation of viral process	8/710	80/23276	0.00302623	0.0281371	0.0226026	Ccl4/Trim26/Slpi/Trim59/Inpp5k/Rnasel/Oas3/Ceacam1	8
566	cl2	GO:0019884	antigen processing and presentation of exogenous antigen	5/710	33/23276	0.00304348	0.0281694	0.0226286	Unc93b1/Cd1d1/Fcgr2b/H2-DMa/H2-DMb2	5
567	cl2	GO:0033628	regulation of cell adhesion mediated by integrin	5/710	33/23276	0.00304348	0.0281694	0.0226286	Cd24a/Lyn/Nckap1l/Zap70/Syk	5
568	cl2	GO:1903900	regulation of viral life cycle	11/710	136/23276	0.00305474	0.0282098	0.0226611	Ccl4/Trim26/Bcl2/Lgals1/Slpi/Trim59/Inpp5k/Rnasel/Oas3/Notch1/Ceacam1	11
569	cl2	GO:0001503	ossification	22/710	378/23276	0.00309547	0.0284685	0.0228688	Cdk6/Cd276/Duox2/Runx2/Ddx21/Ccr1/Bcl2/Nfatc1/Mapk8/Smoc1/Ifi204/Igfbp5/Zfp932/Mef2c/Mn1/Sort1/Cbfb/Mrc2/Dhrs3/Hdac7/Notch1/Rassf2	22
570	cl2	GO:0044262	cellular carbohydrate metabolic process	17/710	263/23276	0.00309667	0.0284685	0.0228688	Hk3/Hnf4a/Fktn/Ip6k1/Ggta1/Igfbp5/Entpd5/Ppp1cb/Hsd11b1/Pdk2/Inpp5k/Cd244/Plek/Synj2/Ramp1/Pfkfb4/Stat3	17
571	cl2	GO:1901215	negative regulation of neuron death	14/710	198/23276	0.00314112	0.0288124	0.0231451	Rel/Btg2/Gclc/Bcl2/Lgmn/Ppt1/Esr1/Mef2c/Cd34/Abcc1/Coro1a/Hdac7/Dnajc5/Stat3	14
572	cl2	GO:0070588	calcium ion transmembrane transport	15/710	220/23276	0.0032206	0.0294753	0.0236776	Cacna1b/Trpv4/Rasa3/Pde4b/Tspan13/Myo5a/Lyn/Plcg2/Lck/Panx1/Coro1a/Atp2b4/Trpv2/Abl1/Itpr2	15
573	cl2	GO:0045926	negative regulation of growth	16/710	242/23276	0.00324248	0.0296093	0.0237853	Rnf6/Prdm4/Bcl2/Hnf4a/Mapk11/Lgmn/Ppt1/Igfbp5/Hdac2/Mndal/Crlf3/Mpo/Sema3d/Plac8/Sema4a/Irf8	16
574	cl2	GO:0032613	interleukin-10 production	6/710	48/23276	0.00325369	0.0296456	0.0238144	Sash3/Cd83/Tnfrsf21/Fcgr2b/Cd34/Epx	6
575	cl2	GO:0002437	inflammatory response to antigenic stimulus	7/710	64/23276	0.00328213	0.0298382	0.0239691	Cd24a/Cd6/Ephb6/Ccr7/Fcgr2b/Gpx1/Notch1	7
576	cl2	GO:0002218	activation of innate immune response	10/710	118/23276	0.00332053	0.0301203	0.0241958	Tmem173/Ripk2/Tlr13/Tlr7/Unc93b1/Lyn/Esr1/Havcr2/Ddx58/Irf1	10
577	cl2	GO:0032753	positive regulation of interleukin-4 production	4/710	21/23276	0.00339641	0.0306726	0.0246395	Sash3/Cd1d1/Havcr2/Epx	4
578	cl2	GO:0045730	respiratory burst	4/710	21/23276	0.00339641	0.0306726	0.0246395	Cd24a/Mpo/Camk1d/Ncf1	4
579	cl2	GO:0051495	positive regulation of cytoskeleton organization	13/710	179/23276	0.00345757	0.0311562	0.0250279	Scin/Trpv4/Lpar1/Gpr65/Npm1/Wdr1/Fes/Nckap1l/Mapk8/Rgs2/S100a10/Plek/Coro1a	13
580	cl2	GO:0071216	cellular response to biotic stimulus	15/710	222/23276	0.00350587	0.031522	0.0253218	Cd6/Pde4b/Ripk2/Scarb1/Lyn/Mapk8/Btk/Il12a/Havcr2/Ctr9/Mef2c/Fcgr2b/Syk/Irf8/Abl1	15
581	cl2	GO:0002224	toll-like receptor signaling pathway	8/710	82/23276	0.00352919	0.0316621	0.0254343	Ripk2/Tlr13/Tlr7/Unc93b1/Lyn/Esr1/Havcr2/Irf1	8
582	cl2	GO:0043407	negative regulation of MAP kinase activity	7/710	65/23276	0.00358354	0.0320794	0.0257695	Dusp6/Lyn/Rgs2/Inpp5k/Lax1/Stk38/Dusp5	7
583	cl2	GO:0042531	positive regulation of tyrosine phosphorylation of STAT protein	6/710	49/23276	0.00361389	0.0321936	0.0258612	Csf1r/Lyn/Pecam1/Il12a/Hdac2/Lck	6
584	cl2	GO:0071407	cellular response to organic cyclic compound	24/710	431/23276	0.00361872	0.0321936	0.0258612	Kdm3a/Pde4b/Tmem173/Calr/Rnf6/Casp9/Npm1/Hnf4a/Nr1d2/P2rx4/Pgr/Esr1/Igfbp5/Hdac2/Mef2c/Npc1/Inpp5k/Atp2b4/Sstr2/Rgs19/Med16/Stat3/Itpr2/Hsp90b1	24
585	cl2	GO:0051640	organelle localization	22/710	383/23276	0.00361991	0.0321936	0.0258612	Cd24a/Il4ra/Tacc1/Myo5a/Npm1/Seh1l/Lyn/Llgl1/Fes/Btk/Milr1/Eya1/Ap1s2/Zap70/Pacsin1/Nup88/Myo7a/Mef2a/Synj2/Gem/Syk/Adora2b	22
586	cl2	GO:0002456	T cell mediated immunity	8/710	83/23276	0.00380377	0.0337554	0.0271158	Cd24a/Myo1g/Sash3/Malt1/Il12a/Ephb6/Dennd1b/Cd1d1	8
587	cl2	GO:0007033	vacuole organization	11/710	140/23276	0.00381575	0.0337884	0.0271424	Ppt1/Pip4k2b/Pip4k2a/Myo7a/Mfsd8/Pik3c3/Ift88/Trp53inp1/Stx17/Coro1a/Fig4	11
588	cl2	GO:0001765	membrane raft assembly	3/710	11/23276	0.00388252	0.0340115	0.0273216	Anxa2/S100a10/Clec2i	3
589	cl2	GO:0002829	negative regulation of type 2 immune response	3/710	11/23276	0.00388252	0.0340115	0.0273216	Ccr2/Irf1/Stat6	3
590	cl2	GO:0030011	maintenance of cell polarity	3/710	11/23276	0.00388252	0.0340115	0.0273216	Llgl1/Nckap1l/Lin7c	3
591	cl2	GO:0042492	gamma-delta T cell differentiation	3/710	11/23276	0.00388252	0.0340115	0.0273216	Nckap1l/Lck/Syk	3
592	cl2	GO:1902715	positive regulation of interferon-gamma secretion	3/710	11/23276	0.00388252	0.0340115	0.0273216	Flt3/Cd244/Abl1	3
593	cl2	GO:0010675	regulation of cellular carbohydrate metabolic process	12/710	161/23276	0.00395526	0.0345408	0.0277467	Hnf4a/Fktn/Igfbp5/Entpd5/Ppp1cb/Hsd11b1/Pdk2/Inpp5k/Cd244/Plek/Ramp1/Stat3	12
594	cl2	GO:0031113	regulation of microtubule polymerization	5/710	35/23276	0.00395982	0.0345408	0.0277467	Fes/Mapk8/Rgs2/Tbcd/Abl1	5
595	cl2	GO:0006164	purine nucleotide biosynthetic process	15/710	225/23276	0.00397236	0.0345764	0.0277754	Gmps/Nucb2/Tcirg1/Lpar1/Gpr65/Mc5r/Adssl1/Adcy7/Ppcdc/Atp5f1/Calcrl/Ramp1/Oas2/Adora2b/Stat3	15
596	cl2	GO:0071356	cellular response to tumor necrosis factor	9/710	102/23276	0.00399961	0.0347397	0.0279065	Ccl9/Ccl6/Ccl3/Ccl4/Ikbkb/Tnfrsf21/Inpp5k/Syk/Irf1	9
597	cl2	GO:0002335	mature B cell differentiation	4/710	22/23276	0.00405221	0.0349002	0.0280355	Malt1/Nfatc1/Lgals1/Plcg2	4
598	cl2	GO:0032731	positive regulation of interleukin-1 beta production	4/710	22/23276	0.00405221	0.0349002	0.0280355	Ccl3/Ccr7/Panx1/Ifnar1	4
599	cl2	GO:0032958	inositol phosphate biosynthetic process	4/710	22/23276	0.00405221	0.0349002	0.0280355	Plcg2/Ip6k1/Cd244/Plek	4
600	cl2	GO:0045066	regulatory T cell differentiation	4/710	22/23276	0.00405221	0.0349002	0.0280355	Lck/Cd44/Irf1/Fut7	4
601	cl2	GO:0010038	response to metal ion	14/710	204/23276	0.0041011	0.035247	0.0283141	Gdi1/Haao/Bcl2/Thbs1/Mapk8/Plcg2/Rasa4/Lck/Mef2c/Npc1/Ahcyl1/Mef2a/Syt3/Crip1	14
602	cl2	GO:0032845	negative regulation of homeostatic process	13/710	183/23276	0.00417076	0.0357706	0.0287347	Cd24a/Rasa3/Bcl2/Myo5a/Lyn/Plcg2/Lck/Xrcc5/Fcgr2b/Ucp2/Coro1a/Cd44/Abl1	13
603	cl2	GO:0060402	calcium ion transport into cytosol	10/710	122/23276	0.00421618	0.0360091	0.0289263	Cd4/Rasa3/Bcl2/Myo5a/Lyn/P2rx4/Plcg2/Lck/Coro1a/Abl1	10
604	cl2	GO:0061041	regulation of wound healing	10/710	122/23276	0.00421618	0.0360091	0.0289263	Anxa2/Tec/Thbs1/Lyn/Scara5/Zap70/Plek/Cd34/Syk/Txk	10
605	cl2	GO:0048002	antigen processing and presentation of peptide antigen	7/710	67/23276	0.00424904	0.0362142	0.029091	Calr/Ctss/Unc93b1/Fcgr2b/H2-DMa/H2-DMb2/H2-Ob	7
606	cl2	GO:0030100	regulation of endocytosis	14/710	205/23276	0.00428209	0.0364201	0.0292564	Calr/Scarb1/Anxa2/Nckap1l/Ppt1/Lgals3/Plcg2/Ccr7/Pacsin3/Pacsin1/Cd2ap/Camk1d/Fcgr2b/Syk	14
607	cl2	GO:0032611	interleukin-1 beta production	6/710	51/23276	0.00442194	0.0375315	0.0301492	Ccl3/Tnfaip8/Ccr7/Nlrc3/Panx1/Ifnar1	6
608	cl2	GO:1901699	cellular response to nitrogen compound	25/710	463/23276	0.00447703	0.0377183	0.0302992	Nucb2/Pde4b/Tmem173/Ripk2/Myo5a/Npm1/Thbs1/P2rx4/Ptpre/Mapk8/Igfbp5/Hdac2/Pdk2/Repin1/Mef2c/Ybx1/Inpp5k/Rnasel/Atp2b4/Irf1/Sstr2/Stat3/Stat6/Itpr2/Hsp90b1	25
609	cl2	GO:0002711	positive regulation of T cell mediated immunity	5/710	36/23276	0.00448506	0.0377183	0.0302992	Cd24a/Sash3/Malt1/Il12a/Cd1d1	5
610	cl2	GO:0034605	cellular response to heat	5/710	36/23276	0.00448506	0.0377183	0.0302992	Trpv4/Rasa3/Scara5/Cd34/Arpp21	5
611	cl2	GO:0035456	response to interferon-beta	5/710	36/23276	0.00448506	0.0377183	0.0302992	Tmem173/Pyhin1/Ifi204/Ifi203/Irf1	5
612	cl2	GO:0060249	anatomical structure homeostasis	19/710	319/23276	0.00449005	0.0377183	0.0302992	Haao/Pdgfrb/Sash3/Gcnt2/Ctss/Bcl2/Csf1r/Cd7/Pkib/Flt3/Il7/Xrcc5/Cd34/Coro1a/Napsa/Syk/Pcna/Strap/Il20ra	19
613	cl2	GO:0090066	regulation of anatomical structure size	26/710	489/23276	0.00463274	0.0388372	0.0311981	Scin/Smpd3/Vill/Tbxa2r/Gclc/Rnf6/Npm1/Wdr1/Pecam1/Sptbn1/Slc6a12/P2rx4/Nckap1l/Rgs2/Mrvi1/Sema3d/Clec2i/Plek/Ttl/Coro1a/Gpx1/Sema4a/Trpv2/Abl1/Adora2b/Arhgap18	26
614	cl2	GO:0032147	activation of protein kinase activity	15/710	229/23276	0.00467199	0.0390861	0.031398	Lpar1/Malt1/Map3k19/Thbs1/Hnf4a/Stk10/Tab1/Nckap1l/Ccr7/Fgd4/Tnik/Tgfbr1/Erp29/Syk/Abl1	15
615	cl2	GO:0060401	cytosolic calcium ion transport	10/710	124/23276	0.00473027	0.0394929	0.0317248	Cd4/Rasa3/Bcl2/Myo5a/Lyn/P2rx4/Plcg2/Lck/Coro1a/Abl1	10
616	cl2	GO:0031295	T cell costimulation	4/710	23/23276	0.00478851	0.0398167	0.0319849	Cd24a/Lgals1/Ephb6/Ccr7	4
617	cl2	GO:0050704	regulation of interleukin-1 secretion	4/710	23/23276	0.00478851	0.0398167	0.0319849	Ccl3/Ccr7/Panx1/Ifnar1	4
618	cl2	GO:0035265	organ growth	12/710	165/23276	0.00481079	0.0399208	0.0320685	Rag2/Sash3/Bcl2/Dusp6/Thbs1/Mapk11/Esr1/Hdac2/Il7/Mef2c/Ly6e/Notch1	12
619	cl2	GO:0072593	reactive oxygen species metabolic process	15/710	230/23276	0.0048617	0.0402615	0.0323423	Smpd3/Pdgfrb/Bcl2/Thbs1/P2rx4/Esr1/Mpo/Vav1/Cd34/Ncf1/Gpx1/Syk/Epx/Atp2b4/Stat3	15
620	cl2	GO:0043900	regulation of multi-organism process	23/710	418/23276	0.00500031	0.0409927	0.0329296	Fuca2/Tmem173/Ccl4/Ripk2/Trim26/Bcl2/Lgals1/Crnkl1/Slpi/Mpo/Havcr2/Tnik/Trim59/Cd93/Ddx58/Inpp5k/Rnasel/Exoc2/Irf8/Oas3/Notch1/Arhgdib/Ceacam1	23
621	cl2	GO:0045069	regulation of viral genome replication	7/710	69/23276	0.00500397	0.0409927	0.0329296	Bcl2/Slpi/Inpp5k/Rnasel/Oas3/Notch1/Ceacam1	7
622	cl2	GO:0009395	phospholipid catabolic process	5/710	37/23276	0.00505803	0.0409927	0.0329296	Pla2g2c/Scarb1/Plcg2/Pla2g15/Gpcpd1	5
623	cl2	GO:2000401	regulation of lymphocyte migration	5/710	37/23276	0.00505803	0.0409927	0.0329296	Ccl4/Stk10/Ccr2/Ccr7/Gcsam	5
624	cl2	GO:0002283	neutrophil activation involved in immune response	3/710	12/23276	0.0050602	0.0409927	0.0329296	Zap70/Syk/Tyrobp	3
625	cl2	GO:0002328	pro-B cell differentiation	3/710	12/23276	0.0050602	0.0409927	0.0329296	Flt3/Fnip1/Notch1	3
626	cl2	GO:0002407	dendritic cell chemotaxis	3/710	12/23276	0.0050602	0.0409927	0.0329296	Calr/Il12a/Ccr7	3
627	cl2	GO:0006750	glutathione biosynthetic process	3/710	12/23276	0.0050602	0.0409927	0.0329296	Ggt5/Gclc/Mgst2	3
628	cl2	GO:0033083	regulation of immature T cell proliferation	3/710	12/23276	0.0050602	0.0409927	0.0329296	Ripk2/Bmi1/Cd1d1	3
629	cl2	GO:0055119	relaxation of cardiac muscle	3/710	12/23276	0.0050602	0.0409927	0.0329296	Pde4b/P2rx4/Rgs2	3
630	cl2	GO:0071731	response to nitric oxide	3/710	12/23276	0.0050602	0.0409927	0.0329296	Thbs1/Mapk8/Ccr7	3
631	cl2	GO:1903409	reactive oxygen species biosynthetic process	8/710	87/23276	0.00507046	0.0409946	0.0329311	Smpd3/P2rx4/Esr1/Mpo/Cd34/Ncf1/Atp2b4/Stat3	8
632	cl2	GO:0051928	positive regulation of calcium ion transport	9/710	106/23276	0.00515403	0.041588	0.0334078	Cd4/Ccl4/Pdgfrb/Ccr1/P2rx4/Lgals3/Plcg2/Trpv2/Abl1	9
633	cl2	GO:0016042	lipid catabolic process	16/710	254/23276	0.00516585	0.0416014	0.0334185	Gm2a/Pla2g2c/Acox3/Scarb1/Pld4/Acsl5/Ppt1/Plcg2/Pla2g15/Abcd1/Hsd11b1/Abcd3/Faah/Acap1/Plbd1/Gpcpd1	16
634	cl2	GO:0046785	microtubule polymerization	6/710	53/23276	0.00535588	0.0429919	0.0345356	Trpv4/Fes/Mapk8/Rgs2/Tbcd/Abl1	6
635	cl2	GO:0006875	cellular metal ion homeostasis	24/710	445/23276	0.00535954	0.0429919	0.0345356	Cd24a/Smpd3/Nucb2/Cd4/Trpv4/Rasa3/Ccl3/Tbxa2r/Lpar1/Ccr1/Bcl2/Myo5a/Lyn/P2rx4/Plcg2/Esr1/Slc39a6/Scara5/Lck/Gna13/Coro1a/Atp2b4/Abl1/Atp13a2	24
636	cl2	GO:0002708	positive regulation of lymphocyte mediated immunity	8/710	88/23276	0.00543237	0.0433213	0.0348002	Cd24a/Sash3/Malt1/Il12a/Cd1d1/Lag3/Vav1/Stat6	8
637	cl2	GO:0045921	positive regulation of exocytosis	8/710	88/23276	0.00543237	0.0433213	0.0348002	Smpd3/Il4ra/Sdc1/Sytl4/Zap70/Exoc2/Syk/Adora2b	8
638	cl2	GO:0051701	interaction with host	8/710	88/23276	0.00543237	0.0433213	0.0348002	Cd4/Fuca2/Trim26/Lgals1/Trim59/Npc1/Exoc2/Ceacam1	8
639	cl2	GO:0032872	regulation of stress-activated MAPK cascade	13/710	189/23276	0.00545877	0.0434472	0.0349013	Trpv4/Ripk2/Fktn/Ccr7/Fgd4/Tnik/Syk/Ulk4/Fgd2/Cd27/Rassf2/Ceacam1/Fzd8	13
640	cl2	GO:0002534	cytokine production involved in inflammatory response	4/710	24/23276	0.00560954	0.044132	0.0354514	Cd6/Il17ra/Seh1l/Cd96	4
641	cl2	GO:0010863	positive regulation of phospholipase C activity	4/710	24/23276	0.00560954	0.044132	0.0354514	Pdgfrb/Lpar1/Esr1/Txk	4
642	cl2	GO:0031294	lymphocyte costimulation	4/710	24/23276	0.00560954	0.044132	0.0354514	Cd24a/Lgals1/Ephb6/Ccr7	4
643	cl2	GO:0033005	positive regulation of mast cell activation	4/710	24/23276	0.00560954	0.044132	0.0354514	Il4ra/Zap70/Syk/Adora2b	4
644	cl2	GO:0043302	positive regulation of leukocyte degranulation	4/710	24/23276	0.00560954	0.044132	0.0354514	Il4ra/Zap70/Syk/Adora2b	4
645	cl2	GO:0060914	heart formation	4/710	24/23276	0.00560954	0.044132	0.0354514	Eya1/Mef2c/Ift88/Notch1	4
646	cl2	GO:0042743	hydrogen peroxide metabolic process	5/710	38/23276	0.00568097	0.0446082	0.0358339	Mpo/Ncf1/Gpx1/Epx/Stat3	5
647	cl2	GO:0051402	neuron apoptotic process	16/710	257/23276	0.00576922	0.0452143	0.0363208	Btg2/Ccl3/Gclc/Bcl2/Casp9/Npm1/Lgmn/Ppt1/Mapk8/Esr1/Casp2/Mef2c/Tnfrsf21/Coro1a/Gpx1/Dnajc5	16
648	cl2	GO:0050792	regulation of viral process	11/710	148/23276	0.00578889	0.0452818	0.036375	Ccl4/Trim26/Bcl2/Lgals1/Slpi/Trim59/Inpp5k/Rnasel/Oas3/Notch1/Ceacam1	11
649	cl2	GO:0002221	pattern recognition receptor signaling pathway	9/710	108/23276	0.00582037	0.0454411	0.036503	Ripk2/Tlr13/Tlr7/Unc93b1/Lyn/Esr1/Havcr2/Ddx58/Irf1	9
650	cl2	GO:0043523	regulation of neuron apoptotic process	15/710	235/23276	0.00590622	0.0460235	0.0369709	Btg2/Ccl3/Gclc/Bcl2/Casp9/Npm1/Lgmn/Ppt1/Mapk8/Esr1/Casp2/Mef2c/Coro1a/Gpx1/Dnajc5	15
651	cl2	GO:0051403	stress-activated MAPK cascade	14/710	213/23276	0.00597539	0.046474	0.0373327	Trpv4/Ripk2/Fktn/Mapk8/Ccr7/Fgd4/Tnik/Syk/Ulk4/Fgd2/Cd27/Rassf2/Ceacam1/Fzd8	14
652	cl2	GO:0043406	positive regulation of MAP kinase activity	12/710	170/23276	0.00608127	0.0472077	0.0379221	Cd24a/Pdgfrb/Lpar1/Thbs1/Tab1/Ccr7/Fgd4/Erp29/Syk/Fgd2/Ceacam1/Fzd8	12
653	cl2	GO:0006892	post-Golgi vesicle-mediated transport	7/710	72/23276	0.00631973	0.0488072	0.039207	Myo5a/Llgl1/Sptbn1/Blzf1/Sort1/D230025D16Rik/Exoc2	7
654	cl2	GO:0032642	regulation of chemokine production	7/710	72/23276	0.00631973	0.0488072	0.039207	Trpv4/Il4ra/Ripk2/Tlr7/Csf1r/Havcr2/Adora2b	7
655	cl2	GO:0010518	positive regulation of phospholipase activity	5/710	39/23276	0.00635607	0.0488072	0.039207	Pdgfrb/Lpar1/Esr1/Gna13/Txk	5
656	cl2	GO:0032651	regulation of interleukin-1 beta production	5/710	39/23276	0.00635607	0.0488072	0.039207	Ccl3/Ccr7/Nlrc3/Panx1/Ifnar1	5
657	cl2	GO:0006109	regulation of carbohydrate metabolic process	12/710	171/23276	0.00636461	0.0488072	0.039207	Hnf4a/Fktn/Igfbp5/Entpd5/Ppp1cb/Hsd11b1/Pdk2/Inpp5k/Cd244/Plek/Ramp1/Stat3	12
658	cl2	GO:0070098	chemokine-mediated signaling pathway	6/710	55/23276	0.00642649	0.0488072	0.039207	Ccl9/Ccl6/Ccl3/Ccl4/Ccr1/Ccr7	6
659	cl2	GO:0002363	alpha-beta T cell lineage commitment	3/710	13/23276	0.00643048	0.0488072	0.039207	Bcl2/Ly9/Stat6	3
660	cl2	GO:0010759	positive regulation of macrophage chemotaxis	3/710	13/23276	0.00643048	0.0488072	0.039207	Trpv4/Thbs1/Ccr7	3
661	cl2	GO:0019184	nonribosomal peptide biosynthetic process	3/710	13/23276	0.00643048	0.0488072	0.039207	Ggt5/Gclc/Mgst2	3
662	cl2	GO:0033079	immature T cell proliferation	3/710	13/23276	0.00643048	0.0488072	0.039207	Ripk2/Bmi1/Cd1d1	3
663	cl2	GO:0043369	CD4-positive or CD8-positive, alpha-beta T cell lineage commitment	3/710	13/23276	0.00643048	0.0488072	0.039207	Bcl2/Ly9/Stat6	3
664	cl2	GO:0046475	glycerophospholipid catabolic process	3/710	13/23276	0.00643048	0.0488072	0.039207	Scarb1/Pla2g15/Gpcpd1	3
665	cl2	GO:0051056	regulation of small GTPase mediated signal transduction	13/710	193/23276	0.00648145	0.0489372	0.0393114	Rasa3/Pdgfrb/Lpar1/Arhgef39/Rasa4/Arhgef18/Fgd4/Vav3/Psd4/Vav1/Rasal3/Arhgap18/Fgd2	13
666	cl2	GO:0031112	positive regulation of microtubule polymerization or depolymerization	4/710	25/23276	0.00651938	0.0489372	0.0393114	Trpv4/Fes/Mapk8/Rgs2	4
667	cl2	GO:0036230	granulocyte activation	4/710	25/23276	0.00651938	0.0489372	0.0393114	Ccr2/Zap70/Syk/Tyrobp	4
668	cl2	GO:0051180	vitamin transport	4/710	25/23276	0.00651938	0.0489372	0.0393114	Tcn2/Scarb1/Slc19a1/Slc23a2	4
669	cl2	GO:0071634	regulation of transforming growth factor beta production	4/710	25/23276	0.00651938	0.0489372	0.0393114	Cd24a/Thbs1/Cd2ap/Cd34	4
670	cl2	GO:0090023	positive regulation of neutrophil chemotaxis	4/710	25/23276	0.00651938	0.0489372	0.0393114	Nckap1l/Ccr7/Sell/Camk1d	4
671	cl2	GO:0045055	regulated exocytosis	12/710	172/23276	0.00665828	0.0497971	0.0400022	Il4ra/Lyn/Fes/Btk/Milr1/Ccr2/Zap70/Coro1a/Syk/Syt3/Adora2b/Notch1	12
672	cl2	GO:0046578	regulation of Ras protein signal transduction	12/710	172/23276	0.00665828	0.0497971	0.0400022	Rasa3/Pdgfrb/Lpar1/Arhgef39/Rasa4/Arhgef18/Fgd4/Vav3/Psd4/Vav1/Rasal3/Fgd2	12
673	cl3	GO:0006897	endocytosis	54/1064	495/23276	3.27503e-09	1.48326e-05	1.14074e-05	Ldlr/Ptk2/Rab20/Lmbrd1/Usp20/Igll1/Rin2/Gata2/Pacsin2/Tgm2/Slamf1/Atp9b/Snx32/Cd63/Rab39/Prom2/Cd81/Itgb1/Apoe/Ghr/Pear1/Itgav/Lrp12/Clip3/Xkr8/Cav2/Atg7/C3/Tgfbr2/Snx33/Ramp2/Itsn1/Ulk1/Clcn3/Dock2/3110043O21Rik/Ifitm3/Tfr2/Cdh13/Lrp11/Cttn/Snx4/Eps15/App/Txndc5/Synj1/Nr1h3/Sirpa/Ccl2/Grn/Angpt1/Cd9/Atp9a/Snca	54
674	cl3	GO:0006790	sulfur compound metabolic process	34/1064	260/23276	3.64512e-08	8.25437e-05	6.34826e-05	Gsr/Pdk3/Idh1/Gpc1/Xylt2/Txnl1/Gpx3/Cs/Csad/Nfe2l2/Gstt1/Papss2/Tpst2/Ghr/Ehhadh/Ext2/Chst2/Sqrdl/Ndst2/Gstm1/Gstm4/Acot9/Extl2/Txnrd3/Sult1a1/Acss2/Angpt1/Acpp/Mamdc2/Chst14/Chst1/Snca/Igf1/Dse	34
675	cl3	GO:1901615	organic hydroxy compound metabolic process	47/1064	438/23276	5.67755e-08	8.57121e-05	6.59194e-05	Hmgcs1/Ldlr/Sgms1/Cpq/Lhcgr/Pnpla8/Fech/Pde1b/Cyb5r3/Cyp2d22/Vhl/Mbtps1/Gba2/Apoe/Mtmr7/Sc5d/Aldh1a1/Nsdhl/Rdh10/Vdr/Aldh3a2/Sncaip/Aplp2/Gch1/Inpp1/Fdft1/Lss/Hsd3b7/Smpdl3a/Pctp/Insig1/Acer2/Ldhb/Atp7a/Sgms2/Tnfsf4/Por/Prkg1/Ldha/Sult1a1/Pcyt1a/App/Synj1/Slco4a1/Inpp4b/Slc5a3/Snca	47
676	cl3	GO:0006066	alcohol metabolic process	35/1064	289/23276	1.58356e-07	0.000179298	0.000137894	Hmgcs1/Ldlr/Sgms1/Lhcgr/Pnpla8/Fech/Cyb5r3/Mbtps1/Apoe/Mtmr7/Sc5d/Aldh1a1/Nsdhl/Rdh10/Vdr/Aldh3a2/Aplp2/Inpp1/Fdft1/Lss/Hsd3b7/Smpdl3a/Pctp/Insig1/Acer2/Sgms2/Tnfsf4/Por/Prkg1/Pcyt1a/App/Synj1/Inpp4b/Slc5a3/Snca	35
677	cl3	GO:0050817	coagulation	25/1064	176/23276	4.80062e-07	0.00043484	0.000334427	Gp9/Itga2b/Hspb1/Nfe2l2/Tspan32/F13a1/F2r/Papss2/Apoe/Serpine2/Psen2/P2rx1/C3/Thbd/Prkcq/Cx3cl1/Anxa5/Selp/Pf4/Prkg1/Tfpi/Stxbp1/Tlr4/Procr/Vwf	25
678	cl3	GO:1903034	regulation of response to wounding	41/1064	394/23276	8.86283e-07	0.000624132	0.000480007	Gja1/Cd55/Cnr1/Clock/Fem1a/Tnfsf11/Tgm2/Il22ra2/Nfe2l2/Pde2a/Casp4/F2r/Tlr2/Il1rl2/Ndel1/Apoe/Serpine2/Acp5/Scarf1/Mapk14/Fam132a/C3/Mgll/Thbd/Prkcq/Pglyrp2/Cx3cl1/Anxa5/Selp/Tnfsf4/Tnfrsf1b/Mylk/Prkg1/Mefv/Snx4/Tlr4/Nr1h3/Ccl2/Smad3/Rora/Adora2a	41
679	cl3	GO:0001525	angiogenesis	43/1064	424/23276	9.64656e-07	0.000624132	0.000480007	Ptk2/Gata2/Vegfc/Meis1/Hspb1/Col4a1/Xbp1/Col4a2/Tie1/Nfe2l2/Btg1/Itga5/Hif3a/Vhl/Itgb1/Id1/Rras/Itgav/Wars/Tnfaip2/Acvr1/Mapk14/C3/Ctsh/Tgfbr2/Ramp2/Cx3cl1/Pf4/Prkx/Tek/Rgcc/Cdh13/Clic4/Bcas3/Jun/Ccl2/Angpt1/Pml/Jam3/Eng/Rora/Robo4/Gpr4	43
680	cl3	GO:0007596	blood coagulation	24/1064	173/23276	1.24737e-06	0.000696159	0.000535401	Gp9/Itga2b/Hspb1/Nfe2l2/Tspan32/F13a1/F2r/Papss2/Apoe/Serpine2/P2rx1/C3/Thbd/Prkcq/Cx3cl1/Anxa5/Selp/Pf4/Prkg1/Tfpi/Stxbp1/Tlr4/Procr/Vwf	24
681	cl3	GO:0006631	fatty acid metabolic process	38/1064	359/23276	1.46065e-06	0.000696159	0.000535401	Tbxas1/Cnr1/Pdk3/Pnpla8/Trib3/Cd74/Cyp2d22/Ppargc1a/Elovl7/Tlr2/Prkar2b/Ghr/Hacl1/Cyp2j9/Cpt2/Ehhadh/Sc5d/Mapk14/C3/Mgll/Acad10/Lonp2/Aacs/Insig1/Alox5/Bdh2/Acox1/Por/Decr1/Tlr4/Cyp2j6/Nr1h3/Cyp4v3/Acss2/Fads1/Mettl20/Snca/Ptgs1	38
682	cl3	GO:0007599	hemostasis	24/1064	175/23276	1.53711e-06	0.000696159	0.000535401	Gp9/Itga2b/Hspb1/Nfe2l2/Tspan32/F13a1/F2r/Papss2/Apoe/Serpine2/P2rx1/C3/Thbd/Prkcq/Cx3cl1/Anxa5/Selp/Pf4/Prkg1/Tfpi/Stxbp1/Tlr4/Procr/Vwf	24
683	cl3	GO:0050878	regulation of body fluid levels	34/1064	311/23276	2.52129e-06	0.00103809	0.00079837	Gja1/Gp9/Cyp26b1/Socs2/Itga2b/Btc/Hspb1/Xbp1/Nfe2l2/Tspan32/F13a1/F2r/Papss2/Apoe/Serpine2/Vdr/P2rx1/Atg7/C3/Thbd/Prkcq/Cx3cl1/Anxa5/Selp/Pf4/Prkg1/Tfpi/Stxbp1/Tlr4/Nr1h3/Cdh1/Procr/Vwf/Adora2a	34
684	cl3	GO:0016050	vesicle organization	26/1064	206/23276	2.80868e-06	0.00106004	0.000815256	Rab20/Tbc1d20/Gnai3/Slamf1/Tbc1d4/Snx32/Rab39/Ap1m1/Serpine2/Samd9l/Rab38/Ankrd27/Vps4b/Cav2/Snx33/Insig1/Klhl12/Clcn3/Stx12/Sec16b/Snap47/Stxbp1/Snx4/Eps15/Snap23/Stx7	26
685	cl3	GO:0061025	membrane fusion	21/1064	148/23276	3.94447e-06	0.00137419	0.00105686	Rab20/Gnai3/Slamf1/Tie1/Tbc1d4/Afg3l2/Tpst2/Rab39/Samd9l/Ankrd27/Cav2/Tecpr1/Stx12/Ubxn2b/Snap47/Stxbp1/Snap23/Cd9/Fam73b/Stx7/Napg	21
686	cl3	GO:0030003	cellular cation homeostasis	46/1064	495/23276	4.48417e-06	0.00145063	0.00111565	Gja1/Ccr8/Grina/Xk/Rab20/Gata2/Lhcgr/Pde4d/Tgm2/F2r/Cd19/Rab39/Car2/Itgb1/Apoe/Slc30a5/Pygm/Itgav/Camk2d/Rab38/Npsr1/Ms4a2/Vdr/Psen2/Nr3c2/Aplp2/Trpc6/Asph/Sgk1/Clcn3/Slc30a6/Atp7a/Slc39a13/Atp1b1/Tfr2/Ric3/Prkg1/Clic4/App/Ccl2/Inpp4b/Slc11a2/Prnp/Pml/Fkbp1a/Snca	46
687	cl3	GO:0006643	membrane lipid metabolic process	21/1064	151/23276	5.44606e-06	0.00163279	0.00125575	Sgms1/Pigq/Pigg/Cers4/Pigo/Naga/Neu3/Gba2/P2rx1/Hexa/Atg7/Spns2/Smpdl3a/Acer2/Ugcg/Sgms2/St6galnac3/Cerk/Cers5/Smpd2/B4galt6	21
688	cl3	GO:0070371	ERK1 and ERK2 cascade	29/1064	255/23276	6.29488e-06	0.00163279	0.00125575	Pdgfd/Fgfr3/Phlpp1/Tnfsf11/Slamf1/Cd74/F2r/Spry1/Tlr2/Pdgfc/Icam1/Rras/Itgav/Camk2d/Npsr1/C3/Ctsh/Ece1/Ndrg2/Rgs14/Cx3cl1/Tek/Dusp1/Tlr4/Dusp26/Jun/Ccl2/Angpt1/Igf1	29
689	cl3	GO:0030203	glycosaminoglycan metabolic process	15/1064	85/23276	6.42932e-06	0.00163279	0.00125575	Xylt2/Habp4/Gns/Ext2/Ccnd3/Ndst2/Hexa/Pglyrp2/Extl2/Angpt1/Mamdc2/Chst14/Chst1/Igf1/Dse	15
690	cl3	GO:0044242	cellular lipid catabolic process	22/1064	165/23276	6.59416e-06	0.00163279	0.00125575	Ldlr/Cnr1/Idh1/Cyp26b1/Pnpla8/Naga/Neu3/Gba2/Apoe/Hacl1/Ehhadh/Hexa/Mgll/Acad10/Lonp2/Smpdl3a/Prdx6/Bdh2/Acox1/Decr1/Plcb3/Mettl20	22
691	cl3	GO:0042060	wound healing	34/1064	326/23276	7.0875e-06	0.00163279	0.00125575	Gja1/Gp9/Itga2b/Hspb1/Nfe2l2/Tspan32/F13a1/F2r/Papss2/Apoe/Serpine2/P2rx1/Mapk14/C3/Thbd/Prkcq/Ptk7/Cx3cl1/Anxa5/Selp/Large/Pf4/Mylk/Prkg1/Tfpi/Stxbp1/Myh10/Tlr4/Procr/Smad3/Vwf/Eng/Igf1/Gpr4	34
692	cl3	GO:0051051	negative regulation of transport	44/1064	474/23276	7.39886e-06	0.00163279	0.00125575	Cnr1/Lmbrd1/Fzd1/Pacsin2/Slamf1/Nfkbia/Slc18a2/Cd74/Tbc1d4/Pkia/Pde2a/F2r/Sfrp1/Rab11fip3/Prom2/Apoe/Icam1/Serpine2/Itgav/Camk2d/Npsr1/Ankrd27/Neo1/Vps4b/Atg7/Snx33/Insig1/Yod1/Cx3cl1/Anxa5/Pea15a/Tnfsf4/Lyplal1/Rgcc/Prkg1/Gabbr1/Plcb4/Tnfrsf9/Nr1h3/Angpt1/Pml/Snca/Ptgs1/Erbb3	44
693	cl3	GO:0006979	response to oxidative stress	34/1064	327/23276	7.57092e-06	0.00163279	0.00125575	Srxn1/Arntl/Txnip/Idh1/Trap1/Hspb1/Txnl1/Gpx3/Xbp1/Nfe2l2/Ppargc1a/Gab1/Apoe/Itgav/Foxo1/Aldh1a1/Aldh3a2/Atg7/Trpc6/Slc25a24/Gch1/Fut8/Rgs14/Atp7a/Prdx6/Rbm11/Tlr4/App/Slc11a2/Prnp/Pml/Snca/Ptgs1/Impact	34
694	cl3	GO:0044801	single-organism membrane fusion	19/1064	131/23276	8.1279e-06	0.00167324	0.00128685	Rab20/Gnai3/Slamf1/Tie1/Tbc1d4/Afg3l2/Tpst2/Rab39/Samd9l/Ankrd27/Cav2/Tecpr1/Stx12/Snap47/Stxbp1/Snap23/Cd9/Fam73b/Stx7	19
695	cl3	GO:0007169	transmembrane receptor protein tyrosine kinase signaling pathway	45/1064	492/23276	8.54748e-06	0.00168311	0.00129444	Ptk2/Txnip/Pdgfd/Gpc1/Lmbrd1/Fgfr3/Vegfc/Socs2/Cish/Btc/Hspb1/Xbp1/Cd63/Spry1/Gab1/Ghr/Pdgfc/Foxo1/Itk/Lcp2/Psen2/Mapk14/Aplp2/Fam132a/Cav2/Zfand5/Ulk1/Gfra2/Lrig2/Rgs14/Prkcq/Tom1l1/Bmpr2/Tek/Leprot/Cdh13/Plcb1/App/Crk/Ccl2/Tmem204/Angpt1/Snca/Igf1/Erbb3	45
696	cl3	GO:0044283	small molecule biosynthetic process	42/1064	448/23276	9.32551e-06	0.00173126	0.00133147	Hmgcs1/Tbxas1/Sgms1/Slc35b4/Lhcgr/Pnpla8/Prps1/Trib3/Cd74/Cyb5r3/Ppargc1a/Elovl7/Apoe/Sc5d/Foxo1/Aldh1a1/Nsdhl/Rdh10/Vdr/Fam132a/Mgll/Gch1/Adck3/Fdft1/Lss/Insig1/Acer2/Ldhb/Alox5/Sgms2/Por/Prkg1/Ldha/Pcyt1a/Nr1h3/Acss2/Fads1/Chst14/Gpd2/Snca/Ptgs1/Dse	42
697	cl3	GO:0032655	regulation of interleukin-12 production	11/1064	49/23276	1.01802e-05	0.00173126	0.00133147	Slamf1/Tlr2/Ltb/Acp5/Mapk14/Tnfsf4/Plcb1/Mefv/Tnfrsf9/Tlr4/Irak3	11
698	cl3	GO:0006665	sphingolipid metabolic process	17/1064	110/23276	1.02078e-05	0.00173126	0.00133147	Sgms1/Cers4/Neu3/Gba2/P2rx1/Hexa/Atg7/Spns2/Smpdl3a/Acer2/Ugcg/Sgms2/St6galnac3/Cerk/Cers5/Smpd2/B4galt6	17
699	cl3	GO:0006022	aminoglycan metabolic process	16/1064	99/23276	1.0321e-05	0.00173126	0.00133147	Xylt2/Habp4/Gns/Ext2/Ccnd3/Ndst2/Hexa/Ctbs/Pglyrp2/Extl2/Angpt1/Mamdc2/Chst14/Chst1/Igf1/Dse	16
700	cl3	GO:0030168	platelet activation	15/1064	90/23276	1.32263e-05	0.00213936	0.00164533	Itga2b/Hspb1/Tspan32/F2r/Apoe/Serpine2/P2rx1/Prkcq/Cx3cl1/Selp/Pf4/Prkg1/Stxbp1/Tlr4/Vwf	15
701	cl3	GO:0017038	protein import	32/1064	308/23276	1.41089e-05	0.00220342	0.0016946	Arntl/Txnip/Arhgef5/Fzd1/Nfkbia/Xbp1/Pkia/Pde2a/Edar/Pttg1ip/Afg3l2/F2r/Vhl/Tlr2/Pex12/Rbpms/Mbtps1/Apoe/Mapk14/Clu/Snx33/Prkcq/Ipo4/Ipo13/Tek/Tlr4/Jun/Cdh1/Angpt1/Smad3/Pml/Igf1	32
702	cl3	GO:0070372	regulation of ERK1 and ERK2 cascade	27/1064	239/23276	1.46573e-05	0.00221276	0.00170179	Pdgfd/Fgfr3/Phlpp1/Tnfsf11/Slamf1/Cd74/F2r/Spry1/Tlr2/Pdgfc/Icam1/Rras/Camk2d/Npsr1/C3/Ece1/Ndrg2/Rgs14/Cx3cl1/Tek/Dusp1/Tlr4/Dusp26/Jun/Ccl2/Angpt1/Igf1	27
703	cl3	GO:0032615	interleukin-12 production	11/1064	51/23276	1.53037e-05	0.00223583	0.00171953	Slamf1/Tlr2/Ltb/Acp5/Mapk14/Tnfsf4/Plcb1/Mefv/Tnfrsf9/Tlr4/Irak3	11
704	cl3	GO:0002274	myeloid leukocyte activation	21/1064	162/23276	1.64318e-05	0.00226827	0.00174448	Cnr1/Gata2/Cd200/Slamf1/Tspan32/Cplx2/Tlr2/Ms4a2/Lcp2/Clu/Tgfbr2/Dock2/Cx3cl1/Ticam1/Snx4/Tlr4/Nr1h3/Jun/Snap23/Snca/Rora	21
705	cl3	GO:0008203	cholesterol metabolic process	17/1064	114/23276	1.65594e-05	0.00226827	0.00174448	Hmgcs1/Ldlr/Fech/Cyb5r3/Mbtps1/Apoe/Sc5d/Nsdhl/Aplp2/Fdft1/Lss/Hsd3b7/Pctp/Insig1/Tnfsf4/Por/App	17
706	cl3	GO:0030258	lipid modification	22/1064	175/23276	1.70283e-05	0.00226827	0.00174448	Stard4/Cnr1/Ppargc1a/Apoe/Mtmr7/Hacl1/Ehhadh/Ocrl/Mapk14/Acad10/Lonp2/Efr3b/Inpp1/Bdh2/Acox1/Por/Cerk/Decr1/Synj1/Inpp4b/Cyp4v3/Mettl20	22
707	cl3	GO:0043087	regulation of GTPase activity	32/1064	312/23276	1.8301e-05	0.00236815	0.0018213	Arhgef5/Tbc1d20/Arhgap1/Myo9a/Spry1/Prom2/Itgb1/Ndel1/Icam1/Ankrd27/Ocrl/Farp1/Cav2/Rab3il1/Snx13/Rgs14/Dock2/Cx3cl1/F11r/Eif2b1/Dennd2d/Plcb1/Prkg1/Mllt4/Itga6/Bcas3/Cdkl5/Jun/Sbf2/Crk/Ccl2/Cyth3	32
708	cl3	GO:0050727	regulation of inflammatory response	29/1064	271/23276	2.02373e-05	0.00248937	0.00191452	Cd55/Cnr1/Clock/Fem1a/Tnfsf11/Tgm2/Il22ra2/Pde2a/Casp4/Tlr2/Il1rl2/Apoe/Acp5/Mapk14/Fam132a/C3/Mgll/Pglyrp2/Cx3cl1/Tnfsf4/Tnfrsf1b/Mefv/Snx4/Tlr4/Nr1h3/Ccl2/Smad3/Rora/Adora2a	29
709	cl3	GO:2001234	negative regulation of apoptotic signaling pathway	24/1064	203/23276	2.03371e-05	0.00248937	0.00191452	Grina/Sgms1/Vdac2/Ikbkg/Trap1/Hspb1/Ctnna1/Xbp1/Cd74/Nfe2l2/Pttg1ip/Tert/Icam1/Itgav/Acvr1/Psen2/Clu/Cx3cl1/Pea15a/Tnfsf4/Pf4/Cttn/Itga6/Igf1	24
710	cl3	GO:0045598	regulation of fat cell differentiation	17/1064	116/23276	2.08978e-05	0.00249069	0.00191554	Arntl/Sh3pxd2b/Gata2/Trib3/Xbp1/Sfrp1/Mecom/Foxo1/Zbtb16/Mapk14/Id2/Rorc/Insig1/Prdm16/Smad3/Rora/Igf1	17
711	cl3	GO:0071345	cellular response to cytokine stimulus	41/1064	450/23276	2.32151e-05	0.00265225	0.00203979	Socs2/Klf6/Tnfsf11/Mpl/Gbp7/Cish/Nfkbia/Iigp1/Il22ra2/Pde1b/Xbp1/Cd74/Krt18/Nfe2l2/Pde2a/Egr1/Zbp1/Tgtp1/Sfrp1/Gab1/Gbp2/Ghr/Podnl1/Ifit3/Cx3cl1/Selp/Ebi3/Ifitm3/Tnfrsf1b/Pf4/Plcb1/Prmt2/Igtp/Ccl2/H2-Q7/Angpt1/Pml/Fkbp1a/Rora/Irak3/Gm4951	41
712	cl3	GO:1902652	secondary alcohol metabolic process	17/1064	117/23276	2.34246e-05	0.00265225	0.00203979	Hmgcs1/Ldlr/Fech/Cyb5r3/Mbtps1/Apoe/Sc5d/Nsdhl/Aplp2/Fdft1/Lss/Hsd3b7/Pctp/Insig1/Tnfsf4/Por/App	17
713	cl3	GO:0043547	positive regulation of GTPase activity	28/1064	260/23276	2.48861e-05	0.00274901	0.0021142	Arhgef5/Tbc1d20/Arhgap1/Myo9a/Itgb1/Ndel1/Icam1/Ankrd27/Ocrl/Farp1/Cav2/Rab3il1/Snx13/Rgs14/Dock2/Cx3cl1/F11r/Eif2b1/Dennd2d/Plcb1/Mllt4/Itga6/Bcas3/Cdkl5/Jun/Sbf2/Ccl2/Cyth3	28
714	cl3	GO:0001933	negative regulation of protein phosphorylation	37/1064	393/23276	2.84513e-05	0.003068	0.00235954	Fem1a/Phlpp1/Socs2/Pde4d/Cish/Hspb1/Trib3/Prr5l/Pkia/Ppargc1a/Sfrp1/Spry1/Apoe/Prkar2b/Mecom/Foxo1/Psen2/Podnl1/Ndrg2/Gfra2/Rgs14/Ppp1r15a/Dusp1/Tlr4/Dusp26/Jun/Angpt1/Prnp/Smad3/Fkbp1a/Eng/Snca/Igf1/Irak3/Adora2a/Dnajc10/Impact	37
715	cl3	GO:0046434	organophosphate catabolic process	19/1064	144/23276	3.19011e-05	0.00336001	0.00258411	Ldlr/Idh1/Nudt16/Pde4d/Pnpla8/Pde1b/Pde2a/Ppargc1a/Mtmr7/Inpp1/Smpdl3a/Prdx6/Upp1/Synj1/Inpp4b/Enpp5/Pde9a/Plcb3/Igf1	19
716	cl3	GO:1903649	regulation of cytoplasmic transport	39/1064	426/23276	3.27543e-05	0.00337146	0.00259292	Wdr75/Fzd1/Tbc1d20/Lhcgr/Pde4d/Nfkbia/Xbp1/Pkia/Pde2a/Edar/F2r/Cd19/Hnmt/Tlr2/Rbpms/Mbtps1/Camk2d/Npsr1/Ms4a2/Mapk14/Rnf31/Asph/Insig1/Prkcq/Yod1/Ugcg/Sec16b/Lyplal1/Tek/Leprot/Tlr4/Inpp4b/Cdh1/Angpt1/Smad3/Pml/Fkbp1a/Snca/Igf1	39
717	cl3	GO:0043277	apoptotic cell clearance	8/1064	29/23276	3.3761e-05	0.00339786	0.00261322	Tgm2/Pear1/Itgav/Xkr8/C3/Txndc5/Nr1h3/Ccl2	8
718	cl3	GO:0002683	negative regulation of immune system process	36/1064	382/23276	3.55589e-05	0.003501	0.00269255	Cnr1/Gpr68/Gata2/Cd200/Tmem176a/Meis1/Slamf1/Nfkbia/Tsc22d3/Cd74/Nfe2l2/Serpinb9/Tspan32/Il27ra/Sfrp1/Trafd1/Zbtb16/Cd274/Klrb1b/Id2/Cul4a/Pglyrp2/Tnfsf4/Pf4/Plcb1/Prdm16/Nr1h3/Inpp4b/Sec14l1/Angpt1/H2-Aa/Tapbpl/Prnp/Tmem176b/Irak3/Adora2a	36
719	cl3	GO:0016125	sterol metabolic process	17/1064	121/23276	3.64631e-05	0.00351364	0.00270227	Hmgcs1/Ldlr/Fech/Cyb5r3/Mbtps1/Apoe/Sc5d/Nsdhl/Aplp2/Fdft1/Lss/Hsd3b7/Pctp/Insig1/Tnfsf4/Por/App	17
720	cl3	GO:0050778	positive regulation of immune response	40/1064	444/23276	3.74745e-05	0.00353587	0.00271937	Cd55/Cnr1/Igll1/Wdfy1/Gata2/Tnip3/Prkch/Nfkbia/Xbp1/Cd74/Zbp1/Il27ra/Birc3/Cd19/Ifih1/Tlr2/Rftn1/Itk/Ms4a2/Lcp2/Psen2/Rps6ka3/C3/Klrb1c/Rnf31/Prkcq/Pglyrp2/Cd79a/Tnfsf4/C1rl/Tek/Rgcc/Ticam1/Snx4/Tlr4/Nr1h3/Sec14l1/Prnp/Irak3/Stx7	40
721	cl3	GO:0006875	cellular metal ion homeostasis	40/1064	445/23276	3.94085e-05	0.00356809	0.00274414	Gja1/Ccr8/Grina/Xk/Gata2/Lhcgr/Pde4d/Tgm2/F2r/Cd19/Itgb1/Apoe/Slc30a5/Pygm/Itgav/Camk2d/Npsr1/Ms4a2/Vdr/Psen2/Nr3c2/Aplp2/Trpc6/Asph/Sgk1/Slc30a6/Atp7a/Slc39a13/Atp1b1/Tfr2/Ric3/Prkg1/App/Ccl2/Inpp4b/Slc11a2/Prnp/Pml/Fkbp1a/Snca	40
722	cl3	GO:0042326	negative regulation of phosphorylation	39/1064	430/23276	4.02592e-05	0.00356809	0.00274414	Cdkn1c/Fem1a/Phlpp1/Socs2/Pde4d/Cish/Hspb1/Trib3/Prr5l/Pkia/Ppargc1a/Sfrp1/Birc3/Spry1/Apoe/Prkar2b/Mecom/Foxo1/Psen2/Podnl1/Ndrg2/Gfra2/Rgs14/Ppp1r15a/Dusp1/Tlr4/Dusp26/Jun/Angpt1/Prnp/Smad3/Fkbp1a/Eng/Snca/Igf1/Irak3/Adora2a/Dnajc10/Impact	39
723	cl3	GO:2001233	regulation of apoptotic signaling pathway	35/1064	370/23276	4.20497e-05	0.00356809	0.00274414	Grina/Sgms1/Vdac2/Maged1/Ikbkg/Trap1/Hspb1/Ctnna1/Xbp1/Cd74/Nfe2l2/Pttg1ip/Sfrp1/Inhba/Vhl/Tert/Icam1/Dfna5/Itgav/Acvr1/Psen2/Clu/Ctsh/Cx3cl1/Pea15a/Tnfsf4/Pf4/Camk2b/Cttn/Itga6/Trim39/Smad3/Pml/Igf1/Adora2a	35
724	cl3	GO:0006024	glycosaminoglycan biosynthetic process	10/1064	47/23276	4.22108e-05	0.00356809	0.00274414	Xylt2/Ext2/Ccnd3/Ndst2/Hexa/Extl2/Angpt1/Chst14/Igf1/Dse	10
725	cl3	GO:0008202	steroid metabolic process	28/1064	268/23276	4.29913e-05	0.00356809	0.00274414	Hmgcs1/Ldlr/Stard4/Lhcgr/Fech/Cyb5r3/Ppargc1a/Mbtps1/Gba2/Apoe/Sc5d/Nsdhl/Vdr/Aplp2/Pbx1/Rorc/Fdft1/Lss/Hsd3b7/Pctp/Insig1/Tnfsf4/Por/Prkg1/Sult1a1/App/Rora/Igf1	28
726	cl3	GO:0050890	cognition	28/1064	268/23276	4.29913e-05	0.00356809	0.00274414	Bhlhb9/Lrrn4/Cnr1/Chl1/Lhcgr/Shroom4/Pde1b/Egr1/Itga5/Itgb1/Prkar2b/Apbb1/Uba6/Psen2/Slc1a4/Sgk1/Rgs14/Abi2/Chst10/Plcb1/App/Pja2/Synj1/Jun/Slc11a2/Prnp/Ptgs1/Igf1	28
727	cl3	GO:0016042	lipid catabolic process	27/1064	254/23276	4.33308e-05	0.00356809	0.00274414	Pld3/Ldlr/Cnr1/Idh1/Cyp26b1/Pnpla8/Naga/Neu3/Gba2/Apoe/Hacl1/Ehhadh/Hexa/Mgll/Acad10/Lonp2/Hsd3b7/Smpdl3a/Plcb2/Prdx6/Bdh2/Acox1/Plcb1/Pnpla1/Decr1/Plcb3/Mettl20	27
728	cl3	GO:0006906	vesicle fusion	13/1064	78/23276	4.9191e-05	0.00392128	0.00301578	Rab20/Gnai3/Slamf1/Tbc1d4/Rab39/Samd9l/Ankrd27/Cav2/Stx12/Snap47/Stxbp1/Snap23/Stx7	13
729	cl3	GO:0097191	extrinsic apoptotic signaling pathway	25/1064	228/23276	4.93515e-05	0.00392128	0.00301578	Sgms1/Zfp110/Fgfr3/Ctnna1/Krt18/Sfrp1/Inhba/Tert/Icam1/Itgav/Acvr1/Psen2/Eya2/Cx3cl1/Pea15a/Tnfsf4/Tnfrsf1b/Pf4/Tnfrsf9/Cttn/Itga6/Smad3/Pml/Igf1/Erbb3	25
730	cl3	GO:0031349	positive regulation of defense response	28/1064	271/23276	5.2395e-05	0.00409133	0.00314655	Gja1/Cnr1/Clock/Wdfy1/Tnip3/Tnfsf11/Tgm2/Nfkbia/Cd74/Pde2a/Zbp1/Birc3/Ifih1/Tlr2/Rftn1/Rps6ka3/C3/Klrb1c/Pglyrp2/Cx3cl1/Tnfsf4/Ticam1/Snx4/Tlr4/Nr1h3/Ccl2/Sec14l1/Irak3	28
731	cl3	GO:1902532	negative regulation of intracellular signal transduction	39/1064	436/23276	5.44851e-05	0.00418242	0.00321661	Sla2/Arntl/Grina/Vdac2/Ikbkg/Lmbrd1/Fem1a/Trap1/Phlpp1/Tnip3/Socs2/Cish/Nfkbia/Hspb1/Xbp1/Cd74/Nfe2l2/Pttg1ip/Sfrp1/Spry1/Itgb1/Apoe/Serpine2/Mecom/Foxo1/Clu/Timp2/Podnl1/Ndrg2/Rgs14/Leprot/Dusp1/Tlr4/Dusp26/Sec14l1/Prnp/Rora/Igf1/Irak3	39
732	cl3	GO:0072593	reactive oxygen species metabolic process	25/1064	230/23276	5.69873e-05	0.00430159	0.00330826	Pdk3/Sh3pxd2b/Gpx3/Pon3/Nfe2l2/Birc3/Tlr2/Icam1/Acp5/Foxo1/Mycn/Mapk14/Clu/Tgfbr2/Gch1/Clcn3/Noxa1/Atp7a/Prdx6/Por/Ticam1/Tlr4/Snca/Rora/Igf1	25
733	cl3	GO:0032768	regulation of monooxygenase activity	9/1064	40/23276	6.3938e-05	0.00471996	0.00363002	Cnr1/Tert/Apoe/Vdr/Gch1/Por/Acvr2a/Eng/Snca	9
734	cl3	GO:0048661	positive regulation of smooth muscle cell proliferation	13/1064	80/23276	6.46142e-05	0.00471996	0.00363002	Ptk2/Pdgfd/Tgm2/Egr1/Ppargc1a/Tert/Camk2d/Tgfbr2/Id2/Cx3cl1/Cdh13/Jun/Igf1	13
735	cl3	GO:0043112	receptor metabolic process	19/1064	152/23276	6.76344e-05	0.00486216	0.00373938	Lmbrd1/Cd63/Cd81/Itgb1/Apoe/Itgav/Psen2/Fam109b/Fut8/Ece1/Ramp2/Ulk1/Gprasp1/Eps15/Rnf43/Nr1h3/Angpt1/Cd9/Snca	19
736	cl3	GO:2001237	negative regulation of extrinsic apoptotic signaling pathway	14/1064	92/23276	7.20668e-05	0.00502247	0.00386268	Sgms1/Ctnna1/Tert/Icam1/Itgav/Acvr1/Psen2/Cx3cl1/Pea15a/Tnfsf4/Pf4/Cttn/Itga6/Igf1	14
737	cl3	GO:0032695	negative regulation of interleukin-12 production	6/1064	17/23276	7.20823e-05	0.00502247	0.00386268	Slamf1/Tlr2/Acp5/Mefv/Tnfrsf9/Irak3	6
738	cl3	GO:0046165	alcohol biosynthetic process	17/1064	129/23276	8.30013e-05	0.00569565	0.0043804	Hmgcs1/Sgms1/Lhcgr/Cyb5r3/Apoe/Sc5d/Nsdhl/Vdr/Fdft1/Lss/Insig1/Acer2/Sgms2/Por/Prkg1/Pcyt1a/Snca	17
739	cl3	GO:0006023	aminoglycan biosynthetic process	10/1064	51/23276	8.8246e-05	0.00596517	0.00458768	Xylt2/Ext2/Ccnd3/Ndst2/Hexa/Extl2/Angpt1/Chst14/Igf1/Dse	10
740	cl3	GO:0030335	positive regulation of cell migration	37/1064	415/23276	8.96186e-05	0.00596886	0.00459053	Ptk2/Fam110c/Pdgfd/Vegfc/Itga2b/Hspb1/Cd74/Nfe2l2/Egr1/Itga5/F2r/Nsmf/Tlr2/Tert/Itgb1/Pdgfc/Icam1/Itgav/Camk2d/Acvr1/Cd274/Ctsh/Tgfbr2/Cx3cl1/Selp/Tnfsf4/Bmpr2/Pf4/Tek/Cdh13/Mylk/Bcas3/Jun/Ccl2/Angpt1/Smad3/Igf1	37
741	cl3	GO:0006695	cholesterol biosynthetic process	9/1064	42/23276	9.60388e-05	0.00612619	0.00471153	Hmgcs1/Cyb5r3/Apoe/Sc5d/Nsdhl/Fdft1/Lss/Insig1/Por	9
742	cl3	GO:0048010	vascular endothelial growth factor receptor signaling pathway	9/1064	42/23276	9.60388e-05	0.00612619	0.00471153	Vegfc/Hspb1/Xbp1/Mapk14/Bmpr2/Tek/Ccl2/Tmem204/Angpt1	9
743	cl3	GO:1902653	secondary alcohol biosynthetic process	9/1064	42/23276	9.60388e-05	0.00612619	0.00471153	Hmgcs1/Cyb5r3/Apoe/Sc5d/Nsdhl/Fdft1/Lss/Insig1/Por	9
744	cl3	GO:1903707	negative regulation of hemopoiesis	17/1064	131/23276	0.000100736	0.00633656	0.00487331	Gpr68/Gata2/Tmem176a/Meis1/Nfkbia/Cd74/Nfe2l2/Sfrp1/Zbtb16/Id2/Cul4a/Pglyrp2/Tnfsf4/Pf4/Prdm16/Inpp4b/Tmem176b	17
745	cl3	GO:0090174	organelle membrane fusion	14/1064	95/23276	0.000102968	0.00638823	0.00491305	Rab20/Gnai3/Slamf1/Tbc1d4/Rab39/Samd9l/Ankrd27/Cav2/Tecpr1/Stx12/Snap47/Stxbp1/Snap23/Stx7	14
746	cl3	GO:0070838	divalent metal ion transport	36/1064	403/23276	0.000106704	0.00653057	0.00502252	Gja1/Lhcgr/Pde4d/Trpm6/F2r/Cd19/Slc30a5/Icam1/Itgav/Camk2d/Npsr1/Ms4a2/Vdr/Psen2/P2rx1/Trpc6/Asph/Ramp2/Anxa5/Slc30a6/Slc39a13/Atp1b1/Camk2b/Tfr2/Cacnb2/Mylk/Orai2/Tmem37/Slc11a2/Nipal2/Slc25a25/Pml/Fkbp1a/Snca/Igf1/Adora2a	36
747	cl3	GO:1901617	organic hydroxy compound biosynthetic process	22/1064	198/23276	0.000112531	0.00677884	0.00521346	Hmgcs1/Sgms1/Lhcgr/Cyb5r3/Cyp2d22/Apoe/Sc5d/Nsdhl/Vdr/Gch1/Fdft1/Lss/Insig1/Acer2/Ldhb/Atp7a/Sgms2/Por/Prkg1/Ldha/Pcyt1a/Snca	22
748	cl3	GO:2000377	regulation of reactive oxygen species metabolic process	19/1064	158/23276	0.000114251	0.00677884	0.00521346	Pdk3/Pon3/Nfe2l2/Birc3/Tlr2/Icam1/Acp5/Foxo1/Mycn/Mapk14/Clu/Tgfbr2/Gch1/Clcn3/Noxa1/Ticam1/Tlr4/Snca/Igf1	19
749	cl3	GO:0045862	positive regulation of proteolysis	27/1064	269/23276	0.000115413	0.00677884	0.00521346	Ptk2/Rnf217/Rnf14/Trib3/Xbp1/Sgta/F2r/Casp12/Apoe/Psen2/P2rx1/Atg7/C3/Clu/Ctsh/Asph/Taf1/Snx33/Acer2/Tnfrsf1b/Mefv/App/Slc11a2/Smad3/Pml/Snca/Rnf125	27
750	cl3	GO:0072511	divalent inorganic cation transport	36/1064	405/23276	0.0001178	0.00677884	0.00521346	Gja1/Lhcgr/Pde4d/Trpm6/F2r/Cd19/Slc30a5/Icam1/Itgav/Camk2d/Npsr1/Ms4a2/Vdr/Psen2/P2rx1/Trpc6/Asph/Ramp2/Anxa5/Slc30a6/Slc39a13/Atp1b1/Camk2b/Tfr2/Cacnb2/Mylk/Orai2/Tmem37/Slc11a2/Nipal2/Slc25a25/Pml/Fkbp1a/Snca/Igf1/Adora2a	36
751	cl3	GO:0032870	cellular response to hormone stimulus	40/1064	468/23276	0.000118244	0.00677884	0.00521346	Arntl/Ptk2/Clock/Lmbrd1/Lancl2/Lhcgr/Rnf14/Ncoa2/Socs2/Cish/Trib3/Xbp1/Tbc1d4/Ppargc1a/Sfrp1/Inhba/Nsmf/Ghr/Foxo1/Vdr/Nr3c2/Fam132a/Cav2/Rorc/Heyl/Sgk1/Prkcq/Anxa5/Ipo13/Tnfsf4/Leprot/Plcb1/Naip6/Prmt2/Bcas3/Nr1h3/Jun/Nr6a1/Rora/Igf1	40
752	cl3	GO:0044403	symbiosis, encompassing mutualism through parasitism	28/1064	285/23276	0.000125633	0.006966	0.00535741	Tbc1d20/Gbp7/Trim62/Atg16l1/Gucy1a3/Serpinb9/Zbp1/Gbp2/Tlr2/Apoe/Icam1/Itgav/Vps4b/Cav2/Atg7/Ctsb/Cul4a/Pglyrp2/Ifitm1/Ifitm3/F11r/Atg16l2/Mx2/Eps15/Isg20/Jun/Smad3/Pml	28
753	cl3	GO:0044419	interspecies interaction between organisms	28/1064	285/23276	0.000125633	0.006966	0.00535741	Tbc1d20/Gbp7/Trim62/Atg16l1/Gucy1a3/Serpinb9/Zbp1/Gbp2/Tlr2/Apoe/Icam1/Itgav/Vps4b/Cav2/Atg7/Ctsb/Cul4a/Pglyrp2/Ifitm1/Ifitm3/F11r/Atg16l2/Mx2/Eps15/Isg20/Jun/Smad3/Pml	28
754	cl3	GO:0050708	regulation of protein secretion	35/1064	391/23276	0.00012703	0.006966	0.00535741	Gja1/Arntl/Cnr1/Clock/Gpr68/Vegfc/Slamf1/Xbp1/Casp4/F2r/Sfrp1/Rab11fip3/Tlr2/Apbb1/Ica1/Cd274/Neo1/Mapk14/Fam132a/Atg7/Wls/Aacs/Prkcq/Cx3cl1/Anxa5/Tnfsf4/Tek/Rgcc/Tnfrsf9/Tlr4/Nr1h3/Angpt1/Pml/Igf1/Adora2a	35
755	cl3	GO:0048284	organelle fusion	16/1064	121/23276	0.000127661	0.006966	0.00535741	Rab20/Gnai3/Slamf1/Tbc1d4/Afg3l2/Rab39/Samd9l/Ankrd27/Cav2/Tecpr1/Stx12/Snap47/Stxbp1/Snap23/Fam73b/Stx7	16
756	cl3	GO:0032846	positive regulation of homeostatic process	23/1064	214/23276	0.000131633	0.00709724	0.00545833	Cnr1/Gpr68/Gata2/Lhcgr/Tnfsf11/F2r/Ppargc1a/Inhba/Cd19/Car2/Npsr1/Mapk14/Fam132a/Atg7/Asph/Id2/Prkcq/Acox1/Nr1h3/Acvr2a/Pml/Snca/Adora2a	23
757	cl3	GO:1901342	regulation of vasculature development	25/1064	243/23276	0.00013818	0.00731156	0.00562317	Pdgfd/Gata2/Vegfc/Hspb1/Col4a2/Tie1/Nfe2l2/Egr1/Btg1/Itga5/Id1/Rras/Wars/C3/Ctsh/Tgfbr2/Ramp2/Cx3cl1/Pf4/Tek/Rgcc/Ccl2/Pml/Eng/Gpr4	25
758	cl3	GO:0030148	sphingolipid biosynthetic process	11/1064	64/23276	0.000138837	0.00731156	0.00562317	Sgms1/Cers4/P2rx1/Atg7/Acer2/Ugcg/Sgms2/St6galnac3/Cers5/Smpd2/B4galt6	11
759	cl3	GO:0046467	membrane lipid biosynthetic process	14/1064	98/23276	0.000144769	0.00753633	0.00579603	Sgms1/Pigq/Pigg/Cers4/Pigo/P2rx1/Atg7/Acer2/Ugcg/Sgms2/St6galnac3/Cers5/Smpd2/B4galt6	14
760	cl3	GO:0006898	receptor-mediated endocytosis	21/1064	189/23276	0.00015953	0.00816278	0.00627782	Ldlr/Lmbrd1/Pacsin2/Cd63/Prom2/Cd81/Itgb1/Apoe/Cav2/Tgfbr2/Ramp2/Ulk1/Ifitm3/Tfr2/Cttn/Eps15/Synj1/Grn/Angpt1/Cd9/Snca	21
761	cl3	GO:1901565	organonitrogen compound catabolic process	24/1064	231/23276	0.000160408	0.00816278	0.00627782	Ldlr/Apobec1/Nudt16/Cpq/Pde4d/Pnpla8/Pde1b/Csad/Pde2a/Neu3/Gba2/Sat1/Hexa/Ctbs/Ctsh/Gda/Ece1/Smpdl3a/Blvrb/Pglyrp2/Prodh/Upp1/Pde9a/Arg1	24
762	cl3	GO:2000147	positive regulation of cell motility	37/1064	428/23276	0.000167277	0.00841773	0.0064739	Ptk2/Fam110c/Pdgfd/Vegfc/Itga2b/Hspb1/Cd74/Nfe2l2/Egr1/Itga5/F2r/Nsmf/Tlr2/Tert/Itgb1/Pdgfc/Icam1/Itgav/Camk2d/Acvr1/Cd274/Ctsh/Tgfbr2/Cx3cl1/Selp/Tnfsf4/Bmpr2/Pf4/Tek/Cdh13/Mylk/Bcas3/Jun/Ccl2/Angpt1/Smad3/Igf1	37
763	cl3	GO:0006606	protein import into nucleus	26/1064	261/23276	0.000172909	0.00842049	0.00647602	Arntl/Txnip/Fzd1/Nfkbia/Xbp1/Pkia/Pde2a/Edar/Pttg1ip/F2r/Vhl/Tlr2/Rbpms/Mbtps1/Mapk14/Prkcq/Ipo4/Ipo13/Tek/Tlr4/Jun/Cdh1/Angpt1/Smad3/Pml/Igf1	26
764	cl3	GO:0044744	protein targeting to nucleus	26/1064	261/23276	0.000172909	0.00842049	0.00647602	Arntl/Txnip/Fzd1/Nfkbia/Xbp1/Pkia/Pde2a/Edar/Pttg1ip/F2r/Vhl/Tlr2/Rbpms/Mbtps1/Mapk14/Prkcq/Ipo4/Ipo13/Tek/Tlr4/Jun/Cdh1/Angpt1/Smad3/Pml/Igf1	26
765	cl3	GO:1902593	single-organism nuclear import	26/1064	261/23276	0.000172909	0.00842049	0.00647602	Arntl/Txnip/Fzd1/Nfkbia/Xbp1/Pkia/Pde2a/Edar/Pttg1ip/F2r/Vhl/Tlr2/Rbpms/Mbtps1/Mapk14/Prkcq/Ipo4/Ipo13/Tek/Tlr4/Jun/Cdh1/Angpt1/Smad3/Pml/Igf1	26
766	cl3	GO:1901136	carbohydrate derivative catabolic process	15/1064	112/23276	0.000177828	0.00856793	0.00658941	Gpc1/Apobec1/Ngly1/Nudt16/Pde4d/Pde1b/Pde2a/Naga/Neu3/Gba2/Hexa/Ctbs/Pglyrp2/Upp1/Pde9a	15
767	cl3	GO:0051170	nuclear import	26/1064	262/23276	0.000183811	0.00870759	0.00669682	Arntl/Txnip/Fzd1/Nfkbia/Xbp1/Pkia/Pde2a/Edar/Pttg1ip/F2r/Vhl/Tlr2/Rbpms/Mbtps1/Mapk14/Prkcq/Ipo4/Ipo13/Tek/Tlr4/Jun/Cdh1/Angpt1/Smad3/Pml/Igf1	26
768	cl3	GO:0010827	regulation of glucose transport	12/1064	77/23276	0.000184572	0.00870759	0.00669682	Lmbrd1/Trib3/Nfe2l2/Tert/Clip3/Mapk14/Fam132a/C3/Pea15a/Ak1/Igf1/Erbb3	12
769	cl3	GO:0072507	divalent inorganic cation homeostasis	35/1064	400/23276	0.000197149	0.00912085	0.00701465	Gja1/Ccr8/Grina/Xk/Gata2/Lhcgr/Pde4d/Tnfsf11/Tgm2/F2r/Cd19/Itgb1/Apoe/Slc30a5/Pygm/Itgav/Camk2d/Npsr1/Ms4a2/Vdr/Psen2/Trpc6/Asph/Slc30a6/Slc39a13/Atp1b1/Fam20a/Ric3/Prkg1/App/Ccl2/Inpp4b/Pml/Fkbp1a/Snca	35
770	cl3	GO:0042116	macrophage activation	10/1064	56/23276	0.000199957	0.00912085	0.00701465	Cd200/Tlr2/Clu/Cx3cl1/Ticam1/Tlr4/Nr1h3/Jun/Snca/Rora	10
771	cl3	GO:0001774	microglial cell activation	6/1064	20/23276	0.000200621	0.00912085	0.00701465	Tlr2/Clu/Cx3cl1/Tlr4/Jun/Snca	6
772	cl3	GO:0046164	alcohol catabolic process	9/1064	46/23276	0.000201388	0.00912085	0.00701465	Ldlr/Pnpla8/Apoe/Mtmr7/Inpp1/Hsd3b7/Smpdl3a/Synj1/Inpp4b	9
773	cl3	GO:0009636	response to toxic substance	18/1064	152/23276	0.000207825	0.0092333	0.00710113	Gsr/Ephx1/Slc18a2/Gpx3/Pon3/Nfe2l2/Trpm6/Hid1/Gstt1/Apoe/Pon2/Id1/Mgst3/Gch1/Abtb2/Atp7a/Prdx6/Nupr1	18
774	cl3	GO:0032620	interleukin-17 production	7/1064	28/23276	0.000207948	0.0092333	0.00710113	Tlr2/Rftn1/Rorc/Prkcq/Tnfsf4/Tlr4/Prnp	7
775	cl3	GO:0045765	regulation of angiogenesis	23/1064	221/23276	0.00021232	0.00933588	0.00718003	Gata2/Vegfc/Hspb1/Col4a2/Tie1/Nfe2l2/Btg1/Itga5/Id1/Rras/Wars/C3/Ctsh/Tgfbr2/Ramp2/Cx3cl1/Pf4/Tek/Rgcc/Ccl2/Pml/Eng/Gpr4	23
776	cl3	GO:0050865	regulation of cell activation	40/1064	482/23276	0.000219139	0.00946388	0.00727847	Cnr1/Igll1/Cyp26b1/Gata2/Cd200/Tnfsf11/Mpl/Slamf1/Xbp1/Cd74/Tspan32/Il27ra/Sfrp1/Il1rl2/Cd81/Apoe/Serpine2/Ms4a2/Zbtb16/Cd274/Tgfbr2/Id2/Rorc/Prkcq/Bst1/Pglyrp2/Selp/Tnfsf4/Prkg1/Ticam1/Snx4/Tlr4/Nr1h3/Ccl2/H2-Aa/Prnp/Snca/Rora/Igf1/Adora2a	40
777	cl3	GO:0031952	regulation of protein autophosphorylation	8/1064	37/23276	0.00021941	0.00946388	0.00727847	Pdgfd/Vegfc/Pdgfc/Gfra2/Tom1l1/Jun/Eng/Impact	8
778	cl3	GO:0001819	positive regulation of cytokine production	32/1064	357/23276	0.000236898	0.0101199	0.00778299	Slamf1/Hspb1/Xbp1/Cd74/Il27ra/Casp4/F2r/Ifih1/Tlr2/Il1rl2/Ltb/Cd274/Mapk14/C3/Clu/Mapk13/Prkcq/Cx3cl1/Tnfsf4/Pf4/Tek/Rgcc/Plcb1/Ticam1/Tlr4/Rnf135/Prg2/Ccl2/Zbtb20/Sec14l1/Smad3/Rora	32
779	cl3	GO:0010828	positive regulation of glucose transport	9/1064	47/23276	0.000239088	0.0101199	0.00778299	Nfe2l2/Tert/Clip3/Mapk14/Fam132a/C3/Ak1/Igf1/Erbb3	9
780	cl3	GO:1903706	regulation of hemopoiesis	31/1064	342/23276	0.000242105	0.0101527	0.00780824	Gpr68/Cyp26b1/Fgfr3/Gata2/Tmem176a/Tnfsf11/Meis1/Nfkbia/Xbp1/Cd74/Nfe2l2/Sfrp1/Inhba/Il1rl2/Car2/Zbtb16/Mapk14/Atg7/Tgfbr2/Id2/Rorc/Cul4a/Pglyrp2/Tnfsf4/Pf4/Prdm16/Jun/Acvr2a/Inpp4b/H2-Aa/Tmem176b	31
781	cl3	GO:1903532	positive regulation of secretion by cell	34/1064	389/23276	0.000246632	0.0101837	0.00783206	Gja1/Gpr68/Gata2/Vegfc/Tnfsf11/Slamf1/Xbp1/Rab27b/Casp4/F2r/Cadps2/Tlr2/Apbb1/Ms4a2/Cd274/Mapk14/Vps4b/Fam132a/Atg7/Wls/Aacs/Prkcq/Tnfsf4/Tek/Rgcc/Tfr2/Plcb1/Gabbr1/Stxbp1/Snx4/Acvr2a/Snca/Igf1/Adora2a	34
782	cl3	GO:0019395	fatty acid oxidation	13/1064	91/23276	0.000247341	0.0101837	0.00783206	Cnr1/Ppargc1a/Hacl1/Ehhadh/Mapk14/Acad10/Lonp2/Bdh2/Acox1/Por/Decr1/Cyp4v3/Mettl20	13
783	cl3	GO:0009150	purine ribonucleotide metabolic process	35/1064	406/23276	0.000261462	0.0104838	0.0080629	Npr2/Nudt16/Lhcgr/Pde4d/Gnai3/P2ry13/Prps1/Pde1b/Pde2a/Gucy1a3/Ppargc1a/Papss2/Sdhaf2/Apoe/Ampd3/Pfkp/Timp2/Ece1/Ramp2/Atp7a/Atp1b1/Ampd2/Pf4/Gabbr1/Ldha/Vipr2/Pde9a/Slc25a25/Aldoc/Atp6v1a/Ak1/Snca/Rora/Igf1/Adora2a	35
784	cl3	GO:0045732	positive regulation of protein catabolic process	20/1064	182/23276	0.000262289	0.0104838	0.0080629	Gja1/Ptk2/Rnf217/Rnf14/Trib3/Xbp1/Sgta/Pttg1ip/Cd81/Apoe/Foxo1/Atg4b/Psen2/Atg7/Clu/Taf1/Snx33/Cul4a/Tnfrsf1b/Rnf125	20
785	cl3	GO:0051272	positive regulation of cellular component movement	37/1064	438/23276	0.000263615	0.0104838	0.0080629	Ptk2/Fam110c/Pdgfd/Vegfc/Itga2b/Hspb1/Cd74/Nfe2l2/Egr1/Itga5/F2r/Nsmf/Tlr2/Tert/Itgb1/Pdgfc/Icam1/Itgav/Camk2d/Acvr1/Cd274/Ctsh/Tgfbr2/Cx3cl1/Selp/Tnfsf4/Bmpr2/Pf4/Tek/Cdh13/Mylk/Bcas3/Jun/Ccl2/Angpt1/Smad3/Igf1	37
786	cl3	GO:0032922	circadian regulation of gene expression	10/1064	58/23276	0.000269787	0.0104838	0.0080629	Arntl/Bhlhe40/Clock/Maged1/Ncoa2/Ppargc1a/Id2/Rorc/Pml/Rora	10
787	cl3	GO:0032469	endoplasmic reticulum calcium ion homeostasis	6/1064	21/23276	0.000270054	0.0104838	0.0080629	Grina/Tgm2/Camk2d/Psen2/App/Pml	6
788	cl3	GO:0072521	purine-containing compound metabolic process	39/1064	471/23276	0.000273197	0.0104838	0.0080629	Npr2/Nudt16/Lhcgr/Pde4d/Gnai3/P2ry13/Prps1/Pde1b/Pde2a/Gucy1a3/Ppargc1a/Papss2/Sdhaf2/Nt5c3/Apoe/Ampd3/Pfkp/Gda/Timp2/Abcg2/Ece1/Ramp2/Atp7a/Atp1b1/Ampd2/Pf4/Gabbr1/Ldha/Vipr2/Pde9a/Acpp/Slc25a25/Aldoc/Atp6v1a/Ak1/Snca/Rora/Igf1/Adora2a	39
789	cl3	GO:0032388	positive regulation of intracellular transport	30/1064	329/23276	0.000273392	0.0104838	0.0080629	Wdr75/Tbc1d20/Gata2/Lhcgr/Xbp1/Edar/F2r/Cd19/Hnmt/Tlr2/Rbpms/Npsr1/Ms4a2/Mapk14/Rnf31/Asph/Prkcq/Ugcg/Sec16b/Tek/Leprot/Snx4/Tlr4/Bcas3/Synj1/Ccl2/Cdh1/Smad3/Snca/Igf1	30
790	cl3	GO:0001935	endothelial cell proliferation	14/1064	104/23276	0.000273807	0.0104838	0.0080629	Gja1/Fgfr3/Xbp1/Apoe/Cav2/Bmpr2/Prkx/Tek/Rgcc/Cdh13/Jun/Ccl2/Eng/Arg1	14
791	cl3	GO:0044272	sulfur compound biosynthetic process	13/1064	92/23276	0.000276183	0.0104838	0.0080629	Pdk3/Xylt2/Nfe2l2/Papss2/Ext2/Ndst2/Extl2/Acss2/Angpt1/Chst14/Snca/Igf1/Dse	13
792	cl3	GO:0051656	establishment of organelle localization	26/1064	269/23276	0.000278793	0.0104838	0.0080629	Ptk2/Ikbkg/Ndc80/Spo11/Spire1/Map4k2/Rab27b/Copg1/Cplx2/Spry1/Cadps2/Ndel1/Dync1i1/Myo5c/Vps4b/Klhl12/Chmp7/Sec16b/Snap47/Stxbp1/Myh10/Synj1/Rhot1/Snap23/Grn/Snca	26
793	cl3	GO:0006878	cellular copper ion homeostasis	5/1064	14/23276	0.000280094	0.0104838	0.0080629	Aplp2/Atp7a/App/Slc11a2/Prnp	5
794	cl3	GO:0016126	sterol biosynthetic process	9/1064	48/23276	0.000282457	0.0104856	0.00806429	Hmgcs1/Cyb5r3/Apoe/Sc5d/Nsdhl/Fdft1/Lss/Insig1/Por	9
795	cl3	GO:0007611	learning or memory	24/1064	240/23276	0.000285375	0.0105078	0.00808134	Bhlhb9/Lrrn4/Cnr1/Pde1b/Egr1/Itga5/Itgb1/Prkar2b/Apbb1/Uba6/Psen2/Sgk1/Rgs14/Abi2/Chst10/Plcb1/App/Pja2/Synj1/Jun/Slc11a2/Prnp/Ptgs1/Igf1	24
796	cl3	GO:1902106	negative regulation of leukocyte differentiation	12/1064	81/23276	0.000300466	0.0109743	0.00844009	Gpr68/Gata2/Tmem176a/Cd74/Sfrp1/Id2/Cul4a/Pglyrp2/Tnfsf4/Prdm16/Inpp4b/Tmem176b	12
797	cl3	GO:0034440	lipid oxidation	13/1064	93/23276	0.000307849	0.0111316	0.00856104	Cnr1/Ppargc1a/Hacl1/Ehhadh/Mapk14/Acad10/Lonp2/Bdh2/Acox1/Por/Decr1/Cyp4v3/Mettl20	13
798	cl3	GO:0002764	immune response-regulating signaling pathway	25/1064	256/23276	0.000309688	0.0111316	0.00856104	Igll1/Wdfy1/Tnip3/Prkch/Nfkbia/Birc3/Cd19/Ifih1/Tlr2/Rftn1/Itk/Ms4a2/Lcp2/Psen2/Rps6ka3/Ctsh/Rnf31/Pglyrp2/Cd79a/Ticam1/Tlr4/Nr1h3/Sec14l1/Prnp/Irak3	25
799	cl3	GO:0019216	regulation of lipid metabolic process	27/1064	286/23276	0.000313538	0.0111412	0.00856848	Ldlr/Cnr1/Pdk3/Idh1/Fgfr3/Lhcgr/Trib3/Bcl11b/Ppargc1a/Cd81/Apoe/Vdr/Atg7/C3/Id2/Rorc/Lonp2/Insig1/Tek/Por/Prkg1/Nr1h3/Rbl2/Mettl20/Snca/Rora/Igf1	27
800	cl3	GO:0019693	ribose phosphate metabolic process	36/1064	426/23276	0.000314877	0.0111412	0.00856848	Npr2/Nudt16/Lhcgr/Pde4d/Gnai3/P2ry13/Prps1/Pde1b/Pde2a/Gucy1a3/Ppargc1a/Papss2/Pygl/Sdhaf2/Apoe/Ampd3/Pfkp/Timp2/Ece1/Ramp2/Atp7a/Atp1b1/Ampd2/Pf4/Gabbr1/Ldha/Vipr2/Pde9a/Slc25a25/Aldoc/Atp6v1a/Ak1/Snca/Rora/Igf1/Adora2a	36
801	cl3	GO:0042176	regulation of protein catabolic process	30/1064	332/23276	0.00031907	0.0112021	0.00861527	Usp14/Gja1/Arntl/Ptk2/Rnf217/Rnf14/Trib3/Xbp1/Sgta/Pttg1ip/Cd81/Apoe/Serpine2/Foxo1/Samd9l/Atg4b/Psen2/Atg7/Clu/Timp2/Taf1/Snx33/Cul4a/Yod1/Tnfrsf1b/Trim39/Smad3/Pml/Irak3/Rnf125	30
802	cl3	GO:0072503	cellular divalent inorganic cation homeostasis	33/1064	379/23276	0.000323575	0.0112452	0.00864842	Gja1/Ccr8/Grina/Xk/Gata2/Lhcgr/Pde4d/Tgm2/F2r/Cd19/Itgb1/Apoe/Slc30a5/Pygm/Itgav/Camk2d/Npsr1/Ms4a2/Vdr/Psen2/Trpc6/Asph/Slc30a6/Slc39a13/Atp1b1/Ric3/Prkg1/App/Ccl2/Inpp4b/Pml/Fkbp1a/Snca	33
803	cl3	GO:0045444	fat cell differentiation	21/1064	199/23276	0.000325263	0.0112452	0.00864842	Arntl/Sh3pxd2b/Gata2/Creb5/Trib3/Xbp1/Sfrp1/Mecom/Foxo1/Zbtb16/Mapk14/Id2/Rorc/Insig1/Runx1t1/Plcb1/Itga6/Prdm16/Smad3/Rora/Igf1	21
804	cl3	GO:0051092	positive regulation of NF-kappaB transcription factor activity	14/1064	106/23276	0.000334542	0.0114563	0.00881076	Clock/Ikbkg/Tnfsf11/Prkch/Trim62/Trappc9/Tlr2/Icam1/Clu/Rnf31/Prkcq/Ticam1/Tlr4/Irak3	14
805	cl3	GO:1903036	positive regulation of response to wounding	18/1064	158/23276	0.000336428	0.0114563	0.00881076	Cnr1/Clock/Tnfsf11/Tgm2/Nfe2l2/Pde2a/F2r/Tlr2/Ndel1/Scarf1/C3/Cx3cl1/Selp/Tnfsf4/Mylk/Snx4/Tlr4/Ccl2	18
806	cl3	GO:0098581	detection of external biotic stimulus	6/1064	22/23276	0.000357039	0.0120674	0.00928077	Tlr2/Itgav/Pglyrp2/Naip5/Naip6/Tlr4	6
807	cl3	GO:0045088	regulation of innate immune response	21/1064	201/23276	0.000372378	0.0124207	0.00955253	Wdfy1/Tnip3/Nfkbia/Cd74/Serpinb9/Zbp1/Birc3/Ifih1/Tlr2/Trafd1/Rftn1/Rps6ka3/Klrb1b/Klrb1c/Pglyrp2/Ticam1/Tlr4/Rnf135/Nr1h3/Sec14l1/Irak3	21
808	cl3	GO:0009259	ribonucleotide metabolic process	35/1064	414/23276	0.000376137	0.0124207	0.00955253	Npr2/Nudt16/Lhcgr/Pde4d/Gnai3/P2ry13/Prps1/Pde1b/Pde2a/Gucy1a3/Ppargc1a/Papss2/Sdhaf2/Apoe/Ampd3/Pfkp/Timp2/Ece1/Ramp2/Atp7a/Atp1b1/Ampd2/Pf4/Gabbr1/Ldha/Vipr2/Pde9a/Slc25a25/Aldoc/Atp6v1a/Ak1/Snca/Rora/Igf1/Adora2a	35
809	cl3	GO:0008643	carbohydrate transport	17/1064	146/23276	0.000376651	0.0124207	0.00955253	Slc35a4/Lmbrd1/Slc35b4/Trib3/Nfe2l2/Tert/Clip3/Mapk14/Fam132a/C3/Slc37a3/Pea15a/Slc2a1/Slc2a3/Ak1/Igf1/Erbb3	17
810	cl3	GO:0034341	response to interferon-gamma	12/1064	83/23276	0.000378464	0.0124207	0.00955253	Gbp7/Tgtp1/Gbp2/Gch1/Cx3cl1/Ifitm3/Mefv/Irgm2/Ccl2/H2-Q7/H2-Aa/Snca	12
811	cl3	GO:0044282	small molecule catabolic process	24/1064	245/23276	0.000386723	0.0126005	0.00969077	Ldlr/Cnr1/Cyp26b1/Pnpla8/Csad/Pon3/Apoe/Mtmr7/Hacl1/Ehhadh/Acad10/Lonp2/Inpp1/Hsd3b7/Smpdl3a/Prodh/Bdh2/Acox1/Ldha/Decr1/Synj1/Inpp4b/Mettl20/Arg1	24
812	cl3	GO:0051640	organelle localization	33/1064	383/23276	0.000390309	0.0126265	0.00971076	Ptk2/Ikbkg/Gata2/Ndc80/Mlph/Spo11/Spire1/Map4k2/Ccdc141/Rab27b/Copg1/Cplx2/Spry1/Cadps2/Ndel1/Dync1i1/Myo5c/Hook3/Ms4a2/Vps4b/Klhl12/Chmp7/Sec16b/Snap47/Stxbp1/Snx4/Myh10/Synj1/Rhot1/Snap23/Grn/Snca/Stx7	33
813	cl3	GO:0055070	copper ion homeostasis	5/1064	15/23276	0.000404369	0.0127975	0.00984231	Aplp2/Atp7a/App/Slc11a2/Prnp	5
814	cl3	GO:0050848	regulation of calcium-mediated signaling	11/1064	72/23276	0.000404566	0.0127975	0.00984231	Sla2/Lhcgr/Pde4d/Nfat5/Lmcd1/Asph/Cdh13/Prnp/Fkbp1a/Igf1/Erbb3	11
815	cl3	GO:0002221	pattern recognition receptor signaling pathway	14/1064	108/23276	0.00040645	0.0127975	0.00984231	Wdfy1/Tnip3/Nfkbia/Birc3/Ifih1/Tlr2/Rftn1/Rps6ka3/Pglyrp2/Ticam1/Tlr4/Nr1h3/Sec14l1/Irak3	14
816	cl3	GO:0040017	positive regulation of locomotion	37/1064	448/23276	0.000406899	0.0127975	0.00984231	Ptk2/Fam110c/Pdgfd/Vegfc/Itga2b/Hspb1/Cd74/Nfe2l2/Egr1/Itga5/F2r/Nsmf/Tlr2/Tert/Itgb1/Pdgfc/Icam1/Itgav/Camk2d/Acvr1/Cd274/Ctsh/Tgfbr2/Cx3cl1/Selp/Tnfsf4/Bmpr2/Pf4/Tek/Cdh13/Mylk/Bcas3/Jun/Ccl2/Angpt1/Smad3/Igf1	37
817	cl3	GO:0008277	regulation of G-protein coupled receptor protein signaling pathway	13/1064	96/23276	0.000422045	0.0131823	0.0101383	Usp20/Itgb1/Cav2/C3/Mgll/Ece1/Ramp2/Rgs14/Camk2b/Gprasp1/Plcb1/Acpp/Snca	13
818	cl3	GO:0043122	regulation of I-kappaB kinase/NF-kappaB signaling	20/1064	189/23276	0.000430696	0.0133604	0.0102752	Gja1/Ikbkg/Tnip3/Tnfrsf19/Tnfsf11/Tgm2/Nfkbia/Hspb1/Trim62/Edar/Tlr2/Rnf31/Prkcq/Ticam1/Mib2/Tlr4/Tfg/Angpt1/Fkbp1a/Rora	20
819	cl3	GO:0051048	negative regulation of secretion	22/1064	218/23276	0.000442742	0.0136088	0.0104662	Cnr1/Slamf1/Cd74/F2r/Sfrp1/Rab11fip3/Npsr1/Neo1/Vps4b/Cx3cl1/Anxa5/Tnfsf4/Rgcc/Prkg1/Gabbr1/Tnfrsf9/Nr1h3/Angpt1/Pml/Snca/Ptgs1/Erbb3	22
820	cl3	GO:0016049	cell growth	39/1064	483/23276	0.0004493	0.0136088	0.0104662	Gja1/Ptk2/Sgms1/Atp6v0e2/Socs2/Xbp1/Sfrp1/Inhba/Cd81/Itgb1/Smarca2/Ndel1/Apoe/Apbb1/Serpine2/Itgav/Camk2d/Kazald1/Tgfbr2/Mgll/Sgk1/Fhl1/Hsd3b7/Ulk1/Pdlim5/Bmpr2/Nupr1/Osgin1/Prkg1/Prmt2/Cttn/App/Cdkl5/Plxnc1/Smad3/Pml/Plxna1/Igf1/Impact	39
821	cl3	GO:0010959	regulation of metal ion transport	30/1064	339/23276	0.000452912	0.0136088	0.0104662	Gja1/Lhcgr/Pde4d/F2r/Cd63/Cd19/Icam1/Serpine2/Camk2d/Npsr1/Ms4a2/Akap7/Vdr/P2rx1/Trpc6/Asph/Sgk1/Fhl1/Atp1b1/Cacnb2/Plcb1/Mylk/Prkg1/Plcb4/Prnp/Pml/Fkbp1a/Snca/Igf1/Adora2a	30
822	cl3	GO:0045600	positive regulation of fat cell differentiation	9/1064	51/23276	0.000453221	0.0136088	0.0104662	Sh3pxd2b/Xbp1/Sfrp1/Mecom/Zbtb16/Mapk14/Id2/Prdm16/Igf1	9
823	cl3	GO:0006672	ceramide metabolic process	11/1064	73/23276	0.000456971	0.0136088	0.0104662	Cers4/Neu3/Gba2/P2rx1/Hexa/Acer2/Ugcg/St6galnac3/Cerk/Cers5/Smpd2	11
824	cl3	GO:0044764	multi-organism cellular process	24/1064	248/23276	0.000461643	0.0136088	0.0104662	Tbc1d20/Trim62/Atg16l1/Zbp1/Ifih1/Apoe/Icam1/Itgav/Vps4b/Cav2/Atg7/Ctsb/Cul4a/Ifitm1/Ifitm3/F11r/Atg16l2/Mx2/Eps15/Isg20/Jun/Sec14l1/Smad3/Pml	24
825	cl3	GO:0030166	proteoglycan biosynthetic process	8/1064	41/23276	0.000461827	0.0136088	0.0104662	Xylt2/Ext2/Ndst2/Man1c1/Extl2/Chst14/Igf1/Dse	8
826	cl3	GO:0044262	cellular carbohydrate metabolic process	25/1064	263/23276	0.000464275	0.0136088	0.0104662	Pdk3/Idh1/Slc35b4/Lhcgr/Ncoa2/Ppargc1a/Pygl/Mtmr7/Pygm/Ext2/Foxo1/Fam132a/Rorc/Inpp1/Stbd1/Gaa/Acer2/Prkg1/Synj1/Inpp4b/Epm2aip1/Slc5a3/Snca/Rora/Igf1	25
827	cl3	GO:0055074	calcium ion homeostasis	32/1064	371/23276	0.000466029	0.0136088	0.0104662	Gja1/Ccr8/Grina/Xk/Gata2/Lhcgr/Pde4d/Tnfsf11/Tgm2/F2r/Cd19/Itgb1/Apoe/Pygm/Itgav/Camk2d/Npsr1/Ms4a2/Vdr/Psen2/Trpc6/Asph/Atp1b1/Fam20a/Ric3/Prkg1/App/Ccl2/Inpp4b/Pml/Fkbp1a/Snca	32
828	cl3	GO:0006163	purine nucleotide metabolic process	35/1064	419/23276	0.00046875	0.0136088	0.0104662	Npr2/Nudt16/Lhcgr/Pde4d/Gnai3/P2ry13/Prps1/Pde1b/Pde2a/Gucy1a3/Ppargc1a/Papss2/Sdhaf2/Apoe/Ampd3/Pfkp/Timp2/Ece1/Ramp2/Atp7a/Atp1b1/Ampd2/Pf4/Gabbr1/Ldha/Vipr2/Pde9a/Slc25a25/Aldoc/Atp6v1a/Ak1/Snca/Rora/Igf1/Adora2a	35
829	cl3	GO:0034329	cell junction assembly	17/1064	149/23276	0.000477993	0.0137887	0.0106046	Gja1/Ptk2/Marveld2/Prkch/Ctnna1/Itga5/Pkp2/Itgb1/Itgav/Ramp2/Tek/Cttn/Bcas3/Cdh1/Cd9/Plec/Smad3	17
830	cl3	GO:0016358	dendrite development	23/1064	234/23276	0.00048294	0.0138432	0.0106465	Bhlhb9/Lzts1/Gorasp1/Nsmf/Itgb1/Apoe/Id1/Uba6/Ankrd27/Scarf1/Farp1/Trpc6/Sgk1/Pdlim5/Abi2/Sdc2/Atp7a/Camk2b/Prkg1/App/Cdkl5/Grn/Slc11a2	23
831	cl3	GO:1902105	regulation of leukocyte differentiation	24/1064	249/23276	0.000489295	0.0139372	0.0107188	Gpr68/Cyp26b1/Fgfr3/Gata2/Tmem176a/Tnfsf11/Xbp1/Cd74/Sfrp1/Il1rl2/Car2/Zbtb16/Tgfbr2/Id2/Rorc/Cul4a/Pglyrp2/Tnfsf4/Pf4/Prdm16/Jun/Inpp4b/H2-Aa/Tmem176b	24
832	cl3	GO:0048813	dendrite morphogenesis	16/1064	136/23276	0.000492963	0.0139539	0.0107317	Bhlhb9/Lzts1/Gorasp1/Nsmf/Itgb1/Id1/Ankrd27/Farp1/Trpc6/Sgk1/Pdlim5/Sdc2/Atp7a/Camk2b/Cdkl5/Slc11a2	16
833	cl3	GO:0002253	activation of immune response	27/1064	295/23276	0.000509871	0.0143429	0.0110308	Cd55/Igll1/Wdfy1/Tnip3/Prkch/Nfkbia/Birc3/Cd19/Ifih1/Tlr2/Rftn1/Itk/Lcp2/Psen2/Rps6ka3/C3/Rnf31/Pglyrp2/Cd79a/C1rl/Rgcc/Ticam1/Tlr4/Nr1h3/Sec14l1/Prnp/Irak3	27
834	cl3	GO:0060627	regulation of vesicle-mediated transport	34/1064	405/23276	0.000513239	0.0143485	0.0110351	Ptk2/Tbc1d20/Gata2/Pacsin2/Slamf1/Tbc1d4/Rab27b/Cd63/Cadps2/Prom2/Itgb1/Itgav/Ankrd27/Ms4a2/Clip3/Vps4b/Atg7/C3/Snx33/Insig1/Dock2/Lyplal1/Tfr2/Cdh13/Plcb1/Stxbp1/Snx4/Synj1/Nr1h3/Sirpa/Ccl2/Snap23/Angpt1/Snca	34
835	cl3	GO:0010769	regulation of cell morphogenesis involved in differentiation	30/1064	342/23276	0.000524037	0.0145573	0.0111957	Bhlhb9/Ptk2/Xk/Lzts1/Gorasp1/Trim62/Sfrp1/Nsmf/Sdhaf2/Vasn/Ndel1/Apoe/Id1/Ankrd27/Trpc6/Tgfbr2/Mgll/Sgk1/Ulk1/Pdlim5/Sdc2/Bmpr2/Camk2b/Rgcc/Cttn/Cdkl5/Ssh3/Plxnc1/Smad3/Plxna1	30
836	cl3	GO:0050818	regulation of coagulation	12/1064	86/23276	0.000527136	0.0145573	0.0111957	Nfe2l2/F2r/Apoe/Serpine2/Psen2/Thbd/Prkcq/Anxa5/Selp/Prkg1/Tlr4/Procr	12
837	cl3	GO:0002758	innate immune response-activating signal transduction	14/1064	111/23276	0.000538844	0.0147904	0.011375	Wdfy1/Tnip3/Nfkbia/Birc3/Ifih1/Tlr2/Rftn1/Rps6ka3/Pglyrp2/Ticam1/Tlr4/Nr1h3/Sec14l1/Irak3	14
838	cl3	GO:0032844	regulation of homeostatic process	37/1064	455/23276	0.000544894	0.0148664	0.0114334	Gja1/Ldlr/Cnr1/Gpr68/Gata2/Lhcgr/Pde4d/Tnfsf11/Tsc22d3/Cd74/F2r/Ppargc1a/Inhba/Cd19/Car2/Slc30a5/Itgav/Camk2d/Npsr1/Ms4a2/Mapk14/Fam132a/Atg7/Asph/Id2/Fhl1/Prkcq/Slc30a6/Tnfsf4/Acox1/Nr1h3/Acvr2a/Pml/Fkbp1a/Snca/Rora/Adora2a	37
839	cl3	GO:0009306	protein secretion	38/1064	472/23276	0.000558724	0.0150623	0.0115841	Gja1/Arntl/Cnr1/Clock/Gpr68/Vegfc/Slamf1/Slc18a2/Xbp1/Casp4/F2r/Sfrp1/Rab11fip3/Tlr2/Apbb1/Ms4a2/Lcp2/Ica1/Cd274/Neo1/Mapk14/Fam132a/Atg7/Wls/Aacs/Prkcq/Cx3cl1/Anxa5/Tnfsf4/Tek/Rgcc/Tnfrsf9/Tlr4/Nr1h3/Angpt1/Pml/Igf1/Adora2a	38
840	cl3	GO:0044708	single-organism behavior	38/1064	472/23276	0.000558724	0.0150623	0.0115841	Bhlhb9/Gja1/Lrrn4/Cnr1/Chl1/Ncoa2/Pde1b/Egr1/Itga5/Pbx3/Chrnb1/Itgb1/Prkar2b/Apbb1/Uba6/Serpine2/Psen2/Hexa/Atg7/Id2/Sgk1/Clcn3/Rgs14/Abi2/Usp46/Chst10/Plcb1/App/Pja2/Synj1/Jun/Slc11a2/Prnp/Ubr3/Snca/Ptgs1/Igf1/Adora2a	38
841	cl3	GO:0018212	peptidyl-tyrosine modification	27/1064	297/23276	0.000565922	0.015166	0.0116639	Ptk2/Pdgfd/Fgfr3/Vegfc/Il22ra2/Cd74/Itga5/F2r/Sfrp1/Tpst2/Cd81/Itgb1/Ghr/Pdgfc/Icam1/Itk/Psen2/Aplp2/Cav2/Abi2/Tek/Prmt2/Tlr4/App/Angpt1/Igf1/Erbb3	27
842	cl3	GO:0045785	positive regulation of cell adhesion	30/1064	344/23276	0.000576757	0.0153655	0.0118173	Ptk2/Vegfc/Tnfsf11/Tgm2/Slamf1/Emilin1/Xbp1/Cd74/Itga5/Cd63/Il1rl2/Itgb1/Itgav/Zbtb16/Cd274/Tgfbr2/Prkcq/Cx3cl1/Selp/Tnfsf4/Tek/Cdh13/Itga6/Dusp26/Ccl2/Cyth3/Angpt1/H2-Aa/Smad3/Igf1	30
843	cl3	GO:0048814	regulation of dendrite morphogenesis	12/1064	87/23276	0.000586486	0.015501	0.0119215	Bhlhb9/Lzts1/Gorasp1/Nsmf/Id1/Ankrd27/Trpc6/Sgk1/Pdlim5/Sdc2/Camk2b/Cdkl5	12
844	cl3	GO:0048660	regulation of smooth muscle cell proliferation	15/1064	125/23276	0.000592122	0.015501	0.0119215	Ptk2/Pdgfd/Tgm2/Egr1/Ppargc1a/Tert/Camk2d/Tgfbr2/Id2/Ndrg2/Cx3cl1/Cdh13/Jun/Vipr2/Igf1	15
845	cl3	GO:0009595	detection of biotic stimulus	6/1064	24/23276	0.000595532	0.015501	0.0119215	Tlr2/Itgav/Pglyrp2/Naip5/Naip6/Tlr4	6
846	cl3	GO:0070233	negative regulation of T cell apoptotic process	6/1064	24/23276	0.000595532	0.015501	0.0119215	Tsc22d3/Serpinb9/Vhl/Rorc/Prkcq/Tnfsf4	6
847	cl3	GO:0098869	cellular oxidant detoxification	9/1064	53/23276	0.000608404	0.015606	0.0120022	Gsr/Gpx3/Nfe2l2/Gstt1/Apoe/Mgst3/Gch1/Atp7a/Prdx6	9
848	cl3	GO:0070374	positive regulation of ERK1 and ERK2 cascade	18/1064	166/23276	0.000611675	0.015606	0.0120022	Pdgfd/Fgfr3/Tnfsf11/Slamf1/Cd74/F2r/Tlr2/Pdgfc/Icam1/Camk2d/Npsr1/C3/Cx3cl1/Tek/Tlr4/Jun/Ccl2/Angpt1	18
849	cl3	GO:0007265	Ras protein signal transduction	25/1064	268/23276	0.000612691	0.015606	0.0120022	Arhgef28/Arhgef5/F2r/Spry1/Itgb1/Apoe/Rhoj/Arhgef6/Camk2d/Obscn/Farp1/Timp2/Itsn1/Ulk1/Dock2/Abi2/Nckap1/Psd3/Cdh13/Ctnnal1/Crk/Cyth3/Cdc42ep4/Fgd5/Igf1	25
850	cl3	GO:0035239	tube morphogenesis	33/1064	393/23276	0.000613352	0.015606	0.0120022	Gja1/Maged1/Fzd1/Fgfr3/Tgm2/Slc12a2/Col4a1/Edar/Sfrp1/Spry1/Mycn/Acvr1/Rdh10/Vdr/Ctsh/Tgfbr2/Pbx1/Id2/Tead2/Ptk7/Nckap1/Cecr2/Prkx/Tek/Prkacb/Clic4/Bcas3/Cdh1/Angpt1/Smad3/Pml/Eng/Igf1	33
851	cl3	GO:1903364	positive regulation of cellular protein catabolic process	14/1064	113/23276	0.000646119	0.0162484	0.0124963	Ptk2/Rnf217/Rnf14/Trib3/Xbp1/Sgta/Pttg1ip/Cd81/Apoe/Psen2/Atg7/Clu/Taf1/Rnf125	14
852	cl3	GO:0043297	apical junction assembly	8/1064	43/23276	0.000646483	0.0162484	0.0124963	Gja1/Marveld2/Prkch/Ctnna1/Pkp2/Itgb1/Ramp2/Cdh1	8
853	cl3	GO:0051701	interaction with host	12/1064	88/23276	0.000651343	0.0162484	0.0124963	Trim62/Gucy1a3/Serpinb9/Tlr2/Itgav/Cav2/Atg7/Ctsb/Ifitm1/Ifitm3/Eps15/Smad3	12
854	cl3	GO:0072330	monocarboxylic acid biosynthetic process	19/1064	181/23276	0.000654265	0.0162484	0.0124963	Tbxas1/Pnpla8/Trib3/Cd74/Elovl7/Sc5d/Aldh1a1/Rdh10/Mgll/Insig1/Ldhb/Alox5/Ldha/Nr1h3/Acss2/Fads1/Chst14/Ptgs1/Dse	19
855	cl3	GO:0006909	phagocytosis	18/1064	167/23276	0.000656939	0.0162484	0.0124963	Ptk2/Rab20/Igll1/Gata2/Tgm2/Slamf1/Rab39/Pear1/Itgav/Xkr8/Atg7/C3/Clcn3/Dock2/Txndc5/Nr1h3/Sirpa/Ccl2	18
856	cl3	GO:0051604	protein maturation	27/1064	300/23276	0.000660125	0.0162484	0.0124963	Cd55/Pcsk7/Ctsl/Afg3l2/F2r/Birc3/Pitrm1/Casp12/Serpine2/Atg4b/Psen2/P2rx1/C3/Ctsh/Asph/Capn2/Lonp2/Ece1/Acer2/Tfr2/Prkacb/Tspan33/Cdh1/Slc11a2/Smad3/Pml/Snca	27
857	cl3	GO:0034504	protein localization to nucleus	30/1064	347/23276	0.000664588	0.0162698	0.0125128	Arntl/Txnip/Fzd1/Nfkbia/Xbp1/Pkia/Pde2a/Edar/Pttg1ip/F2r/Vhl/Tlr2/Rbpms/Tert/Mbtps1/Zbtb16/Mapk14/Cav2/Prkcq/Ipo4/Ipo13/Topors/Tek/Tlr4/Jun/Cdh1/Angpt1/Smad3/Pml/Igf1	30
858	cl3	GO:0007033	vacuole organization	16/1064	140/23276	0.000679797	0.0165527	0.0127303	Rab20/Atg16l1/Rab39/Mbtps1/Acp2/Hook3/Atg4b/Vps4b/Hexa/Atg7/Ulk1/Zkscan4/Tecpr1/Gaa/Stx12/Atg16l2	16
859	cl3	GO:0006029	proteoglycan metabolic process	10/1064	65/23276	0.000693569	0.0167758	0.0129019	Gpc1/Xylt2/Ext2/Ndst2/Man1c1/Extl2/Mamdc2/Chst14/Igf1/Dse	10
860	cl3	GO:0009991	response to extracellular stimulus	30/1064	348/23276	0.000696368	0.0167758	0.0129019	Wdr75/Fstl1/Rab20/Lzts1/Wdfy3/Xbp1/Nfe2l2/Ppargc1a/Suox/Cadps2/Tlr2/Apoe/Foxo1/Atg4b/Vdr/Atg7/Aacs/Ulk1/Slc2a1/Lrp11/Ldha/Cttn/Itga6/Bcas3/Jun/Fads1/Gdf3/Slc25a25/Plec/Impact	30
861	cl3	GO:0015758	glucose transport	14/1064	114/23276	0.000706208	0.0169228	0.013015	Lmbrd1/Trib3/Nfe2l2/Tert/Clip3/Mapk14/Fam132a/C3/Pea15a/Slc2a1/Slc2a3/Ak1/Igf1/Erbb3	14
862	cl3	GO:0045446	endothelial cell differentiation	12/1064	89/23276	0.000722102	0.0172126	0.0132379	Marveld2/Pde2a/Btg1/Vhl/Id1/Icam1/Acvr1/F11r/Bmpr2/Clic4/Mllt4/Eng	12
863	cl3	GO:0006694	steroid biosynthetic process	16/1064	141/23276	0.000734977	0.0173538	0.0133464	Hmgcs1/Lhcgr/Cyb5r3/Ppargc1a/Apoe/Sc5d/Nsdhl/Vdr/Pbx1/Fdft1/Lss/Hsd3b7/Insig1/Por/Prkg1/Igf1	16
864	cl3	GO:0002694	regulation of leukocyte activation	36/1064	446/23276	0.000735686	0.0173538	0.0133464	Cnr1/Igll1/Cyp26b1/Gata2/Cd200/Tnfsf11/Mpl/Slamf1/Xbp1/Cd74/Tspan32/Il27ra/Sfrp1/Il1rl2/Cd81/Ms4a2/Zbtb16/Cd274/Tgfbr2/Id2/Rorc/Prkcq/Bst1/Pglyrp2/Tnfsf4/Ticam1/Snx4/Tlr4/Nr1h3/Ccl2/H2-Aa/Prnp/Snca/Rora/Igf1/Adora2a	36
865	cl3	GO:2001236	regulation of extrinsic apoptotic signaling pathway	17/1064	155/23276	0.000752613	0.0174842	0.0134467	Sgms1/Ctnna1/Sfrp1/Inhba/Tert/Icam1/Itgav/Acvr1/Psen2/Cx3cl1/Pea15a/Tnfsf4/Pf4/Cttn/Itga6/Pml/Igf1	17
866	cl3	GO:0007205	protein kinase C-activating G-protein coupled receptor signaling pathway	6/1064	25/23276	0.000753533	0.0174842	0.0134467	Cish/Dgka/F2r/Ms4a2/Dgke/Adora2a	6
867	cl3	GO:0052548	regulation of endopeptidase activity	25/1064	272/23276	0.000759732	0.0174842	0.0134467	Usp14/Serpinb9/F2r/Birc3/Casp12/Reck/Serpine2/Rps6ka3/P2rx1/Ctsh/Asph/Timp2/Acer2/Wfdc2/Por/Mefv/Serpinb6a/App/Cdh1/Slc11a2/Smad3/Pml/Snca/Igf1/Adora2a	25
868	cl3	GO:0003158	endothelium development	13/1064	102/23276	0.00076039	0.0174842	0.0134467	Marveld2/Pde2a/Btg1/Vhl/Id1/Icam1/Acvr1/F11r/Bmpr2/Clic4/Mllt4/Angpt1/Eng	13
869	cl3	GO:0042787	protein ubiquitination involved in ubiquitin-dependent protein catabolic process	15/1064	128/23276	0.000760518	0.0174842	0.0134467	Ptk2/Rnf217/Rnf14/Uba6/Klhl8/Psen2/Clu/Rnf146/Cul4a/Rnf43/Klhl21/Trim39/Pml/Herc6/Cul2	15
870	cl3	GO:0016082	synaptic vesicle priming	5/1064	17/23276	0.00077197	0.0176578	0.0135803	Cadps2/Snap47/Stxbp1/Synj1/Snap23	5
871	cl3	GO:0072594	establishment of protein localization to organelle	39/1064	497/23276	0.000777134	0.0176866	0.0136024	Wdr75/Arntl/Txnip/Fzd1/Ppp2r2b/Lhcgr/Nfkbia/Atp9b/Xbp1/Pkia/Pde2a/Edar/Pttg1ip/Afg3l2/F2r/Hnmt/Vhl/Tlr2/Pex12/Rbpms/Tert/Mbtps1/Mapk14/Rnf31/Lonp2/Prkcq/Ipo4/Ugcg/Ipo13/Tek/Leprot/Tlr4/Jun/Cdh1/Angpt1/Pacs1/Smad3/Pml/Igf1	39
872	cl3	GO:0014910	regulation of smooth muscle cell migration	10/1064	66/23276	0.000784472	0.0177644	0.0136622	Ptk2/Pdgfd/Nfe2l2/Egr1/Ppargc1a/Tert/Camk2d/Prkg1/Plxna1/Igf1	10
873	cl3	GO:0003018	vascular process in circulatory system	19/1064	184/23276	0.000799628	0.0179283	0.0137883	Gja1/Tbxas1/Ptk2/Pde2a/Gucy1a3/F2r/Apoe/Icam1/P2rx1/Gch1/Ece1/Ramp2/Cx3cl1/Alox5/Bmpr2/Prkg1/Angpt1/Ptgs1/Adora2a	19
874	cl3	GO:0009755	hormone-mediated signaling pathway	19/1064	184/23276	0.000799628	0.0179283	0.0137883	Arntl/Clock/Lancl2/Lhcgr/Rnf14/Ncoa2/Sfrp1/Ghr/Vdr/Nr3c2/Rorc/Heyl/Sgk1/Ipo13/Prmt2/Nr1h3/Nr6a1/Rora/Igf1	19
875	cl3	GO:1901616	organic hydroxy compound catabolic process	9/1064	55/23276	0.000804529	0.0179493	0.0138044	Ldlr/Pnpla8/Apoe/Mtmr7/Inpp1/Hsd3b7/Smpdl3a/Synj1/Inpp4b	9
876	cl3	GO:1903651	positive regulation of cytoplasmic transport	24/1064	258/23276	0.000810799	0.0180005	0.0138438	Wdr75/Tbc1d20/Lhcgr/Xbp1/Edar/F2r/Cd19/Hnmt/Tlr2/Rbpms/Npsr1/Mapk14/Rnf31/Asph/Prkcq/Ugcg/Sec16b/Tek/Leprot/Tlr4/Cdh1/Smad3/Snca/Igf1	24
877	cl3	GO:0051047	positive regulation of secretion	34/1064	416/23276	0.000821579	0.0181509	0.0139595	Gja1/Gpr68/Gata2/Vegfc/Tnfsf11/Slamf1/Xbp1/Rab27b/Casp4/F2r/Cadps2/Tlr2/Apbb1/Ms4a2/Cd274/Mapk14/Vps4b/Fam132a/Atg7/Wls/Aacs/Prkcq/Tnfsf4/Tek/Rgcc/Tfr2/Plcb1/Gabbr1/Stxbp1/Snx4/Acvr2a/Snca/Igf1/Adora2a	34
878	cl3	GO:0008645	hexose transport	14/1064	116/23276	0.000840648	0.018482	0.0142141	Lmbrd1/Trib3/Nfe2l2/Tert/Clip3/Mapk14/Fam132a/C3/Pea15a/Slc2a1/Slc2a3/Ak1/Igf1/Erbb3	14
879	cl3	GO:0061138	morphogenesis of a branching epithelium	21/1064	214/23276	0.000850352	0.018568	0.0142802	Maged1/Tgm2/Slc12a2/Col4a1/Sfrp1/Spry1/Mycn/Acvr1/Rdh10/Vdr/Ctsh/Tgfbr2/Pbx1/Tek/Clic4/Cdh1/Angpt1/Pml/Eng/Plxna1/Igf1	21
880	cl3	GO:0034330	cell junction organization	19/1064	185/23276	0.000853878	0.018568	0.0142802	Gja1/Ptk2/Marveld2/Prkch/Ctnna1/Dsg2/Itga5/Pkp2/Itgb1/Itgav/Ramp2/Tek/Mllt4/Cttn/Bcas3/Cdh1/Cd9/Plec/Smad3	19
881	cl3	GO:1904018	positive regulation of vasculature development	16/1064	143/23276	0.000856856	0.018568	0.0142802	Pdgfd/Gata2/Vegfc/Hspb1/Nfe2l2/Egr1/Btg1/Itga5/Rras/C3/Ctsh/Tgfbr2/Ramp2/Cx3cl1/Tek/Eng	16
882	cl3	GO:0002757	immune response-activating signal transduction	23/1064	244/23276	0.000861662	0.0185738	0.0142847	Igll1/Wdfy1/Tnip3/Prkch/Nfkbia/Birc3/Cd19/Ifih1/Tlr2/Rftn1/Itk/Lcp2/Psen2/Rps6ka3/Rnf31/Pglyrp2/Cd79a/Ticam1/Tlr4/Nr1h3/Sec14l1/Prnp/Irak3	23
883	cl3	GO:0001936	regulation of endothelial cell proliferation	12/1064	91/23276	0.000883001	0.0185738	0.0142847	Gja1/Fgfr3/Apoe/Cav2/Bmpr2/Tek/Rgcc/Cdh13/Jun/Ccl2/Eng/Arg1	12
884	cl3	GO:1904019	epithelial cell apoptotic process	12/1064	91/23276	0.000883001	0.0185738	0.0142847	Xbp1/Krt18/Nfe2l2/Ppargc1a/Icam1/Tgfbr2/Ramp2/Bmpr2/Tek/Rgcc/Angpt1/Igf1	12
885	cl3	GO:0034976	response to endoplasmic reticulum stress	20/1064	200/23276	0.000884211	0.0185738	0.0142847	Usp14/Grina/Ikbkg/Rnf185/Trib3/Xbp1/Nfe2l2/Sgta/Tmx1/Casp4/Casp12/Foxred2/Sel1l/Yod1/Ppp1r15a/Txndc5/Jun/Pml/Erp27/Dnajc10	20
886	cl3	GO:0045123	cellular extravasation	8/1064	45/23276	0.000886482	0.0185738	0.0142847	Pdgfd/Gcnt1/Itgb1/Icam1/Cx3cl1/Selp/Plcb1/Ccl2	8
887	cl3	GO:0072577	endothelial cell apoptotic process	8/1064	45/23276	0.000886482	0.0185738	0.0142847	Xbp1/Nfe2l2/Icam1/Ramp2/Bmpr2/Tek/Rgcc/Angpt1	8
888	cl3	GO:0016485	protein processing	25/1064	275/23276	0.000889315	0.0185738	0.0142847	Cd55/Pcsk7/Ctsl/Afg3l2/F2r/Birc3/Pitrm1/Casp12/Serpine2/Atg4b/Psen2/P2rx1/C3/Ctsh/Asph/Capn2/Lonp2/Ece1/Acer2/Prkacb/Cdh1/Slc11a2/Smad3/Pml/Snca	25
889	cl3	GO:0070830	bicellular tight junction assembly	7/1064	35/23276	0.000893293	0.0185738	0.0142847	Gja1/Marveld2/Prkch/Pkp2/Itgb1/Ramp2/Cdh1	7
890	cl3	GO:0048659	smooth muscle cell proliferation	15/1064	130/23276	0.000894034	0.0185738	0.0142847	Ptk2/Pdgfd/Tgm2/Egr1/Ppargc1a/Tert/Camk2d/Tgfbr2/Id2/Ndrg2/Cx3cl1/Cdh13/Jun/Vipr2/Igf1	15
891	cl3	GO:0051924	regulation of calcium ion transport	21/1064	215/23276	0.000902828	0.0186178	0.0143185	Gja1/Lhcgr/Pde4d/F2r/Cd19/Icam1/Camk2d/Npsr1/Ms4a2/Vdr/P2rx1/Trpc6/Asph/Atp1b1/Cacnb2/Mylk/Pml/Fkbp1a/Snca/Igf1/Adora2a	21
892	cl3	GO:0031667	response to nutrient levels	28/1064	322/23276	0.000904374	0.0186178	0.0143185	Wdr75/Fstl1/Rab20/Lzts1/Wdfy3/Xbp1/Nfe2l2/Ppargc1a/Suox/Cadps2/Tlr2/Apoe/Foxo1/Atg4b/Vdr/Atg7/Aacs/Ulk1/Slc2a1/Lrp11/Cttn/Bcas3/Jun/Fads1/Gdf3/Slc25a25/Plec/Impact	28
893	cl3	GO:1990748	cellular detoxification	9/1064	56/23276	0.000920299	0.0188599	0.0145047	Gsr/Gpx3/Nfe2l2/Gstt1/Apoe/Mgst3/Gch1/Atp7a/Prdx6	9
894	cl3	GO:0046578	regulation of Ras protein signal transduction	18/1064	172/23276	0.000928965	0.0189517	0.0145754	Arhgef28/Arhgef5/F2r/Spry1/Itgb1/Apoe/Arhgef6/Camk2d/Obscn/Farp1/Timp2/Itsn1/Dock2/Psd3/Crk/Cyth3/Fgd5/Igf1	18
895	cl3	GO:0000082	G1/S transition of mitotic cell cycle	17/1064	158/23276	0.000934352	0.0189761	0.0145942	E2f6/Inhba/Tert/Itgb1/Camk2d/Acvr1/Id2/Fhl1/Cul4a/Camk2b/Rgcc/Pole/Plcb1/Prmt2/Plk5/Pml/Ube2e2	17
896	cl3	GO:1904589	regulation of protein import	18/1064	173/23276	0.0009936	0.0198243	0.0152464	Arhgef5/Fzd1/Nfkbia/Xbp1/Pkia/Pde2a/Edar/Tlr2/Rbpms/Mbtps1/Mapk14/Prkcq/Tek/Tlr4/Cdh1/Angpt1/Smad3/Igf1	18
897	cl3	GO:0002218	activation of innate immune response	14/1064	118/23276	0.00099605	0.0198243	0.0152464	Wdfy1/Tnip3/Nfkbia/Birc3/Ifih1/Tlr2/Rftn1/Rps6ka3/Pglyrp2/Ticam1/Tlr4/Nr1h3/Sec14l1/Irak3	14
898	cl3	GO:0015749	monosaccharide transport	14/1064	118/23276	0.00099605	0.0198243	0.0152464	Lmbrd1/Trib3/Nfe2l2/Tert/Clip3/Mapk14/Fam132a/C3/Pea15a/Slc2a1/Slc2a3/Ak1/Igf1/Erbb3	14
899	cl3	GO:0006690	icosanoid metabolic process	13/1064	105/23276	0.00100107	0.0198243	0.0152464	Tbxas1/Pnpla8/Cd74/Cyp2d22/Tlr2/Cyp2j9/Mgll/Alox5/Acox1/Tlr4/Cyp2j6/Fads1/Ptgs1	13
900	cl3	GO:1901568	fatty acid derivative metabolic process	13/1064	105/23276	0.00100107	0.0198243	0.0152464	Tbxas1/Pnpla8/Cd74/Cyp2d22/Tlr2/Cyp2j9/Mgll/Alox5/Acox1/Tlr4/Cyp2j6/Fads1/Ptgs1	13
901	cl3	GO:0006816	calcium ion transport	30/1064	356/23276	0.00100237	0.0198243	0.0152464	Gja1/Lhcgr/Pde4d/Trpm6/F2r/Cd19/Icam1/Itgav/Camk2d/Npsr1/Ms4a2/Vdr/Psen2/P2rx1/Trpc6/Asph/Ramp2/Anxa5/Atp1b1/Camk2b/Cacnb2/Mylk/Orai2/Tmem37/Slc25a25/Pml/Fkbp1a/Snca/Igf1/Adora2a	30
902	cl3	GO:0031958	corticosteroid receptor signaling pathway	5/1064	18/23276	0.0010289	0.0202604	0.0155819	Arntl/Clock/Ncoa2/Nr3c2/Ipo13	5
903	cl3	GO:0010389	regulation of G2/M transition of mitotic cell cycle	9/1064	57/23276	0.00104923	0.0205712	0.0158209	Pkia/Camk2d/Vps4b/Pbx1/Fhl1/Prkcq/Hus1/Hus1b/App	9
904	cl3	GO:0035456	response to interferon-beta	7/1064	36/23276	0.00106569	0.0208039	0.0159998	Iigp1/Tgtp1/Gbp2/Ifit3/Ifitm3/Igtp/Gm4951	7
905	cl3	GO:0016032	viral process	22/1064	233/23276	0.00108009	0.020883	0.0160607	Tbc1d20/Trim62/Atg16l1/Zbp1/Apoe/Icam1/Itgav/Vps4b/Cav2/Atg7/Ctsb/Cul4a/Ifitm1/Ifitm3/F11r/Atg16l2/Mx2/Eps15/Isg20/Jun/Smad3/Pml	22
906	cl3	GO:1901652	response to peptide	25/1064	279/23276	0.00109166	0.020883	0.0160607	Ptk2/Lmbrd1/Socs2/Cish/Serpina3f/Nfkbia/Trib3/Xbp1/Tbc1d4/Egr1/Casp4/Ghr/Foxo1/Ccnd3/Mapk14/Fam132a/Cav2/Sgk1/Prkcq/Anxa5/Eif2b1/Leprot/Plcb1/Epm2aip1/Igf1	25
907	cl3	GO:0006874	cellular calcium ion homeostasis	30/1064	358/23276	0.00109513	0.020883	0.0160607	Gja1/Ccr8/Grina/Xk/Gata2/Lhcgr/Pde4d/Tgm2/F2r/Cd19/Itgb1/Apoe/Pygm/Itgav/Camk2d/Npsr1/Ms4a2/Vdr/Psen2/Trpc6/Asph/Atp1b1/Ric3/Prkg1/App/Ccl2/Inpp4b/Pml/Fkbp1a/Snca	30
908	cl3	GO:0030522	intracellular receptor signaling pathway	19/1064	189/23276	0.00110363	0.020883	0.0160607	Arntl/Clock/Pdk3/Cyp26b1/Rnf14/Ncoa2/Nfkbia/Sfrp1/Ifih1/Vdr/Nr3c2/Heyl/Ipo13/Prmt2/Tlr4/Sec14l1/Pml/Rora/Igf1	19
909	cl3	GO:0031115	negative regulation of microtubule polymerization	4/1064	11/23276	0.00110663	0.020883	0.0160607	Eml2/Clip3/Sgk1/Snca	4
910	cl3	GO:0043116	negative regulation of vascular permeability	4/1064	11/23276	0.00110663	0.020883	0.0160607	Pde2a/Ramp2/Angpt1/Adora2a	4
911	cl3	GO:0043482	cellular pigment accumulation	4/1064	11/23276	0.00110663	0.020883	0.0160607	Cd63/Ap1m1/Rab38/Ankrd27	4
912	cl3	GO:0055098	response to low-density lipoprotein particle	4/1064	11/23276	0.00110663	0.020883	0.0160607	Cd81/Itgb1/Cdh13/Cd9	4
913	cl3	GO:0018108	peptidyl-tyrosine phosphorylation	26/1064	295/23276	0.00111615	0.0209753	0.0161317	Ptk2/Pdgfd/Fgfr3/Vegfc/Il22ra2/Cd74/Itga5/F2r/Sfrp1/Cd81/Itgb1/Ghr/Pdgfc/Icam1/Itk/Psen2/Aplp2/Cav2/Abi2/Tek/Prmt2/Tlr4/App/Angpt1/Igf1/Erbb3	26
914	cl3	GO:0045026	plasma membrane fusion	6/1064	27/23276	0.00116482	0.0217995	0.0167656	Tie1/Tpst2/Snap47/Stxbp1/Snap23/Cd9	6
915	cl3	GO:0009100	glycoprotein metabolic process	26/1064	296/23276	0.0011719	0.0218416	0.0167979	Fut1/Gpc1/Ganab/Ngly1/Xylt2/Gorasp1/Porcn/Gcnt1/Ext2/Ndst2/Stt3a/Fut8/Man1c1/Acer2/Atp7a/B3galnt1/Large/Extl2/St6galnac3/Plcb1/Gyltl1b/Mamdc2/Art4/Chst14/Igf1/Dse	26
916	cl3	GO:0031333	negative regulation of protein complex assembly	13/1064	107/23276	0.00119454	0.022167	0.0170482	Vdac2/Eml2/Capg/Ankrd27/Clip3/Psen2/Clu/Sgk1/Ulk1/Insig1/Mefv/Snca/Impact	13
917	cl3	GO:0030100	regulation of endocytosis	20/1064	205/23276	0.00119914	0.022167	0.0170482	Ptk2/Gata2/Pacsin2/Cd63/Prom2/Itgb1/Itgav/Clip3/Atg7/C3/Snx33/Dock2/Tfr2/Cdh13/Synj1/Nr1h3/Sirpa/Ccl2/Angpt1/Snca	20
918	cl3	GO:0051222	positive regulation of protein transport	36/1064	459/23276	0.00122469	0.0224434	0.0172607	Wdr75/Gja1/Arhgef5/Gpr68/Vegfc/Slamf1/Xbp1/Edar/Casp4/F2r/Hnmt/Tlr2/Rbpms/Apbb1/Cd274/Mapk14/Fam132a/Atg7/Wls/Rnf31/Asph/Aacs/Prkcq/Ugcg/Sec16b/Tnfsf4/Tek/Rgcc/Leprot/Tlr4/Bcas3/Ccl2/Cdh1/Smad3/Igf1/Adora2a	36
919	cl3	GO:0051648	vesicle localization	17/1064	162/23276	0.00123377	0.0224434	0.0172607	Ikbkg/Mlph/Map4k2/Rab27b/Cplx2/Cadps2/Ndel1/Dync1i1/Myo5c/Klhl12/Sec16b/Snap47/Stxbp1/Synj1/Snap23/Grn/Snca	17
920	cl3	GO:0007159	leukocyte cell-cell adhesion	37/1064	476/23276	0.00123847	0.0224434	0.0172607	Sla2/Cyp26b1/Tnfsf11/Slamf1/Xbp1/Cd74/Egr1/Bcl11b/Itga5/Gcnt1/Il1rl2/Itgb1/Icam1/Itgav/Itk/Zbtb16/Ccnd3/Cd274/Psen2/Tgfbr2/Rorc/Gimap1/Prkcq/Dock2/Treml2/Selp/Ebi3/Atp7a/Tnfsf4/Ccl2/H2-Aa/Prnp/Smad3/Fkbp1a/Rora/Igf1/Adora2a	37
921	cl3	GO:0002224	toll-like receptor signaling pathway	11/1064	82/23276	0.00123847	0.0224434	0.0172607	Wdfy1/Tnip3/Nfkbia/Birc3/Tlr2/Rftn1/Rps6ka3/Ticam1/Tlr4/Nr1h3/Irak3	11
922	cl3	GO:0043401	steroid hormone mediated signaling pathway	16/1064	148/23276	0.00123887	0.0224434	0.0172607	Arntl/Clock/Rnf14/Ncoa2/Sfrp1/Vdr/Nr3c2/Rorc/Heyl/Sgk1/Ipo13/Prmt2/Nr1h3/Nr6a1/Rora/Igf1	16
923	cl3	GO:0051341	regulation of oxidoreductase activity	10/1064	70/23276	0.00125145	0.022581	0.0173666	Cnr1/Tert/Apoe/Vdr/Gch1/Atp7a/Por/Acvr2a/Eng/Snca	10
924	cl3	GO:0060612	adipose tissue development	7/1064	37/23276	0.00126315	0.0227017	0.0174594	Sh3pxd2b/Creb5/Xbp1/Ppargc1a/Id2/Rorc/Slc25a25	7
925	cl3	GO:0009187	cyclic nucleotide metabolic process	18/1064	177/23276	0.00129193	0.023086	0.017755	Npr2/Lhcgr/Pde4d/P2ry13/Pde1b/Pde2a/Gucy1a3/Apoe/Timp2/Ece1/Ramp2/Ampd2/Pf4/Gabbr1/Vipr2/Pde9a/Rora/Adora2a	18
926	cl3	GO:1904951	positive regulation of establishment of protein localization	38/1064	494/23276	0.00129474	0.023086	0.017755	Wdr75/Gja1/Arhgef5/Gpr68/Vegfc/Slamf1/Xbp1/Edar/Casp4/F2r/Hnmt/Tlr2/Rbpms/Itgb1/Apbb1/Clip3/Cd274/Mapk14/Fam132a/Atg7/Wls/Rnf31/Asph/Aacs/Prkcq/Ugcg/Sec16b/Tnfsf4/Tek/Rgcc/Leprot/Tlr4/Bcas3/Ccl2/Cdh1/Smad3/Igf1/Adora2a	38
927	cl3	GO:0097305	response to alcohol	17/1064	163/23276	0.00132019	0.0234475	0.018033	Cnr1/Apobec1/Lancl2/Socs2/Ctnna1/Inhba/Ghr/Aldh1a1/Vdr/Tgfbr2/Rorc/Aacs/Usp46/Tlr4/Cdh1/Grn/Rora	17
928	cl3	GO:1903531	negative regulation of secretion by cell	19/1064	192/23276	0.00132966	0.0235235	0.0180914	Cnr1/Slamf1/F2r/Sfrp1/Rab11fip3/Neo1/Vps4b/Cx3cl1/Anxa5/Tnfsf4/Rgcc/Prkg1/Gabbr1/Tnfrsf9/Nr1h3/Angpt1/Pml/Snca/Ptgs1	19
929	cl3	GO:0050730	regulation of peptidyl-tyrosine phosphorylation	21/1064	222/23276	0.00135445	0.0238689	0.0183571	Pdgfd/Fgfr3/Vegfc/Il22ra2/Cd74/Itga5/Sfrp1/Cd81/Itgb1/Ghr/Pdgfc/Icam1/Psen2/Aplp2/Cav2/Prmt2/Tlr4/App/Angpt1/Igf1/Erbb3	21
930	cl3	GO:0050673	epithelial cell proliferation	30/1064	363/23276	0.00136037	0.0238803	0.0183659	Gja1/Maged1/Fgfr3/Vegfc/Tnfsf11/Ctsl/Xbp1/Bcl11b/Sfrp1/Vhl/Apoe/Id1/Irf6/Vdr/Cav2/Id2/Bmpr2/Prkx/Tek/Rgcc/Cdh13/Jun/Acvr2a/Ccl2/Cdh1/Grn/Smad3/Eng/Igf1/Arg1	30
931	cl3	GO:0014909	smooth muscle cell migration	10/1064	71/23276	0.00139804	0.0244468	0.0188015	Ptk2/Pdgfd/Nfe2l2/Egr1/Ppargc1a/Tert/Camk2d/Prkg1/Plxna1/Igf1	10
932	cl3	GO:0043123	positive regulation of I-kappaB kinase/NF-kappaB signaling	15/1064	136/23276	0.00141924	0.0244904	0.0188351	Gja1/Ikbkg/Tnfrsf19/Tnfsf11/Tgm2/Trim62/Edar/Tlr2/Rnf31/Prkcq/Ticam1/Mib2/Tlr4/Tfg/Fkbp1a	15
933	cl3	GO:1901699	cellular response to nitrogen compound	36/1064	463/23276	0.00142366	0.0244904	0.0188351	Ptk2/Lin28b/Pdgfd/Lmbrd1/Socs2/Pde4d/Cish/Ctnna1/Col4a1/Trib3/Xbp1/Tbc1d4/Pde2a/Egr1/Casp4/Sfrp1/Nsmf/Tlr2/Tert/Ghr/Pdgfc/Foxo1/Akap7/Fam132a/Cav2/Capn2/Sgk1/Prkcq/Anxa5/Tnfsf4/Leprot/Plcb1/App/Cdh1/Igf1/Impact	36
934	cl3	GO:0032728	positive regulation of interferon-beta production	6/1064	28/23276	0.00142579	0.0244904	0.0188351	Ifih1/Tlr2/Ticam1/Tlr4/Rnf135/Zbtb20	6
935	cl3	GO:0051668	localization within membrane	6/1064	28/23276	0.00142579	0.0244904	0.0188351	Tbc1d20/Insig1/Klhl12/Dock2/Sec16b/Cdh13	6
936	cl3	GO:0051650	establishment of vesicle localization	16/1064	150/23276	0.00142757	0.0244904	0.0188351	Ikbkg/Map4k2/Rab27b/Cplx2/Cadps2/Ndel1/Dync1i1/Myo5c/Klhl12/Sec16b/Snap47/Stxbp1/Synj1/Snap23/Grn/Snca	16
937	cl3	GO:0006778	porphyrin-containing compound metabolic process	7/1064	38/23276	0.00148812	0.0253372	0.0194863	Fech/Ppox/Blvrb/Hebp1/Urod/Slc11a2/Rsad1	7
938	cl3	GO:0043647	inositol phosphate metabolic process	7/1064	38/23276	0.00148812	0.0253372	0.0194863	Lhcgr/Mtmr7/Inpp1/Prkg1/Synj1/Inpp4b/Snca	7
939	cl3	GO:0044843	cell cycle G1/S phase transition	17/1064	165/23276	0.00150845	0.0255871	0.0196785	E2f6/Inhba/Tert/Itgb1/Camk2d/Acvr1/Id2/Fhl1/Cul4a/Camk2b/Rgcc/Pole/Plcb1/Prmt2/Plk5/Pml/Ube2e2	17
940	cl3	GO:0098754	detoxification	9/1064	60/23276	0.00152597	0.0256918	0.019759	Gsr/Gpx3/Nfe2l2/Gstt1/Apoe/Mgst3/Gch1/Atp7a/Prdx6	9
941	cl3	GO:1902749	regulation of cell cycle G2/M phase transition	9/1064	60/23276	0.00152597	0.0256918	0.019759	Pkia/Camk2d/Vps4b/Pbx1/Fhl1/Prkcq/Hus1/Hus1b/App	9
942	cl3	GO:0071417	cellular response to organonitrogen compound	33/1064	415/23276	0.00153206	0.0256989	0.0197645	Ptk2/Pdgfd/Lmbrd1/Socs2/Pde4d/Cish/Ctnna1/Col4a1/Trib3/Xbp1/Tbc1d4/Pde2a/Egr1/Casp4/Sfrp1/Nsmf/Tlr2/Ghr/Pdgfc/Foxo1/Akap7/Fam132a/Cav2/Capn2/Sgk1/Prkcq/Anxa5/Leprot/Plcb1/App/Cdh1/Igf1/Impact	33
943	cl3	GO:0033559	unsaturated fatty acid metabolic process	13/1064	110/23276	0.00154244	0.0257776	0.019825	Tbxas1/Pnpla8/Cd74/Cyp2d22/Tlr2/Cyp2j9/Mgll/Alox5/Acox1/Tlr4/Cyp2j6/Fads1/Ptgs1	13
944	cl3	GO:0051279	regulation of release of sequestered calcium ion into cytosol	10/1064	72/23276	0.00155828	0.0257899	0.0198345	Lhcgr/Pde4d/F2r/Cd19/Camk2d/Npsr1/Ms4a2/Asph/Fkbp1a/Snca	10
945	cl3	GO:2001057	reactive nitrogen species metabolic process	10/1064	72/23276	0.00155828	0.0257899	0.0198345	Suox/Tlr2/Icam1/Acp5/Clu/Por/Ticam1/Tlr4/Rora/Igf1	10
946	cl3	GO:0010817	regulation of hormone levels	36/1064	466/23276	0.00159084	0.0257899	0.0198345	Gja1/Slc16a2/Arntl/Cnr1/Clock/Gpr68/Cpq/Cyp26b1/Lhcgr/Tnfsf11/Slc18a2/Exoc3l/Ppargc1a/Sfrp1/Inhba/Rab11fip3/Aldh1a1/Rdh10/Ica1/Ndst2/Fam132a/Atg7/Aacs/Ece1/Anxa5/Tfr2/Por/Prkg1/Gabbr1/Sult1a1/Snx4/Acvr2a/Slco4a1/Snap23/Ptgs1/Igf1	36
947	cl3	GO:0034599	cellular response to oxidative stress	19/1064	195/23276	0.00159392	0.0257899	0.0198345	Arntl/Trap1/Hspb1/Txnl1/Xbp1/Nfe2l2/Ppargc1a/Foxo1/Atg7/Trpc6/Slc25a24/Gch1/Fut8/Atp7a/Rbm11/Slc11a2/Pml/Snca/Impact	19
948	cl3	GO:0031953	negative regulation of protein autophosphorylation	4/1064	12/23276	0.00160012	0.0257899	0.0198345	Gfra2/Jun/Eng/Impact	4
949	cl3	GO:0032700	negative regulation of interleukin-17 production	4/1064	12/23276	0.00160012	0.0257899	0.0198345	Tlr2/Tnfsf4/Tlr4/Prnp	4
950	cl3	GO:0043476	pigment accumulation	4/1064	12/23276	0.00160012	0.0257899	0.0198345	Cd63/Ap1m1/Rab38/Ankrd27	4
951	cl3	GO:0046855	inositol phosphate dephosphorylation	4/1064	12/23276	0.00160012	0.0257899	0.0198345	Mtmr7/Inpp1/Synj1/Inpp4b	4
952	cl3	GO:0060396	growth hormone receptor signaling pathway	4/1064	12/23276	0.00160012	0.0257899	0.0198345	Ptk2/Socs2/Ghr/Leprot	4
953	cl3	GO:0071378	cellular response to growth hormone stimulus	4/1064	12/23276	0.00160012	0.0257899	0.0198345	Ptk2/Socs2/Ghr/Leprot	4
954	cl3	GO:0042594	response to starvation	14/1064	124/23276	0.00161401	0.0259215	0.0199357	Fstl1/Xbp1/Nfe2l2/Cadps2/Foxo1/Atg4b/Atg7/Ulk1/Slc2a1/Lrp11/Bcas3/Jun/Fads1/Impact	14
955	cl3	GO:0051090	regulation of sequence-specific DNA binding transcription factor activity	28/1064	336/23276	0.00171069	0.0273771	0.0210551	Bhlhe40/Arhgef5/Clock/Ikbkg/Fzd1/Tnfsf11/Prkch/Nfkbia/Trim62/Trappc9/Ppargc1a/Tlr2/Id1/Icam1/Id3/Clu/Rnf31/Pbx1/Id2/Heyl/Prkcq/Tnfsf4/Rgcc/Ticam1/Prmt2/Tlr4/Prnp/Irak3	28
956	cl3	GO:0043555	regulation of translation in response to stress	5/1064	20/23276	0.00172539	0.0273803	0.0210576	Fech/Eif2b1/Ppp1r15a/Pml/Impact	5
957	cl3	GO:0045648	positive regulation of erythrocyte differentiation	5/1064	20/23276	0.00172539	0.0273803	0.0210576	Gata2/Inhba/Mapk14/Id2/Acvr2a	5
958	cl3	GO:0050999	regulation of nitric-oxide synthase activity	6/1064	29/23276	0.00172903	0.0273803	0.0210576	Cnr1/Tert/Apoe/Gch1/Acvr2a/Eng	6
959	cl3	GO:0032651	regulation of interleukin-1 beta production	7/1064	39/23276	0.00174311	0.0275071	0.0211552	Hspb1/Casp4/F2r/Acp5/Mefv/Smad3/Pml	7
960	cl3	GO:0043623	cellular protein complex assembly	35/1064	452/23276	0.001763	0.0277244	0.0213222	Ptk2/Vdac2/Eml2/Tbc1d20/Spire1/Capg/Cadps2/Ndel1/Pdgfc/Icam1/Ankrd27/Clip3/Ahctf1/Clu/Gda/Sgk1/Insig1/Cand2/Abi2/Ipo4/Nckap1/Ric3/Snap47/Stxbp1/Mefv/Cttn/Eps15/Tlr4/Synj1/Snap23/Cdc42ep4/Angpt1/Smad3/Fkbp1a/Snca	35
961	cl3	GO:0032103	positive regulation of response to external stimulus	25/1064	289/23276	0.00177958	0.0278883	0.0214483	Cnr1/Clock/Pdgfd/Vegfc/Tnfsf11/Tgm2/Wdfy3/Hspb1/Cd74/Pde2a/Tlr2/Ndel1/Scarf1/Atg7/C3/Ulk1/Cx3cl1/Tnfsf4/Bmpr2/Pf4/Cdh13/Snx4/Tlr4/Ccl2/Smad3	25
962	cl3	GO:0006749	glutathione metabolic process	8/1064	50/23276	0.00180541	0.0281955	0.0216846	Gsr/Idh1/Gpx3/Nfe2l2/Gstt1/Gstm1/Gstm4/Txnrd3	8
963	cl3	GO:0045089	positive regulation of innate immune response	17/1064	168/23276	0.001833	0.0284485	0.0218791	Wdfy1/Tnip3/Nfkbia/Cd74/Zbp1/Birc3/Ifih1/Tlr2/Rftn1/Rps6ka3/Klrb1c/Pglyrp2/Ticam1/Tlr4/Nr1h3/Sec14l1/Irak3	17
964	cl3	GO:0010522	regulation of calcium ion transport into cytosol	11/1064	86/23276	0.00183417	0.0284485	0.0218791	Lhcgr/Pde4d/F2r/Cd19/Camk2d/Npsr1/Ms4a2/Asph/Pml/Fkbp1a/Snca	11
965	cl3	GO:0071396	cellular response to lipid	37/1064	487/23276	0.00184581	0.0285313	0.0219429	Arntl/Clock/Pdk3/Lancl2/Rnf14/Tnip3/Ncoa2/Pde4d/Nfkbia/Xbp1/Sfrp1/Inhba/Gbp2/Id3/Vdr/Nr3c2/Mapk14/Rorc/Cmpk2/Heyl/Sgk1/Tead2/Ptk7/Phc1/Ipo13/Tnfsf4/Tnfrsf1b/Naip6/Ticam1/Prmt2/Tlr4/Bcas3/Nr1h3/Ccl2/Nr6a1/Rora/Igf1	37
966	cl3	GO:0031348	negative regulation of defense response	16/1064	154/23276	0.00187811	0.0289318	0.0222508	Fem1a/Il22ra2/Serpinb9/Apoe/Acp5/Trafd1/Fam132a/Klrb1b/Tnfrsf1b/Mefv/Nr1h3/Sec14l1/Smad3/Rora/Irak3/Adora2a	16
967	cl3	GO:0031331	positive regulation of cellular catabolic process	23/1064	259/23276	0.00190063	0.0291795	0.0224414	Ptk2/Rnf217/Rnf14/Wdfy3/Trib3/Xbp1/Sgta/Pttg1ip/Tlr2/Cd81/Apoe/Foxo1/Psen2/Atg7/Clu/Taf1/Snx33/Ulk1/Tnfrsf1b/Mefv/Snca/Igf1/Rnf125	23
968	cl3	GO:0033157	regulation of intracellular protein transport	29/1064	355/23276	0.00192752	0.02944	0.0226417	Wdr75/Fzd1/Nfkbia/Xbp1/Pkia/Pde2a/Edar/Hnmt/Tlr2/Rbpms/Mbtps1/Ndel1/Mapk14/Rnf31/Asph/Prkcq/Yod1/Ugcg/Sec16b/Lyplal1/Tek/Leprot/Tlr4/Bcas3/Ccl2/Cdh1/Angpt1/Smad3/Igf1	29
969	cl3	GO:0014068	positive regulation of phosphatidylinositol 3-kinase signaling	9/1064	62/23276	0.0019306	0.02944	0.0226417	Ptk2/Pdgfd/Prr5l/F2r/Pdgfc/Selp/Tek/Angpt1/Igf1	9
970	cl3	GO:0051238	sequestering of metal ion	13/1064	113/23276	0.00197042	0.0299465	0.0230312	Lhcgr/Pde4d/F2r/Cd19/Slc30a5/Itgav/Camk2d/Npsr1/Ms4a2/Asph/Slc30a6/Fkbp1a/Snca	13
971	cl3	GO:0001763	morphogenesis of a branching structure	21/1064	229/23276	0.00198662	0.0300074	0.023078	Maged1/Tgm2/Slc12a2/Col4a1/Sfrp1/Spry1/Mycn/Acvr1/Rdh10/Vdr/Ctsh/Tgfbr2/Pbx1/Tek/Clic4/Cdh1/Angpt1/Pml/Eng/Plxna1/Igf1	21
972	cl3	GO:0033002	muscle cell proliferation	18/1064	184/23276	0.00199727	0.0300074	0.023078	Gja1/Ptk2/Pdgfd/Tgm2/Egr1/Ppargc1a/Tert/Camk2d/Mapk14/Tgfbr2/Id2/Ndrg2/Cx3cl1/Cdh13/Jun/Vipr2/Angpt1/Igf1	18
973	cl3	GO:0010631	epithelial cell migration	20/1064	214/23276	0.00200954	0.0300074	0.023078	Ptk2/Vegfc/Hspb1/Nfe2l2/Cd63/Vhl/Itgb1/Apoe/Itgav/Ctsh/Tgfbr2/Bmpr2/Prkx/Tek/Rgcc/Cdh13/Bcas3/Jun/Angpt1/Pkn3	20
974	cl3	GO:0000086	G2/M transition of mitotic cell cycle	11/1064	87/23276	0.00201476	0.0300074	0.023078	Cdk14/Pkia/Camk2d/Vps4b/Pbx1/Fhl1/Prkcq/Hus1/Plcb1/Hus1b/App	11
975	cl3	GO:0051353	positive regulation of oxidoreductase activity	7/1064	40/23276	0.00203076	0.0300074	0.023078	Tert/Apoe/Vdr/Gch1/Atp7a/Por/Snca	7
976	cl3	GO:0070232	regulation of T cell apoptotic process	7/1064	40/23276	0.00203076	0.0300074	0.023078	Gimap8/Tsc22d3/Serpinb9/Vhl/Rorc/Prkcq/Tnfsf4	7
977	cl3	GO:0007040	lysosome organization	8/1064	51/23276	0.00205698	0.0300074	0.023078	Rab20/Rab39/Mbtps1/Acp2/Hook3/Hexa/Zkscan4/Gaa	8
978	cl3	GO:0032611	interleukin-1 beta production	8/1064	51/23276	0.00205698	0.0300074	0.023078	Hspb1/Casp4/F2r/Acp5/Mefv/Tlr4/Smad3/Pml	8
979	cl3	GO:0032652	regulation of interleukin-1 production	8/1064	51/23276	0.00205698	0.0300074	0.023078	Hspb1/Casp4/F2r/Acp5/Mefv/Tlr4/Smad3/Pml	8
980	cl3	GO:0080171	lytic vacuole organization	8/1064	51/23276	0.00205698	0.0300074	0.023078	Rab20/Rab39/Mbtps1/Acp2/Hook3/Hexa/Zkscan4/Gaa	8
981	cl3	GO:0007616	long-term memory	6/1064	30/23276	0.00207877	0.0300074	0.023078	Lrrn4/Egr1/Sgk1/Rgs14/Chst10/Pja2	6
982	cl3	GO:0035458	cellular response to interferon-beta	6/1064	30/23276	0.00207877	0.0300074	0.023078	Iigp1/Tgtp1/Gbp2/Ifit3/Igtp/Gm4951	6
983	cl3	GO:0042168	heme metabolic process	6/1064	30/23276	0.00207877	0.0300074	0.023078	Fech/Ppox/Blvrb/Hebp1/Urod/Slc11a2	6
984	cl3	GO:0051452	intracellular pH reduction	6/1064	30/23276	0.00207877	0.0300074	0.023078	Rab20/Rab39/Car2/Rab38/Clcn3/Clic4	6
985	cl3	GO:0042306	regulation of protein import into nucleus	17/1064	170/23276	0.00208044	0.0300074	0.023078	Fzd1/Nfkbia/Xbp1/Pkia/Pde2a/Edar/Tlr2/Rbpms/Mbtps1/Mapk14/Prkcq/Tek/Tlr4/Cdh1/Angpt1/Smad3/Igf1	17
986	cl3	GO:0045216	cell-cell junction organization	17/1064	170/23276	0.00208044	0.0300074	0.023078	Gja1/Ptk2/Marveld2/Prkch/Ctnna1/Dsg2/Pkp2/Itgb1/Itgav/Ramp2/Tek/Mllt4/Cttn/Bcas3/Cdh1/Cd9/Smad3	17
987	cl3	GO:0007249	I-kappaB kinase/NF-kappaB signaling	20/1064	215/23276	0.00212305	0.0304282	0.0234017	Gja1/Ikbkg/Tnip3/Tnfrsf19/Tnfsf11/Tgm2/Nfkbia/Hspb1/Trim62/Edar/Tlr2/Rnf31/Prkcq/Ticam1/Mib2/Tlr4/Tfg/Angpt1/Fkbp1a/Rora	20
988	cl3	GO:0042493	response to drug	20/1064	215/23276	0.00212305	0.0304282	0.0234017	Apobec1/Fzd1/Slc18a2/Xbp1/Nfe2l2/Pde2a/Abcg3/Sfrp1/Inhba/Abcc3/Tlr2/Aldh1a1/Gstm1/Tgfbr2/Abcg2/Aacs/Mylk/Jun/Prnp/Snca	20
989	cl3	GO:0007178	transmembrane receptor protein serine/threonine kinase signaling pathway	27/1064	325/23276	0.00213858	0.030554	0.0234984	Ptk2/Fzd1/Egr1/Sfrp1/Inhba/Vasn/Rbpms/Id1/Akap7/Acvr1/Neo1/Mapk14/Cav2/Hexa/Tgfbr2/Fut8/Bmpr2/Prdm16/Jun/Acvr2a/Ccl2/Btbd11/Gdf3/Smad3/Pml/Fkbp1a/Eng	27
990	cl3	GO:0060765	regulation of androgen receptor signaling pathway	5/1064	21/23276	0.00218019	0.0309532	0.0238054	Rnf14/Sfrp1/Heyl/Prmt2/Igf1	5
991	cl3	GO:0070884	regulation of calcineurin-NFAT signaling cascade	5/1064	21/23276	0.00218019	0.0309532	0.0238054	Nfat5/Lmcd1/Prnp/Igf1/Erbb3	5
992	cl3	GO:1904591	positive regulation of protein import	12/1064	101/23276	0.00220129	0.03105	0.0238799	Arhgef5/Xbp1/Edar/Tlr2/Rbpms/Mapk14/Prkcq/Tek/Tlr4/Cdh1/Smad3/Igf1	12
993	cl3	GO:0010935	regulation of macrophage cytokine production	4/1064	13/23276	0.00222814	0.03105	0.0238799	Cd74/Tlr2/Tlr4/Irak3	4
994	cl3	GO:0046033	AMP metabolic process	4/1064	13/23276	0.00222814	0.03105	0.0238799	Prps1/Ampd3/Ampd2/Ak1	4
995	cl3	GO:0046838	phosphorylated carbohydrate dephosphorylation	4/1064	13/23276	0.00222814	0.03105	0.0238799	Mtmr7/Inpp1/Synj1/Inpp4b	4
996	cl3	GO:0071371	cellular response to gonadotropin stimulus	4/1064	13/23276	0.00222814	0.03105	0.0238799	Lhcgr/Ppargc1a/Inhba/Nsmf	4
997	cl3	GO:2000188	regulation of cholesterol homeostasis	4/1064	13/23276	0.00222814	0.03105	0.0238799	Ldlr/Acox1/Nr1h3/Rora	4
998	cl3	GO:0090132	epithelium migration	20/1064	216/23276	0.00224193	0.0311156	0.0239304	Ptk2/Vegfc/Hspb1/Nfe2l2/Cd63/Vhl/Itgb1/Apoe/Itgav/Ctsh/Tgfbr2/Bmpr2/Prkx/Tek/Rgcc/Cdh13/Bcas3/Jun/Angpt1/Pkn3	20
999	cl3	GO:0008015	blood circulation	33/1064	425/23276	0.00224659	0.0311156	0.0239304	Gja1/Tbxas1/Ptk2/Cnr1/Vegfc/Pde4d/Pde2a/Gucy1a3/Dsg2/F2r/Pkp2/Apoe/Icam1/Camk2d/Psen2/Ndst2/P2rx1/Gch1/Id2/Ece1/Ramp2/Gaa/Cx3cl1/Alox5/F11r/Bmpr2/Atp1b1/Prkg1/Angpt1/Plcb3/Eng/Ptgs1/Adora2a	33
1000	cl3	GO:0006511	ubiquitin-dependent protein catabolic process	37/1064	493/23276	0.00227527	0.0314167	0.0241619	Usp14/Arntl/Ptk2/Clock/Rnf217/Usp20/Rnf14/Rnf185/Trib3/Xbp1/Nfe2l2/Sgta/Uba6/Foxred2/Klhl8/Psen2/Vps4b/Atg7/Clu/Taf1/Rnf146/Cul4a/Yod1/Ubxn2b/Usp46/Topors/Rnf43/Klhl21/Trim39/Pml/Ubr3/Herc6/Dnajc10/Zranb1/Cul2/Rnf125/Psma8	37
1001	cl3	GO:1903555	regulation of tumor necrosis factor superfamily cytokine production	13/1064	115/23276	0.00230676	0.0316444	0.0243371	Slamf1/Hspb1/Tlr2/Acp5/Cd274/Clu/Pf4/Ticam1/Tlr4/Ccl2/Zbtb20/Angpt1/Irak3	13
1002	cl3	GO:0050714	positive regulation of protein secretion	21/1064	232/23276	0.00232576	0.0316444	0.0243371	Gja1/Gpr68/Vegfc/Slamf1/Xbp1/Casp4/F2r/Tlr2/Apbb1/Cd274/Mapk14/Fam132a/Atg7/Wls/Aacs/Prkcq/Tnfsf4/Tek/Rgcc/Igf1/Adora2a	21
1003	cl3	GO:0006584	catecholamine metabolic process	8/1064	52/23276	0.00233531	0.0316444	0.0243371	Pde1b/Cyp2d22/Vhl/Sncaip/Gch1/Atp7a/Sult1a1/Snca	8
1004	cl3	GO:0007618	mating	8/1064	52/23276	0.00233531	0.0316444	0.0243371	Cnr1/Ncoa2/Serpine2/P2rx1/Aplp2/App/Acvr2a/Grn	8
1005	cl3	GO:0009712	catechol-containing compound metabolic process	8/1064	52/23276	0.00233531	0.0316444	0.0243371	Pde1b/Cyp2d22/Vhl/Sncaip/Gch1/Atp7a/Sult1a1/Snca	8
1006	cl3	GO:0048008	platelet-derived growth factor receptor signaling pathway	8/1064	52/23276	0.00233531	0.0316444	0.0243371	Txnip/Pdgfd/Gab1/Pdgfc/Zfand5/Lrig2/Rgs14/Snca	8
1007	cl3	GO:0045766	positive regulation of angiogenesis	14/1064	129/23276	0.00234704	0.0316444	0.0243371	Gata2/Vegfc/Hspb1/Nfe2l2/Btg1/Itga5/Rras/C3/Ctsh/Tgfbr2/Ramp2/Cx3cl1/Tek/Eng	14
1008	cl3	GO:0044772	mitotic cell cycle phase transition	25/1064	295/23276	0.00234915	0.0316444	0.0243371	E2f6/Cdk14/Pkia/Inhba/Tert/Itgb1/Camk2d/Acvr1/Vps4b/Pbx1/Id2/Fhl1/Cul4a/Prkcq/Hus1/Camk2b/Rgcc/Pole/Plcb1/Prmt2/Hus1b/App/Plk5/Pml/Ube2e2	25
1009	cl3	GO:0007229	integrin-mediated signaling pathway	10/1064	76/23276	0.00235464	0.0316444	0.0243371	Ptk2/Itga2b/Ctnna1/Tspan32/Itga5/Cd63/Itgb1/Itgav/Fut8/Itga6	10
1010	cl3	GO:0061448	connective tissue development	21/1064	233/23276	0.00244915	0.0328172	0.025239	Pdgfd/Sh3pxd2b/Fgfr3/Creb5/Xbp1/Egr1/Ppargc1a/Mycn/Zbtb16/Mapk14/Tgfbr2/Id2/Rorc/Atp7a/Slc39a13/Bmpr2/Por/Slc25a25/Smad3/Igf1/Gpr4	21
1011	cl3	GO:0010543	regulation of platelet activation	6/1064	31/23276	0.00247935	0.0329296	0.0253254	Apoe/Serpine2/Prkcq/Selp/Prkg1/Tlr4	6
1012	cl3	GO:0014003	oligodendrocyte development	6/1064	31/23276	0.00247935	0.0329296	0.0253254	Fgfr3/Tlr2/Clu/Id2/Hdac11/Eif2b1	6
1013	cl3	GO:0032689	negative regulation of interferon-gamma production	6/1064	31/23276	0.00247935	0.0329296	0.0253254	Slamf1/Cd274/Pglyrp2/Tnfsf4/Tlr4/Prnp	6
1014	cl3	GO:0090130	tissue migration	20/1064	218/23276	0.00249657	0.0329552	0.0253452	Ptk2/Vegfc/Hspb1/Nfe2l2/Cd63/Vhl/Itgb1/Apoe/Itgav/Ctsh/Tgfbr2/Bmpr2/Prkx/Tek/Rgcc/Cdh13/Bcas3/Jun/Angpt1/Pkn3	20
1015	cl3	GO:0043542	endothelial cell migration	15/1064	144/23276	0.00250126	0.0329552	0.0253452	Ptk2/Vegfc/Hspb1/Nfe2l2/Vhl/Itgb1/Apoe/Itgav/Bmpr2/Prkx/Tek/Rgcc/Cdh13/Bcas3/Angpt1	15
1016	cl3	GO:0050663	cytokine secretion	17/1064	173/23276	0.00250364	0.0329552	0.0253452	Slamf1/Xbp1/Casp4/F2r/Tlr2/Ms4a2/Lcp2/Cd274/Mapk14/Cx3cl1/Tnfsf4/Tek/Rgcc/Tnfrsf9/Tlr4/Angpt1/Pml	17
1017	cl3	GO:0003013	circulatory system process	33/1064	428/23276	0.00251039	0.0329552	0.0253452	Gja1/Tbxas1/Ptk2/Cnr1/Vegfc/Pde4d/Pde2a/Gucy1a3/Dsg2/F2r/Pkp2/Apoe/Icam1/Camk2d/Psen2/Ndst2/P2rx1/Gch1/Id2/Ece1/Ramp2/Gaa/Cx3cl1/Alox5/F11r/Bmpr2/Atp1b1/Prkg1/Angpt1/Plcb3/Eng/Ptgs1/Adora2a	33
1018	cl3	GO:0044839	cell cycle G2/M phase transition	11/1064	90/23276	0.00264488	0.0345207	0.0265491	Cdk14/Pkia/Camk2d/Vps4b/Pbx1/Fhl1/Prkcq/Hus1/Plcb1/Hus1b/App	11
1019	cl3	GO:0072329	monocarboxylic acid catabolic process	11/1064	90/23276	0.00264488	0.0345207	0.0265491	Cnr1/Cyp26b1/Pon3/Hacl1/Ehhadh/Acad10/Lonp2/Bdh2/Acox1/Decr1/Mettl20	11
1020	cl3	GO:0045637	regulation of myeloid cell differentiation	18/1064	189/23276	0.00267923	0.0346552	0.0266526	Gpr68/Fgfr3/Gata2/Tnfsf11/Meis1/Nfkbia/Sfrp1/Inhba/Car2/Zbtb16/Mapk14/Id2/Cul4a/Pf4/Prdm16/Jun/Acvr2a/Inpp4b	18
1021	cl3	GO:0050709	negative regulation of protein secretion	13/1064	117/23276	0.00268883	0.0346552	0.0266526	Slamf1/F2r/Sfrp1/Rab11fip3/Neo1/Cx3cl1/Anxa5/Tnfsf4/Rgcc/Tnfrsf9/Nr1h3/Angpt1/Pml	13
1022	cl3	GO:0071706	tumor necrosis factor superfamily cytokine production	13/1064	117/23276	0.00268883	0.0346552	0.0266526	Slamf1/Hspb1/Tlr2/Acp5/Cd274/Clu/Pf4/Ticam1/Tlr4/Ccl2/Zbtb20/Angpt1/Irak3	13
1023	cl3	GO:0034103	regulation of tissue remodeling	9/1064	65/23276	0.00269351	0.0346552	0.0266526	Gja1/Fgfr3/Tnfsf11/Sfrp1/Car2/Itgav/Vdr/Inpp4b/Pml	9
1024	cl3	GO:2000351	regulation of endothelial cell apoptotic process	7/1064	42/23276	0.00271495	0.0346552	0.0266526	Xbp1/Nfe2l2/Icam1/Ramp2/Tek/Rgcc/Angpt1	7
1025	cl3	GO:0002691	regulation of cellular extravasation	5/1064	22/23276	0.00271641	0.0346552	0.0266526	Pdgfd/Icam1/Selp/Plcb1/Ccl2	5
1026	cl3	GO:0009649	entrainment of circadian clock	5/1064	22/23276	0.00271641	0.0346552	0.0266526	Bhlhe40/Phlpp1/Id2/Fbxl21/Pml	5
1027	cl3	GO:0032660	regulation of interleukin-17 production	5/1064	22/23276	0.00271641	0.0346552	0.0266526	Tlr2/Prkcq/Tnfsf4/Tlr4/Prnp	5
1028	cl3	GO:0040013	negative regulation of locomotion	23/1064	267/23276	0.00279984	0.0355593	0.0273479	Ptk2/Dach1/Ctnna1/Tie1/Nfe2l2/Ppargc1a/Sfrp1/Cd63/Reck/Pkp2/Apoe/Rras/Itgav/Srgap3/Ifitm1/Ifitm3/Rgcc/Plcb1/Prkg1/Clic4/Eng/Robo4/Adora2a	23
1029	cl3	GO:0001101	response to acid chemical	25/1064	299/23276	0.00280952	0.0355593	0.0273479	Pdk3/Pdgfd/Lancl2/Col4a1/Xbp1/Tie1/Egr1/Nsmf/Tlr2/Pdgfc/Gdap2/Id3/Ctsh/Capn2/Aacs/Tead2/Ptk7/Phc1/Acer2/Tnfsf4/Tek/Lrp11/Tlr4/Synj1/Cdh1	25
1030	cl3	GO:0051224	negative regulation of protein transport	19/1064	205/23276	0.00281829	0.0355593	0.0273479	Fzd1/Slamf1/Nfkbia/Pkia/Pde2a/F2r/Sfrp1/Rab11fip3/Neo1/Yod1/Cx3cl1/Anxa5/Tnfsf4/Lyplal1/Rgcc/Tnfrsf9/Nr1h3/Angpt1/Pml	19
1031	cl3	GO:0031398	positive regulation of protein ubiquitination	12/1064	104/23276	0.00281867	0.0355593	0.0273479	Ptk2/Fgfr3/Trib3/Pttg1ip/Birc3/Cdc14b/Clu/Topors/Ticam1/Arrdc4/Angpt1/Fkbp1a	12
1032	cl3	GO:2000021	regulation of ion homeostasis	18/1064	190/23276	0.00283665	0.0356866	0.0274458	Gja1/Lhcgr/Pde4d/F2r/Cd19/Car2/Slc30a5/Itgav/Camk2d/Npsr1/Ms4a2/Asph/Fhl1/Slc30a6/Pml/Fkbp1a/Snca/Adora2a	18
1033	cl3	GO:0030004	cellular monovalent inorganic cation homeostasis	10/1064	78/23276	0.0028602	0.0357841	0.0275208	Rab20/Rab39/Car2/Camk2d/Rab38/Nr3c2/Sgk1/Clcn3/Atp1b1/Clic4	10
1034	cl3	GO:0032963	collagen metabolic process	10/1064	78/23276	0.0028602	0.0357841	0.0275208	Fgfr3/F2r/Itgb1/Id1/Mmp8/Ctsb/Rgcc/Ccl2/Eng/Arg1	10
1035	cl3	GO:0055123	digestive system development	14/1064	132/23276	0.00290555	0.0362513	0.0278801	Cdkn1c/Fgfr3/Gata2/Xbp1/Yipf6/Sfrp1/Pdgfc/Wls/Id2/Nckap1/Itga6/Cdh1/Smad3/Igf1	14
1036	cl3	GO:0016601	Rac protein signal transduction	6/1064	32/23276	0.00293523	0.0365156	0.0280834	Camk2d/Dock2/Abi2/Nckap1/Cdh13/Crk	6
1037	cl3	GO:0060348	bone development	17/1064	176/23276	0.0029963	0.0365156	0.0280834	Npr2/Gpr68/Cyp26b1/Sh3pxd2b/Fgfr3/Tnfsf11/Meis1/Pls3/Papss2/Pdgfc/Acp5/Tgfbr2/Spns2/Insig1/Por/Fam73b/Igf1	17
1038	cl3	GO:0019058	viral life cycle	18/1064	191/23276	0.0030017	0.0365156	0.0280834	Tbc1d20/Trim62/Atg16l1/Apoe/Icam1/Itgav/Vps4b/Cav2/Atg7/Ctsb/Ifitm1/Ifitm3/Atg16l2/Mx2/Eps15/Isg20/Jun/Pml	18
1039	cl3	GO:0001921	positive regulation of receptor recycling	4/1064	14/23276	0.00300736	0.0365156	0.0280834	Psen2/Ece1/Eps15/Snca	4
1040	cl3	GO:0010934	macrophage cytokine production	4/1064	14/23276	0.00300736	0.0365156	0.0280834	Cd74/Tlr2/Tlr4/Irak3	4
1041	cl3	GO:0019377	glycolipid catabolic process	4/1064	14/23276	0.00300736	0.0365156	0.0280834	Naga/Neu3/Gba2/Hexa	4
1042	cl3	GO:0034698	response to gonadotropin	4/1064	14/23276	0.00300736	0.0365156	0.0280834	Lhcgr/Ppargc1a/Inhba/Nsmf	4
1043	cl3	GO:0046886	positive regulation of hormone biosynthetic process	4/1064	14/23276	0.00300736	0.0365156	0.0280834	Lhcgr/Ppargc1a/Por/Igf1	4
1044	cl3	GO:0055094	response to lipoprotein particle	4/1064	14/23276	0.00300736	0.0365156	0.0280834	Cd81/Itgb1/Cdh13/Cd9	4
1045	cl3	GO:0071545	inositol phosphate catabolic process	4/1064	14/23276	0.00300736	0.0365156	0.0280834	Mtmr7/Inpp1/Synj1/Inpp4b	4
1046	cl3	GO:0009896	positive regulation of catabolic process	26/1064	317/23276	0.00304016	0.0366789	0.028209	Gja1/Ptk2/Rnf217/Rnf14/Wdfy3/Trib3/Xbp1/Sgta/Pttg1ip/Tlr2/Cd81/Apoe/Foxo1/Atg4b/Psen2/Atg7/Clu/Taf1/Snx33/Ulk1/Cul4a/Tnfrsf1b/Mefv/Snca/Igf1/Rnf125	26
1047	cl3	GO:0043434	response to peptide hormone	22/1064	253/23276	0.00304825	0.0366789	0.028209	Ptk2/Lmbrd1/Socs2/Cish/Serpina3f/Trib3/Xbp1/Tbc1d4/Egr1/Ghr/Foxo1/Ccnd3/Fam132a/Cav2/Sgk1/Prkcq/Anxa5/Eif2b1/Leprot/Plcb1/Epm2aip1/Igf1	22
1048	cl3	GO:0042752	regulation of circadian rhythm	12/1064	105/23276	0.0030532	0.0366789	0.028209	Arntl/Bhlhe40/Maged1/Phlpp1/Ppargc1a/Id2/Rorc/Fbxl21/Prkg1/Pml/Rora/Adora2a	12
1049	cl3	GO:0055076	transition metal ion homeostasis	12/1064	105/23276	0.0030532	0.0366789	0.028209	Fech/Slc30a5/Neo1/Aplp2/Slc30a6/Atp7a/Slc39a13/Bdh2/Tfr2/App/Slc11a2/Prnp	12
1050	cl3	GO:0050678	regulation of epithelial cell proliferation	25/1064	301/23276	0.003067	0.0367472	0.0282615	Gja1/Maged1/Fgfr3/Vegfc/Ctsl/Xbp1/Bcl11b/Sfrp1/Vhl/Apoe/Id1/Vdr/Cav2/Bmpr2/Tek/Rgcc/Cdh13/Jun/Ccl2/Cdh1/Grn/Smad3/Eng/Igf1/Arg1	25
1051	cl3	GO:0023061	signal release	32/1064	417/23276	0.00310737	0.0371326	0.0285579	Gja1/Arntl/Cnr1/Clock/Gpr68/Tnfsf11/Slc18a2/Xbp1/Exoc3l/Sfrp1/Inhba/Rab11fip3/Cplx2/Cadps2/Ica1/Sncaip/Fam132a/Atg7/Wls/Aacs/Anxa5/Tfr2/Snap47/Gabbr1/Stxbp1/Snx4/Synj1/Acvr2a/Snap23/Snca/Ptgs1/Adora2a	32
1052	cl3	GO:0031647	regulation of protein stability	19/1064	207/23276	0.00313965	0.037173	0.0285889	Ifi30/Xbp1/Rnf128/Cd81/Tert/Id1/Apbb1/Clu/Ctsh/Asph/Lss/Nckap1/Stx12/Atp1b1/Stxbp1/Smad3/Pml/Snca/Igf1	19
1053	cl3	GO:0050866	negative regulation of cell activation	16/1064	162/23276	0.00313971	0.037173	0.0285889	Cnr1/Cd200/Cd74/Tspan32/Sfrp1/Apoe/Serpine2/Cd274/Id2/Pglyrp2/Tnfsf4/Prkg1/Nr1h3/H2-Aa/Prnp/Adora2a	16
1054	cl3	GO:0050880	regulation of blood vessel size	16/1064	162/23276	0.00313971	0.037173	0.0285889	Gja1/Tbxas1/Ptk2/Gucy1a3/F2r/Apoe/Icam1/P2rx1/Gch1/Ece1/Cx3cl1/Alox5/Bmpr2/Prkg1/Ptgs1/Adora2a	16
1055	cl3	GO:0044259	multicellular organismal macromolecule metabolic process	10/1064	79/23276	0.00314357	0.037173	0.0285889	Fgfr3/F2r/Itgb1/Id1/Mmp8/Ctsb/Rgcc/Ccl2/Eng/Arg1	10
1056	cl3	GO:0048754	branching morphogenesis of an epithelial tube	17/1064	177/23276	0.00317739	0.0373776	0.0287463	Maged1/Slc12a2/Col4a1/Spry1/Mycn/Acvr1/Rdh10/Vdr/Ctsh/Tgfbr2/Pbx1/Tek/Clic4/Angpt1/Pml/Eng/Igf1	17
1057	cl3	GO:1903708	positive regulation of hemopoiesis	17/1064	177/23276	0.00317739	0.0373776	0.0287463	Gpr68/Gata2/Tnfsf11/Xbp1/Cd74/Inhba/Il1rl2/Car2/Zbtb16/Mapk14/Tgfbr2/Id2/Tnfsf4/Pf4/Jun/Acvr2a/H2-Aa	17
1058	cl3	GO:0014065	phosphatidylinositol 3-kinase signaling	12/1064	106/23276	0.00330328	0.038758	0.0298079	Ptk2/Pdgfd/Xbp1/Prr5l/F2r/Pdgfc/Serpine2/Selp/Tek/Angpt1/Igf1/Erbb3	12
1059	cl3	GO:0030099	myeloid cell differentiation	28/1064	352/23276	0.00332709	0.0388913	0.0299105	Cdkn1c/Gpr68/Fgfr3/Gata2/Tnfsf11/Mpl/Meis1/Nfkbia/Fech/Sfrp1/Inhba/Car2/Ostm1/Zbtb16/Psen2/Mapk14/Tgfbr2/Id2/Cul4a/Pf4/Prkx/Plcb1/Prdm16/Jun/Acvr2a/Inpp4b/Slc11a2/Pml	28
1060	cl3	GO:0035150	regulation of tube size	16/1064	163/23276	0.00333775	0.0388913	0.0299105	Gja1/Tbxas1/Ptk2/Gucy1a3/F2r/Apoe/Icam1/P2rx1/Gch1/Ece1/Cx3cl1/Alox5/Bmpr2/Prkg1/Ptgs1/Adora2a	16
1061	cl3	GO:0046466	membrane lipid catabolic process	5/1064	23/23276	0.00334194	0.0388913	0.0299105	Naga/Neu3/Gba2/Hexa/Smpdl3a	5
1062	cl3	GO:0051056	regulation of small GTPase mediated signal transduction	18/1064	193/23276	0.00335584	0.0388913	0.0299105	Arhgef28/Arhgef5/F2r/Spry1/Itgb1/Apoe/Arhgef6/Camk2d/Obscn/Farp1/Timp2/Itsn1/Dock2/Psd3/Crk/Cyth3/Fgd5/Igf1	18
1063	cl3	GO:1903322	positive regulation of protein modification by small protein conjugation or removal	13/1064	120/23276	0.00335758	0.0388913	0.0299105	Ptk2/Fgfr3/Trib3/Pttg1ip/Birc3/Cdc14b/Pias3/Clu/Topors/Ticam1/Arrdc4/Angpt1/Fkbp1a	13
1064	cl3	GO:0046777	protein autophosphorylation	20/1064	224/23276	0.00341083	0.0394073	0.0303073	Ptk2/Pdgfd/Fgfr3/Vegfc/Pdgfc/Camk2d/Itk/Mapk14/Taf1/Ulk1/Gfra2/Tom1l1/Prkx/Tek/Camk2b/Cdkl5/Jun/Eng/Irak3/Impact	20
1065	cl3	GO:0099504	synaptic vesicle cycle	10/1064	80/23276	0.00344885	0.0395679	0.0304309	Slc18a2/Cplx2/Cadps2/Clcn3/Snap47/Stxbp1/Synj1/Snap23/Grn/Snca	10
1066	cl3	GO:0032228	regulation of synaptic transmission, GABAergic	6/1064	33/23276	0.00345095	0.0395679	0.0304309	Cnr1/Car2/Plcl1/Usp46/Stxbp1/Adora2a	6
1067	cl3	GO:0032735	positive regulation of interleukin-12 production	6/1064	33/23276	0.00345095	0.0395679	0.0304309	Tlr2/Ltb/Mapk14/Tnfsf4/Plcb1/Tlr4	6
1068	cl3	GO:1901653	cellular response to peptide	18/1064	194/23276	0.00354551	0.0403166	0.0310066	Ptk2/Lmbrd1/Socs2/Cish/Trib3/Xbp1/Tbc1d4/Casp4/Ghr/Foxo1/Fam132a/Cav2/Sgk1/Prkcq/Anxa5/Leprot/Plcb1/Igf1	18
1069	cl3	GO:1903035	negative regulation of response to wounding	16/1064	164/23276	0.00354598	0.0403166	0.0310066	Gja1/Fem1a/Il22ra2/Apoe/Serpine2/Acp5/Fam132a/Thbd/Anxa5/Tnfrsf1b/Prkg1/Mefv/Nr1h3/Smad3/Rora/Adora2a	16
1070	cl3	GO:0033013	tetrapyrrole metabolic process	7/1064	44/23276	0.00356331	0.0403166	0.0310066	Fech/Ppox/Blvrb/Hebp1/Urod/Slc11a2/Rsad1	7
1071	cl3	GO:0043620	regulation of DNA-templated transcription in response to stress	7/1064	44/23276	0.00356331	0.0403166	0.0310066	Nfe2l2/Egr1/Vhl/Rgs14/Ppp1r15a/Jun/Impact	7
1072	cl3	GO:0051932	synaptic transmission, GABAergic	7/1064	44/23276	0.00356331	0.0403166	0.0310066	Cnr1/Car2/Plcl1/Clcn3/Usp46/Stxbp1/Adora2a	7
1073	cl3	GO:0016052	carbohydrate catabolic process	12/1064	107/23276	0.00356965	0.0403166	0.0310066	Naga/Ppargc1a/Neu3/Pygl/Pygm/Pfkp/Ctbs/Stbd1/Gaa/Ldha/Aldoc/Igf1	12
1074	cl3	GO:0015711	organic anion transport	28/1064	354/23276	0.00359958	0.0405534	0.0311888	Gja1/Ldlr/Slc7a4/Xk/Slc7a8/Slc35b4/Lhcgr/Pnpla8/Tnfsf11/Atp9b/Atp11a/Slc6a15/Abcc3/Plin2/Apoe/Slc1a4/Slc25a24/Pctp/Slc5a6/Slc2a1/Prkg1/Gabbr1/Slco4a1/Slc2a3/Atp9a/Snca/Arg1/Adora2a	28
1075	cl3	GO:0046209	nitric oxide metabolic process	9/1064	68/23276	0.00367725	0.0412828	0.0317497	Tlr2/Icam1/Acp5/Clu/Por/Ticam1/Tlr4/Rora/Igf1	9
1076	cl3	GO:0009101	glycoprotein biosynthetic process	22/1064	257/23276	0.00368254	0.0412828	0.0317497	Fut1/Ganab/Xylt2/Gorasp1/Gcnt1/Ext2/Ndst2/Stt3a/Fut8/Man1c1/Acer2/Atp7a/B3galnt1/Large/Extl2/St6galnac3/Plcb1/Gyltl1b/Art4/Chst14/Igf1/Dse	22
1077	cl3	GO:0001885	endothelial cell development	8/1064	56/23276	0.00375523	0.0418903	0.0322169	Marveld2/Pde2a/Id1/Icam1/F11r/Clic4/Mllt4/Eng	8
1078	cl3	GO:0002718	regulation of cytokine production involved in immune response	8/1064	56/23276	0.00375523	0.0418903	0.0322169	Slamf1/Cd74/Tlr2/Tnfsf4/Tek/Tlr4/Angpt1/Irak3	8
1079	cl3	GO:0014066	regulation of phosphatidylinositol 3-kinase signaling	10/1064	81/23276	0.00377719	0.0420317	0.0323257	Ptk2/Pdgfd/Prr5l/F2r/Pdgfc/Serpine2/Selp/Tek/Angpt1/Igf1	10
1080	cl3	GO:0006644	phospholipid metabolic process	25/1064	306/23276	0.00379932	0.0421743	0.0324354	Ldlr/Sgms1/Idh1/Pigq/Pigg/Fgfr3/Pnpla8/Pigo/Cd81/Mtmr7/Ocrl/Mboat2/Efr3b/Inpp1/Fdft1/Smpdl3a/Prdx6/Sgms2/Tek/Pcyt1a/Synj1/Inpp4b/Pcyt2/Plcb3/Snca	25
1081	cl3	GO:0061041	regulation of wound healing	13/1064	122/23276	0.00387416	0.0429	0.0329935	Gja1/Nfe2l2/F2r/Apoe/Serpine2/Thbd/Prkcq/Anxa5/Selp/Mylk/Prkg1/Tlr4/Smad3	13
1082	cl3	GO:1903829	positive regulation of cellular protein localization	26/1064	323/23276	0.00390098	0.0430916	0.0331408	Wdr75/Xbp1/Edar/Hnmt/Tlr2/Rbpms/Tert/Itgb1/Clip3/Mapk14/Cav2/Rnf31/Asph/Snx33/Prkcq/Ugcg/Sec16b/Tek/Leprot/Tlr4/Bcas3/Ccl2/Cdh1/Smad3/Pml/Igf1	26
1083	cl3	GO:0036314	response to sterol	4/1064	15/23276	0.0039539	0.0433588	0.0333464	Inhba/Tgfbr2/Rorc/Rora	4
1084	cl3	GO:0042921	glucocorticoid receptor signaling pathway	4/1064	15/23276	0.0039539	0.0433588	0.0333464	Arntl/Clock/Ncoa2/Ipo13	4
1085	cl3	GO:0060416	response to growth hormone	4/1064	15/23276	0.0039539	0.0433588	0.0333464	Ptk2/Socs2/Ghr/Leprot	4
1086	cl3	GO:0042110	T cell activation	33/1064	441/23276	0.00398312	0.0434688	0.033431	Sla2/Cyp26b1/Tnfsf11/Slamf1/Xbp1/Cd74/Egr1/Bcl11b/Il1rl2/Icam1/Itgav/Itk/Zbtb16/Ccnd3/Cd274/Psen2/Tgfbr2/Rorc/Gimap1/Prkcq/Dock2/Treml2/Ebi3/Atp7a/Tnfsf4/Ccl2/H2-Aa/Prnp/Smad3/Fkbp1a/Rora/Igf1/Adora2a	33
1087	cl3	GO:0070489	T cell aggregation	33/1064	441/23276	0.00398312	0.0434688	0.033431	Sla2/Cyp26b1/Tnfsf11/Slamf1/Xbp1/Cd74/Egr1/Bcl11b/Il1rl2/Icam1/Itgav/Itk/Zbtb16/Ccnd3/Cd274/Psen2/Tgfbr2/Rorc/Gimap1/Prkcq/Dock2/Treml2/Ebi3/Atp7a/Tnfsf4/Ccl2/H2-Aa/Prnp/Smad3/Fkbp1a/Rora/Igf1/Adora2a	33
1088	cl3	GO:0045851	pH reduction	6/1064	34/23276	0.00403108	0.0435199	0.0334703	Rab20/Rab39/Car2/Rab38/Clcn3/Clic4	6
1089	cl3	GO:0044236	multicellular organism metabolic process	11/1064	95/23276	0.00404073	0.0435199	0.0334703	Fgfr3/F2r/Itgb1/Ghr/Id1/Mmp8/Ctsb/Rgcc/Ccl2/Eng/Arg1	11
1090	cl3	GO:0042993	positive regulation of transcription factor import into nucleus	7/1064	45/23276	0.00405641	0.0435199	0.0334703	Xbp1/Edar/Tlr2/Prkcq/Tlr4/Cdh1/Smad3	7
1091	cl3	GO:0050710	negative regulation of cytokine secretion	7/1064	45/23276	0.00405641	0.0435199	0.0334703	Slamf1/Cx3cl1/Tnfsf4/Rgcc/Tnfrsf9/Angpt1/Pml	7
1092	cl3	GO:0002367	cytokine production involved in immune response	9/1064	69/23276	0.00406119	0.0435199	0.0334703	Slamf1/Cd74/Tlr2/Il31ra/Tnfsf4/Tek/Tlr4/Angpt1/Irak3	9
1093	cl3	GO:0007043	cell-cell junction assembly	9/1064	69/23276	0.00406119	0.0435199	0.0334703	Gja1/Marveld2/Prkch/Ctnna1/Pkp2/Itgb1/Ramp2/Cdh1/Cd9	9
1094	cl3	GO:1904035	regulation of epithelial cell apoptotic process	9/1064	69/23276	0.00406119	0.0435199	0.0334703	Xbp1/Nfe2l2/Ppargc1a/Icam1/Ramp2/Tek/Rgcc/Angpt1/Igf1	9
1095	cl3	GO:0030201	heparan sulfate proteoglycan metabolic process	5/1064	24/23276	0.00406468	0.0435199	0.0334703	Gpc1/Xylt2/Ext2/Ndst2/Extl2	5
1096	cl3	GO:2000146	negative regulation of cell motility	19/1064	212/23276	0.00407888	0.043569	0.033508	Ptk2/Dach1/Ctnna1/Tie1/Nfe2l2/Ppargc1a/Sfrp1/Cd63/Reck/Pkp2/Apoe/Rras/Srgap3/Rgcc/Plcb1/Prkg1/Clic4/Eng/Robo4	19
1097	cl3	GO:0071593	lymphocyte aggregation	33/1064	442/23276	0.00412185	0.0438029	0.0336879	Sla2/Cyp26b1/Tnfsf11/Slamf1/Xbp1/Cd74/Egr1/Bcl11b/Il1rl2/Icam1/Itgav/Itk/Zbtb16/Ccnd3/Cd274/Psen2/Tgfbr2/Rorc/Gimap1/Prkcq/Dock2/Treml2/Ebi3/Atp7a/Tnfsf4/Ccl2/H2-Aa/Prnp/Smad3/Fkbp1a/Rora/Igf1/Adora2a	33
1098	cl3	GO:0030193	regulation of blood coagulation	10/1064	82/23276	0.00412979	0.0438029	0.0336879	Nfe2l2/F2r/Apoe/Serpine2/Thbd/Prkcq/Anxa5/Selp/Prkg1/Tlr4	10
1099	cl3	GO:1900046	regulation of hemostasis	10/1064	82/23276	0.00412979	0.0438029	0.0336879	Nfe2l2/F2r/Apoe/Serpine2/Thbd/Prkcq/Anxa5/Selp/Prkg1/Tlr4	10
1100	cl3	GO:0050729	positive regulation of inflammatory response	12/1064	109/23276	0.00415428	0.0439597	0.0338085	Cnr1/Clock/Tnfsf11/Tgm2/Pde2a/Tlr2/C3/Cx3cl1/Tnfsf4/Snx4/Tlr4/Ccl2	12
1101	cl3	GO:0001818	negative regulation of cytokine production	18/1064	197/23276	0.00416853	0.0440076	0.0338453	Slamf1/Rnf128/Tlr2/Acp5/Cd274/Ndrg2/Pglyrp2/Cx3cl1/Tnfsf4/Rgcc/Mefv/Tnfrsf9/Tlr4/Prg2/Angpt1/Prnp/Pml/Irak3	18
1102	cl3	GO:1903510	mucopolysaccharide metabolic process	8/1064	57/23276	0.00419703	0.0442055	0.0339975	Xylt2/Habp4/Ccnd3/Angpt1/Mamdc2/Chst14/Chst1/Dse	8
1103	cl3	GO:0051235	maintenance of location	22/1064	260/23276	0.00422764	0.0444246	0.034166	Lhcgr/Pde4d/Nfkbia/F2r/Cd19/Plin2/Apoe/Slc30a5/Itgav/Camk2d/Npsr1/Ms4a2/Hexa/C3/Asph/Gaa/Slc30a6/Topors/Nr1h3/Pml/Fkbp1a/Snca	22
1104	cl3	GO:0046890	regulation of lipid biosynthetic process	14/1064	138/23276	0.00435026	0.0456072	0.0350755	Ldlr/Idh1/Lhcgr/Trib3/Ppargc1a/Apoe/Vdr/Atg7/C3/Insig1/Por/Prkg1/Nr1h3/Igf1	14
1105	cl3	GO:0048145	regulation of fibroblast proliferation	11/1064	96/23276	0.0043799	0.045812	0.035233	Pdgfd/Dach1/Btc/Ifi30/Cd74/Sfrp1/Pdgfc/Nupr1/Jun/Pml/Igf1	11
1106	cl3	GO:0006914	autophagy	33/1064	444/23276	0.00441162	0.0459561	0.0353439	Wdr75/Rab20/Lzts1/Wdfy3/Iigp1/Rnf185/Atg16l1/Xbp1/Lmcd1/Slc35b3/Tlr2/Rab39/Foxo1/Atg4b/Obscn/Vps4b/Pfkp/Atg7/Slc1a4/Ulk1/Zkscan4/Tecpr1/Stbd1/Anxa5/3110043O21Rik/Stx12/Atp1b1/Atg16l2/Mylk/Prkg1/Mefv/Cttn/Snca	33
1107	cl3	GO:0090087	regulation of peptide transport	21/1064	245/23276	0.00441398	0.0459561	0.0353439	Gja1/Arntl/Cnr1/Clock/Gpr68/Tnfsf11/Nfkbia/Cd74/Edar/Sfrp1/Tlr2/Car2/Ica1/Fam132a/Atg7/Aacs/Prkcq/Anxa5/Tfr2/Gabbr1/Tlr4	21
1108	cl3	GO:0050707	regulation of cytokine secretion	15/1064	153/23276	0.00445557	0.0459652	0.0353508	Slamf1/Xbp1/Casp4/F2r/Tlr2/Cd274/Mapk14/Cx3cl1/Tnfsf4/Tek/Rgcc/Tnfrsf9/Tlr4/Angpt1/Pml	15
1109	cl3	GO:0002761	regulation of myeloid leukocyte differentiation	12/1064	110/23276	0.0044741	0.0459652	0.0353508	Gpr68/Fgfr3/Gata2/Tnfsf11/Sfrp1/Car2/Id2/Cul4a/Pf4/Prdm16/Jun/Inpp4b	12
1110	cl3	GO:0007613	memory	12/1064	110/23276	0.0044741	0.0459652	0.0353508	Lrrn4/Cnr1/Egr1/Itga5/Psen2/Sgk1/Rgs14/Chst10/Plcb1/Pja2/Ptgs1/Igf1	12
1111	cl3	GO:0015748	organophosphate ester transport	9/1064	70/23276	0.00447574	0.0459652	0.0353508	Gja1/Ldlr/Slc35b4/Atp9b/Atp11a/Apoe/Slc25a24/Pctp/Atp9a	9
1112	cl3	GO:0019229	regulation of vasoconstriction	9/1064	70/23276	0.00447574	0.0459652	0.0353508	Gja1/Tbxas1/F2r/Icam1/P2rx1/Cx3cl1/Alox5/Bmpr2/Ptgs1	9
1113	cl3	GO:0046916	cellular transition metal ion homeostasis	9/1064	70/23276	0.00447574	0.0459652	0.0353508	Slc30a5/Aplp2/Slc30a6/Atp7a/Slc39a13/Tfr2/App/Slc11a2/Prnp	9
1114	cl3	GO:0014812	muscle cell migration	10/1064	83/23276	0.00450787	0.0460506	0.0354165	Ptk2/Pdgfd/Nfe2l2/Egr1/Ppargc1a/Tert/Camk2d/Prkg1/Plxna1/Igf1	10
1115	cl3	GO:0034332	adherens junction organization	10/1064	83/23276	0.00450787	0.0460506	0.0354165	Ptk2/Pkp2/Itgav/Ramp2/Tek/Mllt4/Cttn/Bcas3/Cdh1/Smad3	10
1116	cl3	GO:1900180	regulation of protein localization to nucleus	19/1064	214/23276	0.00451456	0.0460506	0.0354165	Fzd1/Nfkbia/Xbp1/Pkia/Pde2a/Edar/Tlr2/Rbpms/Tert/Mbtps1/Mapk14/Cav2/Prkcq/Tek/Tlr4/Cdh1/Angpt1/Smad3/Igf1	19
1117	cl3	GO:0021700	developmental maturation	22/1064	262/23276	0.00462714	0.0470928	0.0362181	Gja1/Cdkn1c/Npr2/Fgfr3/Gata2/Ctsl/Xbp1/Cd63/Reck/Ap1m1/Nfia/Rab38/Ankrd27/Scarf1/Psen2/Id2/Clcn3/Camk2b/Plcb1/Stxbp1/App/Igf1	22
1118	cl3	GO:0070059	intrinsic apoptotic signaling pathway in response to endoplasmic reticulum stress	8/1064	58/23276	0.00467778	0.0473418	0.0364096	Grina/Ikbkg/Trib3/Xbp1/Casp4/Casp12/Pml/Dnajc10	8
1119	cl3	GO:0070373	negative regulation of ERK1 and ERK2 cascade	8/1064	58/23276	0.00467778	0.0473418	0.0364096	Phlpp1/Spry1/Ndrg2/Rgs14/Dusp1/Tlr4/Dusp26/Igf1	8
1120	cl3	GO:0007264	small GTPase mediated signal transduction	34/1064	463/23276	0.00468296	0.0473418	0.0364096	Arhgef28/Rab20/Arhgef5/Dock9/Rab27b/F2r/Arhgap1/Spry1/Rab39/Itgb1/Apoe/Rhoj/Arhgef6/Rras/Camk2d/Rab38/Obscn/Farp1/Timp2/Itsn1/Ulk1/Dock2/Abi2/Nckap1/Psd3/Cdh13/Rhof/Ctnnal1/Crk/Cyth3/Rhot1/Cdc42ep4/Fgd5/Igf1	34
1121	cl3	GO:0006457	protein folding	15/1064	154/23276	0.00473371	0.0476422	0.0366406	Trap1/Txnl1/Ppic/Cd74/Tmx1/Fkbp9/Fkbp14/Clu/Hspa4l/Ric3/Txndc5/Fkbp10/Erp27/Fkbp1a/Dnajc10	15
1122	cl3	GO:0007163	establishment or maintenance of cell polarity	15/1064	154/23276	0.00473371	0.0476422	0.0366406	Gja1/Cyp26b1/Ndc80/Ctnna1/Spry1/Ndel1/Dock2/Ptk7/Nckap1/Tek/Bcas3/Cyth3/Frmd4b/Jam3/Igf1	15
1123	cl3	GO:1904950	negative regulation of establishment of protein localization	19/1064	215/23276	0.00474639	0.0476639	0.0366573	Fzd1/Slamf1/Nfkbia/Pkia/Pde2a/F2r/Sfrp1/Rab11fip3/Neo1/Yod1/Cx3cl1/Anxa5/Tnfsf4/Lyplal1/Rgcc/Tnfrsf9/Nr1h3/Angpt1/Pml	19
1124	cl3	GO:0002573	myeloid leukocyte differentiation	17/1064	185/23276	0.00497794	0.0498785	0.0383605	Gpr68/Fgfr3/Gata2/Tnfsf11/Sfrp1/Car2/Ostm1/Psen2/Mapk14/Tgfbr2/Id2/Cul4a/Pf4/Plcb1/Prdm16/Jun/Inpp4b	17
1125	cl4	GO:0007067	mitotic nuclear division	64/904	399/23276	3.07846e-22	1.27541e-18	1.04376e-18	Rcc1/Naa50/Ncapd2/Aurka/Plk1/Cep55/Kif22/Cdc14a/Ncapg2/Nedd9/Psmg2/Nusap1/Mis18bp1/Tubgcp5/Phb2/Rb1/Kif20b/Hells/Flna/Lrrcc1/Fbxw5/Kif11/Sgol1/Stag2/Mad2l1/Usp37/Nde1/Birc5/Tpx2/Ncapg/Anln/Cdca5/Fbxo5/Ccnb2/Tipin/Spc24/Nek6/Bub1b/Cenpe/Bub1/Ccnf/Aspm/Aurkb/Ccnb1/Nuf2/Kif2c/Spc25/Ccna2/Ube2c/Cdca3/Asun/Stil/Ranbp1/Cdc20/Racgap1/Ran/Cltc/Mis12/Cdk1/Cdc6/Cdc25b/Knstrn/Casc5/Reep3	64
1126	cl4	GO:0006260	DNA replication	47/904	289/23276	6.90148e-17	1.42964e-13	1.16998e-13	Gmnn/Prim2/E2f8/Dkc1/Orc6/Rrm1/Mcm5/Parm1/Rfc5/Cct2/Tcp1/Stag2/Cdc45/Mcm6/Mcm10/Rfc4/Lig1/Esco2/Pold1/Tipin/Ccne1/Fam111a/Rpa2/Cct4/Mcm3/Nasp/Cct5/Aurkb/Dtl/Slbp/Mcm7/Ccne2/Mcm4/Mapk1/Cacybp/Rtel1/Kat7/Rrm2/Rpa1/Cdk1/Cdc6/Pola2/Cct8/2810417H13Rik/Mcm2/Cct7/Prim1	47
1127	cl4	GO:0033044	regulation of chromosome organization	42/904	277/23276	3.82888e-14	5.28769e-11	4.32731e-11	Atad2/Plk1/Tlk1/Myb/Dkc1/Wdhd1/Jarid2/Psmg2/Trps1/Rb1/Cct2/Tcp1/Zfp451/Cdc45/Mad2l1/Cdca5/Myc/Gnl3/Nek6/Bub1b/Cenpe/Flcn/Lpin1/Cct4/Bub1/Cct5/Aurkb/Ccnb1/Rnf4/Ruvbl2/Smad4/Ube2c/Stil/Tet1/Mapk1/Uhrf1/Rtel1/Kdm4b/Cdc6/Gfi1b/Cct8/Cct7	42
1128	cl4	GO:0006261	DNA-dependent DNA replication	24/904	101/23276	6.26438e-13	6.48833e-10	5.30989e-10	Prim2/E2f8/Orc6/Mcm5/Rfc5/Stag2/Cdc45/Mcm6/Mcm10/Rfc4/Lig1/Pold1/Tipin/Ccne1/Mcm3/Slbp/Mcm7/Ccne2/Mcm4/Rtel1/Cdc6/Pola2/Mcm2/Prim1	24
1129	cl4	GO:0007059	chromosome segregation	39/904	265/23276	8.28562e-13	6.86546e-10	5.61852e-10	Rcc1/Naa50/Ncapd2/Plk1/Kif22/Psmg2/Nusap1/Phb2/Rb1/Kif11/Sgol1/Top2a/Stag2/Mad2l1/Nde1/Birc5/Ncapg/Slc25a5/Cdca5/Esco2/Nek6/Bub1b/Cenpe/Bub1/Ect2/Ccnb1/Nuf2/Cenpf/Rnf4/Kif2c/Spc25/Ube2c/Stil/Mms19/Racgap1/Mis12/Cdc6/Knstrn/Casc5	39
1130	cl4	GO:0000226	microtubule cytoskeleton organization	50/904	420/23276	2.08559e-12	1.4401e-09	1.17854e-09	Rcc1/Specc1l/Aurka/Plk1/Eml4/Nav1/Cdc14a/Tuba8/Nusap1/Hsph1/Tubgcp5/Ssx2ip/Flna/Ccser2/Ezr/Fbxw5/Kif11/Fkbp4/Lmna/Dync1li2/Sgol1/Cnp/Nde1/Birc5/Tpx2/Fbxo5/Cav1/Chordc1/Cenpe/Ccnf/Ect2/Aspm/Slc16a1/Aurkb/Ccnb1/Tacc3/Rnf4/Wdr43/Kif2c/Spc25/Asun/Stil/Ranbp1/Prc1/Racgap1/Cltc/Mis12/Tubb5/2810417H13Rik/Knstrn	50
1131	cl4	GO:0034502	protein localization to chromosome	18/904	59/23276	4.93429e-12	2.9204e-09	2.38998e-09	Plk1/Dkc1/Rb1/Cct2/Tcp1/Cdca5/Esco2/Gnl3/Bub1b/Cct4/Cct5/Aurkb/Ruvbl2/Mis12/Cdk1/Cct8/Casc5/Cct7	18
1132	cl4	GO:0007051	spindle organization	25/904	124/23276	1.04338e-11	5.40341e-09	4.42202e-09	Rcc1/Aurka/Plk1/Cdc14a/Tubgcp5/Flna/Ezr/Kif11/Birc5/Tpx2/Fbxo5/Aspm/Aurkb/Ccnb1/Tacc3/Rnf4/Spc25/Asun/Stil/Ranbp1/Racgap1/Cltc/Mis12/Tubb5/Knstrn	25
1133	cl4	GO:0006270	DNA replication initiation	12/904	25/23276	3.57536e-11	1.64586e-08	1.34693e-08	Mcm5/Cdc45/Mcm6/Mcm10/Ccne1/Mcm3/Mcm7/Ccne2/Mcm4/Cdc6/Pola2/Mcm2	12
1134	cl4	GO:0006511	ubiquitin-dependent protein catabolic process	52/904	493/23276	7.34914e-11	3.04475e-08	2.49175e-08	Tnfaip3/Usp25/Psmc2/Aurka/Plk1/Usp48/Socs5/Usp42/Klhl25/Edem1/Psmg2/Rb1/Birc2/Psmd7/Fbxw11/Fbxw5/Sdf2l1/Psmd6/Usp3/Mad2l1/Psmc4/Bap1/Usp37/Trib1/Ube2g2/Sumo3/Pbk/Psmd1/Bub1b/Klhl28/Cenpe/Bub1/Wfs1/Herc3/Ccnf/Ccnb1/Dtl/Rnf4/Ube2c/Psmd3/Stil/Smurf1/Usp4/Uhrf1/Cdc20/Usp10/Nploc4/Itch/Erlin1/Mdm2/Rnf114/Psmf1	52
1135	cl4	GO:0098813	nuclear chromosome segregation	30/904	196/23276	1.35276e-10	5.09499e-08	4.16961e-08	Naa50/Ncapd2/Plk1/Kif22/Psmg2/Nusap1/Phb2/Rb1/Sgol1/Top2a/Stag2/Mad2l1/Ncapg/Cdca5/Nek6/Bub1b/Cenpe/Bub1/Ect2/Ccnb1/Nuf2/Cenpf/Kif2c/Ube2c/Stil/Racgap1/Mis12/Cdc6/Knstrn/Casc5	30
1136	cl4	GO:0000819	sister chromatid segregation	24/904	136/23276	4.91316e-10	1.69627e-07	1.38818e-07	Naa50/Ncapd2/Plk1/Kif22/Psmg2/Nusap1/Phb2/Rb1/Top2a/Stag2/Mad2l1/Ncapg/Cdca5/Nek6/Bub1b/Cenpe/Bub1/Ccnb1/Kif2c/Ube2c/Stil/Mis12/Cdc6/Knstrn	24
1137	cl4	GO:0007346	regulation of mitotic cell cycle	46/904	433/23276	7.37063e-10	2.1655e-07	1.77219e-07	Rcc1/Plk1/Eif4ebp1/Cdc14a/Map3k14/Map2k5/Psmg2/Nusap1/Phb2/Rb1/Kif20b/Kif11/Top2a/Cdc45/Mad2l1/Asns/Birc5/Tpx2/Stk3/Cdca5/Adam17/Fbxo5/Tipin/Myc/Nek6/Bub1b/Cenpe/Rpa2/Bub1/Ccnb1/Nabp1/Nae1/Cenpf/Trim35/Bid/Ccna2/Ube2c/Asun/Stil/Ranbp1/Psme3/Map2k3/Cdk1/Cdc6/Mdm2/Cdc25b	46
1138	cl4	GO:1904872	regulation of telomerase RNA localization to Cajal body	9/904	15/23276	7.84032e-10	2.1655e-07	1.77219e-07	Dkc1/Cct2/Tcp1/Cct4/Cct5/Nhp2/Ruvbl2/Cct8/Cct7	9
1139	cl4	GO:1904874	positive regulation of telomerase RNA localization to Cajal body	9/904	15/23276	7.84032e-10	2.1655e-07	1.77219e-07	Dkc1/Cct2/Tcp1/Cct4/Cct5/Nhp2/Ruvbl2/Cct8/Cct7	9
1140	cl4	GO:0051983	regulation of chromosome segregation	18/904	79/23276	1.00856e-09	2.61154e-07	2.13722e-07	Plk1/Psmg2/Rb1/Mad2l1/Cdca5/Nek6/Bub1b/Cenpe/Bub1/Ect2/Ccnb1/Rnf4/Kif2c/Ube2c/Stil/Racgap1/Cdc6/Knstrn	18
1141	cl4	GO:1901293	nucleoside phosphate biosynthetic process	35/904	279/23276	1.08003e-09	2.63211e-07	2.15405e-07	Chchd10/G6pdx/Dut/Mthfd1/Rrm1/Adsl/Prps2/Dhfr/Tk1/Nmrk1/Kynu/Atp5g1/Abca1/Tyms/Ada/Atp5a1/Ak3/Adk/Myc/Cad/Ppat/Nampt/Ctps/Ptger3/Flcn/Wfs1/Pfas/Dctd/Papss1/Nadk/Aqp1/Shmt1/Umps/Rrm2/Atp5b	35
1142	cl4	GO:0044772	mitotic cell cycle phase transition	36/904	295/23276	1.33669e-09	3.07662e-07	2.51783e-07	Rcc1/Plk1/Myb/Eif4ebp1/Cdc14a/Cks1b/Psmg2/Phb2/Rb1/E2f4/Cdc45/Mad2l1/Usp37/Birc5/Cdca5/Adam17/Ccne1/Nek6/Bub1b/Cenpe/Rpa2/Bub1/Ccnb1/Nae1/Cenpf/Bid/Ccna2/Ube2c/Stil/Cks2/Psme3/Ccne2/Cdk1/Cdc6/Mdm2/Tcf19	36
1143	cl4	GO:0000070	mitotic sister chromatid segregation	21/904	111/23276	1.59454e-09	3.11653e-07	2.55049e-07	Naa50/Ncapd2/Plk1/Kif22/Psmg2/Nusap1/Rb1/Mad2l1/Ncapg/Cdca5/Nek6/Bub1b/Cenpe/Bub1/Ccnb1/Kif2c/Ube2c/Stil/Mis12/Cdc6/Knstrn	21
1144	cl4	GO:0009165	nucleotide biosynthetic process	34/904	270/23276	1.6899e-09	3.11653e-07	2.55049e-07	Chchd10/G6pdx/Dut/Mthfd1/Rrm1/Adsl/Prps2/Dhfr/Tk1/Nmrk1/Kynu/Atp5g1/Abca1/Tyms/Ada/Atp5a1/Ak3/Adk/Myc/Cad/Nampt/Ctps/Ptger3/Flcn/Wfs1/Pfas/Dctd/Papss1/Nadk/Aqp1/Shmt1/Umps/Rrm2/Atp5b	34
1145	cl4	GO:0090670	RNA localization to Cajal body	9/904	16/23276	1.73015e-09	3.11653e-07	2.55049e-07	Dkc1/Cct2/Tcp1/Cct4/Cct5/Nhp2/Ruvbl2/Cct8/Cct7	9
1146	cl4	GO:0090671	telomerase RNA localization to Cajal body	9/904	16/23276	1.73015e-09	3.11653e-07	2.55049e-07	Dkc1/Cct2/Tcp1/Cct4/Cct5/Nhp2/Ruvbl2/Cct8/Cct7	9
1147	cl4	GO:0090672	telomerase RNA localization	9/904	16/23276	1.73015e-09	3.11653e-07	2.55049e-07	Dkc1/Cct2/Tcp1/Cct4/Cct5/Nhp2/Ruvbl2/Cct8/Cct7	9
1148	cl4	GO:0044770	cell cycle phase transition	37/904	313/23276	1.9202e-09	3.25637e-07	2.66493e-07	Rcc1/Plk1/Myb/Eif4ebp1/Cdc14a/Cks1b/Psmg2/Phb2/Rb1/E2f4/Cdc45/Mad2l1/Usp37/Birc5/Cdca5/Adam17/Tipin/Ccne1/Nek6/Bub1b/Cenpe/Rpa2/Bub1/Ccnb1/Nae1/Cenpf/Bid/Ccna2/Ube2c/Stil/Cks2/Psme3/Ccne2/Cdk1/Cdc6/Mdm2/Tcf19	37
1149	cl4	GO:0051302	regulation of cell division	33/904	258/23276	1.96498e-09	3.25637e-07	2.66493e-07	Rcc1/E2f8/Aurka/Plk1/Cdc14a/Psmg2/Nusap1/Phb2/Rb1/Kif20b/Kif11/Mad2l1/Birc5/Cdca5/Fbxo5/Myc/Nek6/Bub1b/Cenpe/Flcn/Cat/Bub1/Ect2/Aspm/Aurkb/Ccnb1/Ube2c/Stil/Ranbp1/Cdc20/Racgap1/Cdc6/Cdc25b	33
1150	cl4	GO:1904816	positive regulation of protein localization to chromosome, telomeric region	8/904	12/23276	2.16398e-09	3.44822e-07	2.82194e-07	Dkc1/Cct2/Tcp1/Gnl3/Cct4/Cct5/Cct8/Cct7	8
1151	cl4	GO:0072594	establishment of protein localization to organelle	49/904	497/23276	2.56586e-09	3.93717e-07	3.22208e-07	Mrgpre/Tnfaip3/Hsp90aa1/Stard7/Dkc1/Nup107/Sorl1/Nup93/Hsph1/Prkcd/Phb2/Cct2/Flna/Fbxw11/Tcp1/Lmna/Hhat/Bap1/Tomm40/Nup85/Mfn2/Tnpo1/Timm50/Il9r/Cct4/Ect2/Cct5/Tomm22/Optn/Tacc3/Ranbp6/Atpif1/Ruvbl2/Ipo9/Smad4/Bid/Smurf1/Mapk1/Hcls1/Dusp18/Ran/Kpna1/Cdk1/Nup155/Mavs/Pola2/Cct8/Hspa8/Cct7	49
1152	cl4	GO:0010564	regulation of cell cycle process	47/904	467/23276	2.81836e-09	4.17016e-07	3.41275e-07	Rcc1/E2f8/Aurka/Plk1/Cdc14a/Fem1b/Psmg2/Nusap1/Phb2/Rb1/Kif20b/Kif11/Stag2/Cdc45/Mad2l1/Birc5/Tpx2/Cdca5/Adam17/Fbxo5/Chordc1/Nek6/Bub1b/Cenpe/Rpa2/Flcn/Bub1/Ccnf/Ect2/Aurkb/Ccnb1/Nae1/Cenpf/Rnf4/Bid/Ccna2/Ube2c/Stil/Ranbp1/Psme3/Cdc20/Racgap1/Cdk1/Cdc6/Mdm2/Cdc25b/Knstrn	47
1153	cl4	GO:0034504	protein localization to nucleus	39/904	347/23276	3.0084e-09	4.29786e-07	3.51726e-07	Hsp90aa1/Nup107/Nup93/Osbpl8/Prkcd/Phb2/Cct2/Flna/Fbxw11/Glis2/Tcp1/Lmna/Nup85/Sumo3/Tor1aip2/Tnpo1/Flcn/Cct4/Ect2/Cct5/Tacc3/Ranbp6/Ipo9/Smad4/Asun/Mapk1/Hcls1/Kat7/Ran/Kpna1/Cdk1/Nup155/Mdm2/Mavs/Pola2/Cct8/Morc3/Hspa8/Cct7	39
1154	cl4	GO:0007052	mitotic spindle organization	17/904	75/23276	3.19784e-09	4.41622e-07	3.61412e-07	Rcc1/Aurka/Plk1/Cdc14a/Tubgcp5/Flna/Kif11/Birc5/Tpx2/Aurkb/Ccnb1/Spc25/Asun/Stil/Racgap1/Cltc/Mis12	17
1155	cl4	GO:0007088	regulation of mitotic nuclear division	22/904	129/23276	5.00973e-09	6.69526e-07	5.47923e-07	Rcc1/Plk1/Cdc14a/Psmg2/Nusap1/Phb2/Rb1/Kif20b/Kif11/Mad2l1/Birc5/Cdca5/Fbxo5/Nek6/Bub1b/Cenpe/Bub1/Ccnb1/Ube2c/Stil/Ranbp1/Cdc6	22
1156	cl4	GO:1904814	regulation of protein localization to chromosome, telomeric region	8/904	14/23276	1.22464e-08	1.58553e-06	1.29755e-06	Dkc1/Cct2/Tcp1/Gnl3/Cct4/Cct5/Cct8/Cct7	8
1157	cl4	GO:0009124	nucleoside monophosphate biosynthetic process	16/904	73/23276	1.55266e-08	1.9493e-06	1.59526e-06	Chchd10/Dut/Adsl/Prps2/Atp5g1/Tyms/Ada/Atp5a1/Ak3/Myc/Ppat/Flcn/Pfas/Shmt1/Umps/Atp5b	16
1158	cl4	GO:0031577	spindle checkpoint	12/904	40/23276	2.24191e-08	2.71077e-06	2.21843e-06	Aurka/Plk1/Psmg2/Mad2l1/Birc5/Bub1b/Cenpe/Bub1/Aurkb/Ccnb1/Stil/Casc5	12
1159	cl4	GO:0090407	organophosphate biosynthetic process	44/904	451/23276	2.29006e-08	2.71077e-06	2.21843e-06	Chchd10/G6pdx/Dut/Far1/Lpcat3/Mthfd1/Rrm1/Adsl/Piga/Prps2/Dhfr/Tpk1/Sptlc1/Tk1/Nmrk1/Kynu/Atp5g1/Abca1/Tyms/Ada/Lpcat1/Atp5a1/Ak3/Pik3cg/Adk/Myc/Cad/Ppat/Nampt/Ctps/Ptger3/Flcn/Wfs1/Pfas/Chka/Dctd/Ptdss2/Papss1/Nadk/Aqp1/Shmt1/Umps/Rrm2/Atp5b	44
1160	cl4	GO:0051225	spindle assembly	16/904	76/23276	2.86004e-08	3.29142e-06	2.69362e-06	Rcc1/Aurka/Plk1/Cdc14a/Tubgcp5/Flna/Kif11/Birc5/Tpx2/Fbxo5/Aspm/Aurkb/Rnf4/Racgap1/Cltc/Tubb5	16
1161	cl4	GO:0070202	regulation of establishment of protein localization to chromosome	7/904	11/23276	3.75019e-08	4.10315e-06	3.35791e-06	Dkc1/Cct2/Tcp1/Cct4/Cct5/Cct8/Cct7	7
1162	cl4	GO:0042455	ribonucleoside biosynthetic process	18/904	98/23276	3.76345e-08	4.10315e-06	3.35791e-06	Chchd10/Mat2a/Adsl/Prps2/Pdcl/Atp5g1/Ada/Atp5a1/Ak3/Adk/Myc/Cad/Ctps/Flcn/Papss1/Umps/Mtap/Atp5b	18
1163	cl4	GO:0051783	regulation of nuclear division	23/904	157/23276	4.41646e-08	4.69164e-06	3.83952e-06	Rcc1/Plk1/Cdc14a/Psmg2/Nusap1/Phb2/Rb1/Kif20b/Kif11/Mad2l1/Birc5/Cdca5/Fbxo5/Nek6/Bub1b/Cenpe/Bub1/Ccnb1/Ube2c/Stil/Ranbp1/Cdc20/Cdc6	23
1164	cl4	GO:2001252	positive regulation of chromosome organization	22/904	145/23276	4.54502e-08	4.7075e-06	3.8525e-06	Plk1/Myb/Dkc1/Jarid2/Rb1/Cct2/Tcp1/Gnl3/Cenpe/Lpin1/Cct4/Cct5/Aurkb/Ccnb1/Ruvbl2/Smad4/Tet1/Mapk1/Rtel1/Gfi1b/Cct8/Cct7	22
1165	cl4	GO:0010498	proteasomal protein catabolic process	37/904	353/23276	4.84304e-08	4.89384e-06	4.00499e-06	Psmc2/Aurka/Plk1/Socs5/Edem1/Psmg2/Rb1/Birc2/Psmd7/Fbxw11/Fbxw5/Sdf2l1/Psmd6/Mad2l1/Psmc4/Trib1/Ube2g2/Pbk/Psmd1/Bub1b/Cenpe/Bub1/Wfs1/Ccnf/Ccnb1/Rnf4/Psme4/Ube2c/Stil/Smurf1/Psme3/Cdc20/Erlin1/Mdm2/March6/Rnf114/Psmf1	37
1166	cl4	GO:0009163	nucleoside biosynthetic process	18/904	100/23276	5.21441e-08	5.14364e-06	4.20943e-06	Chchd10/Mat2a/Adsl/Prps2/Pdcl/Atp5g1/Ada/Atp5a1/Ak3/Adk/Myc/Cad/Ctps/Flcn/Papss1/Umps/Mtap/Atp5b	18
1167	cl4	GO:0030071	regulation of mitotic metaphase/anaphase transition	12/904	43/23276	5.52789e-08	5.20501e-06	4.25965e-06	Plk1/Psmg2/Rb1/Mad2l1/Nek6/Bub1b/Cenpe/Bub1/Ccnb1/Ube2c/Stil/Cdc6	12
1168	cl4	GO:1902099	regulation of metaphase/anaphase transition of cell cycle	12/904	43/23276	5.52789e-08	5.20501e-06	4.25965e-06	Plk1/Psmg2/Rb1/Mad2l1/Nek6/Bub1b/Cenpe/Bub1/Ccnb1/Ube2c/Stil/Cdc6	12
1169	cl4	GO:1901659	glycosyl compound biosynthetic process	18/904	102/23276	7.1624e-08	6.59419e-06	5.39652e-06	Chchd10/Mat2a/Adsl/Prps2/Pdcl/Atp5g1/Ada/Atp5a1/Ak3/Adk/Myc/Cad/Ctps/Flcn/Papss1/Umps/Mtap/Atp5b	18
1170	cl4	GO:1901998	toxin transport	12/904	44/23276	7.33345e-08	6.60489e-06	5.40527e-06	Mfsd10/Slc15a2/Scfd1/Antxr2/Hrh2/Cct2/Tcp1/Cct4/Cct5/Hspa5/Cct8/Cct7	12
1171	cl4	GO:0007091	metaphase/anaphase transition of mitotic cell cycle	12/904	45/23276	9.64844e-08	8.00899e-06	6.55436e-06	Plk1/Psmg2/Rb1/Mad2l1/Nek6/Bub1b/Cenpe/Bub1/Ccnb1/Ube2c/Stil/Cdc6	12
1172	cl4	GO:0044784	metaphase/anaphase transition of cell cycle	12/904	45/23276	9.64844e-08	8.00899e-06	6.55436e-06	Plk1/Psmg2/Rb1/Mad2l1/Nek6/Bub1b/Cenpe/Bub1/Ccnb1/Ube2c/Stil/Cdc6	12
1173	cl4	GO:0042176	regulation of protein catabolic process	35/904	332/23276	9.64984e-08	8.00899e-06	6.55436e-06	Tnfaip3/Usp25/Aurka/Plk1/Socs5/Edem1/Psmg2/Sorl1/Rb1/Flna/Ezr/Sf3b3/Mad2l1/Lpcat1/Trib1/Ube2g2/Sumo3/Pbk/Psmd1/Odc1/Bub1b/Cenpe/Bub1/Ccnb1/Atpif1/Smad4/Psmd3/Stil/Smurf1/Psme3/Stx5a/Itch/Mdm2/Rnf114/Psmf1	35
1174	cl4	GO:0008608	attachment of spindle microtubules to kinetochore	9/904	23/23276	9.66569e-08	8.00899e-06	6.55436e-06	Rb1/Sgol1/Cenpe/Ect2/Ccnb1/Nuf2/Racgap1/Knstrn/Casc5	9
1175	cl4	GO:0000075	cell cycle checkpoint	23/904	165/23276	1.12515e-07	9.14021e-06	7.48011e-06	Aurka/Plk1/Fem1b/Psmg2/Top2a/Mad2l1/Birc5/Tipin/Nek6/Bub1b/Cenpe/Rpa2/Bub1/Aurkb/Ccnb1/Dtl/Nabp1/Nae1/Stil/Cdk1/Mdm2/Trp53bp1/Casc5	23
1176	cl4	GO:0031647	regulation of protein stability	26/904	207/23276	1.44778e-07	1.15349e-05	9.43989e-06	Atp1b2/Hspd1/Aurka/Plk1/Tmem147/Phb2/Cct2/Flna/Fbxw11/Tcp1/Usp3/Pfn2/Stk3/Cct4/Wfs1/Cct5/Ipo9/Hcfc1/Usp4/Ncln/Mdm2/Cct8/Morc3/Hspa8/Cct7/Atp1b3	26
1177	cl4	GO:1903829	positive regulation of cellular protein localization	34/904	323/23276	1.52161e-07	1.18858e-05	9.727e-06	Mrgpre/Hsp90aa1/Stard7/Dkc1/Edem1/Sorl1/Prkcd/Kif20b/Cct2/Flna/Glis2/Tcp1/Ezr/Hhat/Gpd1l/Bap1/Gnl3/Il9r/Cenpe/Cct4/Ect2/Cct5/Ccnb1/Smad4/Tmem30a/Hcls1/Kat7/Stom/Kpna1/Cdk1/Mdm2/Mavs/Cct8/Cct7	34
1178	cl4	GO:0051304	chromosome separation	14/904	65/23276	1.54919e-07	1.18858e-05	9.727e-06	Ncapd2/Plk1/Psmg2/Rb1/Top2a/Mad2l1/Nek6/Bub1b/Cenpe/Bub1/Ccnb1/Ube2c/Stil/Cdc6	14
1179	cl4	GO:0010965	regulation of mitotic sister chromatid separation	12/904	47/23276	1.63183e-07	1.22922e-05	1.00596e-05	Plk1/Psmg2/Rb1/Mad2l1/Nek6/Bub1b/Cenpe/Bub1/Ccnb1/Ube2c/Stil/Cdc6	12
1180	cl4	GO:1901990	regulation of mitotic cell cycle phase transition	26/904	209/23276	1.75539e-07	1.29867e-05	1.0628e-05	Plk1/Cdc14a/Psmg2/Phb2/Rb1/Cdc45/Mad2l1/Birc5/Cdca5/Adam17/Nek6/Bub1b/Cenpe/Rpa2/Bub1/Ccnb1/Nae1/Cenpf/Bid/Ccna2/Ube2c/Stil/Psme3/Cdk1/Cdc6/Mdm2	26
1181	cl4	GO:1904358	positive regulation of telomere maintenance via telomere lengthening	10/904	32/23276	2.20117e-07	1.59991e-05	1.30932e-05	Dkc1/Cct2/Tcp1/Cct4/Cct5/Aurkb/Mapk1/Rtel1/Cct8/Cct7	10
1182	cl4	GO:0051306	mitotic sister chromatid separation	12/904	49/23276	2.68246e-07	1.91611e-05	1.56809e-05	Plk1/Psmg2/Rb1/Mad2l1/Nek6/Bub1b/Cenpe/Bub1/Ccnb1/Ube2c/Stil/Cdc6	12
1183	cl4	GO:0043161	proteasome-mediated ubiquitin-dependent protein catabolic process	33/904	321/23276	3.98685e-07	2.79958e-05	2.29111e-05	Psmc2/Aurka/Plk1/Socs5/Edem1/Psmg2/Rb1/Birc2/Psmd7/Fbxw11/Fbxw5/Sdf2l1/Psmd6/Mad2l1/Psmc4/Trib1/Ube2g2/Pbk/Psmd1/Bub1b/Cenpe/Bub1/Wfs1/Ccnf/Ccnb1/Rnf4/Ube2c/Stil/Smurf1/Cdc20/Erlin1/Mdm2/Rnf114	33
1184	cl4	GO:0048872	homeostasis of number of cells	30/904	277/23276	4.42126e-07	3.05288e-05	2.4984e-05	Tnfaip3/Sox6/Fcer1g/G6pdx/Myb/Mthfd1/Tmem14c/Slc40a1/Klf1/Casp3/Tnfrsf13c/Tnfrsf13b/Hmgb2/Rcor1/Rb1/Gata1/Prdx2/Sfxn1/Ada/Adam17/Ccnb2/Atpif1/Bpgm/Rhd/Hcls1/Hba-a1/Jak3/Slc25a38/Rpa1/Gfi1b	30
1185	cl4	GO:0033045	regulation of sister chromatid segregation	13/904	61/23276	4.89263e-07	3.32298e-05	2.71944e-05	Plk1/Psmg2/Rb1/Mad2l1/Cdca5/Nek6/Bub1b/Cenpe/Bub1/Ccnb1/Ube2c/Stil/Cdc6	13
1186	cl4	GO:0070507	regulation of microtubule cytoskeleton organization	20/904	142/23276	6.30923e-07	4.19402e-05	3.43228e-05	Specc1l/Aurka/Plk1/Eml4/Hsph1/Tubgcp5/Kif11/Fkbp4/Tpx2/Cav1/Chordc1/Cenpe/Ccnf/Ect2/Aurkb/Ccnb1/Rnf4/Ranbp1/Racgap1/Knstrn	20
1187	cl4	GO:0070200	establishment of protein localization to telomere	7/904	15/23276	6.37758e-07	4.19402e-05	3.43228e-05	Dkc1/Cct2/Tcp1/Cct4/Cct5/Cct8/Cct7	7
1188	cl4	GO:0033047	regulation of mitotic sister chromatid segregation	12/904	53/23276	6.72281e-07	4.35197e-05	3.56154e-05	Plk1/Psmg2/Rb1/Mad2l1/Nek6/Bub1b/Cenpe/Bub1/Ccnb1/Ube2c/Stil/Cdc6	12
1189	cl4	GO:1901987	regulation of cell cycle phase transition	26/904	224/23276	6.85664e-07	4.37032e-05	3.57656e-05	Plk1/Cdc14a/Psmg2/Phb2/Rb1/Cdc45/Mad2l1/Birc5/Cdca5/Adam17/Nek6/Bub1b/Cenpe/Rpa2/Bub1/Ccnb1/Nae1/Cenpf/Bid/Ccna2/Ube2c/Stil/Psme3/Cdk1/Cdc6/Mdm2	26
1190	cl4	GO:0006403	RNA localization	20/904	144/23276	7.91736e-07	4.96994e-05	4.06728e-05	Eif5a/Dkc1/Nup107/Nup93/Cct2/Tcp1/Ranbp17/Setd2/Nup85/Ddx39/Cct4/Cct5/Slbp/Nhp2/Ruvbl2/Phax/Srsf1/Nup155/Cct8/Cct7	20
1191	cl4	GO:0070199	establishment of protein localization to chromosome	8/904	22/23276	9.8803e-07	6.10957e-05	4.99992e-05	Dkc1/Cct2/Tcp1/Cct4/Cct5/Ruvbl2/Cct8/Cct7	8
1192	cl4	GO:0009123	nucleoside monophosphate metabolic process	25/904	215/23276	1.08115e-06	6.57226e-05	5.37857e-05	Chchd10/Dut/Mpi/Adsl/Prps2/Pfkm/Atp5g1/Tyms/Ada/Atp5a1/Ak3/Myc/Ppat/Ndufs1/Flcn/Nudt9/Pfas/Atpif1/Bpgm/Uqcrc1/Shmt1/Umps/Ndufa10/Hspa8/Atp5b	25
1193	cl4	GO:0032206	positive regulation of telomere maintenance	11/904	46/23276	1.09458e-06	6.57226e-05	5.37857e-05	Dkc1/Cct2/Tcp1/Gnl3/Cct4/Cct5/Aurkb/Mapk1/Rtel1/Cct8/Cct7	11
1194	cl4	GO:0051186	cofactor metabolic process	32/904	322/23276	1.25457e-06	7.42524e-05	6.07663e-05	Idh3a/G6pdx/Mdh2/Alad/Far1/Mthfd1/Tmem14c/Dlst/Mat2a/Acaa2/Mtr/Me2/Gcdh/Mpi/Dhfr/Tpk1/Pfkm/Nmrk1/Gpd1l/Kynu/Tyms/Myc/Hmbs/Nampt/Alas1/Atpif1/Bpgm/Nadk/Shmt1/Cpox/Slc25a38/Acadsb	32
1195	cl4	GO:0009156	ribonucleoside monophosphate biosynthetic process	13/904	66/23276	1.27335e-06	7.43027e-05	6.08074e-05	Chchd10/Adsl/Prps2/Atp5g1/Ada/Atp5a1/Ak3/Myc/Ppat/Flcn/Pfas/Umps/Atp5b	13
1196	cl4	GO:0030218	erythrocyte differentiation	17/904	111/23276	1.32405e-06	7.6188e-05	6.23504e-05	Sox6/G6pdx/Tmem14c/Klf1/Casp3/Hmgb2/Rcor1/Rb1/Gata1/Sfxn1/Atpif1/Bpgm/Rhd/Hcls1/Hba-a1/Slc25a38/Gfi1b	17
1197	cl4	GO:0002262	myeloid cell homeostasis	20/904	149/23276	1.37022e-06	7.77645e-05	6.36405e-05	Sox6/Fcer1g/G6pdx/Mthfd1/Tmem14c/Klf1/Casp3/Hmgb2/Rcor1/Rb1/Gata1/Sfxn1/Adam17/Atpif1/Bpgm/Rhd/Hcls1/Hba-a1/Slc25a38/Gfi1b	20
1198	cl4	GO:0032212	positive regulation of telomere maintenance via telomerase	9/904	31/23276	1.8019e-06	0.000100882	8.25595e-05	Dkc1/Cct2/Tcp1/Cct4/Cct5/Aurkb/Mapk1/Cct8/Cct7	9
1199	cl4	GO:0051188	cofactor biosynthetic process	17/904	115/23276	2.19129e-06	0.000121047	9.90619e-05	G6pdx/Alad/Mthfd1/Tmem14c/Mat2a/Gcdh/Dhfr/Tpk1/Nmrk1/Kynu/Hmbs/Nampt/Alas1/Atpif1/Nadk/Cpox/Slc25a38	17
1200	cl4	GO:1903320	regulation of protein modification by small protein conjugation or removal	25/904	224/23276	2.29984e-06	0.000125371	0.000102601	Tnfaip3/Hsp90aa1/Plk1/Fem1b/Psmg2/Ndfip2/Birc2/Mad2l1/Trib1/Sumo3/Fbxo5/Cav1/Gnl3/Bub1b/Cenpe/Bub1/Wfs1/Ccnb1/Rnf4/Smurf1/Usp4/Cdc20/Mapk9/Itch/Hspa5	25
1201	cl4	GO:0071103	DNA conformation change	23/904	196/23276	2.46355e-06	0.000132552	0.000108477	Ncapd2/Ncapg2/Nusap1/Hells/Top2a/Supv3l1/Hat1/Mcm6/Ncapg/Asf1b/Cdca5/Ddx1/Nasp/Ccnb1/Psme4/Ruvbl2/Mcm7/Hist1h4d/Mcm4/Rtel1/Cdk1/Xrcc6/Mcm2	23
1202	cl4	GO:0009263	deoxyribonucleotide biosynthetic process	6/904	12/23276	2.55149e-06	0.000135523	0.000110909	Dut/Rrm1/Tyms/Adk/Shmt1/Rrm2	6
1203	cl4	GO:1902850	microtubule cytoskeleton organization involved in mitosis	11/904	50/23276	2.65908e-06	0.00013945	0.000114122	Plk1/Cdc14a/Tubgcp5/Flna/Kif11/Birc5/Tpx2/Cenpe/Aurkb/Racgap1/Cltc	11
1204	cl4	GO:0032886	regulation of microtubule-based process	21/904	170/23276	2.94193e-06	0.000152355	0.000124684	Specc1l/Aurka/Plk1/Eml4/Hsph1/Tubgcp5/Kif11/Fkbp4/Tpx2/Cav1/Chordc1/Cenpe/Ccnf/Ect2/Aurkb/Ccnb1/Tacc3/Rnf4/Ranbp1/Racgap1/Knstrn	21
1205	cl4	GO:0072527	pyrimidine-containing compound metabolic process	11/904	51/23276	3.27216e-06	0.000167365	0.000136967	Dut/Tpk1/Tk1/Tyms/Ak3/Cad/Ctps/Dctd/Mapk1/Shmt1/Umps	11
1206	cl4	GO:0045931	positive regulation of mitotic cell cycle	18/904	134/23276	4.51842e-06	0.000221543	0.000181305	Plk1/Eif4ebp1/Nusap1/Phb2/Rb1/Kif20b/Cdc45/Mad2l1/Asns/Birc5/Cdca5/Cenpe/Ccnb1/Ube2c/Ranbp1/Cdk1/Mdm2/Cdc25b	18
1207	cl4	GO:0010639	negative regulation of organelle organization	30/904	310/23276	4.57932e-06	0.000221543	0.000181305	Atad2/Specc1l/Aurka/Plk1/Eml4/Scfd1/Jarid2/Acaa2/Psmg2/Prkcd/Zfp451/Fkbp4/Lmna/Gmfb/Pfn2/Mad2l1/Slc25a5/Fbxo5/Bub1b/Cenpe/Flcn/Bub1/Ccnf/Aurkb/Ccnb1/Stil/Tet1/Rtel1/Kdm4b/Gfi1b	30
1208	cl4	GO:0071459	protein localization to chromosome, centromeric region	6/904	13/23276	4.58238e-06	0.000221543	0.000181305	Rb1/Bub1b/Aurkb/Mis12/Cdk1/Casc5	6
1209	cl4	GO:0042451	purine nucleoside biosynthetic process	14/904	85/23276	4.69476e-06	0.000221543	0.000181305	Chchd10/Mat2a/Adsl/Prps2/Atp5g1/Ada/Atp5a1/Ak3/Adk/Myc/Flcn/Papss1/Mtap/Atp5b	14
1210	cl4	GO:0046129	purine ribonucleoside biosynthetic process	14/904	85/23276	4.69476e-06	0.000221543	0.000181305	Chchd10/Mat2a/Adsl/Prps2/Atp5g1/Ada/Atp5a1/Ak3/Adk/Myc/Flcn/Papss1/Mtap/Atp5b	14
1211	cl4	GO:0009127	purine nucleoside monophosphate biosynthetic process	12/904	63/23276	4.70572e-06	0.000221543	0.000181305	Chchd10/Adsl/Prps2/Atp5g1/Ada/Atp5a1/Ak3/Myc/Ppat/Flcn/Pfas/Atp5b	12
1212	cl4	GO:0009168	purine ribonucleoside monophosphate biosynthetic process	12/904	63/23276	4.70572e-06	0.000221543	0.000181305	Chchd10/Adsl/Prps2/Atp5g1/Ada/Atp5a1/Ak3/Myc/Ppat/Flcn/Pfas/Atp5b	12
1213	cl4	GO:0000723	telomere maintenance	15/904	97/23276	4.86352e-06	0.000223884	0.000183221	Dkc1/Cct2/Tcp1/Myc/Gnl3/Rpa2/Cct4/Cct5/Aurkb/Mapk1/Rtel1/Rpa1/Xrcc6/Cct8/Cct7	15
1214	cl4	GO:0032200	telomere organization	15/904	97/23276	4.86352e-06	0.000223884	0.000183221	Dkc1/Cct2/Tcp1/Myc/Gnl3/Rpa2/Cct4/Cct5/Aurkb/Mapk1/Rtel1/Rpa1/Xrcc6/Cct8/Cct7	15
1215	cl4	GO:0034101	erythrocyte homeostasis	17/904	122/23276	5.00174e-06	0.000227717	0.000186357	Sox6/G6pdx/Tmem14c/Klf1/Casp3/Hmgb2/Rcor1/Rb1/Gata1/Sfxn1/Atpif1/Bpgm/Rhd/Hcls1/Hba-a1/Slc25a38/Gfi1b	17
1216	cl4	GO:0032508	DNA duplex unwinding	9/904	35/23276	5.48771e-06	0.000247126	0.000202242	Supv3l1/Mcm6/Ddx1/Ruvbl2/Mcm7/Mcm4/Rtel1/Xrcc6/Mcm2	9
1217	cl4	GO:0070198	protein localization to chromosome, telomeric region	8/904	27/23276	5.77023e-06	0.000257055	0.000210367	Dkc1/Cct2/Tcp1/Gnl3/Cct4/Cct5/Cct8/Cct7	8
1218	cl4	GO:0050821	protein stabilization	17/904	124/23276	6.25526e-06	0.000275697	0.000225624	Atp1b2/Hspd1/Phb2/Cct2/Flna/Tcp1/Pfn2/Stk3/Cct4/Wfs1/Cct5/Ipo9/Hcfc1/Cct8/Morc3/Cct7/Atp1b3	17
1219	cl4	GO:0090307	mitotic spindle assembly	10/904	45/23276	6.88197e-06	0.000300126	0.000245616	Plk1/Cdc14a/Tubgcp5/Flna/Kif11/Birc5/Tpx2/Aurkb/Racgap1/Cltc	10
1220	cl4	GO:0051782	negative regulation of cell division	12/904	66/23276	7.80113e-06	0.000329921	0.000269999	E2f8/Plk1/Psmg2/Mad2l1/Fbxo5/Myc/Bub1b/Cenpe/Bub1/Aspm/Ccnb1/Stil	12
1221	cl4	GO:0009262	deoxyribonucleotide metabolic process	8/904	28/23276	7.80407e-06	0.000329921	0.000269999	Dut/Rrm1/Tyms/Ada/Ak3/Adk/Shmt1/Rrm2	8
1222	cl4	GO:0071173	spindle assembly checkpoint	8/904	28/23276	7.80407e-06	0.000329921	0.000269999	Plk1/Psmg2/Mad2l1/Bub1b/Cenpe/Bub1/Ccnb1/Casc5	8
1223	cl4	GO:0006997	nucleus organization	15/904	101/23276	8.09456e-06	0.000338745	0.00027722	Nup107/Nup93/Osbpl8/Tmem33/Hmgb2/Golm1/Lmna/Tor1aip2/Psme4/Asun/Polr1b/Nup155/Lemd3/Gopc/Reep3	15
1224	cl4	GO:0030099	myeloid cell differentiation	32/904	352/23276	8.24188e-06	0.000341461	0.000279443	Sox6/Clec5a/Gab3/G6pdx/Myb/Tmem14c/Klf1/Casp3/Hmgb2/Rcor1/Tirap/Rb1/Gata1/Sfxn1/Trib1/Myc/Csf3r/Atpif1/Tmem64/Bpgm/Prdx3/Rhd/Hist1h4d/Hmgb3/Nbeal2/Hcls1/Hba-a1/Tfrc/Ccl5/Slc25a38/Chuk/Gfi1b	32
1225	cl4	GO:0009116	nucleoside metabolic process	28/904	288/23276	8.6456e-06	0.000352005	0.000288072	Chchd10/Mat2a/Mpi/Adsl/Prps2/Pfkm/Pdcl/Tk1/Atp5g1/Ada/Atp5a1/Ak3/Adk/Myc/Cad/Ctps/Ndufs1/Flcn/Nudt9/Atpif1/Papss1/Bpgm/Uqcrc1/Umps/Ndufa10/Mtap/Hspa8/Atp5b	28
1226	cl4	GO:1900182	positive regulation of protein localization to nucleus	17/904	127/23276	8.66631e-06	0.000352005	0.000288072	Hsp90aa1/Prkcd/Cct2/Flna/Glis2/Tcp1/Cct4/Ect2/Cct5/Smad4/Hcls1/Kat7/Kpna1/Cdk1/Mavs/Cct8/Cct7	17
1227	cl4	GO:0006457	protein folding	19/904	154/23276	8.76927e-06	0.000352729	0.000288665	Hspe1/Hspd1/Hsp90aa1/Bag2/Hsph1/Txn2/Cct2/Tcp1/Pdcl/Fkbp4/Ppid/Chordc1/Cct4/Cct5/Canx/Txndc11/Cct8/Hspa8/Cct7	19
1228	cl4	GO:2001233	regulation of apoptotic signaling pathway	33/904	370/23276	8.93275e-06	0.000355783	0.000291164	Tnfaip3/Mmp9/Ppp2r1b/Fem1b/Map2k5/Ybx3/Hyou1/Acaa2/S100a9/Eef1e1/Hsph1/Steap3/Prkcd/Hmgb2/Trps1/Hells/Fignl1/Gata1/Lmna/G2e3/Prdx2/Stk3/Slc25a5/Cav1/Myc/Flcn/Bub1/Wfs1/Atpif1/Bid/Psme3/Jak3/Mapk9	33
1229	cl4	GO:0032392	DNA geometric change	9/904	37/23276	9.01694e-06	0.000355783	0.000291164	Supv3l1/Mcm6/Ddx1/Ruvbl2/Mcm7/Mcm4/Rtel1/Xrcc6/Mcm2	9
1230	cl4	GO:0032204	regulation of telomere maintenance	12/904	67/23276	9.17063e-06	0.000358433	0.000293333	Dkc1/Cct2/Tcp1/Myc/Gnl3/Cct4/Cct5/Aurkb/Mapk1/Rtel1/Cct8/Cct7	12
1231	cl4	GO:0006783	heme biosynthetic process	7/904	21/23276	9.39099e-06	0.000360249	0.000294818	Alad/Tmem14c/Hmbs/Alas1/Atpif1/Cpox/Slc25a38	7
1232	cl4	GO:0042119	neutrophil activation	7/904	21/23276	9.39099e-06	0.000360249	0.000294818	Fcer1g/Cd300a/Prkcd/Abr/Anxa3/Myo1f/Ccl5	7
1233	cl4	GO:0009119	ribonucleoside metabolic process	27/904	274/23276	9.73912e-06	0.000370176	0.000302943	Chchd10/Mat2a/Mpi/Adsl/Prps2/Pfkm/Pdcl/Atp5g1/Ada/Atp5a1/Ak3/Adk/Myc/Cad/Ctps/Ndufs1/Flcn/Nudt9/Atpif1/Papss1/Bpgm/Uqcrc1/Umps/Ndufa10/Mtap/Hspa8/Atp5b	27
1234	cl4	GO:0051436	negative regulation of ubiquitin-protein ligase activity involved in mitotic cell cycle	8/904	29/23276	1.04113e-05	0.000392128	0.000320908	Plk1/Psmg2/Mad2l1/Fbxo5/Bub1b/Cenpe/Bub1/Ccnb1	8
1235	cl4	GO:0006913	nucleocytoplasmic transport	33/904	373/23276	1.05656e-05	0.000394353	0.000322729	Hsp90aa1/Eif5a/Nup107/Nup93/Prkcd/Phb2/Rangap1/Flna/Fbxw11/Ranbp17/Lmna/Setd2/Nup85/Ddx39/Tnpo1/Ect2/Tacc3/Ranbp6/Nmd3/Ipo9/Smad4/Phax/Smurf1/Mapk1/Hcls1/Ran/Kpna1/Cdk1/Nup155/Mdm2/Mavs/Pola2/Hspa8	33
1236	cl4	GO:0007093	mitotic cell cycle checkpoint	15/904	104/23276	1.16493e-05	0.000430922	0.000352655	Plk1/Psmg2/Top2a/Mad2l1/Tipin/Bub1b/Cenpe/Rpa2/Bub1/Ccnb1/Nabp1/Nae1/Stil/Cdk1/Mdm2	15
1237	cl4	GO:0051781	positive regulation of cell division	17/904	130/23276	1.18775e-05	0.000435473	0.00035638	Plk1/Nusap1/Phb2/Rb1/Kif20b/Birc5/Cdca5/Fbxo5/Cenpe/Cat/Ect2/Aurkb/Ube2c/Ranbp1/Racgap1/Cdc6/Cdc25b	17
1238	cl4	GO:0009314	response to radiation	32/904	360/23276	1.30181e-05	0.000469621	0.000384326	Eif2s1/Braf/Ddhd2/Elane/Casp3/Rdh11/Hrh2/Fignl1/Trp53bp2/Pbk/Pold1/Ppid/Tipin/Abl2/Myc/Rad51ap1/Cat/Ect2/Aurkb/Dtl/Nabp1/Trove2/Rnf4/Msh6/Mapk10/Ruvbl2/Aqp1/Tanc1/Mapk9/Xrcc6/2810417H13Rik/H2afx	32
1239	cl4	GO:2001251	negative regulation of chromosome organization	15/904	105/23276	1.31098e-05	0.000469621	0.000384326	Atad2/Plk1/Jarid2/Psmg2/Zfp451/Mad2l1/Bub1b/Cenpe/Bub1/Ccnb1/Stil/Tet1/Rtel1/Kdm4b/Gfi1b	15
1240	cl4	GO:0051169	nuclear transport	33/904	377/23276	1.31686e-05	0.000469621	0.000384326	Hsp90aa1/Eif5a/Nup107/Nup93/Prkcd/Phb2/Rangap1/Flna/Fbxw11/Ranbp17/Lmna/Setd2/Nup85/Ddx39/Tnpo1/Ect2/Tacc3/Ranbp6/Nmd3/Ipo9/Smad4/Phax/Smurf1/Mapk1/Hcls1/Ran/Kpna1/Cdk1/Nup155/Mdm2/Mavs/Pola2/Hspa8	33
1241	cl4	GO:0031396	regulation of protein ubiquitination	22/904	202/23276	1.3525e-05	0.000469621	0.000384326	Tnfaip3/Hsp90aa1/Plk1/Fem1b/Psmg2/Ndfip2/Birc2/Mad2l1/Trib1/Sumo3/Fbxo5/Cav1/Bub1b/Cenpe/Bub1/Wfs1/Ccnb1/Smurf1/Usp4/Cdc20/Mapk9/Hspa5	22
1242	cl4	GO:0045841	negative regulation of mitotic metaphase/anaphase transition	8/904	30/23276	1.37157e-05	0.000469621	0.000384326	Plk1/Psmg2/Mad2l1/Bub1b/Cenpe/Bub1/Ccnb1/Stil	8
1243	cl4	GO:0051439	regulation of ubiquitin-protein ligase activity involved in mitotic cell cycle	8/904	30/23276	1.37157e-05	0.000469621	0.000384326	Plk1/Psmg2/Mad2l1/Fbxo5/Bub1b/Cenpe/Bub1/Ccnb1	8
1244	cl4	GO:0071174	mitotic spindle checkpoint	8/904	30/23276	1.37157e-05	0.000469621	0.000384326	Plk1/Psmg2/Mad2l1/Bub1b/Cenpe/Bub1/Ccnb1/Stil	8
1245	cl4	GO:1902100	negative regulation of metaphase/anaphase transition of cell cycle	8/904	30/23276	1.37157e-05	0.000469621	0.000384326	Plk1/Psmg2/Mad2l1/Bub1b/Cenpe/Bub1/Ccnb1/Stil	8
1246	cl4	GO:0045787	positive regulation of cell cycle	28/904	296/23276	1.44048e-05	0.000489172	0.000400326	E2f8/Plk1/Eif4ebp1/Fnta/Nusap1/Phb2/Rb1/Kif20b/Cdc45/Mad2l1/Asns/Birc5/Cdca5/Adam17/Fbxo5/Myc/Cenpe/Ect2/Aurkb/Ccnb1/Ube2c/Stil/Ranbp1/Racgap1/Cdk1/Cdc6/Mdm2/Cdc25b	28
1247	cl4	GO:0000910	cytokinesis	16/904	119/23276	1.49473e-05	0.000503468	0.000412026	E2f8/Aurka/Plk1/Cep55/Nusap1/Kif13a/Kif20b/Birc5/Anln/Flcn/Ect2/Aurkb/Prc1/Racgap1/Cdc6/Cdc25b	16
1248	cl4	GO:1904356	regulation of telomere maintenance via telomere lengthening	10/904	49/23276	1.54013e-05	0.000514576	0.000421116	Dkc1/Cct2/Tcp1/Cct4/Cct5/Aurkb/Mapk1/Rtel1/Cct8/Cct7	10
1249	cl4	GO:0009161	ribonucleoside monophosphate metabolic process	22/904	204/23276	1.58032e-05	0.000523781	0.000428649	Chchd10/Mpi/Adsl/Prps2/Pfkm/Atp5g1/Ada/Atp5a1/Ak3/Myc/Ppat/Ndufs1/Flcn/Nudt9/Pfas/Atpif1/Bpgm/Uqcrc1/Umps/Ndufa10/Hspa8/Atp5b	22
1250	cl4	GO:0006220	pyrimidine nucleotide metabolic process	8/904	31/23276	1.78596e-05	0.000582618	0.0004768	Dut/Tyms/Ak3/Cad/Ctps/Dctd/Shmt1/Umps	8
1251	cl4	GO:2000816	negative regulation of mitotic sister chromatid separation	8/904	31/23276	1.78596e-05	0.000582618	0.0004768	Plk1/Psmg2/Mad2l1/Bub1b/Cenpe/Bub1/Ccnb1/Stil	8
1252	cl4	GO:1901657	glycosyl compound metabolic process	28/904	301/23276	1.95932e-05	0.000634176	0.000518994	Chchd10/Mat2a/Mpi/Adsl/Prps2/Pfkm/Pdcl/Tk1/Atp5g1/Ada/Atp5a1/Ak3/Adk/Myc/Cad/Ctps/Ndufs1/Flcn/Nudt9/Atpif1/Papss1/Bpgm/Uqcrc1/Umps/Ndufa10/Mtap/Hspa8/Atp5b	28
1253	cl4	GO:0006520	cellular amino acid metabolic process	27/904	285/23276	1.98289e-05	0.000636831	0.000521166	Hars/Oat/Mthfd1/Farsa/Mtr/Hpn/Psat1/Dhfr/Kynu/Gatm/Asns/Tyms/Tha1/Cad/Ppat/Odc1/Ctps/Iars/Aldh18a1/Pfas/Mut/Ptdss2/Eprs/Cacna1a/Shmt1/Rars/Tars	27
1254	cl4	GO:1903362	regulation of cellular protein catabolic process	22/904	208/23276	2.14253e-05	0.000682807	0.000558792	Tnfaip3/Aurka/Plk1/Socs5/Psmg2/Rb1/Ezr/Mad2l1/Trib1/Sumo3/Pbk/Bub1b/Cenpe/Bub1/Ccnb1/Atpif1/Stil/Smurf1/Psme3/Mdm2/Rnf114/Psmf1	22
1255	cl4	GO:0030261	chromosome condensation	8/904	32/23276	2.30059e-05	0.000725926	0.000594079	Ncapd2/Ncapg2/Nusap1/Top2a/Ncapg/Cdca5/Ccnb1/Cdk1	8
1256	cl4	GO:0031023	microtubule organizing center organization	15/904	110/23276	2.31287e-05	0.000725926	0.000594079	Aurka/Plk1/Tubgcp5/Ssx2ip/Fbxw5/Kif11/Sgol1/Nde1/Chordc1/Ccnf/Slc16a1/Wdr43/Stil/Ranbp1/2810417H13Rik	15
1257	cl4	GO:0051052	regulation of DNA metabolic process	30/904	337/23276	2.33632e-05	0.000727772	0.00059559	Gmnn/Rlf/E2f8/Dkc1/Prkcd/Parm1/Cct2/Fignl1/Tcp1/Top2a/Stag2/Esco2/Tipin/Myc/Gnl3/Rpa2/Flcn/Cct4/Rad51ap1/Anxa3/Cct5/Aurkb/Msh6/Tet1/Mapk1/Cacybp/Rtel1/Cdk1/Cct8/Cct7	30
1258	cl4	GO:0009411	response to UV	16/904	124/23276	2.52023e-05	0.000779203	0.00063768	Eif2s1/Elane/Casp3/Pbk/Pold1/Ppid/Tipin/Cat/Aurkb/Dtl/Trove2/Msh6/Ruvbl2/Aqp1/Mapk9/2810417H13Rik	16
1259	cl4	GO:0033048	negative regulation of mitotic sister chromatid segregation	8/904	33/23276	2.93392e-05	0.000900387	0.000736854	Plk1/Psmg2/Mad2l1/Bub1b/Cenpe/Bub1/Ccnb1/Stil	8
1260	cl4	GO:0051438	regulation of ubiquitin-protein transferase activity	11/904	64/23276	3.22429e-05	0.000982222	0.000803826	Plk1/Fem1b/Psmg2/Mad2l1/Trib1/Fbxo5/Bub1b/Cenpe/Bub1/Ccnb1/Cdc20	11
1261	cl4	GO:0032210	regulation of telomere maintenance via telomerase	9/904	43/23276	3.31624e-05	0.000989804	0.00081003	Dkc1/Cct2/Tcp1/Cct4/Cct5/Aurkb/Mapk1/Cct8/Cct7	9
1262	cl4	GO:0034501	protein localization to kinetochore	5/904	11/23276	3.32085e-05	0.000989804	0.00081003	Bub1b/Aurkb/Mis12/Cdk1/Casc5	5
1263	cl4	GO:0051988	regulation of attachment of spindle microtubules to kinetochore	5/904	11/23276	3.32085e-05	0.000989804	0.00081003	Cenpe/Ect2/Ccnb1/Racgap1/Knstrn	5
1264	cl4	GO:0090068	positive regulation of cell cycle process	21/904	199/23276	3.38485e-05	0.000995585	0.000814762	E2f8/Plk1/Nusap1/Phb2/Rb1/Kif20b/Cdc45/Mad2l1/Birc5/Cdca5/Fbxo5/Cenpe/Ect2/Aurkb/Ccnb1/Ube2c/Ranbp1/Racgap1/Cdc6/Mdm2/Cdc25b	21
1265	cl4	GO:0036230	granulocyte activation	7/904	25/23276	3.38831e-05	0.000995585	0.000814762	Fcer1g/Cd300a/Prkcd/Abr/Anxa3/Myo1f/Ccl5	7
1266	cl4	GO:0016569	covalent chromatin modification	33/904	396/23276	3.55263e-05	0.00103652	0.000848259	Naa50/Rlf/Myb/Elp3/Pole3/Jarid2/Prkcd/Rcor1/Trps1/Hells/Zfp451/Setd2/Usp3/Hat1/Bap1/Mettl8/Brms1l/Flcn/Lpin1/Morf4l2/Aurkb/Ccnb1/Ruvbl2/Smad4/Wdr5/Tet1/Hcfc1/Uhrf1/Mysm1/Kat7/Prmt7/Kdm4b/Gfi1b	33
1267	cl4	GO:0045740	positive regulation of DNA replication	13/904	89/23276	3.84387e-05	0.00111365	0.00091138	E2f8/Dkc1/Parm1/Cct2/Tcp1/Cct4/Cct5/Aurkb/Mapk1/Cacybp/Cdk1/Cct8/Cct7	13
1268	cl4	GO:0009167	purine ribonucleoside monophosphate metabolic process	21/904	201/23276	3.92606e-05	0.00112956	0.000924402	Chchd10/Mpi/Adsl/Prps2/Pfkm/Atp5g1/Ada/Atp5a1/Ak3/Myc/Ppat/Ndufs1/Flcn/Nudt9/Pfas/Atpif1/Bpgm/Uqcrc1/Ndufa10/Hspa8/Atp5b	21
1269	cl4	GO:0051297	centrosome organization	14/904	102/23276	3.99043e-05	0.00114016	0.00093308	Aurka/Plk1/Tubgcp5/Ssx2ip/Fbxw5/Kif11/Sgol1/Nde1/Chordc1/Ccnf/Slc16a1/Stil/Ranbp1/2810417H13Rik	14
1270	cl4	GO:0033013	tetrapyrrole metabolic process	9/904	44/23276	4.02642e-05	0.00114257	0.000935046	Alad/Tmem14c/Mtr/Hmbs/Alas1/Mmab/Atpif1/Cpox/Slc25a38	9
1271	cl4	GO:0009126	purine nucleoside monophosphate metabolic process	21/904	202/23276	4.22464e-05	0.00119066	0.000974406	Chchd10/Mpi/Adsl/Prps2/Pfkm/Atp5g1/Ada/Atp5a1/Ak3/Myc/Ppat/Ndufs1/Flcn/Nudt9/Pfas/Atpif1/Bpgm/Uqcrc1/Ndufa10/Hspa8/Atp5b	21
1272	cl4	GO:0051054	positive regulation of DNA metabolic process	20/904	187/23276	4.26622e-05	0.00119425	0.000977348	E2f8/Dkc1/Prkcd/Parm1/Cct2/Tcp1/Top2a/Myc/Gnl3/Cct4/Anxa3/Cct5/Aurkb/Msh6/Mapk1/Cacybp/Rtel1/Cdk1/Cct8/Cct7	20
1273	cl4	GO:0006779	porphyrin-containing compound biosynthetic process	7/904	26/23276	4.48177e-05	0.00122158	0.000999708	Alad/Tmem14c/Hmbs/Alas1/Atpif1/Cpox/Slc25a38	7
1274	cl4	GO:0007094	mitotic spindle assembly checkpoint	7/904	26/23276	4.48177e-05	0.00122158	0.000999708	Plk1/Psmg2/Mad2l1/Bub1b/Cenpe/Bub1/Ccnb1	7
1275	cl4	GO:0033014	tetrapyrrole biosynthetic process	7/904	26/23276	4.48177e-05	0.00122158	0.000999708	Alad/Tmem14c/Hmbs/Alas1/Atpif1/Cpox/Slc25a38	7
1276	cl4	GO:1904667	negative regulation of ubiquitin protein ligase activity	7/904	26/23276	4.48177e-05	0.00122158	0.000999708	Plk1/Psmg2/Mad2l1/Bub1b/Cenpe/Bub1/Ccnb1	7
1277	cl4	GO:1903050	regulation of proteolysis involved in cellular protein catabolic process	20/904	188/23276	4.60344e-05	0.00124654	0.00102014	Aurka/Plk1/Socs5/Psmg2/Rb1/Mad2l1/Trib1/Sumo3/Pbk/Bub1b/Cenpe/Bub1/Ccnb1/Atpif1/Stil/Smurf1/Psme3/Mdm2/Rnf114/Psmf1	20
1278	cl4	GO:0033046	negative regulation of sister chromatid segregation	8/904	35/23276	4.64247e-05	0.00124895	0.00102211	Plk1/Psmg2/Mad2l1/Bub1b/Cenpe/Bub1/Ccnb1/Stil	8
1279	cl4	GO:0007004	telomere maintenance via telomerase	9/904	45/23276	4.86097e-05	0.00129929	0.00106331	Dkc1/Cct2/Tcp1/Cct4/Cct5/Aurkb/Mapk1/Cct8/Cct7	9
1280	cl4	GO:0016570	histone modification	32/904	386/23276	5.12706e-05	0.00136163	0.00111432	Naa50/Rlf/Myb/Elp3/Pole3/Jarid2/Prkcd/Rcor1/Trps1/Zfp451/Setd2/Usp3/Hat1/Bap1/Mettl8/Brms1l/Flcn/Lpin1/Morf4l2/Aurkb/Ccnb1/Ruvbl2/Smad4/Wdr5/Tet1/Hcfc1/Uhrf1/Mysm1/Kat7/Prmt7/Kdm4b/Gfi1b	32
1281	cl4	GO:0071478	cellular response to radiation	15/904	118/23276	5.33633e-05	0.00140818	0.00115242	Eif2s1/Rdh11/Fignl1/Pbk/Pold1/Ppid/Rad51ap1/Ect2/Aurkb/Rnf4/Ruvbl2/Aqp1/Mapk9/Xrcc6/H2afx	15
1282	cl4	GO:0051985	negative regulation of chromosome segregation	8/904	36/23276	5.76701e-05	0.0015122	0.00123754	Plk1/Psmg2/Mad2l1/Bub1b/Cenpe/Bub1/Ccnb1/Stil	8
1283	cl4	GO:1904666	regulation of ubiquitin protein ligase activity	7/904	27/23276	5.84843e-05	0.0015239	0.00124712	Plk1/Psmg2/Mad2l1/Bub1b/Cenpe/Bub1/Ccnb1	7
1284	cl4	GO:0010833	telomere maintenance via telomere lengthening	10/904	57/23276	6.11178e-05	0.00158257	0.00129513	Dkc1/Cct2/Tcp1/Cct4/Cct5/Aurkb/Mapk1/Rtel1/Cct8/Cct7	10
1285	cl4	GO:0006839	mitochondrial transport	21/904	208/23276	6.48196e-05	0.00166084	0.00135919	Mrgpre/Hsp90aa1/Stard7/Tmem14c/Vdac1/Acaa2/Hhat/Cnp/Bap1/Tomm40/Micu1/Slc25a5/Mfn2/Them4/Timm50/Il9r/Tomm22/Atpif1/Bid/Dusp18/Mtch2	21
1286	cl4	GO:0042177	negative regulation of protein catabolic process	15/904	120/23276	6.49425e-05	0.00166084	0.00135919	Usp25/Plk1/Psmg2/Flna/Sf3b3/Mad2l1/Ube2g2/Pbk/Bub1b/Cenpe/Bub1/Ccnb1/Smad4/Stil/Psmf1	15
1287	cl4	GO:0007006	mitochondrial membrane organization	12/904	81/23276	6.57463e-05	0.00167109	0.00136757	Hsp90aa1/Acaa2/Cnp/Slc25a5/Mfn2/Them4/Myc/Timm50/Tomm22/Atpif1/Bid/Mtch2	12
1288	cl4	GO:0006281	DNA repair	32/904	392/23276	6.87403e-05	0.00172981	0.00141564	Kif22/Eef1e1/Ap5z1/Fignl1/Jmy/Setd2/Cdc45/Usp3/Lig1/Cdca5/Esco2/Pold1/Rpa2/Ddx1/Rad51ap1/Morf4l2/Dtl/Nabp1/Msh6/Psme4/Ruvbl2/Gtf2h1/Neil3/Uhrf1/Mms19/Usp10/Rtel1/Rpa1/Xrcc6/Trp53bp1/2810417H13Rik/H2afx	32
1289	cl4	GO:0006732	coenzyme metabolic process	25/904	273/23276	6.92331e-05	0.00172981	0.00141564	Idh3a/G6pdx/Mdh2/Far1/Mthfd1/Dlst/Mat2a/Acaa2/Mtr/Me2/Gcdh/Mpi/Dhfr/Tpk1/Pfkm/Nmrk1/Gpd1l/Kynu/Tyms/Myc/Nampt/Bpgm/Nadk/Shmt1/Acadsb	25
1290	cl4	GO:0006278	RNA-dependent DNA replication	9/904	47/23276	6.9727e-05	0.00172981	0.00141564	Dkc1/Cct2/Tcp1/Cct4/Cct5/Aurkb/Mapk1/Cct8/Cct7	9
1291	cl4	GO:0046148	pigment biosynthetic process	9/904	47/23276	6.9727e-05	0.00172981	0.00141564	Alad/Tmem14c/Ada/Hmbs/Alas1/Atpif1/Shmt1/Cpox/Slc25a38	9
1292	cl4	GO:0019674	NAD metabolic process	8/904	37/23276	7.10917e-05	0.0017428	0.00142626	Idh3a/Mdh2/Dlst/Pfkm/Gpd1l/Kynu/Nampt/Nadk	8
1293	cl4	GO:0051444	negative regulation of ubiquitin-protein transferase activity	8/904	37/23276	7.10917e-05	0.0017428	0.00142626	Plk1/Psmg2/Mad2l1/Fbxo5/Bub1b/Cenpe/Bub1/Ccnb1	8
1294	cl4	GO:0045786	negative regulation of cell cycle	30/904	359/23276	7.53461e-05	0.00181564	0.00148587	Gmnn/Tnfaip3/E2f8/Aurka/Plk1/Cdc14a/Casp3/Psmg2/Rb1/Jmy/Top2a/Stag2/Mad2l1/Fbxo5/Tipin/Myc/Ppm1g/Bub1b/Cenpe/Rpa2/Bub1/Ccnf/Ccnb1/Nabp1/Nae1/Trim35/Ube2c/Stil/Cdk1/Mdm2	30
1295	cl4	GO:0051973	positive regulation of telomerase activity	7/904	28/23276	7.53777e-05	0.00181564	0.00148587	Dkc1/Parm1/Cct2/Tcp1/Cct4/Aurkb/Mapk1	7
1296	cl4	GO:0072528	pyrimidine-containing compound biosynthetic process	7/904	28/23276	7.53777e-05	0.00181564	0.00148587	Dut/Tpk1/Tyms/Cad/Ctps/Shmt1/Umps	7
1297	cl4	GO:0006275	regulation of DNA replication	17/904	150/23276	7.63347e-05	0.00181821	0.00148798	Gmnn/E2f8/Dkc1/Parm1/Cct2/Tcp1/Stag2/Esco2/Tipin/Cct4/Cct5/Aurkb/Mapk1/Cacybp/Cdk1/Cct8/Cct7	17
1298	cl4	GO:0017038	protein import	27/904	308/23276	7.63623e-05	0.00181821	0.00148798	Hsp90aa1/Nup107/Nup93/Prkcd/Phb2/Flna/Fbxw11/Lmna/Tomm40/Nup85/Tnpo1/Timm50/Ect2/Tomm22/Tacc3/Ranbp6/Ipo9/Smad4/Mapk1/Hcls1/Ran/Kpna1/Cdk1/Nup155/Mavs/Pola2/Hspa8	27
1299	cl4	GO:0051493	regulation of cytoskeleton organization	33/904	413/23276	8.05064e-05	0.00190593	0.00155977	Specc1l/Aurka/Plk1/Braf/Eml4/Hsph1/Prkcd/Tubgcp5/Flna/Jmy/Kif11/Fkbp4/Gmfb/Pfn2/Tpx2/Cav1/Chordc1/Cenpe/Ccnf/Ect2/Aurkb/Ccnb1/Mylk3/Hck/Rnf4/Cyfip1/Ranbp1/Mapk1/Hcls1/Myo1f/Racgap1/Ssh2/Knstrn	33
1300	cl4	GO:0046931	pore complex assembly	5/904	13/23276	8.66838e-05	0.00203655	0.00166666	Nup107/Nup93/Tmem33/Ano6/Cct8	5
1301	cl4	GO:0051352	negative regulation of ligase activity	8/904	38/23276	8.70067e-05	0.00203655	0.00166666	Plk1/Psmg2/Mad2l1/Fbxo5/Bub1b/Cenpe/Bub1/Ccnb1	8
1302	cl4	GO:0006606	protein import into nucleus	24/904	261/23276	8.99741e-05	0.0020709	0.00169478	Hsp90aa1/Nup107/Nup93/Prkcd/Phb2/Flna/Fbxw11/Lmna/Nup85/Tnpo1/Ect2/Tacc3/Ranbp6/Ipo9/Smad4/Mapk1/Hcls1/Ran/Kpna1/Cdk1/Nup155/Mavs/Pola2/Hspa8	24
1303	cl4	GO:0044744	protein targeting to nucleus	24/904	261/23276	8.99741e-05	0.0020709	0.00169478	Hsp90aa1/Nup107/Nup93/Prkcd/Phb2/Flna/Fbxw11/Lmna/Nup85/Tnpo1/Ect2/Tacc3/Ranbp6/Ipo9/Smad4/Mapk1/Hcls1/Ran/Kpna1/Cdk1/Nup155/Mavs/Pola2/Hspa8	24
1304	cl4	GO:1902593	single-organism nuclear import	24/904	261/23276	8.99741e-05	0.0020709	0.00169478	Hsp90aa1/Nup107/Nup93/Prkcd/Phb2/Flna/Fbxw11/Lmna/Nup85/Tnpo1/Ect2/Tacc3/Ranbp6/Ipo9/Smad4/Mapk1/Hcls1/Ran/Kpna1/Cdk1/Nup155/Mavs/Pola2/Hspa8	24
1305	cl4	GO:0051170	nuclear import	24/904	262/23276	9.54894e-05	0.00217478	0.00177978	Hsp90aa1/Nup107/Nup93/Prkcd/Phb2/Flna/Fbxw11/Lmna/Nup85/Tnpo1/Ect2/Tacc3/Ranbp6/Ipo9/Smad4/Mapk1/Hcls1/Ran/Kpna1/Cdk1/Nup155/Mavs/Pola2/Hspa8	24
1306	cl4	GO:0042440	pigment metabolic process	10/904	60/23276	9.60619e-05	0.00217478	0.00177978	Alad/Tmem14c/Adrbk2/Ada/Hmbs/Alas1/Atpif1/Shmt1/Cpox/Slc25a38	10
1307	cl4	GO:1901799	negative regulation of proteasomal protein catabolic process	10/904	60/23276	9.60619e-05	0.00217478	0.00177978	Plk1/Psmg2/Mad2l1/Pbk/Bub1b/Cenpe/Bub1/Ccnb1/Stil/Psmf1	10
1308	cl4	GO:1900180	regulation of protein localization to nucleus	21/904	214/23276	9.75628e-05	0.00219675	0.00179777	Hsp90aa1/Prkcd/Cct2/Flna/Fbxw11/Glis2/Tcp1/Lmna/Flcn/Cct4/Ect2/Cct5/Tacc3/Smad4/Hcls1/Kat7/Kpna1/Cdk1/Mavs/Cct8/Cct7	21
1309	cl4	GO:0051640	organelle localization	31/904	383/23276	0.000103661	0.00232145	0.00189981	Fcer1g/Aurka/Kif22/Braf/Cd300a/Nusap1/Rap1b/Kif13a/Rb1/Ezr/Dync1li2/Pfn2/Nde1/Birc5/Pik3cg/Cdca5/Mfn2/Cenpe/Aspm/Ccnb1/Tacc3/Cenpf/Wdr43/Canx/Kif2c/Nmd3/Asun/Cacna1a/Stx2/Ankfy1/Ran	31
1310	cl4	GO:0051642	centrosome localization	6/904	21/23276	0.000110941	0.00247112	0.0020223	Aurka/Ezr/Dync1li2/Nde1/Aspm/Asun	6
1311	cl4	GO:1904951	positive regulation of establishment of protein localization	37/904	494/23276	0.000116958	0.0025912	0.00212058	Mrgpre/Hspd1/Hsp90aa1/Clec5a/Stard7/Dkc1/Edem1/Sorl1/Prkcd/Kif20b/Cct2/Flna/Pfkm/Tcp1/Ezr/Golph3l/Hhat/Bap1/Serp1/Ppid/Abl2/Il9r/Cct4/Ect2/Cct5/Clec4e/Smad4/Tmem30a/Ncl/Hcls1/Stom/Kpna1/Cdk1/Mdm2/Mavs/Cct8/Cct7	37
1312	cl4	GO:0042168	heme metabolic process	7/904	30/23276	0.000121107	0.00266886	0.00218413	Alad/Tmem14c/Hmbs/Alas1/Atpif1/Cpox/Slc25a38	7
1313	cl4	GO:0007096	regulation of exit from mitosis	5/904	14/23276	0.000130533	0.0028314	0.00231715	Cdc14a/Phb2/Birc5/Cdca5/Ube2c	5
1314	cl4	GO:0071168	protein localization to chromatin	5/904	14/23276	0.000130533	0.0028314	0.00231715	Plk1/Rb1/Cdca5/Esco2/Ruvbl2	5
1315	cl4	GO:0097284	hepatocyte apoptotic process	5/904	14/23276	0.000130533	0.0028314	0.00231715	Rb1/Pik3cg/Stk3/Bid/Mtch2	5
1316	cl4	GO:0044403	symbiosis, encompassing mutualism through parasitism	25/904	285/23276	0.000137364	0.0029487	0.00241314	Mmp9/Clec5a/Zfp639/Elane/Etf1/Hpn/Tirap/Tcp1/Top2a/Epor/Cav1/Ppid/Them4/Myc/Fam111a/Ctsg/Trim35/Aqp1/Hcfc1/Stom/Ccl5/Mavs/Vps18/Dpp4/Pglyrp1	25
1317	cl4	GO:0044419	interspecies interaction between organisms	25/904	285/23276	0.000137364	0.0029487	0.00241314	Mmp9/Clec5a/Zfp639/Elane/Etf1/Hpn/Tirap/Tcp1/Top2a/Epor/Cav1/Ppid/Them4/Myc/Fam111a/Ctsg/Trim35/Aqp1/Hcfc1/Stom/Ccl5/Mavs/Vps18/Dpp4/Pglyrp1	25
1318	cl4	GO:0071897	DNA biosynthetic process	14/904	116/23276	0.000164618	0.00351552	0.00287702	Dkc1/Parm1/Cct2/Tcp1/Tk1/Lig1/Pold1/Myc/Cct4/Aurkb/Dtl/Mapk1/Pola2/2810417H13Rik	14
1319	cl4	GO:0046128	purine ribonucleoside metabolic process	23/904	255/23276	0.000166556	0.00353867	0.00289595	Chchd10/Mat2a/Mpi/Adsl/Prps2/Pfkm/Atp5g1/Ada/Atp5a1/Ak3/Adk/Myc/Ndufs1/Flcn/Nudt9/Atpif1/Papss1/Bpgm/Uqcrc1/Ndufa10/Mtap/Hspa8/Atp5b	23
1320	cl4	GO:0051168	nuclear export	14/904	117/23276	0.00018043	0.00381389	0.00312119	Eif5a/Nup107/Nup93/Rangap1/Ranbp17/Setd2/Nup85/Ddx39/Nmd3/Phax/Smurf1/Ran/Nup155/Mdm2	14
1321	cl4	GO:0045840	positive regulation of mitotic nuclear division	9/904	53/23276	0.000184143	0.0038726	0.00316924	Plk1/Nusap1/Phb2/Rb1/Birc5/Cdca5/Cenpe/Ube2c/Ranbp1	9
1322	cl4	GO:0048821	erythrocyte development	7/904	32/23276	0.000187121	0.00390251	0.00319372	Sox6/G6pdx/Klf1/Gata1/Bpgm/Rhd/Hba-a1	7
1323	cl4	GO:0009070	serine family amino acid biosynthetic process	5/904	15/23276	0.000189549	0.00390251	0.00319372	Mthfd1/Psat1/Dhfr/Tha1/Shmt1	5
1324	cl4	GO:0051340	regulation of ligase activity	10/904	65/23276	0.000191489	0.00390251	0.00319372	Plk1/Psmg2/Mad2l1/Trib1/Fbxo5/Bub1b/Cenpe/Bub1/Ccnb1/Cdc20	10
1325	cl4	GO:0010948	negative regulation of cell cycle process	18/904	177/23276	0.000192257	0.00390251	0.00319372	E2f8/Aurka/Plk1/Psmg2/Rb1/Stag2/Mad2l1/Fbxo5/Bub1b/Cenpe/Rpa2/Bub1/Ccnf/Ccnb1/Nae1/Stil/Cdk1/Mdm2	18
1326	cl4	GO:0006221	pyrimidine nucleotide biosynthetic process	6/904	23/23276	0.0001931	0.00390251	0.00319372	Dut/Tyms/Cad/Ctps/Shmt1/Umps	6
1327	cl4	GO:0009394	2'-deoxyribonucleotide metabolic process	6/904	23/23276	0.0001931	0.00390251	0.00319372	Dut/Tyms/Ada/Ak3/Adk/Shmt1	6
1328	cl4	GO:0019692	deoxyribose phosphate metabolic process	6/904	23/23276	0.0001931	0.00390251	0.00319372	Dut/Tyms/Ada/Ak3/Adk/Shmt1	6
1329	cl4	GO:0090224	regulation of spindle organization	6/904	23/23276	0.0001931	0.00390251	0.00319372	Aurka/Plk1/Tpx2/Aurkb/Ccnb1/Rnf4	6
1330	cl4	GO:0050866	negative regulation of cell activation	17/904	162/23276	0.000196878	0.00395954	0.00324039	Tnfaip3/Socs5/Cd300a/Casp3/Zfp35/Prkcd/Tnfrsf13b/Prdx2/Ptger3/Abr/Cnr2/Gp5/Hmgb3/Jak3/Itch/H2-Ab1/Pglyrp1	17
1331	cl4	GO:0042278	purine nucleoside metabolic process	23/904	259/23276	0.000209272	0.00416896	0.00341177	Chchd10/Mat2a/Mpi/Adsl/Prps2/Pfkm/Atp5g1/Ada/Atp5a1/Ak3/Adk/Myc/Ndufs1/Flcn/Nudt9/Atpif1/Papss1/Bpgm/Uqcrc1/Ndufa10/Mtap/Hspa8/Atp5b	23
1332	cl4	GO:0051259	protein oligomerization	36/904	490/23276	0.000209303	0.00416896	0.00341177	Hgsnat/Mmp9/Lonp1/Prkab1/Dut/Braf/Alad/Oat/Sorl1/Rrm1/Adsl/Birc2/Pfkm/Tk1/Shkbp1/Ak3/Kcnh7/Micu1/Cav1/Ppat/Kctd12/Cat/Ect2/Optn/Nrxn1/Bid/Stx2/Hist1h4d/Shmt1/Ikbke/Stom/Ccl5/Rrm2/Xrcc6/Gna11/Gopc	36
1333	cl4	GO:0009201	ribonucleoside triphosphate biosynthetic process	9/904	54/23276	0.000213446	0.00421098	0.00344616	Chchd10/Atp5g1/Atp5a1/Ak3/Myc/Cad/Ctps/Flcn/Atp5b	9
1334	cl4	GO:0051784	negative regulation of nuclear division	9/904	54/23276	0.000213446	0.00421098	0.00344616	Plk1/Psmg2/Mad2l1/Fbxo5/Bub1b/Cenpe/Bub1/Ccnb1/Stil	9
1335	cl4	GO:0045839	negative regulation of mitotic nuclear division	8/904	43/23276	0.000217309	0.00425897	0.00348543	Plk1/Psmg2/Mad2l1/Bub1b/Cenpe/Bub1/Ccnb1/Stil	8
1336	cl4	GO:0009142	nucleoside triphosphate biosynthetic process	10/904	66/23276	0.000217934	0.00425897	0.00348543	Chchd10/Atp5g1/Atp5a1/Ak3/Adk/Myc/Cad/Ctps/Flcn/Atp5b	10
1337	cl4	GO:0009895	negative regulation of catabolic process	20/904	211/23276	0.000225788	0.00439174	0.00359409	Tnfaip3/Usp25/Plk1/Scfd1/Psmg2/Hp/Flna/Sf3b3/Mad2l1/Tbc1d14/Ube2g2/Pik3cg/Pbk/Bub1b/Cenpe/Bub1/Ccnb1/Smad4/Stil/Psmf1	20
1338	cl4	GO:0044843	cell cycle G1/S phase transition	17/904	165/23276	0.000245362	0.00474505	0.00388323	Rcc1/Myb/Eif4ebp1/Phb2/Rb1/E2f4/Cdc45/Usp37/Cdca5/Adam17/Ccne1/Rpa2/Bid/Psme3/Ccne2/Mdm2/Tcf19	17
1339	cl4	GO:0032435	negative regulation of proteasomal ubiquitin-dependent protein catabolic process	9/904	55/23276	0.000246519	0.00474505	0.00388323	Plk1/Psmg2/Mad2l1/Pbk/Bub1b/Cenpe/Bub1/Ccnb1/Stil	9
1340	cl4	GO:0009416	response to light stimulus	23/904	262/23276	0.000247388	0.00474505	0.00388323	Eif2s1/Braf/Ddhd2/Elane/Casp3/Rdh11/Hrh2/Pbk/Pold1/Ppid/Tipin/Abl2/Cat/Aurkb/Dtl/Trove2/Msh6/Mapk10/Ruvbl2/Aqp1/Tanc1/Mapk9/2810417H13Rik	23
1341	cl4	GO:1903321	negative regulation of protein modification by small protein conjugation or removal	12/904	93/23276	0.000253145	0.00483308	0.00395527	Tnfaip3/Plk1/Psmg2/Mad2l1/Fbxo5/Cav1/Bub1b/Cenpe/Bub1/Ccnb1/Rnf4/Usp4	12
1342	cl4	GO:1901991	negative regulation of mitotic cell cycle phase transition	13/904	107/23276	0.000260826	0.00495688	0.00405659	Plk1/Psmg2/Rb1/Mad2l1/Bub1b/Cenpe/Rpa2/Bub1/Ccnb1/Nae1/Stil/Cdk1/Mdm2	13
1343	cl4	GO:0019363	pyridine nucleotide biosynthetic process	5/904	16/23276	0.000266916	0.00504947	0.00413236	G6pdx/Nmrk1/Kynu/Nampt/Nadk	5
1344	cl4	GO:0045732	positive regulation of protein catabolic process	18/904	182/23276	0.000271773	0.00511798	0.00418842	Tnfaip3/Aurka/Plk1/Socs5/Edem1/Sorl1/Rb1/Ezr/Lpcat1/Trib1/Sumo3/Cenpe/Atpif1/Smurf1/Stx5a/Itch/Mdm2/Rnf114	18
1345	cl4	GO:0006730	one-carbon metabolic process	7/904	34/23276	0.000279516	0.00522681	0.00427749	Mthfd1/Mat2a/Car1/Dhfr/Tyms/Car9/Shmt1	7
1346	cl4	GO:0051785	positive regulation of nuclear division	10/904	68/23276	0.000280075	0.00522681	0.00427749	Plk1/Nusap1/Phb2/Rb1/Birc5/Cdca5/Fbxo5/Cenpe/Ube2c/Ranbp1	10
1347	cl4	GO:0032465	regulation of cytokinesis	9/904	56/23276	0.000283731	0.00527128	0.00431388	E2f8/Aurka/Kif20b/Flcn/Ect2/Aurkb/Racgap1/Cdc6/Cdc25b	9
1348	cl4	GO:0043112	receptor metabolic process	16/904	152/23276	0.00028974	0.00533508	0.0043661	Tbc1d5/Itgb2/Fcer1g/Fnta/Ezr/Adrbk2/Cav1/Ptger3/Optn/Arfgef2/Rab31/Fam109a/Smurf1/Vamp3/Gria3/Cltc	16
1349	cl4	GO:1902275	regulation of chromatin organization	16/904	152/23276	0.00028974	0.00533508	0.0043661	Atad2/Tlk1/Myb/Jarid2/Trps1/Zfp451/Cdc45/Flcn/Lpin1/Ccnb1/Ruvbl2/Smad4/Tet1/Uhrf1/Kdm4b/Gfi1b	16
1350	cl4	GO:0009896	positive regulation of catabolic process	26/904	317/23276	0.000296298	0.0054317	0.00444516	Tbc1d5/Tnfaip3/Aurka/Plk1/Socs5/Edem1/Sorl1/Prkcd/Rb1/Ezr/Sptlc1/Supv3l1/Lpcat1/Pafah1b2/Trib1/Sumo3/Myc/Atg14/Cenpe/Flcn/Atpif1/Smurf1/Stx5a/Itch/Mdm2/Rnf114	26
1351	cl4	GO:2000573	positive regulation of DNA biosynthetic process	8/904	45/23276	0.000301635	0.00550516	0.00450529	Dkc1/Parm1/Cct2/Tcp1/Myc/Cct4/Aurkb/Mapk1	8
1352	cl4	GO:0061136	regulation of proteasomal protein catabolic process	17/904	168/23276	0.000303904	0.00552225	0.00451927	Aurka/Plk1/Socs5/Psmg2/Rb1/Mad2l1/Trib1/Pbk/Bub1b/Cenpe/Bub1/Ccnb1/Stil/Psme3/Mdm2/Rnf114/Psmf1	17
1353	cl4	GO:1903051	negative regulation of proteolysis involved in cellular protein catabolic process	10/904	69/23276	0.000316311	0.00569678	0.0046621	Plk1/Psmg2/Mad2l1/Pbk/Bub1b/Cenpe/Bub1/Ccnb1/Stil/Psmf1	10
1354	cl4	GO:0097035	regulation of membrane lipid distribution	6/904	25/23276	0.000317003	0.00569678	0.0046621	Prkcd/Abcb4/Ano6/Atp11c/Abca1/Tmem30a	6
1355	cl4	GO:0072522	purine-containing compound biosynthetic process	21/904	233/23276	0.000317634	0.00569678	0.0046621	Chchd10/Mthfd1/Mat2a/Adsl/Prps2/Atp5g1/Abca1/Ada/Atp5a1/Ak3/Adk/Myc/Ptger3/Flcn/Wfs1/Pfas/Papss1/Aqp1/Shmt1/Mtap/Atp5b	21
1356	cl4	GO:0000041	transition metal ion transport	11/904	82/23276	0.000321982	0.00573797	0.00469581	Slc40a1/Atp7b/Steap3/Fkbp4/Sfxn1/Slc39a10/Slc39a8/Slc31a1/Tfrc/Cltc/Slc39a11	11
1357	cl4	GO:0050000	chromosome localization	9/904	57/23276	0.00032547	0.00573797	0.00469581	Kif22/Rb1/Nde1/Birc5/Cdca5/Cenpe/Ccnb1/Cenpf/Kif2c	9
1358	cl4	GO:0051303	establishment of chromosome localization	9/904	57/23276	0.00032547	0.00573797	0.00469581	Kif22/Rb1/Nde1/Birc5/Cdca5/Cenpe/Ccnb1/Cenpf/Kif2c	9
1359	cl4	GO:0071426	ribonucleoprotein complex export from nucleus	9/904	57/23276	0.00032547	0.00573797	0.00469581	Eif5a/Nup107/Nup93/Setd2/Nup85/Ddx39/Nmd3/Ran/Nup155	9
1360	cl4	GO:0034660	ncRNA metabolic process	29/904	373/23276	0.000335671	0.00589274	0.00482247	Nop2/Skiv2l2/Wdr55/Hars/Pwp2/Dkc1/Elp3/Farsa/Cpsf3l/Dus1l/Ints4/Ctu1/Iars/Ddx1/Wdr4/Nfkb1/Adat1/Bysl/Nhp2/Eprs/Polr1b/Ints8/Ncl/Rars/Mettl15/Ftsj3/Tars/Mrm1/Pa2g4	29
1361	cl4	GO:0009141	nucleoside triphosphate metabolic process	20/904	218/23276	0.000346948	0.00606501	0.00496345	Chchd10/Dut/Mpi/Pfkm/Atp5g1/Ada/Atp5a1/Ak3/Adk/Myc/Cad/Ctps/Ndufs1/Flcn/Atpif1/Bpgm/Uqcrc1/Ndufa10/Hspa8/Atp5b	20
1362	cl4	GO:0061077	chaperone-mediated protein folding	8/904	46/23276	0.000352848	0.00614223	0.00502665	Hspd1/Hsph1/Cct2/Fkbp4/Ppid/Chordc1/Canx/Hspa8	8
1363	cl4	GO:1901607	alpha-amino acid biosynthetic process	10/904	71/23276	0.000400584	0.00694401	0.0056828	Mthfd1/Mtr/Psat1/Dhfr/Gatm/Asns/Tha1/Cad/Aldh18a1/Shmt1	10
1364	cl4	GO:0071166	ribonucleoprotein complex localization	9/904	59/23276	0.000424218	0.0073064	0.00597937	Eif5a/Nup107/Nup93/Setd2/Nup85/Ddx39/Nmd3/Ran/Nup155	9
1365	cl4	GO:0010256	endomembrane system organization	34/904	471/23276	0.000426614	0.0073064	0.00597937	Fcer1g/S100a9/Osbpl8/Prkcd/Tmem33/Kif13a/Ano6/Ezr/Golph3l/Lmna/Abca1/Fam126a/Tor1aip2/Cav1/Optn/Arfgef2/Rab31/Fam109a/Asun/Stx2/Aqp1/Vamp3/Stx5a/Mapk1/Nbeal2/Nploc4/Cltc/Col5a1/Cdk1/Nup155/Vps18/Atp1b3/Reep3/Rab18	34
1366	cl4	GO:0032434	regulation of proteasomal ubiquitin-dependent protein catabolic process	15/904	142/23276	0.00042678	0.0073064	0.00597937	Aurka/Plk1/Socs5/Psmg2/Rb1/Mad2l1/Trib1/Pbk/Bub1b/Cenpe/Bub1/Ccnb1/Stil/Mdm2/Rnf114	15
1367	cl4	GO:0031397	negative regulation of protein ubiquitination	11/904	85/23276	0.000441536	0.00752792	0.00616066	Tnfaip3/Plk1/Psmg2/Mad2l1/Fbxo5/Cav1/Bub1b/Cenpe/Bub1/Ccnb1/Usp4	11
1368	cl4	GO:1903364	positive regulation of cellular protein catabolic process	13/904	113/23276	0.000446737	0.00757825	0.00620184	Tnfaip3/Aurka/Plk1/Socs5/Rb1/Ezr/Trib1/Sumo3/Cenpe/Atpif1/Smurf1/Mdm2/Rnf114	13
1369	cl4	GO:0000082	G1/S transition of mitotic cell cycle	16/904	158/23276	0.000448146	0.00757825	0.00620184	Rcc1/Myb/Eif4ebp1/Rb1/E2f4/Cdc45/Usp37/Cdca5/Adam17/Ccne1/Rpa2/Bid/Psme3/Ccne2/Mdm2/Tcf19	16
1370	cl4	GO:0045930	negative regulation of mitotic cell cycle	17/904	174/23276	0.000458095	0.00771499	0.00631375	Plk1/Psmg2/Rb1/Top2a/Mad2l1/Tipin/Bub1b/Cenpe/Rpa2/Bub1/Ccnb1/Nabp1/Nae1/Trim35/Stil/Cdk1/Mdm2	17
1371	cl4	GO:0098754	detoxification	9/904	60/23276	0.000482128	0.00808687	0.00661809	Txnrd2/Mt1/Mt2/Dhfr/Gstm5/Prdx2/Cat/Prdx3/Szt2	9
1372	cl4	GO:0019362	pyridine nucleotide metabolic process	14/904	129/23276	0.000498862	0.00833382	0.00682018	Idh3a/G6pdx/Mdh2/Dlst/Me2/Mpi/Pfkm/Nmrk1/Gpd1l/Kynu/Myc/Nampt/Bpgm/Nadk	14
1373	cl4	GO:1903308	regulation of chromatin modification	15/904	145/23276	0.000533255	0.00887259	0.0072611	Atad2/Myb/Jarid2/Trps1/Zfp451/Cdc45/Flcn/Lpin1/Ccnb1/Ruvbl2/Smad4/Tet1/Uhrf1/Kdm4b/Gfi1b	15
1374	cl4	GO:0008652	cellular amino acid biosynthetic process	10/904	74/23276	0.000561394	0.00926635	0.00758334	Mthfd1/Mtr/Psat1/Dhfr/Gatm/Asns/Tha1/Cad/Aldh18a1/Shmt1	10
1375	cl4	GO:1903363	negative regulation of cellular protein catabolic process	10/904	74/23276	0.000561394	0.00926635	0.00758334	Plk1/Psmg2/Mad2l1/Pbk/Bub1b/Cenpe/Bub1/Ccnb1/Stil/Psmf1	10
1376	cl4	GO:0006778	porphyrin-containing compound metabolic process	7/904	38/23276	0.00057292	0.00941909	0.00770834	Alad/Tmem14c/Hmbs/Alas1/Atpif1/Cpox/Slc25a38	7
1377	cl4	GO:1901988	negative regulation of cell cycle phase transition	13/904	116/23276	0.00057563	0.00942622	0.00771418	Plk1/Psmg2/Rb1/Mad2l1/Bub1b/Cenpe/Rpa2/Bub1/Ccnb1/Nae1/Stil/Cdk1/Mdm2	13
1378	cl4	GO:0010035	response to inorganic substance	29/904	386/23276	0.000584891	0.00954018	0.00780744	Tnfaip3/Braf/Alad/Fnta/Slc40a1/Casp3/Mtr/Txnrd2/Atp7b/Hsph1/Prkcd/Mt1/Mt2/Hp/Dhfr/Prdx2/Gatm/Lig1/Epor/Cav1/Cat/Ect2/Rnf4/Prdx3/Szt2/Aqp1/Tfrc/Mapk9/Aqp9	29
1379	cl4	GO:0016579	protein deubiquitination	12/904	102/23276	0.000597408	0.00962313	0.00787532	Tnfaip3/Usp25/Usp48/Usp42/Usp3/Bap1/Usp37/Otud4/Usp4/Mysm1/Usp10/Itch	12
1380	cl4	GO:0007076	mitotic chromosome condensation	4/904	11/23276	0.000599268	0.00962313	0.00787532	Ncapd2/Nusap1/Ncapg/Cdca5	4
1381	cl4	GO:0034204	lipid translocation	4/904	11/23276	0.000599268	0.00962313	0.00787532	Abcb4/Atp11c/Abca1/Tmem30a	4
1382	cl4	GO:0051131	chaperone-mediated protein complex assembly	4/904	11/23276	0.000599268	0.00962313	0.00787532	Hsp90aa1/Lonp1/Cct2/Bbs12	4
1383	cl4	GO:1901605	alpha-amino acid metabolic process	19/904	211/23276	0.000607166	0.00971231	0.00794831	Oat/Mthfd1/Mtr/Psat1/Dhfr/Kynu/Gatm/Asns/Tyms/Tha1/Cad/Ppat/Odc1/Ctps/Aldh18a1/Pfas/Mut/Ptdss2/Shmt1	19
1384	cl4	GO:1901992	positive regulation of mitotic cell cycle phase transition	9/904	62/23276	0.000617461	0.00983901	0.00805199	Plk1/Phb2/Rb1/Cdc45/Birc5/Cdca5/Cenpe/Ube2c/Mdm2	9
1385	cl4	GO:0032259	methylation	25/904	315/23276	0.00062282	0.00988637	0.00809076	Nop2/Rlf/Myb/Mettl13/Jarid2/Mtr/Etf1/Smyd5/Hells/Setd2/Tyms/Mettl8/Wdr4/Thumpd3/Smad4/Wdr5/Trmt2a/Tet1/Prmt7/Mettl15/Mtap/Kdm4b/Ftsj3/Gfi1b/Mrm1	25
1386	cl4	GO:0000302	response to reactive oxygen species	16/904	163/23276	0.000632185	0.00997483	0.00816315	Tnfaip3/Casp3/Mtr/Txnrd2/Hsph1/Prkcd/Hp/Dhfr/Prdx2/Lig1/Epor/Cat/Ect2/Prdx3/Szt2/Aqp1	16
1387	cl4	GO:0043462	regulation of ATPase activity	8/904	50/23276	0.000633208	0.00997483	0.00816315	Atp1b2/Pfn2/Pxk/Tor1aip2/Dnajc9/Atpif1/Tmem64/Atp1b3	8
1388	cl4	GO:0050865	regulation of cell activation	34/904	482/23276	0.000641917	0.0100737	0.00824408	Tnfaip3/Hspd1/Hsp90aa1/Fcer1g/Socs5/Myb/Cd300a/Casp3/Tnfrsf13c/Hsph1/Zfp35/Prkcd/Tnfrsf13b/Tirap/Ctla2a/Prdx2/Atp11c/Ada/Slc39a10/Cav1/Adk/Ptger3/Abr/Msh6/Cnr2/Lmo4/Gp5/Hmgb3/Jak3/Ccl5/Itch/H2-Ab1/Dpp4/Pglyrp1	34
1389	cl4	GO:0072525	pyridine-containing compound biosynthetic process	5/904	19/23276	0.000644848	0.0100815	0.00825046	G6pdx/Nmrk1/Kynu/Nampt/Nadk	5
1390	cl4	GO:0071214	cellular response to abiotic stimulus	18/904	196/23276	0.000663648	0.0103364	0.00845908	Eif2s1/Ybx3/Rdh11/Fignl1/Pbk/Cav1/Pold1/Ppid/Rad51ap1/Ect2/Aurkb/Rnf4/Ruvbl2/Aqp1/Mapk9/Xrcc6/Gna11/H2afx	18
1391	cl4	GO:0072524	pyridine-containing compound metabolic process	14/904	133/23276	0.000678727	0.0105317	0.00861888	Idh3a/G6pdx/Mdh2/Dlst/Me2/Mpi/Pfkm/Nmrk1/Gpd1l/Kynu/Myc/Nampt/Bpgm/Nadk	14
1392	cl4	GO:0070585	protein localization to mitochondrion	15/904	149/23276	0.000709865	0.0109738	0.00898066	Mrgpre/Hsp90aa1/Stard7/Hsph1/Hhat/Bap1/Tomm40/Mfn2/Timm50/Il9r/Tomm22/Atpif1/Bid/Dusp18/Mtch2	15
1393	cl4	GO:0006575	cellular modified amino acid metabolic process	17/904	181/23276	0.000719159	0.0110761	0.00906442	G6pdx/Mthfd1/Mat2a/Mtr/Eef1e1/Hpn/Dhfr/Gstm5/Kynu/Gatm/Tyms/Cad/Aldh18a1/Mut/Ptdss2/Cacna1a/Shmt1	17
1394	cl4	GO:0042254	ribosome biogenesis	20/904	231/23276	0.00072687	0.0111534	0.00912767	Nop2/Skiv2l2/Wdr55/Pwp2/Dkc1/C1qbp/Gnl3/Noc4l/Bysl/Nhp2/Nmd3/Ipo9/Mrpl20/Ncl/Ran/Mettl15/Ftsj3/Mrm1/Ddx31/Pa2g4	20
1395	cl4	GO:0044786	cell cycle DNA replication	6/904	29/23276	0.000744736	0.0113854	0.00931752	E2f8/Stag2/Cdc45/Lig1/Slbp/Rtel1	6
1396	cl4	GO:0055076	transition metal ion homeostasis	12/904	105/23276	0.000776401	0.0118258	0.00967797	Slc40a1/Atp7b/Steap3/Mt1/Mt2/Sfxn1/Slc39a10/Myc/Smad4/Rhd/Slc31a1/Tfrc	12
1397	cl4	GO:0061640	cytoskeleton-dependent cytokinesis	7/904	40/23276	0.00079122	0.0119994	0.00982	Plk1/Cep55/Nusap1/Kif20b/Anln/Aurkb/Racgap1	7
1398	cl4	GO:1904019	epithelial cell apoptotic process	11/904	91/23276	0.000793587	0.0119994	0.00982	Tnfaip3/Eif2s1/Braf/Rb1/Ano6/Pik3cg/Stk3/Abl2/Wfs1/Bid/Mtch2	11
1399	cl4	GO:2001235	positive regulation of apoptotic signaling pathway	16/904	167/23276	0.000822678	0.012274	0.0100447	Mmp9/Ppp2r1b/S100a9/Eef1e1/Steap3/Prkcd/Trps1/Stk3/Cav1/Myc/Flcn/Bub1/Atpif1/Bid/Jak3/Mapk9	16
1400	cl4	GO:0051347	positive regulation of transferase activity	34/904	489/23276	0.000824389	0.012274	0.0100447	Plk1/Braf/Cd300a/Dkc1/Map2k5/Sorl1/Hsph1/Osbpl8/Prkcd/Parm1/Tirap/Cct2/Tcp1/Prdx2/Tpx2/Trib1/Pik3cg/Stk3/Adam17/Atg14/Cenpe/Cct4/Ect2/Aurkb/Rptor/Stil/Cops8/Mapk1/Cdc20/Ccl5/Map2k3/Cdc6/Cdc25b/Hspa5	34
1401	cl4	GO:0000060	protein import into nucleus, translocation	8/904	52/23276	0.000828996	0.012274	0.0100447	Hsp90aa1/Phb2/Tnpo1/Ranbp6/Ran/Cdk1/Mavs/Pola2	8
1402	cl4	GO:0090559	regulation of membrane permeability	8/904	52/23276	0.000828996	0.012274	0.0100447	Acaa2/Cnp/Slc25a5/Them4/Atpif1/Bid/Mtch2/Hspa8	8
1403	cl4	GO:0034508	centromere complex assembly	5/904	20/23276	0.000832488	0.012274	0.0100447	Cenpo/Hells/Cenpi/Rnf4/Mis12	5
1404	cl4	GO:0046653	tetrahydrofolate metabolic process	5/904	20/23276	0.000832488	0.012274	0.0100447	Mthfd1/Mtr/Dhfr/Tyms/Shmt1	5
1405	cl4	GO:0071108	protein K48-linked deubiquitination	5/904	20/23276	0.000832488	0.012274	0.0100447	Tnfaip3/Usp25/Bap1/Usp37/Otud4	5
1406	cl4	GO:0008637	apoptotic mitochondrial changes	12/904	106/23276	0.000845206	0.0124173	0.010162	Hspd1/Mmp9/Acaa2/Lmna/Slc25a5/Them4/Timm50/Ndufs1/Atpif1/Bid/Mtch2/Mapk9	12
1407	cl4	GO:1990267	response to transition metal nanoparticle	10/904	78/23276	0.000855533	0.0125031	0.0102322	Alad/Slc40a1/Atp7b/Mt1/Mt2/Gatm/Slc31a1/Aqp1/Tfrc/Aqp9	10
1408	cl4	GO:0070646	protein modification by small protein removal	13/904	121/23276	0.000859916	0.0125031	0.0102322	Tnfaip3/Usp25/Usp48/Usp42/Usp3/Bap1/Usp37/Cops8/Otud4/Usp4/Mysm1/Usp10/Itch	13
1409	cl4	GO:0043623	cellular protein complex assembly	32/904	452/23276	0.000860095	0.0125031	0.0102322	Hsp90aa1/Lonp1/Nup107/Psmg2/Nup93/Prkcd/Tubgcp5/Tmem33/Kif13a/Foxred1/Cct2/Jmy/Ap1b1/Fkbp4/Gmfb/Pfn2/Nde1/Fbxo5/Cav1/Tnpo1/Pde4dip/Rnf4/Ranbp6/Cyfip1/Smad4/Bbs12/Ube2c/Vamp3/Hcls1/Ccl5/Mis12/Psmd5	32
1410	cl4	GO:0002283	neutrophil activation involved in immune response	4/904	12/23276	0.000871349	0.0125784	0.0102938	Fcer1g/Abr/Anxa3/Myo1f	4
1411	cl4	GO:0031145	anaphase-promoting complex-dependent proteasomal ubiquitin-dependent protein catabolic process	4/904	12/23276	0.000871349	0.0125784	0.0102938	Plk1/Mad2l1/Ube2c/Cdc20	4
1412	cl4	GO:0000281	mitotic cytokinesis	6/904	30/23276	0.000900644	0.0129113	0.0105663	Plk1/Cep55/Nusap1/Kif20b/Anln/Racgap1	6
1413	cl4	GO:0032467	positive regulation of cytokinesis	6/904	30/23276	0.000900644	0.0129113	0.0105663	Kif20b/Ect2/Aurkb/Racgap1/Cdc6/Cdc25b	6
1414	cl4	GO:0015931	nucleobase-containing compound transport	14/904	137/23276	0.000910689	0.0130103	0.0106473	Slc29a2/Eif5a/Nup107/Slc28a2/Nup93/Ranbp17/Setd2/Nup85/Ddx39/Slc29a1/Slbp/Phax/Srsf1/Nup155	14
1415	cl4	GO:0051310	metaphase plate congression	7/904	41/23276	0.000922545	0.0131344	0.0107488	Kif22/Rb1/Cdca5/Cenpe/Ccnb1/Cenpf/Kif2c	7
1416	cl4	GO:0051348	negative regulation of transferase activity	23/904	288/23276	0.000927542	0.0131603	0.0107701	Tnfaip3/Plk1/Chchd10/Socs5/Cd300a/Casp3/Psmg2/Sorl1/Prkcd/Rb1/Smpd1/Mad2l1/Trib1/Fbxo5/Cav1/Chordc1/Bub1b/Cenpe/Bub1/Ccnb1/Ube2c/Prdx3/Sh3bp5l	23
1417	cl4	GO:0009145	purine nucleoside triphosphate biosynthetic process	8/904	53/23276	0.000943636	0.0133429	0.0109195	Chchd10/Atp5g1/Atp5a1/Ak3/Adk/Myc/Flcn/Atp5b	8
1418	cl4	GO:0031109	microtubule polymerization or depolymerization	11/904	93/23276	0.000953133	0.0134314	0.0109919	Specc1l/Aurka/Eml4/Tubgcp5/Fkbp4/Nde1/Fbxo5/Cav1/Aurkb/Ccnb1/Kif2c	11
1419	cl4	GO:1902532	negative regulation of intracellular signal transduction	31/904	436/23276	0.000959453	0.0134746	0.0110273	Tnfaip3/Mmp9/Socs5/Itpr1/Cd300a/Ranbp9/Ybx3/Hyou1/Sorl1/Hsph1/Prkcd/Hells/Fignl1/Fbxw11/Ezr/G2e3/Smpd1/Gpd1l/C1qbp/Pbk/Mfn2/Cav1/Abl2/Flcn/Wfs1/Rhoh/Optn/Nprl3/Itch/Mdm2/Scai	31
1420	cl4	GO:1901989	positive regulation of cell cycle phase transition	9/904	66/23276	0.000981434	0.0137368	0.0112418	Plk1/Phb2/Rb1/Cdc45/Birc5/Cdca5/Cenpe/Ube2c/Mdm2	9
1421	cl4	GO:0006323	DNA packaging	15/904	154/23276	0.000998385	0.013927	0.0113975	Ncapd2/Ncapg2/Nusap1/Hells/Top2a/Hat1/Ncapg/Asf1b/Cdca5/Nasp/Ccnb1/Psme4/Hist1h4d/Cdk1/Mcm2	15
1422	cl4	GO:0006310	DNA recombination	18/904	204/23276	0.00105599	0.014562	0.0119172	Hspd1/Ap5z1/Hmgb2/Fignl1/Top2a/Supv3l1/Cdc45/Lig1/Rpa2/Rad51ap1/Nabp1/Msh6/Ruvbl2/Rtel1/Tcf7/Rpa1/Xrcc6/H2afx	18
1423	cl4	GO:0006734	NADH metabolic process	5/904	21/23276	0.00105797	0.014562	0.0119172	Idh3a/Mdh2/Dlst/Pfkm/Gpd1l	5
1424	cl4	GO:0010458	exit from mitosis	5/904	21/23276	0.00105797	0.014562	0.0119172	Cdc14a/Phb2/Birc5/Cdca5/Ube2c	5
1425	cl4	GO:0051984	positive regulation of chromosome segregation	5/904	21/23276	0.00105797	0.014562	0.0119172	Plk1/Rb1/Cenpe/Ccnb1/Cdc6	5
1426	cl4	GO:0006091	generation of precursor metabolites and energy	23/904	291/23276	0.00106568	0.0146196	0.0119643	Idh3a/Ppp1r3b/Chchd10/Mdh2/Dlst/Mpi/Gbe1/Adsl/Fastkd3/Pfkm/Mtfr1/Myc/Ndufs1/Flcn/Gyg/Cat/Gnpda1/Gys1/Bpgm/Uqcrc1/Ndufa10/Cyb561/Pygb	23
1427	cl4	GO:0051972	regulation of telomerase activity	7/904	42/23276	0.00107044	0.0146365	0.0119781	Dkc1/Parm1/Cct2/Tcp1/Cct4/Aurkb/Mapk1	7
1428	cl4	GO:0090316	positive regulation of intracellular protein transport	20/904	239/23276	0.00110704	0.015087	0.0123468	Mrgpre/Hsp90aa1/Stard7/Edem1/Sorl1/Prkcd/Kif20b/Flna/Hhat/Bap1/Il9r/Ect2/Smad4/Tmem30a/Hcls1/Stom/Kpna1/Cdk1/Mdm2/Mavs	20
1429	cl4	GO:0006405	RNA export from nucleus	8/904	55/23276	0.0012109	0.0164118	0.013431	Eif5a/Nup107/Nup93/Setd2/Nup85/Ddx39/Phax/Nup155	8
1430	cl4	GO:0006684	sphingomyelin metabolic process	4/904	13/23276	0.00122009	0.0164118	0.013431	Prkcd/Sptlc1/Smpd1/Smpd4	4
1431	cl4	GO:0019359	nicotinamide nucleotide biosynthetic process	4/904	13/23276	0.00122009	0.0164118	0.013431	G6pdx/Kynu/Nampt/Nadk	4
1432	cl4	GO:0046112	nucleobase biosynthetic process	4/904	13/23276	0.00122009	0.0164118	0.013431	Ada/Cad/Shmt1/Umps	4
1433	cl4	GO:0006406	mRNA export from nucleus	7/904	43/23276	0.00123633	0.0164698	0.0134785	Eif5a/Nup107/Nup93/Setd2/Nup85/Ddx39/Nup155	7
1434	cl4	GO:0006754	ATP biosynthetic process	7/904	43/23276	0.00123633	0.0164698	0.0134785	Chchd10/Atp5g1/Atp5a1/Ak3/Myc/Flcn/Atp5b	7
1435	cl4	GO:0071427	mRNA-containing ribonucleoprotein complex export from nucleus	7/904	43/23276	0.00123633	0.0164698	0.0134785	Eif5a/Nup107/Nup93/Setd2/Nup85/Ddx39/Nup155	7
1436	cl4	GO:0042542	response to hydrogen peroxide	11/904	96/23276	0.00124143	0.0164847	0.0134907	Tnfaip3/Casp3/Hsph1/Prkcd/Hp/Lig1/Epor/Cat/Ect2/Prdx3/Aqp1	11
1437	cl4	GO:0016197	endosomal transport	18/904	207/23276	0.00124712	0.0165074	0.0135093	Tbc1d5/Vps39/Sorl1/Ap5z1/Kif13a/Flna/Ezr/Abca1/Tbc1d14/Atg14/Rhobtb3/Fam109a/Vamp3/Stx5a/Mapk1/Ankfy1/Cltc/Vps18	18
1438	cl4	GO:0031331	positive regulation of cellular catabolic process	21/904	259/23276	0.00125543	0.0165644	0.0135559	Tbc1d5/Tnfaip3/Aurka/Plk1/Socs5/Prkcd/Rb1/Ezr/Sptlc1/Supv3l1/Pafah1b2/Trib1/Sumo3/Myc/Atg14/Cenpe/Flcn/Atpif1/Smurf1/Mdm2/Rnf114	21
1439	cl4	GO:0030193	regulation of blood coagulation	10/904	82/23276	0.00126579	0.0165955	0.0135813	Fcer1g/Fam46a/S100a9/Prkcd/Ano6/Prdx2/Cav1/Ptger3/Stx2/Gp5	10
1440	cl4	GO:1900046	regulation of hemostasis	10/904	82/23276	0.00126579	0.0165955	0.0135813	Fcer1g/Fam46a/S100a9/Prkcd/Ano6/Prdx2/Cav1/Ptger3/Stx2/Gp5	10
1441	cl4	GO:0006733	oxidoreduction coenzyme metabolic process	14/904	142/23276	0.00129132	0.0168764	0.0138112	Idh3a/G6pdx/Mdh2/Dlst/Me2/Mpi/Pfkm/Nmrk1/Gpd1l/Kynu/Myc/Nampt/Bpgm/Nadk	14
1442	cl4	GO:2000377	regulation of reactive oxygen species metabolic process	15/904	158/23276	0.00129537	0.0168764	0.0138112	Hspd1/Hsp90aa1/Itgb2/Eif5a/G6pdx/Vdac1/Prkcd/Hp/Birc2/Dhfr/Prdx2/Cav1/Szt2/Dynll1/Mapk9	15
1443	cl4	GO:0046496	nicotinamide nucleotide metabolic process	13/904	127/23276	0.00134806	0.0175078	0.014328	Idh3a/G6pdx/Mdh2/Dlst/Me2/Mpi/Pfkm/Gpd1l/Kynu/Myc/Nampt/Bpgm/Nadk	13
1444	cl4	GO:0072655	establishment of protein localization to mitochondrion	14/904	143/23276	0.00138154	0.0178866	0.0146379	Mrgpre/Hsp90aa1/Stard7/Hsph1/Hhat/Bap1/Tomm40/Mfn2/Timm50/Il9r/Tomm22/Atpif1/Bid/Dusp18	14
1445	cl4	GO:0007034	vacuolar transport	10/904	83/23276	0.0013901	0.0179414	0.0146828	Hgsnat/Vps39/Sorl1/Ndfip2/Kif13a/Atg14/Smurf1/Ankfy1/Vps18/Hspa8	10
1446	cl4	GO:0007062	sister chromatid cohesion	7/904	44/23276	0.00142168	0.0182919	0.0149697	Naa50/Kif22/Phb2/Rb1/Stag2/Cdca5/Bub1	7
1447	cl4	GO:0071824	protein-DNA complex subunit organization	16/904	176/23276	0.00143578	0.0184163	0.0150714	Psmc2/Cenpo/Hells/Setd2/Cdc45/Hat1/Psmc4/Asf1b/Cenpi/Nasp/Arid2/Rnf4/Psme4/Hist1h4d/Mis12/Mcm2	16
1448	cl4	GO:0046631	alpha-beta T cell activation	13/904	128/23276	0.00144835	0.0185095	0.0151477	Socs5/Myb/Braf/Cd300a/Hsph1/Zfp35/Ada/Abl2/Elf4/Jak3/Tcf7/Itch/H2-Ab1	13
1449	cl4	GO:0046390	ribose phosphate biosynthetic process	19/904	227/23276	0.00145198	0.0185095	0.0151477	Chchd10/G6pdx/Adsl/Prps2/Atp5g1/Abca1/Atp5a1/Ak3/Myc/Cad/Ctps/Ptger3/Flcn/Wfs1/Pfas/Papss1/Aqp1/Umps/Atp5b	19
1450	cl4	GO:0046916	cellular transition metal ion homeostasis	9/904	70/23276	0.00150258	0.0190957	0.0156274	Slc40a1/Atp7b/Mt1/Mt2/Slc39a10/Myc/Smad4/Slc31a1/Tfrc	9
1451	cl4	GO:0006998	nuclear envelope organization	6/904	33/23276	0.00152158	0.019135	0.0156596	Osbpl8/Lmna/Tor1aip2/Asun/Nup155/Reep3	6
1452	cl4	GO:1902108	regulation of mitochondrial membrane permeability involved in apoptotic process	6/904	33/23276	0.00152158	0.019135	0.0156596	Acaa2/Slc25a5/Them4/Atpif1/Bid/Mtch2	6
1453	cl4	GO:1901214	regulation of neuron death	23/904	299/23276	0.00152389	0.019135	0.0156596	Btbd10/Hspd1/Eif2s1/Rras2/G6pdx/Braf/Itpr1/Zfp746/Casp3/Hyou1/Sorl1/Hsph1/Mt1/Prdx2/Birc5/Trp53bp2/Epor/Wfs1/Optn/Nae1/Prdx3/Cacna1a/Ccl5	23
1454	cl4	GO:0043648	dicarboxylic acid metabolic process	10/904	84/23276	0.00152415	0.019135	0.0156596	Idh3a/Mdh2/Oat/Mthfd1/Dlst/Me2/Dhfr/Kynu/Aldh18a1/Shmt1	10
1455	cl4	GO:0070486	leukocyte aggregation	31/904	449/23276	0.00152971	0.0191468	0.0156692	Hspd1/Hsp90aa1/Itgb2/Fcer1g/Socs5/Myb/Braf/Cd300a/Casp3/S100a9/Tnfrsf13c/Hsph1/Zfp35/Ctla2a/Prdx2/Ada/Adam17/Cav1/Adk/Abl2/Ctps/Rhoh/Clec4e/Elf4/Ddost/Jak3/Ccl5/Tcf7/Itch/H2-Ab1/Dpp4	31
1456	cl4	GO:0022411	cellular component disassembly	28/904	392/23276	0.00154321	0.0192576	0.0157599	Tbc1d5/Specc1l/Eif2s1/Eif5a/Aurka/Plk1/Eml4/Vdac1/Nup93/Zfp189/Etf1/Hpn/Top2a/Wdr45b/Atg14/Aurkb/Ccnb1/Arid2/Mex3c/Kif2c/Atpif1/Smurf1/Stx5a/Stom/Cdk1/Mical1/Hspa8/Dpp4	28
1457	cl4	GO:0001776	leukocyte homeostasis	11/904	99/23276	0.00159781	0.0198195	0.0162198	Tnfaip3/Fcer1g/Mthfd1/Slc40a1/Casp3/Tnfrsf13c/Tnfrsf13b/Ada/Adam17/Ccnb2/Jak3	11
1458	cl4	GO:1903052	positive regulation of proteolysis involved in cellular protein catabolic process	11/904	99/23276	0.00159781	0.0198195	0.0162198	Aurka/Plk1/Socs5/Rb1/Trib1/Sumo3/Cenpe/Atpif1/Smurf1/Mdm2/Rnf114	11
1459	cl4	GO:0009199	ribonucleoside triphosphate metabolic process	17/904	195/23276	0.00163513	0.0202219	0.0165491	Chchd10/Mpi/Pfkm/Atp5g1/Atp5a1/Ak3/Myc/Cad/Ctps/Ndufs1/Flcn/Atpif1/Bpgm/Uqcrc1/Ndufa10/Hspa8/Atp5b	17
1460	cl4	GO:0044342	type B pancreatic cell proliferation	5/904	23/23276	0.00164037	0.0202263	0.0165527	Btbd10/Igfbp4/Birc5/Adk/Tcf19	5
1461	cl4	GO:0018205	peptidyl-lysine modification	23/904	301/23276	0.00166181	0.0204299	0.0167193	Naa50/Rlf/Myb/Elp3/Pole3/Jarid2/Zfp451/Setd2/Hat1/Sumo3/Mettl8/Gnl3/Flcn/Morf4l2/Rnf4/Ruvbl2/Smad4/Wdr5/Hcfc1/Kat7/Kdm4b/Mdm2/Gfi1b	23
1462	cl4	GO:0002695	negative regulation of leukocyte activation	14/904	146/23276	0.00168433	0.0206455	0.0168958	Tnfaip3/Socs5/Cd300a/Casp3/Zfp35/Tnfrsf13b/Prdx2/Abr/Cnr2/Hmgb3/Jak3/Itch/H2-Ab1/Pglyrp1	14
1463	cl4	GO:0072593	reactive oxygen species metabolic process	19/904	230/23276	0.00168993	0.020653	0.0169019	Hspd1/Hsp90aa1/Itgb2/Eif5a/G6pdx/Vdac1/Prkcd/Hp/Birc2/Dhfr/Prdx2/Cav1/Ndufs1/Cat/Atpif1/Prdx3/Szt2/Dynll1/Mapk9	19
1464	cl4	GO:0015980	energy derivation by oxidation of organic compounds	18/904	213/23276	0.00171858	0.0209131	0.0171148	Idh3a/Ppp1r3b/Mdh2/Dlst/Gbe1/Adsl/Fastkd3/Pfkm/Mtfr1/Myc/Ndufs1/Flcn/Gyg/Cat/Gys1/Uqcrc1/Ndufa10/Pygb	18
1465	cl4	GO:0042147	retrograde transport, endosome to Golgi	8/904	58/23276	0.00172131	0.0209131	0.0171148	Tbc1d5/Tbc1d14/Rhobtb3/Fam109a/Vamp3/Stx5a/Ankfy1/Cltc	8
1466	cl4	GO:0044764	multi-organism cellular process	20/904	248/23276	0.00172695	0.0209203	0.0171207	Mmp9/Clec5a/Zfp639/Etf1/Hpn/Top2a/C1qbp/Epor/Cav1/Ppid/Them4/Myc/Fam111a/Trim35/Hcfc1/Stom/Ccl5/Mavs/Vps18/Dpp4	20
1467	cl4	GO:0031330	negative regulation of cellular catabolic process	15/904	163/23276	0.00176777	0.0213524	0.0174743	Tnfaip3/Plk1/Scfd1/Psmg2/Hp/Mad2l1/Tbc1d14/Pik3cg/Pbk/Bub1b/Cenpe/Bub1/Ccnb1/Stil/Psmf1	15
1468	cl4	GO:0032846	positive regulation of homeostatic process	18/904	214/23276	0.00181019	0.0218012	0.0178416	Dkc1/Hmgb2/Cct2/Tcp1/Gata1/Cav1/Gnl3/Ptger3/Cct4/Cct5/Aurkb/Tmem64/Mapk1/Tfrc/Rtel1/Ccl5/Cct8/Cct7	18
1469	cl4	GO:0050818	regulation of coagulation	10/904	86/23276	0.00182372	0.0219005	0.0179228	Fcer1g/Fam46a/S100a9/Prkcd/Ano6/Prdx2/Cav1/Ptger3/Stx2/Gp5	10
1470	cl4	GO:0007098	centrosome cycle	9/904	72/23276	0.00183587	0.0219827	0.0179901	Aurka/Tubgcp5/Fbxw5/Kif11/Nde1/Chordc1/Ccnf/Stil/Ranbp1	9
1471	cl4	GO:0046902	regulation of mitochondrial membrane permeability	7/904	46/23276	0.00185687	0.0221701	0.0181435	Acaa2/Cnp/Slc25a5/Them4/Atpif1/Bid/Mtch2	7
1472	cl4	GO:0006897	endocytosis	33/904	495/23276	0.00194101	0.0231081	0.0189111	Tbc1d5/Itgb2/Fcer1g/Elmo1/Cd300a/Snx30/Elane/Sorl1/Ano6/Ezr/Adrbk2/Abca1/Pik3cg/Spon2/Cav1/Abl2/Ptger3/Abr/Anxa3/Hck/Tmem175/Rab31/Canx/Ncl/Mapk1/Neurl1b/Ankfy1/Synrg/Tfrc/Cltc/Gpr107/Hspa8/Atp5b	33
1473	cl4	GO:0016032	viral process	19/904	233/23276	0.00196008	0.0232682	0.0190421	Mmp9/Clec5a/Zfp639/Etf1/Hpn/Top2a/Epor/Cav1/Ppid/Them4/Myc/Fam111a/Trim35/Hcfc1/Stom/Ccl5/Mavs/Vps18/Dpp4	19
1474	cl4	GO:0007159	leukocyte cell-cell adhesion	32/904	476/23276	0.00197816	0.0234158	0.0191629	Hspd1/Hsp90aa1/Itgb2/Fcer1g/Socs5/Myb/Braf/Cd300a/Elane/Casp3/S100a9/Tnfrsf13c/Hsph1/Zfp35/Ctla2a/Prdx2/Ada/Adam17/Cav1/Adk/Abl2/Ctps/Rhoh/Clec4e/Elf4/Ddost/Jak3/Ccl5/Tcf7/Itch/H2-Ab1/Dpp4	32
1475	cl4	GO:0051656	establishment of organelle localization	21/904	269/23276	0.00199975	0.0235494	0.0192722	Kif22/Braf/Nusap1/Rap1b/Kif13a/Rb1/Ezr/Pfn2/Nde1/Birc5/Cdca5/Cenpe/Ccnb1/Cenpf/Wdr43/Canx/Kif2c/Nmd3/Cacna1a/Stx2/Ran	21
1476	cl4	GO:0002446	neutrophil mediated immunity	5/904	24/23276	0.0020065	0.0235494	0.0192722	Elane/Ctsg/Abr/Anxa3/Myo1f	5
1477	cl4	GO:0006541	glutamine metabolic process	5/904	24/23276	0.0020065	0.0235494	0.0192722	Asns/Cad/Ppat/Ctps/Pfas	5
1478	cl4	GO:0031570	DNA integrity checkpoint	11/904	102/23276	0.00203374	0.0238016	0.0194787	Plk1/Fem1b/Top2a/Tipin/Nek6/Rpa2/Dtl/Nae1/Cdk1/Mdm2/Trp53bp1	11
1479	cl4	GO:0006626	protein targeting to mitochondrion	13/904	133/23276	0.00204731	0.0238929	0.0195534	Mrgpre/Hsp90aa1/Stard7/Hhat/Bap1/Tomm40/Mfn2/Timm50/Il9r/Tomm22/Atpif1/Bid/Dusp18	13
1480	cl4	GO:0009144	purine nucleoside triphosphate metabolic process	17/904	200/23276	0.00214145	0.0248517	0.020338	Chchd10/Mpi/Pfkm/Atp5g1/Ada/Atp5a1/Ak3/Adk/Myc/Ndufs1/Flcn/Atpif1/Bpgm/Uqcrc1/Ndufa10/Hspa8/Atp5b	17
1481	cl4	GO:0034976	response to endoplasmic reticulum stress	17/904	200/23276	0.00214145	0.0248517	0.020338	Usp25/Psmc2/Eif2s1/Itpr1/Casp3/Hyou1/Edem1/Pomt2/Sdf2l1/Psmc4/Serp1/Ube2g2/Wfs1/Txndc11/Nploc4/Erlin1/Hspa5	17
1482	cl4	GO:0051249	regulation of lymphocyte activation	27/904	382/23276	0.00215117	0.0248946	0.0203731	Tnfaip3/Hspd1/Hsp90aa1/Socs5/Myb/Cd300a/Casp3/Tnfrsf13c/Hsph1/Zfp35/Tnfrsf13b/Tirap/Ctla2a/Prdx2/Atp11c/Ada/Slc39a10/Cav1/Adk/Msh6/Hmgb3/Jak3/Ccl5/Itch/H2-Ab1/Dpp4/Pglyrp1	27
1483	cl4	GO:0009108	coenzyme biosynthetic process	10/904	88/23276	0.00216914	0.024997	0.0204569	G6pdx/Mthfd1/Mat2a/Gcdh/Dhfr/Tpk1/Nmrk1/Kynu/Nampt/Nadk	10
1484	cl4	GO:0006475	internal protein amino acid acetylation	14/904	150/23276	0.00217208	0.024997	0.0204569	Naa50/Mdh2/Elp3/Pole3/Zfp451/Hat1/Mettl8/Flcn/Morf4l2/Ruvbl2/Smad4/Wdr5/Hcfc1/Kat7	14
1485	cl4	GO:0009147	pyrimidine nucleoside triphosphate metabolic process	4/904	15/23276	0.00218913	0.0251235	0.0205604	Dut/Ak3/Cad/Ctps	4
1486	cl4	GO:0051817	modification of morphology or physiology of other organism involved in symbiotic interaction	9/904	74/23276	0.00222577	0.0254032	0.0207893	Mmp9/Zfp639/Elane/Hpn/Myc/Ctsg/Aqp1/Stom/Ccl5	9
1487	cl4	GO:0071482	cellular response to light stimulus	9/904	74/23276	0.00222577	0.0254032	0.0207893	Eif2s1/Rdh11/Pbk/Pold1/Ppid/Aurkb/Ruvbl2/Aqp1/Mapk9	9
1488	cl4	GO:0042110	T cell activation	30/904	441/23276	0.00225636	0.0256112	0.0209595	Hspd1/Hsp90aa1/Itgb2/Fcer1g/Socs5/Myb/Braf/Cd300a/Casp3/Tnfrsf13c/Hsph1/Zfp35/Ctla2a/Prdx2/Ada/Adam17/Cav1/Adk/Abl2/Ctps/Rhoh/Clec4e/Elf4/Ddost/Jak3/Ccl5/Tcf7/Itch/H2-Ab1/Dpp4	30
1489	cl4	GO:0070489	T cell aggregation	30/904	441/23276	0.00225636	0.0256112	0.0209595	Hspd1/Hsp90aa1/Itgb2/Fcer1g/Socs5/Myb/Braf/Cd300a/Casp3/Tnfrsf13c/Hsph1/Zfp35/Ctla2a/Prdx2/Ada/Adam17/Cav1/Adk/Abl2/Ctps/Rhoh/Clec4e/Elf4/Ddost/Jak3/Ccl5/Tcf7/Itch/H2-Ab1/Dpp4	30
1490	cl4	GO:0097193	intrinsic apoptotic signaling pathway	21/904	272/23276	0.00228545	0.0258705	0.0211718	Mmp9/Itpr1/Ybx3/Casp3/Hyou1/S100a9/Hsph1/Steap3/Hells/Fignl1/Jmy/G2e3/Trp53bp2/Zfp346/Cav1/Myc/Flcn/Bub1/Wfs1/Msh6/Ikbke	21
1491	cl4	GO:0043901	negative regulation of multi-organism process	14/904	151/23276	0.00231072	0.0260853	0.0213476	Tnfaip3/Zfp639/Elane/Tirap/Prdx2/Ada/C1qbp/Trib1/Fam111a/Ctsg/Trim35/Ccl5/Itch/Mavs	14
1492	cl4	GO:0071593	lymphocyte aggregation	30/904	442/23276	0.0023337	0.0262732	0.0215013	Hspd1/Hsp90aa1/Itgb2/Fcer1g/Socs5/Myb/Braf/Cd300a/Casp3/Tnfrsf13c/Hsph1/Zfp35/Ctla2a/Prdx2/Ada/Adam17/Cav1/Adk/Abl2/Ctps/Rhoh/Clec4e/Elf4/Ddost/Jak3/Ccl5/Tcf7/Itch/H2-Ab1/Dpp4	30
1493	cl4	GO:0034470	ncRNA processing	21/904	273/23276	0.00238804	0.0267479	0.0218898	Nop2/Skiv2l2/Wdr55/Pwp2/Dkc1/Elp3/Cpsf3l/Dus1l/Ints4/Ctu1/Ddx1/Wdr4/Adat1/Bysl/Nhp2/Ints8/Ncl/Mettl15/Ftsj3/Mrm1/Pa2g4	21
1494	cl4	GO:0042398	cellular modified amino acid biosynthetic process	7/904	48/23276	0.00238878	0.0267479	0.0218898	Mthfd1/Mat2a/Dhfr/Gatm/Cad/Aldh18a1/Ptdss2	7
1495	cl4	GO:0007339	binding of sperm to zona pellucida	6/904	36/23276	0.00242418	0.0269781	0.0220782	Cct2/Tcp1/Cct4/Cct5/Cct8/Cct7	6
1496	cl4	GO:0006760	folic acid-containing compound metabolic process	5/904	25/23276	0.00242887	0.0269781	0.0220782	Mthfd1/Mtr/Dhfr/Tyms/Shmt1	5
1497	cl4	GO:0071353	cellular response to interleukin-4	5/904	25/23276	0.00242887	0.0269781	0.0220782	Alad/Jak3/Tuba1b/Hspa5/Mcm2	5
1498	cl4	GO:0006302	double-strand break repair	14/904	152/23276	0.00245658	0.0271232	0.022197	Ap5z1/Fignl1/Cdc45/Lig1/Cdca5/Esco2/Rpa2/Ddx1/Rad51ap1/Nabp1/Rtel1/Rpa1/Xrcc6/H2afx	14
1499	cl4	GO:0009636	response to toxic substance	14/904	152/23276	0.00245658	0.0271232	0.022197	Txnrd2/Mt1/Mt2/Dhfr/Gstm5/Prdx2/Cnp/Cat/Prdx3/Szt2/Ciita/Mapk1/Dusp18/Ccl5	14
1500	cl4	GO:0032388	positive regulation of intracellular transport	24/904	329/23276	0.00246158	0.0271232	0.022197	Mrgpre/Hsp90aa1/Fcer1g/Stard7/Edem1/Sorl1/Prkcd/Kif20b/Flna/Ezr/Hhat/Bap1/Cav1/Il9r/Ect2/Atpif1/Smad4/Tmem30a/Hcls1/Stom/Kpna1/Cdk1/Mdm2/Mavs	24
1501	cl4	GO:2001234	negative regulation of apoptotic signaling pathway	17/904	203/23276	0.0025039	0.0275163	0.0225186	Tnfaip3/Mmp9/Map2k5/Ybx3/Hyou1/Acaa2/Hsph1/Hmgb2/Hells/Fignl1/Gata1/Lmna/G2e3/Prdx2/Slc25a5/Wfs1/Psme3	17
1502	cl4	GO:0006986	response to unfolded protein	10/904	90/23276	0.00256532	0.0281167	0.02301	Hspd1/Hsp90aa1/Edem1/Pomt2/Hsph1/Sdf2l1/Serp1/Mfn2/Wfs1/Hspa5	10
1503	cl4	GO:0019693	ribose phosphate metabolic process	29/904	426/23276	0.00261917	0.0285586	0.0233716	Chchd10/G6pdx/Mpi/Adsl/Prps2/Pfkm/Atp5g1/Abca1/Atp5a1/Ak3/Myc/Cad/Ppat/Ctps/Ndufs1/Ptger3/Flcn/Nudt9/Wfs1/Pfas/Atpif1/Papss1/Bpgm/Uqcrc1/Aqp1/Umps/Ndufa10/Hspa8/Atp5b	29
1504	cl4	GO:0009101	glycoprotein biosynthetic process	20/904	257/23276	0.00261942	0.0285586	0.0233716	Rpn2/Edem1/Pomt2/B3galnt2/Gata1/Sdf2l1/Csgalnact2/Galnt7/Serp1/Ube2g2/Dpy19l4/Galnt11/Tet1/Chpf/Ddost/Jak3/Fut10/St6galnac4/Rpn1/Chst11	20
1505	cl4	GO:0002694	regulation of leukocyte activation	30/904	446/23276	0.00266625	0.0289929	0.023727	Tnfaip3/Hspd1/Hsp90aa1/Fcer1g/Socs5/Myb/Cd300a/Casp3/Tnfrsf13c/Hsph1/Zfp35/Tnfrsf13b/Tirap/Ctla2a/Prdx2/Atp11c/Ada/Slc39a10/Cav1/Adk/Abr/Msh6/Cnr2/Hmgb3/Jak3/Ccl5/Itch/H2-Ab1/Dpp4/Pglyrp1	30
1506	cl4	GO:0070936	protein K48-linked ubiquitination	7/904	49/23276	0.00269519	0.0292308	0.0239217	Tnfaip3/Birc2/Ube2g2/Rnf4/Ube2c/Itch/March6	7
1507	cl4	GO:1903651	positive regulation of cytoplasmic transport	20/904	258/23276	0.00273902	0.0296286	0.0242473	Mrgpre/Hsp90aa1/Stard7/Edem1/Sorl1/Prkcd/Flna/Ezr/Hhat/Bap1/Cav1/Il9r/Ect2/Smad4/Tmem30a/Hcls1/Kpna1/Cdk1/Mdm2/Mavs	20
1508	cl4	GO:0043543	protein acylation	17/904	205/23276	0.00277286	0.0299166	0.024483	Zdhhc6/Naa50/Mdh2/Elp3/Pole3/Zfp451/Hhat/Hat1/Esco2/Mettl8/Flcn/Morf4l2/Ruvbl2/Smad4/Wdr5/Hcfc1/Kat7	17
1509	cl4	GO:0051028	mRNA transport	10/904	91/23276	0.00278405	0.0299593	0.0245179	Eif5a/Nup107/Nup93/Ranbp17/Setd2/Nup85/Ddx39/Slbp/Srsf1/Nup155	10
1510	cl4	GO:0002467	germinal center formation	4/904	16/23276	0.00282987	0.0300619	0.0246019	Tnfaip3/Tnfrsf13c/Ada/Adam17	4
1511	cl4	GO:0006825	copper ion transport	4/904	16/23276	0.00282987	0.0300619	0.0246019	Atp7b/Steap3/Fkbp4/Slc31a1	4
1512	cl4	GO:0009218	pyrimidine ribonucleotide metabolic process	4/904	16/23276	0.00282987	0.0300619	0.0246019	Ak3/Cad/Ctps/Umps	4
1513	cl4	GO:0031935	regulation of chromatin silencing	4/904	16/23276	0.00282987	0.0300619	0.0246019	Atad2/Cdc45/Tet1/Uhrf1	4
1514	cl4	GO:0042026	protein refolding	4/904	16/23276	0.00282987	0.0300619	0.0246019	Hspd1/Hsp90aa1/Pdcl/Hspa8	4
1515	cl4	GO:0070997	neuron death	24/904	333/23276	0.00287544	0.0304679	0.0249342	Btbd10/Hspd1/Eif2s1/Rras2/G6pdx/Braf/Itpr1/Zfp746/Casp3/Hyou1/Sorl1/Hsph1/Mt1/Rb1/Prdx2/Birc5/Trp53bp2/Epor/Wfs1/Optn/Nae1/Prdx3/Cacna1a/Ccl5	24
1516	cl4	GO:0006887	exocytosis	22/904	296/23276	0.00291075	0.0306848	0.0251116	Fcer1g/Braf/Scfd1/Cd300a/Rap1b/Steap3/Scrn3/Exoc3/Pfn2/Exoc4/Abr/Anxa3/Hck/Stam/Arfgef2/Rab31/Nrxn1/Cacna1a/Stx2/Vamp3/Myo1f/Ccl5	22
1517	cl4	GO:0006767	water-soluble vitamin metabolic process	5/904	26/23276	0.00291226	0.0306848	0.0251116	Mtr/Dhfr/Tpk1/Mmab/Shmt1	5
1518	cl4	GO:0034644	cellular response to UV	8/904	63/23276	0.00293494	0.0306848	0.0251116	Eif2s1/Pbk/Pold1/Ppid/Aurkb/Ruvbl2/Aqp1/Mapk9	8
1519	cl4	GO:0043967	histone H4 acetylation	8/904	63/23276	0.00293494	0.0306848	0.0251116	Naa50/Elp3/Hat1/Morf4l2/Ruvbl2/Wdr5/Hcfc1/Kat7	8
1520	cl4	GO:0061515	myeloid cell development	8/904	63/23276	0.00293494	0.0306848	0.0251116	Sox6/G6pdx/Klf1/Gata1/Bpgm/Rhd/Nbeal2/Hba-a1	8
1521	cl4	GO:2001236	regulation of extrinsic apoptotic signaling pathway	14/904	155/23276	0.00294035	0.0306848	0.0251116	Tnfaip3/Ppp2r1b/Fem1b/Map2k5/Hmgb2/Trps1/Gata1/Lmna/Prdx2/Stk3/Cav1/Bid/Psme3/Jak3	14
1522	cl4	GO:0043122	regulation of I-kappaB kinase/NF-kappaB signaling	16/904	189/23276	0.00296711	0.0308089	0.0252132	Zdhhc13/Tnfaip3/Map3k14/Ndfip2/Tirap/Birc2/Flna/Fbxw11/Abl2/Nek6/Ect2/Rhoh/Optn/Chuk/Mavs/Golt1b	16
1523	cl4	GO:0048193	Golgi vesicle transport	16/904	189/23276	0.00296711	0.0308089	0.0252132	Bcap29/Scfd1/Hyou1/Sorl1/Kif13a/Golph3l/Tbc1d14/Exoc4/Nrbp1/Optn/Arfgef2/Rab31/Vamp3/Stx5a/Ankfy1/Arcn1	16
1524	cl4	GO:0009260	ribonucleotide biosynthetic process	18/904	224/23276	0.00297522	0.0308159	0.0252189	Chchd10/Adsl/Prps2/Atp5g1/Abca1/Atp5a1/Ak3/Myc/Cad/Ctps/Ptger3/Flcn/Wfs1/Pfas/Papss1/Aqp1/Umps/Atp5b	18
1525	cl4	GO:0006790	sulfur compound metabolic process	20/904	260/23276	0.00299201	0.0309124	0.0252979	G6pdx/Far1/Mthfd1/Mat2a/Acaa2/Mtr/Gcdh/Eef1e1/Txn2/Tpk1/Gstm5/Kynu/Csgalnact2/Mut/Papss1/Cacna1a/Chpf/Mical1/Chst11/Acadsb	20
1526	cl4	GO:0016573	histone acetylation	13/904	139/23276	0.00302118	0.0311362	0.025481	Naa50/Elp3/Pole3/Zfp451/Hat1/Mettl8/Flcn/Morf4l2/Ruvbl2/Smad4/Wdr5/Hcfc1/Kat7	13
1527	cl4	GO:0034110	regulation of homotypic cell-cell adhesion	21/904	279/23276	0.00308867	0.0317528	0.0259857	Hspd1/Hsp90aa1/Socs5/Myb/Cd300a/Casp3/Tnfrsf13c/Hsph1/Zfp35/Prkcd/Ctla2a/Prdx2/Ada/Cav1/Adk/Ptger3/Jak3/Ccl5/Itch/H2-Ab1/Dpp4	21
1528	cl4	GO:0006164	purine nucleotide biosynthetic process	18/904	225/23276	0.00312005	0.031996	0.0261847	Chchd10/Mthfd1/Adsl/Prps2/Atp5g1/Abca1/Ada/Atp5a1/Ak3/Adk/Myc/Ptger3/Flcn/Wfs1/Pfas/Papss1/Aqp1/Atp5b	18
1529	cl4	GO:0007596	blood coagulation	15/904	173/23276	0.00314818	0.0322047	0.0263555	Fcer1g/Fam46a/S100a9/Prkcd/Flna/Ano6/Gata1/Prdx2/Metap1/Pik3cg/Cav1/Ptger3/Stx2/Gp5/Nbeal2	15
1530	cl4	GO:0000724	double-strand break repair via homologous recombination	9/904	78/23276	0.00320189	0.0325932	0.0266734	Ap5z1/Fignl1/Cdc45/Rpa2/Rad51ap1/Nabp1/Rtel1/Rpa1/H2afx	9
1531	cl4	GO:0000725	recombinational repair	9/904	78/23276	0.00320189	0.0325932	0.0266734	Ap5z1/Fignl1/Cdc45/Rpa2/Rad51ap1/Nabp1/Rtel1/Rpa1/H2afx	9
1532	cl4	GO:0033157	regulation of intracellular protein transport	25/904	355/23276	0.00322613	0.0327595	0.0268095	Mrgpre/Hsp90aa1/Stard7/Edem1/Sorl1/Prkcd/Rangap1/Kif20b/Flna/Fbxw11/Hhat/Bap1/Ube2g2/Il9r/Ect2/Tacc3/Atpif1/Smad4/Tmem30a/Hcls1/Stom/Kpna1/Cdk1/Mdm2/Mavs	25
1533	cl4	GO:0006473	protein acetylation	15/904	174/23276	0.00332501	0.0336809	0.0275636	Naa50/Mdh2/Elp3/Pole3/Zfp451/Hat1/Esco2/Mettl8/Flcn/Morf4l2/Ruvbl2/Smad4/Wdr5/Hcfc1/Kat7	15
1534	cl4	GO:0015914	phospholipid transport	7/904	51/23276	0.00339757	0.0341654	0.0279601	Osbpl8/Prkcd/Abcb4/Atp11c/Abca1/Slmo2/Tmem30a	7
1535	cl4	GO:0032615	interleukin-12 production	7/904	51/23276	0.00339757	0.0341654	0.0279601	Hspd1/G6pdx/Prkcd/Tirap/C1qbp/Nfkb1/Jak3	7
1536	cl4	GO:2000378	negative regulation of reactive oxygen species metabolic process	7/904	51/23276	0.00339757	0.0341654	0.0279601	Hspd1/G6pdx/Vdac1/Hp/Prdx2/Cav1/Dynll1	7
1537	cl4	GO:0032496	response to lipopolysaccharide	22/904	300/23276	0.00342126	0.0343203	0.0280869	Tnfaip3/Elane/Hmgb2/Tirap/Zfp709/Prdx2/Abca1/Trib1/Spon2/Adam17/Ptger3/Ctsg/Abr/Relt/Nfkb1/Il12rb2/Prdx3/Cnr2/Ncl/Mapk1/Ccl5/Chuk	22
1538	cl4	GO:0031503	protein complex localization	11/904	109/23276	0.00343235	0.0343484	0.0281099	Ttc21b/Ssx2ip/Fbxw11/Ezr/Fkbp4/Exoc3/Birc5/Bbs12/Dynll1/Ran/Ift140	11
1539	cl4	GO:0060249	anatomical structure homeostasis	23/904	319/23276	0.00345904	0.0343903	0.0281441	Wdr36/Dkc1/Slc28a2/Cct2/Pfkm/Tcp1/Gata1/Lpcat1/Myc/Gnl3/Rpa2/Cct4/Cct5/Aurkb/Bbs12/Tmem64/Mapk1/Tfrc/Rtel1/Rpa1/Xrcc6/Cct8/Cct7	23
1540	cl4	GO:0046636	negative regulation of alpha-beta T cell activation	5/904	27/23276	0.00346144	0.0343903	0.0281441	Socs5/Cd300a/Zfp35/Jak3/Itch	5
1541	cl4	GO:0070670	response to interleukin-4	5/904	27/23276	0.00346144	0.0343903	0.0281441	Alad/Jak3/Tuba1b/Hspa5/Mcm2	5
1542	cl4	GO:0051250	negative regulation of lymphocyte activation	12/904	125/23276	0.00347144	0.0344071	0.0281579	Tnfaip3/Socs5/Cd300a/Casp3/Zfp35/Tnfrsf13b/Prdx2/Hmgb3/Jak3/Itch/H2-Ab1/Pglyrp1	12
1543	cl4	GO:0036503	ERAD pathway	9/904	79/23276	0.00349192	0.0345275	0.0282564	Usp25/Psmc2/Edem1/Sdf2l1/Psmc4/Ube2g2/Wfs1/Nploc4/Erlin1	9
1544	cl4	GO:0007599	hemostasis	15/904	175/23276	0.0035099	0.0346227	0.0283343	Fcer1g/Fam46a/S100a9/Prkcd/Flna/Ano6/Gata1/Prdx2/Metap1/Pik3cg/Cav1/Ptger3/Stx2/Gp5/Nbeal2	15
1545	cl4	GO:0001701	in utero embryonic development	29/904	435/23276	0.00352945	0.0347328	0.0284245	Sox6/Rpgrip1l/E2f8/Myb/Ncapg2/Ybx3/Klf1/Gata1/G2e3/Setd2/Psmc4/Ada/Stk3/Mfn2/Ccnb2/Flcn/Sec24d/Nasp/Ccnb1/Bysl/Smad4/Stil/Tet1/Mapk1/Hba-a1/Srsf1/Rpa1/Spic/Spint1	29
1546	cl4	GO:0006458	'de novo' protein folding	4/904	17/23276	0.00358796	0.0350588	0.0286912	Hspd1/Hsph1/Cct2/Hspa8	4
1547	cl4	GO:0042744	hydrogen peroxide catabolic process	4/904	17/23276	0.00358796	0.0350588	0.0286912	Hp/Prdx2/Cat/Prdx3	4
1548	cl4	GO:0051084	'de novo' posttranslational protein folding	4/904	17/23276	0.00358796	0.0350588	0.0286912	Hspd1/Hsph1/Cct2/Hspa8	4
1549	cl4	GO:0022407	regulation of cell-cell adhesion	25/904	358/23276	0.00359705	0.0350648	0.0286962	Tnfaip3/Hspd1/Hsp90aa1/Socs5/Myb/Cd300a/Elane/Map2k5/Casp3/Tnfrsf13c/Hsph1/Zfp35/Prkcd/Ctla2a/Prdx2/Ada/Cav1/Adk/Abl2/Ptger3/Jak3/Ccl5/Itch/H2-Ab1/Dpp4	25
1550	cl4	GO:0031111	negative regulation of microtubule polymerization or depolymerization	6/904	39/23276	0.00367959	0.0357015	0.0292172	Specc1l/Aurka/Eml4/Fkbp4/Aurkb/Ccnb1	6
1551	cl4	GO:0035036	sperm-egg recognition	6/904	39/23276	0.00367959	0.0357015	0.0292172	Cct2/Tcp1/Cct4/Cct5/Cct8/Cct7	6
1552	cl4	GO:0050817	coagulation	15/904	176/23276	0.00370314	0.0358461	0.0293355	Fcer1g/Fam46a/S100a9/Prkcd/Flna/Ano6/Gata1/Prdx2/Metap1/Pik3cg/Cav1/Ptger3/Stx2/Gp5/Nbeal2	15
1553	cl4	GO:0009206	purine ribonucleoside triphosphate biosynthetic process	7/904	52/23276	0.00379712	0.0363798	0.0297723	Chchd10/Atp5g1/Atp5a1/Ak3/Myc/Flcn/Atp5b	7
1554	cl4	GO:0048538	thymus development	7/904	52/23276	0.00379712	0.0363798	0.0297723	Myb/Braf/Jarid2/Prdx2/Ccnb2/Lmo4/Mapk1	7
1555	cl4	GO:0031623	receptor internalization	9/904	80/23276	0.00380219	0.0363798	0.0297723	Tbc1d5/Itgb2/Fcer1g/Ezr/Adrbk2/Cav1/Ptger3/Rab31/Cltc	9
1556	cl4	GO:0035821	modification of morphology or physiology of other organism	9/904	80/23276	0.00380219	0.0363798	0.0297723	Mmp9/Zfp639/Elane/Hpn/Myc/Ctsg/Aqp1/Stom/Ccl5	9
1557	cl4	GO:0046634	regulation of alpha-beta T cell activation	9/904	80/23276	0.00380219	0.0363798	0.0297723	Socs5/Myb/Cd300a/Hsph1/Zfp35/Ada/Jak3/Itch/H2-Ab1	9
1558	cl4	GO:0034614	cellular response to reactive oxygen species	11/904	111/23276	0.00394881	0.0376956	0.0308491	Tnfaip3/Mtr/Hsph1/Prkcd/Dhfr/Prdx2/Epor/Ect2/Prdx3/Szt2/Aqp1	11
1559	cl4	GO:1903706	regulation of hemopoiesis	24/904	342/23276	0.00402563	0.0383083	0.0313506	Hsp90aa1/Socs5/Myb/Zfp35/Hmgb2/Rcor1/Rb1/Gata1/Ctla2a/Prdx2/Atp11c/Ada/Trib1/Myc/Csf3r/Flcn/Tmem64/Hist1h4d/Hmgb3/Hcls1/Jak3/Ccl5/Gfi1b/Pglyrp1	24
1560	cl4	GO:0034599	cellular response to oxidative stress	16/904	195/23276	0.00403326	0.0383083	0.0313506	Tnfaip3/Lonp1/G6pdx/Mtr/Hsph1/Prkcd/Hp/Txn2/Dhfr/Prdx2/Epor/Sepn1/Ect2/Prdx3/Szt2/Aqp1	16
1561	cl4	GO:0051222	positive regulation of protein transport	30/904	459/23276	0.00404073	0.0383083	0.0313506	Mrgpre/Hspd1/Hsp90aa1/Clec5a/Stard7/Edem1/Sorl1/Prkcd/Kif20b/Flna/Pfkm/Ezr/Golph3l/Hhat/Bap1/Serp1/Ppid/Abl2/Il9r/Ect2/Clec4e/Smad4/Tmem30a/Ncl/Hcls1/Stom/Kpna1/Cdk1/Mdm2/Mavs	30
1562	cl4	GO:0006213	pyrimidine nucleoside metabolic process	5/904	28/23276	0.00408121	0.038561	0.0315573	Tk1/Ak3/Cad/Ctps/Umps	5
1563	cl4	GO:0018393	internal peptidyl-lysine acetylation	13/904	144/23276	0.0040953	0.038561	0.0315573	Naa50/Elp3/Pole3/Zfp451/Hat1/Mettl8/Flcn/Morf4l2/Ruvbl2/Smad4/Wdr5/Hcfc1/Kat7	13
1564	cl4	GO:2001242	regulation of intrinsic apoptotic signaling pathway	13/904	144/23276	0.0040953	0.038561	0.0315573	Mmp9/Ybx3/Hyou1/S100a9/Hsph1/Steap3/Hells/Fignl1/G2e3/Cav1/Flcn/Bub1/Wfs1	13
1565	cl4	GO:1903037	regulation of leukocyte cell-cell adhesion	20/904	268/23276	0.00420804	0.0394831	0.032312	Hspd1/Hsp90aa1/Socs5/Myb/Cd300a/Elane/Casp3/Tnfrsf13c/Hsph1/Zfp35/Ctla2a/Prdx2/Ada/Cav1/Adk/Jak3/Ccl5/Itch/H2-Ab1/Dpp4	20
1566	cl4	GO:0050657	nucleic acid transport	11/904	112/23276	0.0042293	0.0394831	0.032312	Eif5a/Nup107/Nup93/Ranbp17/Setd2/Nup85/Ddx39/Slbp/Phax/Srsf1/Nup155	11
1567	cl4	GO:0050658	RNA transport	11/904	112/23276	0.0042293	0.0394831	0.032312	Eif5a/Nup107/Nup93/Ranbp17/Setd2/Nup85/Ddx39/Slbp/Phax/Srsf1/Nup155	11
1568	cl4	GO:0051851	modification by host of symbiont morphology or physiology	7/904	53/23276	0.00423135	0.0394831	0.032312	Zfp639/Elane/Hpn/Ctsg/Aqp1/Stom/Ccl5	7
1569	cl4	GO:0046034	ATP metabolic process	15/904	179/23276	0.00433572	0.040366	0.0330345	Chchd10/Mpi/Pfkm/Atp5g1/Atp5a1/Ak3/Myc/Ndufs1/Flcn/Atpif1/Bpgm/Uqcrc1/Ndufa10/Hspa8/Atp5b	15
1570	cl4	GO:0045862	positive regulation of proteolysis	20/904	269/23276	0.00438542	0.0407372	0.0333383	Hspd1/Aurka/Plk1/Socs5/S100a9/Hpn/Rb1/Fbxw11/Trib1/Sumo3/Myc/Cenpe/Atpif1/Bid/Smurf1/Psme3/Mapk9/Mdm2/Rnf114/Hspa8	20
1571	cl4	GO:0006884	cell volume homeostasis	4/904	18/23276	0.00447288	0.0412205	0.0337338	Slc12a7/Ano6/E2f4/Aqp1	4
1572	cl4	GO:0009200	deoxyribonucleoside triphosphate metabolic process	4/904	18/23276	0.00447288	0.0412205	0.0337338	Dut/Ada/Ak3/Adk	4
1573	cl4	GO:0010569	regulation of double-strand break repair via homologous recombination	4/904	18/23276	0.00447288	0.0412205	0.0337338	Fignl1/Rpa2/Rad51ap1/Rtel1	4
1574	cl4	GO:0045333	cellular respiration	12/904	129/23276	0.00448201	0.0412205	0.0337338	Idh3a/Mdh2/Dlst/Adsl/Fastkd3/Mtfr1/Myc/Ndufs1/Flcn/Cat/Uqcrc1/Ndufa10	12
1575	cl4	GO:0048477	oogenesis	9/904	82/23276	0.00448719	0.0412205	0.0337338	Aurka/Ddx20/Fbxo5/Aspm/Paqr8/Ccnb1/Zscan21/Cdc25b/Taf4b	9
1576	cl4	GO:0007249	I-kappaB kinase/NF-kappaB signaling	17/904	215/23276	0.00450356	0.0412793	0.033782	Zdhhc13/Tnfaip3/Map3k14/Ndfip2/Tirap/Birc2/Flna/Fbxw11/Abl2/Nek6/Ect2/Nfkb1/Rhoh/Optn/Chuk/Mavs/Golt1b	17
1577	cl4	GO:0006979	response to oxidative stress	23/904	327/23276	0.00467165	0.0426506	0.0349041	Tnfaip3/Mmp9/Lonp1/G6pdx/Casp3/Mtr/Txnrd2/Hsph1/Prkcd/Hp/Txn2/Dhfr/Prdx2/Lig1/Epor/Sepn1/Cat/Ect2/Nfkb1/Prdx3/Stx2/Szt2/Aqp1	23
1578	cl4	GO:1901215	negative regulation of neuron death	16/904	198/23276	0.00467375	0.0426506	0.0349041	Btbd10/Hspd1/Braf/Itpr1/Hyou1/Sorl1/Hsph1/Mt1/Prdx2/Birc5/Epor/Wfs1/Optn/Prdx3/Cacna1a/Ccl5	16
1579	cl4	GO:0030512	negative regulation of transforming growth factor beta receptor signaling pathway	7/904	54/23276	0.0047021	0.042721	0.0349618	Zfp451/Adam17/Cav1/Smurf1/Hspa5/Chst11/Lemd3	7
1580	cl4	GO:1903845	negative regulation of cellular response to transforming growth factor beta stimulus	7/904	54/23276	0.0047021	0.042721	0.0349618	Zfp451/Adam17/Cav1/Smurf1/Hspa5/Chst11/Lemd3	7
1581	cl4	GO:0006418	tRNA aminoacylation for protein translation	6/904	41/23276	0.00474931	0.042868	0.0350821	Hars/Farsa/Iars/Eprs/Rars/Tars	6
1582	cl4	GO:0045620	negative regulation of lymphocyte differentiation	6/904	41/23276	0.00474931	0.042868	0.0350821	Socs5/Zfp35/Prdx2/Hmgb3/Jak3/Pglyrp1	6
1583	cl4	GO:0061647	histone H3-K9 modification	6/904	41/23276	0.00474931	0.042868	0.0350821	Myb/Jarid2/Zfp451/Smad4/Kdm4b/Gfi1b	6
1584	cl4	GO:0007026	negative regulation of microtubule depolymerization	5/904	29/23276	0.0047763	0.0430179	0.0352048	Specc1l/Aurka/Eml4/Aurkb/Ccnb1	5
1585	cl4	GO:0022613	ribonucleoprotein complex biogenesis	24/904	347/23276	0.00481638	0.0432847	0.0354231	Nop2/Skiv2l2/Wdr55/Pwp2/Dkc1/C1qbp/Ddx20/Gnl3/Noc4l/Bysl/Nhp2/Nmd3/Ipo9/Mrpl20/Ncl/Usp4/Prmt7/Ran/Mettl15/Srsf1/Ftsj3/Mrm1/Ddx31/Pa2g4	24
1586	cl4	GO:1904029	regulation of cyclin-dependent protein kinase activity	9/904	83/23276	0.00486386	0.0436168	0.0356949	Tnfaip3/Plk1/Casp3/Trib1/Adam17/Ccna2/Ube2c/Stil/Cdc6	9
1587	cl4	GO:1903649	regulation of cytoplasmic transport	28/904	426/23276	0.00496797	0.0444542	0.0363802	Mrgpre/Hsp90aa1/Stard7/Scfd1/Edem1/Sorl1/Prkcd/Rangap1/Flna/Fbxw11/Ezr/Hhat/Setd2/Bap1/Ube2g2/Cav1/Il9r/Ect2/Tacc3/Atpif1/Smad4/Tmem30a/Mapk1/Hcls1/Kpna1/Cdk1/Mdm2/Mavs	28
1588	cl4	GO:0022408	negative regulation of cell-cell adhesion	13/904	148/23276	0.00516043	0.0459834	0.0376317	Tnfaip3/Socs5/Cd300a/Map2k5/Casp3/Zfp35/Prkcd/Prdx2/Abl2/Ptger3/Jak3/Itch/H2-Ab1	13
1589	cl4	GO:0051236	establishment of RNA localization	11/904	115/23276	0.00516692	0.0459834	0.0376317	Eif5a/Nup107/Nup93/Ranbp17/Setd2/Nup85/Ddx39/Slbp/Phax/Srsf1/Nup155	11
1590	cl4	GO:0031110	regulation of microtubule polymerization or depolymerization	8/904	69/23276	0.00517216	0.0459834	0.0376317	Specc1l/Aurka/Eml4/Tubgcp5/Fkbp4/Cav1/Aurkb/Ccnb1	8
1591	cl4	GO:0051591	response to cAMP	7/904	55/23276	0.00521123	0.0462315	0.0378347	Braf/Itpr1/Mat2a/Rap1b/Ezr/Pik3cg/Aqp1	7
1592	cl4	GO:0006576	cellular biogenic amine metabolic process	9/904	84/23276	0.00526463	0.0466055	0.0381407	Prkcd/Srm/Sptlc1/Smpd1/Kynu/Lpcat1/Odc1/Smpd4/Chka	9
1593	cl4	GO:0031056	regulation of histone modification	12/904	132/23276	0.00538438	0.0475639	0.0389251	Myb/Jarid2/Trps1/Zfp451/Flcn/Lpin1/Ccnb1/Ruvbl2/Smad4/Tet1/Kdm4b/Gfi1b	12
1594	cl4	GO:0000154	rRNA modification	4/904	19/23276	0.00549368	0.048221	0.0394629	Dkc1/Mettl15/Ftsj3/Mrm1	4
1595	cl4	GO:0046688	response to copper ion	4/904	19/23276	0.00549368	0.048221	0.0394629	Atp7b/Mt1/Mt2/Aqp1	4
1596	cl4	GO:0070861	regulation of protein exit from endoplasmic reticulum	4/904	19/23276	0.00549368	0.048221	0.0394629	Edem1/Sorl1/Ube2g2/Tmem30a	4
1597	cl4	GO:0002832	negative regulation of response to biotic stimulus	5/904	30/23276	0.00555144	0.0484202	0.0396259	Tnfaip3/Prdx2/C1qbp/Trib1/Itch	5
1598	cl4	GO:0033032	regulation of myeloid cell apoptotic process	5/904	30/23276	0.00555144	0.0484202	0.0396259	Clec5a/Fcer1g/Tcp1/Adam17/Ccl5	5
1599	cl4	GO:1901976	regulation of cell cycle checkpoint	5/904	30/23276	0.00555144	0.0484202	0.0396259	Aurka/Fem1b/Mad2l1/Rpa2/Ccnb1	5
1600	cl4	GO:0045639	positive regulation of myeloid cell differentiation	9/904	85/23276	0.00569049	0.0495287	0.0405331	Hmgb2/Rcor1/Rb1/Gata1/Trib1/Tmem64/Hcls1/Ccl5/Gfi1b	9
1601	cl4	GO:0050863	regulation of T cell activation	19/904	257/23276	0.00573025	0.0497703	0.0407308	Hspd1/Hsp90aa1/Socs5/Myb/Cd300a/Casp3/Tnfrsf13c/Hsph1/Zfp35/Ctla2a/Prdx2/Ada/Cav1/Adk/Jak3/Ccl5/Itch/H2-Ab1/Dpp4	19
1602	cl4	GO:0051702	interaction with symbiont	7/904	56/23276	0.00576063	0.0498252	0.0407757	Zfp639/Elane/Hpn/Ctsg/Aqp1/Stom/Ccl5	7
1603	cl4	GO:1990748	cellular detoxification	7/904	56/23276	0.00576063	0.0498252	0.0407757	Txnrd2/Dhfr/Gstm5/Prdx2/Cat/Prdx3/Szt2	7
1604	cl5	GO:0007041	lysosomal transport	10/501	57/23276	3.40394e-07	0.0012472	0.00106095	Vps11/Chmp3/Mtm1/Lamp2/Zfyve16/Dennd3/Vps16/Vps33a/Mgrn1/Aktip	10
1605	cl5	GO:0061025	membrane fusion	15/501	148/23276	7.64943e-07	0.00140138	0.0011921	Slc25a46/Stx3/Chp1/Vps11/Adrb2/Anxa1/Hace1/Napb/Vps33b/Pla2g4a/Vps16/Vps33a/Dnm1l/Vamp5/Stx11	15
1606	cl5	GO:0044283	small molecule biosynthetic process	27/501	448/23276	1.7722e-06	0.00165041	0.00140395	Sod1/Hsd17b7/Erlin2/Isyna1/Dgat2/Cyp7b1/Ptges/Hmgcr/Anxa1/Decr2/Pkm/Cyp51/Padi4/Insig2/Cyp39a1/Gfi1/Pla2g4a/Mthfr/Acsl3/Nus1/Elovl6/Cftr/Ldhc/Fbp1/Elovl1/Prkaa1/Fpgs	27
1607	cl5	GO:0008333	endosome to lysosome transport	8/501	40/23276	1.82872e-06	0.00165041	0.00140395	Vps11/Chmp3/Mtm1/Dennd3/Vps16/Vps33a/Mgrn1/Aktip	8
1608	cl5	GO:0006695	cholesterol biosynthetic process	8/501	42/23276	2.70264e-06	0.00165041	0.00140395	Sod1/Hsd17b7/Erlin2/Hmgcr/Cyp51/Insig2/Cftr/Prkaa1	8
1609	cl5	GO:1902653	secondary alcohol biosynthetic process	8/501	42/23276	2.70264e-06	0.00165041	0.00140395	Sod1/Hsd17b7/Erlin2/Hmgcr/Cyp51/Insig2/Cftr/Prkaa1	8
1610	cl5	GO:1901615	organic hydroxy compound metabolic process	26/501	438/23276	3.62459e-06	0.00173293	0.00147415	Sod1/Hsd17b7/Erlin2/Isyna1/Comt/Hagh/Slc22a5/Dgat2/Slc22a21/Cyp7b1/Sqle/Hmgcr/Cyp2r1/Maoa/Cyp51/Insig2/Btbd9/Zeb2/Cyp39a1/Gfi1/Acsl3/Nus1/Cftr/Ldhc/Prkaa1/Cpt1a	26
1611	cl5	GO:0045089	positive regulation of innate immune response	15/501	168/23276	3.7837e-06	0.00173293	0.00147415	Rsad2/Gbp5/Lbp/Dhx58/Lgals9/Ddx60/Trim6/Nlrx1/Pvr/Trim30a/Gfi1/Polr3f/Mapkapk3/H2-M3/Cd226	15
1612	cl5	GO:0008203	cholesterol metabolic process	12/501	114/23276	6.55995e-06	0.00224766	0.00191201	Sod1/Hsd17b7/Erlin2/Dgat2/Cyp7b1/Sqle/Hmgcr/Cyp51/Insig2/Cyp39a1/Cftr/Prkaa1	12
1613	cl5	GO:1901617	organic hydroxy compound biosynthetic process	16/501	198/23276	6.58699e-06	0.00224766	0.00191201	Sod1/Hsd17b7/Erlin2/Isyna1/Cyp7b1/Hmgcr/Cyp51/Insig2/Zeb2/Cyp39a1/Gfi1/Acsl3/Nus1/Cftr/Ldhc/Prkaa1	16
1614	cl5	GO:0016126	sterol biosynthetic process	8/501	48/23276	7.71591e-06	0.00224766	0.00191201	Sod1/Hsd17b7/Erlin2/Hmgcr/Cyp51/Insig2/Cftr/Prkaa1	8
1615	cl5	GO:0044764	multi-organism cellular process	18/501	248/23276	7.97275e-06	0.00224766	0.00191201	Rsad2/Oas1a/Slc22a5/Oasl1/Dhx58/Chmp3/Stat1/Ddx60/Trim6/Nlrx1/Pvr/Trim30a/Trim32/Vps16/Parp10/Oas1b/P4hb/Bicd1	18
1616	cl5	GO:0045088	regulation of innate immune response	16/501	201/23276	7.97478e-06	0.00224766	0.00191201	Rsad2/Gbp5/Lbp/Dhx58/Lgals9/Ddx60/Trim6/Nlrx1/Pvr/Trim30a/Gfi1/Polr3f/Mapkapk3/Parp9/H2-M3/Cd226	16
1617	cl5	GO:1902652	secondary alcohol metabolic process	12/501	117/23276	8.58831e-06	0.00224768	0.00191203	Sod1/Hsd17b7/Erlin2/Dgat2/Cyp7b1/Sqle/Hmgcr/Cyp51/Insig2/Cyp39a1/Cftr/Prkaa1	12
1618	cl5	GO:0007034	vacuolar transport	10/501	83/23276	1.16353e-05	0.00265187	0.00225586	Vps11/Chmp3/Mtm1/Lamp2/Zfyve16/Dennd3/Vps16/Vps33a/Mgrn1/Aktip	10
1619	cl5	GO:0016125	sterol metabolic process	12/501	121/23276	1.21361e-05	0.00265187	0.00225586	Sod1/Hsd17b7/Erlin2/Dgat2/Cyp7b1/Sqle/Hmgcr/Cyp51/Insig2/Cyp39a1/Cftr/Prkaa1	12
1620	cl5	GO:0002764	immune response-regulating signaling pathway	18/501	256/23276	1.2304e-05	0.00265187	0.00225586	Clec4d/Rsad2/Lbp/Psen1/Stap1/Dhx58/Lgals9/Ddx60/Nlrx1/Trim30a/Gfi1/Kit/Klhl6/Prkcb/Mapkapk3/H2-M3/C5ar1/Cd226	18
1621	cl5	GO:0050778	positive regulation of immune response	25/501	444/23276	1.37666e-05	0.00280226	0.00238379	B2m/Fcer2a/Rsad2/Gbp5/Lbp/Il15/Psen1/Stap1/Dhx58/Anxa1/Lgals9/Ddx60/Trim6/Nlrx1/Pvr/Trim30a/Gfi1/Whsc1/Polr3f/Klhl6/Prkcb/Mapkapk3/H2-M3/C5ar1/Cd226	25
1622	cl5	GO:0043900	regulation of multi-organism process	24/501	418/23276	1.48465e-05	0.00286302	0.00243548	Snrpb/Fcer2a/Rsad2/Oas1a/Cd84/Lbp/Il15/Oasl1/Dhx58/Chmp3/Stat1/Smurf2/Lgals9/Ddx60/Trim6/Nlrx1/Trim30a/Trim32/Parp10/Hist1h3e/Oas1b/Camp/P4hb/Rbm18	24
1623	cl5	GO:0046165	alcohol biosynthetic process	12/501	129/23276	2.3231e-05	0.00425592	0.00362037	Sod1/Hsd17b7/Erlin2/Isyna1/Hmgcr/Cyp51/Insig2/Gfi1/Acsl3/Nus1/Cftr/Prkaa1	12
1624	cl5	GO:0043901	negative regulation of multi-organism process	13/501	151/23276	2.4553e-05	0.00428392	0.00364419	Rsad2/Oas1a/Lbp/Oasl1/Dhx58/Chmp3/Stat1/Trim6/Nlrx1/Trim32/Parp10/Oas1b/Camp	13
1625	cl5	GO:0009615	response to virus	19/501	299/23276	2.92778e-05	0.00467925	0.00398048	Snrpb/Rsad2/Oasl2/Il15/Oasl1/Dhx58/Lgals9/Ddx60/Trim6/Nlrx1/Ifit2/Irf5/Cxcl10/Polr3f/Hist1h3e/Oas1b/Lcn2/Rbm18/Prf1	19
1626	cl5	GO:0002699	positive regulation of immune effector process	14/501	176/23276	2.9373e-05	0.00467925	0.00398048	B2m/Fcer2a/Rsad2/Cd84/Lbp/Stap1/Dhx58/Anxa1/Ddx60/Trim6/Pvr/Whsc1/H2-M3/Cd226	14
1627	cl5	GO:0001819	positive regulation of cytokine production	21/501	357/23276	3.54419e-05	0.0054108	0.00460279	Sod1/B2m/Rsad2/Gbp5/Cd84/Lbp/Il15/Atp6ap2/Dhx58/Anxa1/Lgals9/Ddx60/Trim6/Nlrx1/Trim32/Polr3f/Il1rap/Camp/H2-M3/C5ar1/Cd226	21
1628	cl5	GO:0090174	organelle membrane fusion	10/501	95/23276	3.84133e-05	0.00557049	0.00473863	Slc25a46/Stx3/Vps11/Adrb2/Anxa1/Pla2g4a/Vps16/Vps33a/Vamp5/Stx11	10
1629	cl5	GO:0072330	monocarboxylic acid biosynthetic process	14/501	181/23276	4.00356e-05	0.00557049	0.00473863	Erlin2/Cyp7b1/Ptges/Anxa1/Decr2/Pkm/Insig2/Cyp39a1/Pla2g4a/Acsl3/Elovl6/Ldhc/Elovl1/Prkaa1	14
1630	cl5	GO:0045732	positive regulation of protein catabolic process	14/501	182/23276	4.25343e-05	0.00557049	0.00473863	Msn/Rnf139/Vps11/Psen1/Ctsc/Cul3/Trib2/Herpud1/Trim30a/Trim32/Crebrf/Ier3/Edem2/Fzr1	14
1631	cl5	GO:0016053	organic acid biosynthetic process	17/501	256/23276	4.40896e-05	0.00557049	0.00473863	Erlin2/Cyp7b1/Ptges/Anxa1/Decr2/Pkm/Padi4/Insig2/Cyp39a1/Pla2g4a/Mthfr/Acsl3/Elovl6/Ldhc/Elovl1/Prkaa1/Fpgs	17
1632	cl5	GO:0046394	carboxylic acid biosynthetic process	17/501	256/23276	4.40896e-05	0.00557049	0.00473863	Erlin2/Cyp7b1/Ptges/Anxa1/Decr2/Pkm/Padi4/Insig2/Cyp39a1/Pla2g4a/Mthfr/Acsl3/Elovl6/Ldhc/Elovl1/Prkaa1/Fpgs	17
1633	cl5	GO:0044403	symbiosis, encompassing mutualism through parasitism	18/501	285/23276	5.10931e-05	0.00603888	0.00513707	Rsad2/Oas1a/Lbp/Slc22a5/Oasl1/Chmp3/Stat1/Trim6/Nlrx1/Pvr/Trim30a/Trim32/Vps16/Parp10/Oas1b/Camp/P4hb/Bicd1	18
1634	cl5	GO:0044419	interspecies interaction between organisms	18/501	285/23276	5.10931e-05	0.00603888	0.00513707	Rsad2/Oas1a/Lbp/Slc22a5/Oasl1/Chmp3/Stat1/Trim6/Nlrx1/Pvr/Trim30a/Trim32/Vps16/Parp10/Oas1b/Camp/P4hb/Bicd1	18
1635	cl5	GO:0048525	negative regulation of viral process	9/501	80/23276	5.52159e-05	0.00632222	0.0053781	Rsad2/Oas1a/Oasl1/Chmp3/Stat1/Trim6/Trim32/Parp10/Oas1b	9
1636	cl5	GO:0051607	defense response to virus	17/501	262/23276	5.88426e-05	0.00653331	0.00555767	Snrpb/Rsad2/Oasl2/Il15/Oasl1/Dhx58/Ddx60/Trim6/Nlrx1/Ifit2/Irf5/Cxcl10/Polr3f/Hist1h3e/Oas1b/Rbm18/Prf1	17
1637	cl5	GO:0060627	regulation of vesicle-mediated transport	22/501	405/23276	7.60805e-05	0.00819879	0.00697444	Prtn3/B2m/Atad1/Msn/Mfge8/Rnf139/Vps11/Picalm/Cd84/Lbp/Stap1/Dll1/Anxa1/Lgals9/Btbd9/Napb/Pla2g4a/Vps16/Acsl3/Cftr/Prkaa1/Bicd1	22
1638	cl5	GO:0043903	regulation of symbiosis, encompassing mutualism through parasitism	13/501	179/23276	0.000141696	0.0146894	0.0124958	Rsad2/Oas1a/Lbp/Oasl1/Chmp3/Stat1/Trim6/Trim30a/Trim32/Parp10/Oas1b/Camp/P4hb	13
1639	cl5	GO:0001906	cell killing	10/501	111/23276	0.000144328	0.0146894	0.0124958	B2m/Fcer2a/Stap1/Ctsc/Lgals9/Pvr/Camp/H2-M3/Stx11/Cd226	10
1640	cl5	GO:0016050	vesicle organization	14/501	206/23276	0.000160474	0.0158913	0.0135182	Sec23ip/Stx3/Vps11/Picalm/Fcho2/Chmp3/Anxa1/Cul3/Zeb2/Vps33b/Pla2g4a/Vps16/Vamp5/Stx11	14
1641	cl5	GO:0016197	endosomal transport	14/501	207/23276	0.000168799	0.0161738	0.0137585	Msn/Rab6b/Vps11/Picalm/Chmp3/Kif16b/Mtm1/Ap5m1/Zfyve16/Dennd3/Vps16/Vps33a/Mgrn1/Aktip	14
1642	cl5	GO:0016032	viral process	15/501	233/23276	0.000172156	0.0161738	0.0137585	Rsad2/Oas1a/Oasl1/Chmp3/Stat1/Trim6/Nlrx1/Pvr/Trim30a/Trim32/Vps16/Parp10/Oas1b/P4hb/Bicd1	15
1643	cl5	GO:0006066	alcohol metabolic process	17/501	289/23276	0.000193025	0.0174792	0.014869	Sod1/Hsd17b7/Erlin2/Isyna1/Dgat2/Cyp7b1/Sqle/Hmgcr/Cyp2r1/Cyp51/Insig2/Cyp39a1/Gfi1/Acsl3/Nus1/Cftr/Prkaa1	17
1644	cl5	GO:0009896	positive regulation of catabolic process	18/501	317/23276	0.000195591	0.0174792	0.014869	Msn/Rnf139/Vps11/Adrb2/Psen1/Ctsc/Cnot7/Cul3/Trib2/Herpud1/Trim30a/Trim32/Crebrf/Ier3/Edem2/Prkaa1/Cpt1a/Fzr1	18
1645	cl5	GO:0048643	positive regulation of skeletal muscle tissue development	5/501	26/23276	0.000204927	0.0178774	0.0152077	Adrb2/Dll1/Hmgcr/Mtm1/Prkaa1	5
1646	cl5	GO:0060249	anatomical structure homeostasis	18/501	319/23276	0.000211258	0.0180011	0.015313	Sod1/Ercc4/Adrb2/Slc22a5/Terf2ip/Pot1a/S1pr1/Mtm1/Lamp2/Pif1/Trim32/Pla2g4a/Xrcc3/Ctc1/Muc13/Cct3/Aipl1/Ubash3b	18
1647	cl5	GO:0006949	syncytium formation	7/501	58/23276	0.000238962	0.019899	0.0169274	Tnfsf14/Stat1/Pitx2/Cxcl10/Ccng1/Camk1/Nfe2	7
1648	cl5	GO:0006694	steroid biosynthetic process	11/501	141/23276	0.000245111	0.0199063	0.0169336	Sod1/Hsd17b7/Erlin2/Cyp7b1/Hmgcr/Cyp51/Insig2/Cyp39a1/Gfi1/Cftr/Prkaa1	11
1649	cl5	GO:1904950	negative regulation of establishment of protein localization	14/501	215/23276	0.000249916	0.0199063	0.0169336	Lrrc32/Tnfsf14/Chp1/Rsad2/Pkd2/Cd84/Rhoq/Cyld/Hmgcr/Tmbim1/Anxa1/Lgals9/Parp10/Mtor	14
1650	cl5	GO:0051051	negative regulation of transport	23/501	474/23276	0.000276452	0.0211942	0.0180292	Prtn3/Lrrc32/Tnfsf14/Chp1/Rsad2/Pkd2/Picalm/Cd84/Rhoq/Comt/Cyld/Hmgcr/Anxa1/Enpp1/Ppp1r9a/Lgals9/Edn3/Parp10/Prkcb/Ier3/Mtor/Prkaa1/Cry2	23
1651	cl5	GO:0031349	positive regulation of defense response	16/501	271/23276	0.000283341	0.0211942	0.0180292	Rsad2/Gbp5/Lbp/Dhx58/Lgals9/Ddx60/Trim6/Nlrx1/Pvr/Trim30a/Gfi1/Pla2g4a/Polr3f/Mapkapk3/H2-M3/Cd226	16
1652	cl5	GO:0002757	immune response-activating signal transduction	15/501	244/23276	0.000283438	0.0211942	0.0180292	Rsad2/Lbp/Psen1/Stap1/Dhx58/Lgals9/Ddx60/Nlrx1/Trim30a/Gfi1/Klhl6/Prkcb/Mapkapk3/C5ar1/Cd226	15
1653	cl5	GO:0048284	organelle fusion	10/501	121/23276	0.000292821	0.0212304	0.01806	Slc25a46/Stx3/Vps11/Adrb2/Anxa1/Pla2g4a/Vps16/Vps33a/Vamp5/Stx11	10
1654	cl5	GO:0097502	mannosylation	5/501	28/23276	0.00029551	0.0212304	0.01806	Ispd/Dpy19l3/Alg2/Nus1/Pigv	5
1655	cl5	GO:0048070	regulation of developmental pigmentation	4/501	16/23276	0.000314215	0.0221401	0.0188338	Edn3/Zeb2/Kit/Vps33a	4
1656	cl5	GO:0050792	regulation of viral process	11/501	148/23276	0.000372391	0.0257442	0.0218997	Rsad2/Oas1a/Oasl1/Chmp3/Stat1/Trim6/Trim30a/Trim32/Parp10/Oas1b/P4hb	11
1657	cl5	GO:0060142	regulation of syncytium formation by plasma membrane fusion	5/501	30/23276	0.00041358	0.0280622	0.0238716	Tnfsf14/Stat1/Cxcl10/Camk1/Nfe2	5
1658	cl5	GO:0002697	regulation of immune effector process	20/501	398/23276	0.000437851	0.0291688	0.0248129	B2m/Snrpb/Fcer2a/Rsad2/Cd84/Lbp/Il15/Stap1/Dhx58/Anxa1/Lgals9/Ddx60/Trim6/Nlrx1/Pvr/Whsc1/Hist1h3e/H2-M3/Rbm18/Cd226	20
1659	cl5	GO:0002366	leukocyte activation involved in immune response	14/501	228/23276	0.000452922	0.029634	0.0252087	Clec4d/Cd84/Lbp/Psen1/Relb/Dll1/Swap70/Anxa1/Lgals9/Itm2a/Whsc1/Kit/H2-M3/Stx11	14
1660	cl5	GO:0006511	ubiquitin-dependent protein catabolic process	23/501	493/23276	0.000478894	0.0306049	0.0260346	Erlin2/Usp28/Rnf139/Klhl22/Psen1/Cyld/Ube2h/Hace1/Smurf2/Cul3/Trib2/Mtm1/Klhl7/Fbxl3/Tmem129/Herpud1/Ubap1/Trim32/Xrcc3/Ubxn11/Ubr1/Edem2/Fzr1	23
1661	cl5	GO:0098586	cellular response to virus	5/501	31/23276	0.000484467	0.0306049	0.0260346	Dhx58/Lgals9/Ddx60/Trim6/Nlrx1	5
1662	cl5	GO:0002263	cell activation involved in immune response	14/501	230/23276	0.000494129	0.0306862	0.0261037	Clec4d/Cd84/Lbp/Psen1/Relb/Dll1/Swap70/Anxa1/Lgals9/Itm2a/Whsc1/Kit/H2-M3/Stx11	14
1663	cl5	GO:0046716	muscle cell cellular homeostasis	4/501	18/23276	0.000510555	0.0307967	0.0261977	Sod1/Mtm1/Lamp2/Trim32	4
1664	cl5	GO:0048511	rhythmic process	16/501	286/23276	0.000512718	0.0307967	0.0261977	Sod1/Relb/Cyp7b1/Prmt5/Hlf/Btbd9/Fbxl3/Pla2g4a/Kit/Egr2/Per2/Prkaa1/Klf10/Naglu/Cry2/Prf1	16
1665	cl5	GO:0002221	pattern recognition receptor signaling pathway	9/501	108/23276	0.000548436	0.032096	0.027303	Rsad2/Lbp/Dhx58/Lgals9/Ddx60/Nlrx1/Trim30a/Gfi1/Mapkapk3	9
1666	cl5	GO:0044801	single-organism membrane fusion	10/501	131/23276	0.000551868	0.032096	0.027303	Slc25a46/Stx3/Vps11/Adrb2/Anxa1/Pla2g4a/Vps16/Vps33a/Vamp5/Stx11	10
1667	cl5	GO:0014037	Schwann cell differentiation	5/501	32/23276	0.000564118	0.0322958	0.0274729	Sod1/Nab1/Ndrg1/Mpp5/Egr2	5
1668	cl5	GO:0050920	regulation of chemotaxis	12/501	181/23276	0.000578816	0.0326274	0.0277551	Tnfsf14/Stx3/Lbp/Stap1/Plxna3/Swap70/S1pr1/Cxcl10/Robo1/Edn3/Ppm1f/C5ar1	12
1669	cl5	GO:0006633	fatty acid biosynthetic process	10/501	133/23276	0.000621574	0.0345068	0.0293538	Erlin2/Ptges/Anxa1/Decr2/Insig2/Pla2g4a/Acsl3/Elovl6/Elovl1/Prkaa1	10
1670	cl5	GO:0002824	positive regulation of adaptive immune response based on somatic recombination of immune receptors built from immunoglobulin superfamily domains	8/501	89/23276	0.000669435	0.0360778	0.0306902	B2m/Fcer2a/Rsad2/Anxa1/Pvr/Whsc1/H2-M3/Cd226	8
1671	cl5	GO:0002758	innate immune response-activating signal transduction	9/501	111/23276	0.000669566	0.0360778	0.0306902	Rsad2/Lbp/Dhx58/Lgals9/Ddx60/Nlrx1/Trim30a/Gfi1/Mapkapk3	9
1672	cl5	GO:0051640	organelle localization	19/501	383/23276	0.000704428	0.0374062	0.0318202	Ap3m2/Stx3/Cd84/Ap3s1/Psen1/Fyco1/Cul3/Mtm1/Bhlha15/Btbd9/Napb/Vps33b/Kit/Brat1/Vps33a/Cdca8/Cenpa/Bicd1/Stx11	19
1673	cl5	GO:0097028	dendritic cell differentiation	5/501	34/23276	0.000752419	0.0389763	0.0331558	Prtn3/Psen1/Relb/Batf2/H2-M3	5
1674	cl5	GO:0008202	steroid metabolic process	15/501	268/23276	0.000755272	0.0389763	0.0331558	Sod1/Hsd17b7/Erlin2/Comt/Dgat2/Cyp7b1/Sqle/Hmgcr/Cyp2r1/Cyp51/Insig2/Cyp39a1/Gfi1/Cftr/Prkaa1	15
1675	cl5	GO:0002274	myeloid leukocyte activation	11/501	162/23276	0.000796331	0.0399693	0.0340005	Ndrg1/Cd84/Lbp/Psen1/Stap1/Relb/Lgals9/Batf2/Kit/Stx11/Cd226	11
1676	cl5	GO:0051648	vesicle localization	11/501	162/23276	0.000796331	0.0399693	0.0340005	Ap3m2/Stx3/Ap3s1/Psen1/Fyco1/Cul3/Btbd9/Napb/Vps33b/Vps33a/Stx11	11
1677	cl5	GO:0060538	skeletal muscle organ development	12/501	189/23276	0.000847544	0.0414882	0.0352927	Adrb2/Dll1/Fgfrl1/Hmgcr/Mtm1/Pitx2/Hlf/Plagl1/Egr2/Fos/Prkaa1/Vamp5	12
1678	cl5	GO:0048066	developmental pigmentation	6/501	52/23276	0.000849241	0.0414882	0.0352927	Hps6/Atp6ap2/Edn3/Zeb2/Kit/Vps33a	6
1679	cl5	GO:0007033	vacuole organization	10/501	140/23276	0.000925243	0.0435882	0.037079	Adrb2/Psen1/Zkscan3/Mtm1/Idua/Vps16/Vps33a/Aktip/Ctsd/Naglu	10
1680	cl5	GO:0042176	regulation of protein catabolic process	17/501	332/23276	0.000936636	0.0435882	0.037079	Msn/Rnf139/Vps11/Klhl22/Psen1/Ctsc/Cul3/Trib2/Mtm1/Herpud1/Trim30a/Trim32/Xrcc3/Crebrf/Ier3/Edem2/Fzr1	17
1681	cl5	GO:0031343	positive regulation of cell killing	6/501	53/23276	0.000940501	0.0435882	0.037079	B2m/Fcer2a/Stap1/Pvr/H2-M3/Cd226	6
1682	cl5	GO:0010829	negative regulation of glucose transport	4/501	21/23276	0.000948798	0.0435882	0.037079	Rhoq/Enpp1/Prkcb/Prkaa1	4
1683	cl5	GO:0032844	regulation of homeostatic process	21/501	455/23276	0.000951707	0.0435882	0.037079	B2m/Pkd2/Ercc4/Comt/Slc22a5/Dll1/F2rl3/Terf2ip/Pot1a/Hmgcr/Anxa1/S1pr1/Trim6/Cxcl10/Pif1/Gclm/Ctc1/Cftr/Cct3/Prkaa1/Ubash3b	21
1684	cl5	GO:0002285	lymphocyte activation involved in immune response	11/501	166/23276	0.000973088	0.0440172	0.037444	Clec4d/Psen1/Relb/Dll1/Swap70/Anxa1/Lgals9/Itm2a/Whsc1/H2-M3/Stx11	11
1685	cl5	GO:0007623	circadian rhythm	11/501	167/23276	0.00102201	0.0452973	0.0385329	Relb/Cyp7b1/Prmt5/Btbd9/Fbxl3/Per2/Prkaa1/Klf10/Naglu/Cry2/Prf1	11
1686	cl5	GO:0002821	positive regulation of adaptive immune response	8/501	95/23276	0.00103027	0.0452973	0.0385329	B2m/Fcer2a/Rsad2/Anxa1/Pvr/Whsc1/H2-M3/Cd226	8
1687	cl5	GO:0002218	activation of innate immune response	9/501	118/23276	0.00103847	0.0452973	0.0385329	Rsad2/Lbp/Dhx58/Lgals9/Ddx60/Nlrx1/Trim30a/Gfi1/Mapkapk3	9
1688	cl5	GO:0031341	regulation of cell killing	7/501	74/23276	0.00106506	0.0459103	0.0390543	B2m/Fcer2a/Stap1/Lgals9/Pvr/H2-M3/Cd226	7
1689	cl5	GO:0001909	leukocyte mediated cytotoxicity	8/501	96/23276	0.0011032	0.0470016	0.0399827	B2m/Stap1/Ctsc/Lgals9/Pvr/H2-M3/Stx11/Cd226	8
1690	cl5	GO:0019217	regulation of fatty acid metabolic process	7/501	75/23276	0.00115331	0.0485717	0.0413183	Erlin2/Dgat2/Anxa1/Insig2/Pla2g4a/Mtor/Cpt1a	7
1691	cl5	GO:0050921	positive regulation of chemotaxis	9/501	120/23276	0.00116971	0.0487023	0.0414294	Tnfsf14/Stx3/Lbp/Swap70/S1pr1/Cxcl10/Edn3/Ppm1f/C5ar1	9
