# Supplementary material for: Reconstruction of complex single-cell trajectories using CellRouter
Source: Nat Commun. 2018 Mar 1;9:892. doi: 10.1038/s41467-018-03214-y (PMC5832860; doi:10.1038/s41467-018-03214-y)
Supplement: Supplementary file 8 — Supplementary Data 6 [file 41467_2018_3214_MOESM8_ESM.xls]

## Sheet: Sheet1
Supplementary Data 6. Libraries of transcription factors used in previous publications to convert a starting cell population to HSPCs
Doulatov et al	Sugimura et al	Riddell et al	Pereira et al	Overlap with CellRouter
RORA	SSBP2	Hoxb5	cFos	NRIP1
HLF	ZKSCAN1	Rarb	Erdr1	GATA2
MYB	DACH1	Ndn	PU.1 / SPI1	MEIS1
KLF4	TGIF2	Evi1	Tcf3	ERG
ERG	GATA2	Nap1l3	Etv6	HHEX
SOX4	HLF	Mycn	Hhex	GFI1B
HOXA9	BCL11A	Meis1	Scl / TAL1	HLF
HOXA10	NRIP1	Hlf	Gata2	SSBP2
HOXA5	IRF2	Rbpms	Bmi1	PBX1
	HOXA5	Msi2	Mllt3	NKX2-3
	HOXA9	Irf6	Meis1	HOXA10
	HOXA10	Prdm16	Trib3
	SIX5	Zfp467	Bex2
	EVI1	Zfp37	HoxA9
	MAFF	Vdr	Runx1
	KLF4	Nkx2-3	Etv3
	LCOR	Zfp612	Gfi1b
	RUNX1	Runx1t1	Lyl1
	GFI1	Zfp521
	SPI1	Egr1
	FOSB	Nr3c2
	MEIS1	Hoxa5
	ERG	Hoxb3
	RORA	Pbx1
	SOX4	Klf12
	MYB	Hoxb4
		Runx1
		Lmo2
		Etv6
		Zfp532
		Prdm5
		Hoxa9
		Igf2bp2
		Gata2
		Nfix
		Glis2
