# Supplementary material for: Reconstruction of complex single-cell trajectories using CellRouter
Source: Nat Commun. 2018 Mar 1;9:892. doi: 10.1038/s41467-018-03214-y (PMC5832860; doi:10.1038/s41467-018-03214-y)
Supplement: Supplementary file 9 — Supplementary Data 7 [file 41467_2018_3214_MOESM9_ESM.xls]

## Sheet: Sheet1
Supplementary Data 7. Subpopulation-specific gene signatures (granulocyte/monocyte differentiation).
	population	fc
Alas1	SP_8	2.01223
Anxa3	SP_11	2.0909
Ap3s1	SP_19	0.311327
Atp8b4	SP_1	0.206914
Aurkb	SP_3	0.244341
Car2	SP_2	2.47077
Cdca3	SP_17	1.74801
Clec12a	SP_8	2.01751
Cst7	SP_1	0.0819941
Ctla2a	SP_1	2.0506
Ctla2b	SP_1	3.54322
Ctsg	SP_8	1.92432
Dnajc3	SP_3	0.282004
Elane	SP_8	2.25545
Fcgr3	SP_8	2.79685
Fdps	SP_1	0.201521
Gimap6	SP_2	3.61844
Hp	SP_17	2.82817
Igsf6	SP_8	2.28652
Ly6c2	SP_8	2.20972
Mpo	SP_19	0.379297
Ms4a3	SP_8	2.22465
Mt1	SP_8	2.58001
P4hb	SP_1	0.351384
Prss57	SP_8	3.09669
Rab44	SP_17	1.64649
Rasgrp2	SP_5	0.293349
Rgcc	SP_18	2.75177
Rgs1	SP_3	2.91854
Rpn1	SP_1	0.339714
Rrm2	SP_1	0.314103
Sdf2l1	SP_3	0.163135
Slpi	SP_15	2.86165
Tifab	SP_10	2.80902
Trem3	SP_8	3.29103
2610307P16Rik	SP_1	4.04706
9830166K06Rik	SP_18	36.228
Abi2	SP_1	2.34393
Adtrp	SP_17	160.582
Akr1d1	SP_17	14.1184
Aldh3b2	SP_17	815.114
Angpt1	SP_19	2.56672
Atp2b4	SP_3	2.31622
Bex1	SP_1	3.44957
C1qtnf5	SP_17	194.058
Calcrl	SP_3	2.84054
Camk2d	SP_2	3.98347
Ccdc148	SP_17	32.0107
Ccl4	SP_3	5.16497
Ceacam2	SP_17	14.6475
Cers4	SP_2	4.51505
Cystm1	SP_17	176.453
Dkkl1	SP_2	7.0292
Dok2	SP_1	3.24091
Dst	SP_1	4.97992
Eltd1	SP_1	2.29689
Fcrl6	SP_17	8.12914
Fes	SP_2	0.269351
Flt3	SP_3	5.05901
G6pdx	SP_17	2.15383
Gcnt2	SP_1	3.36991
Gimap1	SP_2	4.05935
Gm11346	SP_19	3.54156
Gm5111	SP_3	7.22553
Gpr56	SP_2	1.76236
H2-Q7	SP_19	2.43434
Hbb-b2	SP_1	7.6639
Hbb-bt	SP_1	7.6639
Hlf	SP_1	4.95552
Ifitm1	SP_1	2.70918
Ifitm10	SP_1	0
Ifnlr1	SP_1	0
Ikzf2	SP_7	2.9124
Liph	SP_17	5.37372
Maged1	SP_2	4.83566
Map6	SP_1	0
Mecom	SP_2	12.3953
Meis1	SP_2	2.88181
Mfge8	SP_1	2.31499
Mmrn1	SP_19	10.3279
Mn1	SP_3	7.12514
Mpl	SP_2	6.03403
Msi2	SP_1	2.50885
Mycn	SP_19	7.80614
Myct1	SP_1	3.56712
Nadk	SP_17	2.21719
Nrxn1	SP_2	3.13648
P2ry14	SP_1	3.36828
Pde6h	SP_1	0
Pear1	SP_1	5.76632
Pira1	SP_17	62.4812
Pknox2	SP_1	0
Ptplad2	SP_2	5.69344
Rab37	SP_1	2.31039
Rbp1	SP_2	4.68352
Rtp4	SP_3	5.55429
S100a8	SP_17	5.55935
Samsn1	SP_3	1.78097
Serpina3g	SP_2	3.77792
Sorbs3	SP_2	4.81549
Stxbp4	SP_1	3.70833
Tcf7l2	SP_3	3.8798
Tsc22d1	SP_3	3.25909
Tsen15	SP_1	2.10661
Tspan13	SP_1	3.14267
Tyrobp	SP_17	1.59664
Zfhx3	SP_3	4.15481
Zfp608	SP_3	2.71064
0610039K10Rik	SP_6	7.53117
1700001O22Rik	SP_1	0
1700040L02Rik	SP_1	3.51159
1700120K04Rik	SP_1	0
1700123I01Rik	SP_3	16.4875
4931406C07Rik	SP_1	2.74747
6030498E09Rik	SP_2	23.7078
9230105E05Rik	SP_2	98.4132
A530032D15Rik	SP_2	5.91103
AB041803	SP_1	13.1007
Adamtsl3	SP_1	0
Adipoq	SP_1	0
Akap7	SP_10	4.74147
Ankrd35	SP_3	25.6226
Anks3	SP_1	2.25132
Apbb1	SP_2	25.3168
Arhgef19	SP_19	1240.11
Armc3	SP_1	5.23079
Brdt	SP_3	8.56973
Cadps2	SP_1	8.22943
Ccnb1	SP_1	0.233414
Cdh23	SP_18	20.3254
Cdkn1c	SP_1	8.26929
Cish	SP_2	13.1882
Cnrip1	SP_1	10.8744
Crispld1	SP_1	8.79151
Crp	SP_16	4.51214
Cxcr5	SP_2	8.14249
Cyp2r1	SP_1	8.11734
Cyp3a13	SP_1	0
Dbndd2	SP_8	12.3382
Ddx4	SP_1	8.29634
Degs2	SP_4	15.7712
Dennd1c	SP_1	3.00238
Dhrs9	SP_17	18.4592
Ecscr	SP_1	17.9956
Emcn	SP_1	9.33809
Epcam	SP_2	22.4971
Erbb2	SP_1	0
Exd1	SP_2	76.5003
F2rl1	SP_1	0
Fam134b	SP_3	2.58433
Fam209	SP_1	0
Fer1l5	SP_8	5.52574
Fgd5	SP_1	19.2441
Foxa3	SP_1	0
Fscn1	SP_2	49.1559
Fstl1	SP_2	9.80614
Ggn	SP_4	5.52127
Gimap8	SP_1	3.89706
Gm13051	SP_2	3.21918
Gm16796	SP_3	69.9718
Gm5	SP_1	15.0069
Gpr161	SP_2	68.8102
Gprasp1	SP_2	3.31737
Gucy1a3	SP_19	8.36019
H2-Q6	SP_2	3.61189
Herc3	SP_1	4.57544
Hhat	SP_1	5.87596
Hist3h2ba	SP_2	17.8235
Hivep3	SP_2	13.1437
Hoxa10	SP_1	7.44118
Hoxa2	SP_1	9.23274
Hoxa5	SP_1	4.72561
Hsd17b2	SP_1	0
Il18	SP_1	6.17912
Il2rb	SP_6	113.4
Inpp5j	SP_18	22.2378
Itm2a	SP_2	5.3795
Kcnab3	SP_3	17.6732
Kcnc1	SP_19	30.8803
Klf12	SP_1	0
Klra14-ps	SP_1	0
Klra18	SP_1	0
Klrc2	SP_6	151.674
Lhcgr	SP_2	34.2443
Lhfpl4	SP_19	11.3591
Maged2	SP_1	3.58703
Mapk4	SP_18	14.2551
Mboat2	SP_2	14.2352
Mcoln2	SP_1	14.4866
Me3	SP_13	7.91204
Mfng	SP_1	2.26429
Negr1	SP_1	0
Nexn	SP_2	11.6906
Nr2c2	SP_1	1.87441
Obscn	SP_1	39.9689
Obsl1	SP_1	8.63081
Olfr456	SP_1	0
Pabpc1l	SP_17	15.5933
Padi4	SP_17	5.29569
Pak7	SP_3	191.247
Paqr5	SP_4	4.12314
Pcdhb22	SP_2	27.4307
Pcdhga1	SP_3	155.925
Pcdhgb5	SP_19	24.2103
Pcdhgb8	SP_2	840.929
Pfn2	SP_2	27.885
Phxr4	SP_2	4.93929
Ppp1r3fos	SP_2	11.2835
Prkcdbp	SP_1	10.2042
Procr	SP_2	7.95107
Prss50	SP_5	491.995
Prtg	SP_1	0
Prune2	SP_1	4.78371
Ptges	SP_18	11.2508
Rag1	SP_2	23.5785
Rfx8	SP_3	11.9002
Robo4	SP_1	18.1674
Rsph9	SP_1	14.7878
Runx1t1	SP_2	42.5607
Sall1	SP_1	0
Scarf1	SP_1	8.23936
Slc16a11	SP_1	11.9351
Slc16a12	SP_2	27.4731
Slc1a2	SP_18	2.52274
Slc27a6	SP_2	22.4672
Slc2a3	SP_17	3.99186
Slfn8	SP_1	2.47351
Snx24	SP_2	56.177
Socs2	SP_2	12.6069
Spsb4	SP_19	11.5172
Stk32a	SP_19	16.7109
Syde1	SP_2	14.4622
Tbxas1	SP_19	4.39957
Thap3	SP_1	2.52739
Thsd1	SP_1	3.82307
Tmc3	SP_17	15.2311
Tmem204	SP_3	14.7908
Tmem44	SP_2	28.1244
Tnfrsf18	SP_1	5.13927
Tnip3	SP_2	9.96599
Tox	SP_1	6.96758
Trp53i11	SP_1	5.12893
Ttll7	SP_1	114.362
Ubqlnl	SP_3	19.9318
Unc45b	SP_2	49.3745
Vangl1	SP_3	78.148
Vmn1r229	SP_1	0
Vmn2r108	SP_1	0
Zfp612	SP_1	10.9731
Zscan5b	SP_18	54.8712
1700003C15Rik	SP_3	12.2208
A330074K22Rik	SP_1	0
Ank1	SP_5	1633.09
Asb17	SP_1	0
Asb17os	SP_1	0
Btnl1	SP_1	0
Ccbe1	SP_1	0
Ccr6	SP_1	0
Cd36	SP_1	0
Col1a2	SP_19	17.7258
Ddx25	SP_19	55.4048
Dnajb3	SP_5	50.4242
Gdf11	SP_19	49.9036
Gm10782	SP_1	0
Gm1968	SP_19	14.9274
Gnaz	SP_1	0
Gpd1	SP_19	43.5953
Gpr64	SP_1	0
Gpx8	SP_1	0
Greb1l	SP_19	16.2684
Hykk	SP_19	8.48941
Iqcd	SP_5	42.325
Kcnj5	SP_19	577.061
Khdc1b	SP_5	13.5958
Klf17	SP_1	0
Lhfp	SP_19	436.682
Mc2r	SP_1	0
Mfsd7c	SP_1	0
Mmp14	SP_5	60.3844
Muc6	SP_5	243.214
Myom1	SP_19	20.0628
Paqr9	SP_1	0
Park2	SP_19	11.0363
Pde11a	SP_1	0
Pde3a	SP_1	0
Pdgfa	SP_19	154.032
Pik3r3	SP_1	0
Pklr	SP_5	150.826
Pls1	SP_19	33.3884
Podxl	SP_6	11.4995
Rab40b	SP_19	18.3204
Reps2	SP_5	73.7982
Rtbdn	SP_1	0
Sftpb	SP_1	0
Shank3	SP_19	8.85937
Slc12a5	SP_1	0
Sox5	SP_19	18.6705
Spats2	SP_1	0
Sphk1	SP_5	455.462
Spry4	SP_5	1439.59
Stx1a	SP_1	0
Tcf15	SP_1	0
Tcp11l2	SP_1	2.05886
Tspan12	SP_19	70.8753
Ttc39b	SP_1	4.46235
Tubb3	SP_1	0
1700029N11Rik	SP_1	0
5430437J10Rik	SP_1	0
Adam19	SP_10	104.84
Anpep	SP_10	94.3832
Asap3	SP_14	20.4621
BC037032	SP_10	23.9368
Bcas3os2	SP_1	0
Cacna1e	SP_10	3913.33
Calcb	SP_10	385.086
Ccr5	SP_10	58.0993
Clmn	SP_10	6.58119
Col19a1	SP_10	242.463
Cpsf4l	SP_14	103.077
Cyp4a12a	SP_1	0
Dact3	SP_14	118.496
Fam166b	SP_1	0
Fcrla	SP_1	0
Fn1	SP_15	28.3236
Fxyd4	SP_1	0
Glt28d2	SP_1	0
Gm5544	SP_10	46.232
Grap2	SP_10	80.4215
Gria1	SP_10	4.32759
Grm1	SP_14	4.15982
Hamp	SP_1	0
Kcng2	SP_14	119.828
Kcnk13	SP_1	0
Lsr	SP_10	100.793
Nacad	SP_1	0
Olfr231	SP_1	0
Pou5f1	SP_10	25.1074
Rab39	SP_10	880.336
Sema6a	SP_14	28.6443
Slc15a3	SP_10	89.5122
Spns3	SP_1	0.212423
Tcea3	SP_10	88.6955
Tex13	SP_10	17.7032
Tldc2	SP_1	0
Tlr11	SP_10	947.868
Tlr3	SP_10	119.741
Trim7	SP_10	52.5836
Tspan17	SP_10	53.269
Tubb2b	SP_14	20.9926
Upb1	SP_10	104.02
Upk1b	SP_1	0
Zbtb46	SP_10	101.362
Zfp366	SP_10	1750.77
1110001J03Rik	SP_2	0.318474
Atp6ap2	SP_2	0.12037
Atp6v0c	SP_17	1.40851
B4galnt1	SP_19	0.235086
Baz1a	SP_2	0.0795207
Chchd4	SP_2	0.166748
Cks1b	SP_2	0.400004
Farsa	SP_2	0.319769
Fen1	SP_3	0.133937
Gng12	SP_10	0.219694
Hk3	SP_8	2.27459
Mrpl36	SP_2	0.212432
Nasp	SP_2	0.0635368
Pgam1	SP_3	0.343097
Pmf1	SP_2	0.356351
Rnaseh2c	SP_17	1.57394
Rpa3	SP_2	0.373068
Srm	SP_3	0.175243
Taf9	SP_2	0.368472
Tk1	SP_2	0.189803
Tnfrsf1a	SP_2	0.257064
Tomm22	SP_2	0.237541
Vimp	SP_2	0.326081
Abcg1	SP_2	1.8972
Akr1e1	SP_2	2.12243
Anxa4	SP_2	2.63332
Aqp9	SP_2	6.37155
Bcl11a	SP_2	1.98246
Cd52	SP_10	2.20973
Cotl1	SP_17	1.99999
Eng	SP_3	2.97511
Gata2	SP_6	3.28367
Ggact	SP_2	4.1135
Gm20199	SP_2	2.48556
Gm4759	SP_2	5.484
Gvin1	SP_2	3.40106
Hmgn3	SP_2	2.83639
Hoxa9	SP_2	2.83502
Id2	SP_10	6.28718
Ifi203	SP_10	2.76164
Ifitm3	SP_2	1.5528
Ldhc	SP_18	24.4079
Maml2	SP_3	4.14541
Mettl7a1	SP_2	2.63211
Mndal	SP_10	2.33799
Myo1f	SP_17	1.94794
Ncf1	SP_18	2.21606
Ncf4	SP_18	2.14656
Nfia	SP_5	3.4994
Nrip1	SP_6	2.39677
Pde4b	SP_2	2.59512
Pdzk1ip1	SP_2	6.79444
Ptrf	SP_7	3.42621
Rab38	SP_2	2.01621
Rbpms	SP_4	4.07611
Rhbdd2	SP_2	2.71666
Sgms1	SP_2	2.85084
Snhg4	SP_2	0.258504
Sox4	SP_3	2.93369
Spns2	SP_2	2.60038
Tgtp2	SP_2	2.64475
Trim34a	SP_4	3.12778
Tspan6	SP_3	5.19458
Txnip	SP_2	1.92105
Vamp5	SP_5	2.68011
Wbscr27	SP_2	3.20994
Zfand5	SP_2	1.96087
Zfp36l1	SP_5	4.63736
Sept1	SP_2	2.47927
2610035D17Rik	SP_2	5.66078
2810408A11Rik	SP_2	23.2072
4930480K15Rik	SP_2	6.76577
4930555G01Rik	SP_2	7.24796
A930019D19Rik	SP_2	35.0417
Abcg3	SP_2	25.5345
Aim1	SP_2	42.4732
Apbb2	SP_2	7.93968
Atp6v1c1	SP_2	0.0905256
Atp6v1g2	SP_2	7.58615
Atxn1	SP_2	2.41098
Bbs4	SP_2	4.21258
BC035044	SP_18	0.274518
Bcam	SP_1	0
Casp12	SP_2	8.13967
Cd82	SP_2	2.83776
Cdk12	SP_2	2.08562
Cep135	SP_2	3.63121
Chd2	SP_2	2.19294
Cpq	SP_2	2.33166
Csf2rb2	SP_2	3.28096
Csrnp1	SP_3	3.7277
Cxadr	SP_2	7.70026
Cxx1a	SP_2	2.78103
Cyp2j9	SP_2	4.00986
D830005E20Rik	SP_2	2.81315
Ddx60	SP_3	4.51851
Dnah8	SP_2	2.75543
Eif2ak3	SP_2	4.15979
Elavl1	SP_2	0.203892
Enc1	SP_2	3.04266
Eya2	SP_4	4.97811
F11r	SP_3	5.54193
Fbxl17	SP_2	4.15425
Fnbp1l	SP_2	3.31482
Fut10	SP_2	4.2108
Gfap	SP_1	0
Gm11696	SP_2	7.95652
Gm12216	SP_2	9.26545
Gm16938	SP_2	2.67342
Gm4841	SP_2	4.19255
Gm4951	SP_2	10.21
Gm5124	SP_2	18.2546
Gm8979	SP_2	2.32468
Gm973	SP_2	43.0955
Gnal	SP_2	3.27054
Helz2	SP_2	4.53042
Ifi44	SP_2	9.06247
Iigp1	SP_2	8.28666
Il2rg	SP_2	2.09198
Insl3	SP_2	2.91195
Irf7	SP_2	6.23255
Irgm2	SP_2	6.03819
Jam3	SP_2	11.7093
Jup	SP_2	4.14698
Katnbl1	SP_2	3.09582
Klf6	SP_2	1.86539
Klhl24	SP_2	2.06795
Lax1	SP_3	5.69331
Lrrn3	SP_2	80.7459
Lsp1	SP_10	3.25382
Milr1	SP_9	2.47505
Mppe1	SP_2	2.86865
Mrgpre	SP_2	5.45484
Myl10	SP_2	8.13824
Myof	SP_2	22.2762
Ncoa7	SP_2	2.10591
Nkx2-3	SP_2	17.5251
Oas1g	SP_2	4.34355
Oas2	SP_3	6.25966
Oasl2	SP_2	3.3267
Ovol1	SP_2	16.924
Pcdhga8	SP_1	0
Pld1	SP_2	9.80123
Plxna4os1	SP_2	17.6725
Ppap2b	SP_2	20.528
Ppp4r1l-ps	SP_2	4.12457
Prc1	SP_2	0.246573
Prdm16	SP_2	2.88861
Prkag2	SP_2	4.51522
Prr5l	SP_2	6.90432
Prrg4	SP_2	9.66039
Psme3	SP_2	0.0850458
Rad52	SP_2	2.19883
Rbak	SP_2	3.93079
Rbm11	SP_2	5.75376
Rsad2	SP_2	11.1854
Samd9l	SP_2	4.86451
Sdc4	SP_3	7.94755
Serpini1	SP_2	9.26178
Slc25a36	SP_2	2.35922
Slc7a7	SP_2	8.5121
Socs3	SP_2	75.6689
Srbd1	SP_2	3.30307
Stat4	SP_2	2.82291
Stk10	SP_17	3.15362
Tcf7l1	SP_2	12.7544
Tlr6	SP_2	3.79106
Tmem40	SP_19	2.8835
Tpk1	SP_2	5.24918
Trp53cor1	SP_2	8.87419
Ube2l6	SP_2	2.224
Upp1	SP_2	30.3052
Vipr2	SP_2	10.7795
Wipf2	SP_2	2.70295
Zcchc6	SP_2	2.25867
Zfp57	SP_2	6.27808
Zfp655	SP_2	1.70809
Zfp719	SP_2	4.4789
Anxa2	SP_10	2.20665
Asf1b	SP_17	1.73237
Bex6	SP_9	2.59338
Csgalnact1	SP_19	8.45177
Cuedc1	SP_19	10.1522
Dlg3	SP_19	8.05687
Gm17757	SP_2	2.83466
Gm4070	SP_2	2.19766
Gpr97	SP_5	0.324371
P2ry1	SP_19	8.16666
Plk2	SP_3	5.70928
Prkcd	SP_9	2.21959
Sell	SP_2	0.153206
Tcirg1	SP_2	0.24949
Cd2ap	SP_10	11.0472
Cd74	SP_10	18.5677
Cdon	SP_10	94.6484
Dnajb9	SP_2	2.12788
Fcgrt	SP_10	11.0828
H2-Aa	SP_10	27.9253
Ier3	SP_7	2.69447
Pkp4	SP_2	2.42979
Slc46a3	SP_10	28.7833
Aarsd1	SP_3	0.174217
Creld2	SP_5	0.268457
Gmnn	SP_3	0.354142
Gsr	SP_18	2.23665
Hexa	SP_3	0.378762
Lrrc59	SP_3	0.280805
Mapkapk3	SP_5	0.249093
Ppa1	SP_3	0.335181
Shmt1	SP_3	0.176009
Umps	SP_3	0.378678
Wdr18	SP_3	0.231532
1810026B05Rik	SP_3	1.9339
Afap1l1	SP_3	3.85824
AW112010	SP_4	2.2494
Cd27	SP_3	2.03498
Cd34	SP_3	1.64863
Cxxc5	SP_3	3.30379
Dntt	SP_4	10.7588
Dusp2	SP_3	2.91043
Egfl7	SP_4	3.22267
Egr1	SP_3	2.28547
Ets1	SP_17	3.69496
Fabp5	SP_3	0.239066
Gpr171	SP_4	2.68158
H2-Ob	SP_3	5.78138
Hmga2	SP_3	3.9455
Il12a	SP_3	3.11959
Il1r1	SP_3	10.5635
Irf9	SP_3	2.87537
Irgm1	SP_3	1.77184
Pafah1b3	SP_3	2.3619
Pirb	SP_17	14.5531
Satb1	SP_3	4.02764
Tcf4	SP_4	2.05979
Tns1	SP_3	3.54948
Usp22	SP_10	1.65853
Wfdc17	SP_3	9.3304
Xbp1	SP_3	0.240387
8430419L09Rik	SP_3	7.96431
Afmid	SP_17	4.98462
Cd72	SP_3	4.57791
Cdkn2aip	SP_3	2.35299
Cobll1	SP_3	7.92068
Cr2	SP_3	6.71709
Creld1	SP_8	3.9987
Dusp6	SP_3	2.23207
Dync2h1	SP_3	3.12851
Gab3	SP_3	6.06919
Ggta1	SP_3	2.41305
Hnf4a	SP_3	12.1595
Hyls1	SP_3	3.26448
Igf2r	SP_17	6.53548
Il18rap	SP_3	3.63074
Ip6k1	SP_3	2.10234
Jak3	SP_3	3.56623
Jmjd1c	SP_3	2.17824
Lck	SP_3	2.93569
Lrrc49	SP_3	4.16987
Msrb3	SP_3	5.82148
Mylip	SP_3	2.88094
Odf3b	SP_3	4.23883
Pcmtd2	SP_3	2.67429
Phf21a	SP_3	3.82732
Rsbn1l	SP_3	2.32624
Sepp1	SP_3	2.22797
Slc18a1	SP_3	16.1001
Slc26a11	SP_3	10.852
Slc30a4	SP_3	12.1656
Smap2	SP_3	2.85439
Smpd5	SP_3	16.1326
Sstr2	SP_3	29.4131
Sytl4	SP_3	4.08985
Tbc1d10c	SP_4	1.93128
Tbc1d19	SP_3	3.8855
Tet1	SP_3	3.44124
Tgtp1	SP_3	3.44791
Tob1	SP_3	3.01629
Trp53inp1	SP_3	4.44679
Usp33	SP_3	2.52523
Ccl3	SP_3	4.31866
Clec2i	SP_3	5.55202
Dhrs3	SP_3	2.19031
H2-M3	SP_3	2.67451
Ifi27l2a	SP_4	5.636
Pydc3	SP_3	10.4886
Rnf13	SP_10	2.33247
Zfp36	SP_3	1.83916
Arl4c	SP_10	10.1999
Bbx	SP_3	1.98395
Camk1d	SP_10	16.982
Ccnd3	SP_17	2.16429
Ckb	SP_10	47.2737
S100a1	SP_18	1.77559
Tlr13	SP_10	34.0798
F13a1	SP_9	3.94521
Fam46a	SP_4	0.212883
Gpc1	SP_18	2.40182
Idh1	SP_4	0.2344
Ly6c1	SP_15	2.81848
Ptgr1	SP_8	3.00506
Stom	SP_8	2.85758
Aff3	SP_4	4.4286
Chd3	SP_4	2.63709
Coro2a	SP_4	2.31288
Fcgr2b	SP_8	2.42288
Hdc	SP_8	3.0418
Map4k4	SP_10	2.60296
Ncs1	SP_4	2.88217
Rab32	SP_5	0.263761
Tespa1	SP_4	3.40896
2810055G20Rik	SP_4	4.74519
Ccnb2	SP_17	1.54078
Cenpa	SP_17	2.24565
Il17re	SP_4	5.80723
Ccdc63	SP_19	61.677
Il31ra	SP_10	4.79822
Tnni2	SP_10	14.0628
Gstm1	SP_6	0.322037
Prtn3	SP_6	0.404127
Anxa1	SP_17	2.11684
Apoe	SP_5	4.45966
Casp3	SP_5	2.82048
Cd93	SP_5	0.248862
F2r	SP_19	7.66978
Fam109b	SP_5	5.97914
Fcer1g	SP_17	1.85681
Gfi1b	SP_5	7.49843
Grn	SP_10	1.96824
Ldb1	SP_5	2.61
Lpin2	SP_5	2.84971
Ly6a	SP_17	1.9017
Lyz1	SP_17	3.05105
Lyz2	SP_17	2.35469
Mfsd2b	SP_5	7.74147
Mgst1	SP_17	2.51725
Muc13	SP_7	2.03268
Pglyrp1	SP_17	3.69576
Phc1	SP_5	4.24756
Rab4a	SP_5	5.67285
Rps6ka1	SP_5	0.153785
Serpinb1a	SP_17	1.28974
Sla	SP_10	2.64422
Slc14a1	SP_19	9.78503
Slc22a3	SP_6	3.63204
Tal1	SP_19	3.9451
Tfr2	SP_7	3.48532
Tgfbr3	SP_19	6.51889
Tm6sf1	SP_5	0.193912
Tnfaip2	SP_5	3.63957
Aqp1	SP_5	40.0792
Arhgef6	SP_5	0.234013
Atp1b2	SP_5	88.5644
Car1	SP_5	30.8259
Ccl9	SP_7	2.17751
Ces2g	SP_5	71.3174
Coro1a	SP_19	0.448456
Coro7	SP_5	0.117903
Cpne3	SP_17	2.19844
Csf3r	SP_10	0.213941
Ebi3	SP_17	2.02449
Elmo1	SP_5	0.27023
Ermap	SP_5	59.8986
Fbxo9	SP_5	2.19461
Gata1	SP_5	9.86711
Gm1966	SP_5	0.0958461
Gse1	SP_5	2.34507
Hspa1a	SP_5	3.61409
Hspa1b	SP_5	3.38446
Klf1	SP_5	53.842
Klk14	SP_10	0.214939
Ldhb	SP_18	1.9578
Limd2	SP_5	0.0821115
Lrmp	SP_5	0.236234
Pkm	SP_17	1.19594
Plscr1	SP_5	2.33252
Pus7	SP_5	2.06299
Rab31	SP_5	0.121616
Rcsd1	SP_5	0.0228208
Rhag	SP_5	53.5116
Rhd	SP_5	180.202
Slamf1	SP_5	12.1998
Slc25a12	SP_5	0.178021
Smim14	SP_5	0.164498
Snca	SP_5	26.4259
Spc25	SP_17	2.25707
Spire1	SP_5	27.1825
Sptbn1	SP_5	0.117445
Tnfrsf26	SP_8	2.59833
Trib2	SP_5	83.3857
Tspan14	SP_5	0.252254
Txndc12	SP_5	0.302035
Ubl3	SP_10	2.30402
Zg16	SP_5	618.727
Sept8	SP_5	10.7231
1300002E11Rik	SP_5	7.8568
4933431E20Rik	SP_5	11.701
Abcb4	SP_5	23.8526
Add2	SP_5	448.018
Aldh1a7	SP_5	532.131
Alox5ap	SP_5	0.297115
Aqp11	SP_5	8.65434
Arap3	SP_5	4.67713
Asph	SP_5	5.36777
Blvrb	SP_5	7.02201
Cd53	SP_19	0.0837151
Cd55	SP_5	13.6448
Cd59a	SP_5	5.66894
Cdr2	SP_5	23.2958
Cela1	SP_5	5.32579
Clca1	SP_5	17.4726
Clec4d	SP_5	3.90079
Cnr2	SP_5	2.97949
Col5a1	SP_5	269.465
Dapk2	SP_5	26.7269
Emb	SP_19	0.106251
Epdr1	SP_5	111.465
Ephx2	SP_5	35.2015
Epor	SP_5	70.7962
Fam107b	SP_5	0.329117
Fam203a	SP_19	3.88926
Fkbp1a	SP_5	0.184053
Focad	SP_5	3.56209
Gadd45g	SP_19	7.89937
Gclm	SP_5	2.78488
Gm15915	SP_5	50.0086
Gna14	SP_6	6.30835
Gnb4	SP_6	5.5131
Gstm5	SP_5	5.95828
Gypa	SP_5	35.2855
Hemgn	SP_5	4.93293
Hk1	SP_5	2.80267
Icam4	SP_5	7.74306
Igsf3	SP_5	126.359
Il1rl1	SP_5	5.98204
Isg20	SP_5	4.65812
Kctd7	SP_5	5.5422
Kel	SP_5	124.474
Lphn1	SP_5	9.72493
Ltbp1	SP_19	23.4763
Mns1	SP_5	2.88757
Mt2	SP_5	16.2954
Myh10	SP_5	14.6096
Myo1d	SP_5	24.345
Napsa	SP_5	0.258661
Nqo1	SP_5	12.9625
Nupr1	SP_19	6.68478
Optn	SP_5	21.5466
Parp8	SP_5	0.180298
Pax6	SP_5	10.8809
Plxnc1	SP_6	2.66836
Pnpla2	SP_5	0.255891
Por	SP_5	3.13436
Ptpn14	SP_5	75.2658
Sdsl	SP_5	5.86126
Sipa1l1	SP_5	2.83362
Slc11a2	SP_5	5.48873
Slc25a21	SP_5	305.06
Slc38a5	SP_5	1102.51
Slc45a3	SP_5	7.76766
Smim5	SP_6	3.45059
Sord	SP_19	1.82438
St3gal5	SP_17	15.2518
St8sia6	SP_5	19.7277
Stx2	SP_5	5.43647
Stxbp1	SP_5	5.3785
Svil	SP_5	2.67282
Tctex1d2	SP_1	0
Tfpt	SP_5	3.49943
Tmem173	SP_18	0.25153
Tmem64	SP_5	4.54374
Tnik	SP_19	8.17618
Trf	SP_10	1.90192
Tspan8	SP_5	20.2167
Tspo2	SP_5	126.997
Ttll12	SP_5	3.74195
Ugcg	SP_5	2.96593
Unc119	SP_19	4.78575
Unc93b1	SP_15	2.3247
Wls	SP_5	0.243427
Wrn	SP_5	2.31653
Zcwpw1	SP_19	3.30492
Zfpm1	SP_19	8.62312
Golm1	SP_5	3.4549
Pde4d	SP_5	2.57002
Rogdi	SP_17	1.72098
Tacstd2	SP_7	2.76453
Xrcc5	SP_5	3.57931
Ddah2	SP_6	2.83177
I730030J21Rik	SP_7	3.5804
Nrgn	SP_19	5.55433
Rhog	SP_10	1.7292
Ccl5	SP_6	8.12114
Cd2	SP_6	25.8791
Cpa3	SP_7	9.3101
Gp1ba	SP_19	14.1247
Gzma	SP_6	39.7426
Klra7	SP_6	119.25
Klra9	SP_6	22.8697
Klrb1a	SP_6	64.6876
Klrc1	SP_6	86.6881
Klrd1	SP_6	35.3937
Ncr1	SP_6	37.5173
Olfr248	SP_19	16.2899
Sdpr	SP_19	48.4464
Slc18a2	SP_6	1.95257
Xcl1	SP_6	187.48
Cttn	SP_19	8.98621
Dapk1	SP_6	3.18109
Fgf3	SP_6	9.31499
Gp5	SP_19	22.5255
Itga2b	SP_19	12.0014
Med12l	SP_19	8.34362
Nt5c3	SP_19	2.13832
Pafah2	SP_6	2.13902
Pbx1	SP_19	5.58094
Treml1	SP_19	16.2821
Mgst2	SP_8	2.69852
Ttyh2	SP_14	2.65693
Cfp	SP_15	3.08693
Dach1	SP_7	3.66664
Afap1	SP_8	4.53281
Cldn15	SP_8	3.25275
Dmkn	SP_8	3.71605
Gda	SP_8	3.70425
Mtus1	SP_18	2.97873
Sgms2	SP_8	4.12502
Tfec	SP_8	2.63362
1100001G20Rik	SP_17	7.66689
1700020L24Rik	SP_18	4.05123
AB124611	SP_18	6.75052
Abca13	SP_18	9.61905
Abhd5	SP_17	3.44171
Acpp	SP_17	9.09503
Actn1	SP_8	3.32657
Arsb	SP_8	3.59967
B4galt6	SP_8	3.90742
Bzrap1	SP_8	3.90441
C3	SP_17	4.24247
C5ar1	SP_17	41.4903
Ccdc125	SP_11	2.67716
Cd63	SP_18	1.94974
Cd97	SP_10	3.72614
Cdc42se2	SP_8	0.271058
Ceacam1	SP_17	6.60545
Cebpe	SP_17	5.23669
Chd7	SP_8	5.69451
Clec4a2	SP_18	5.68347
Clec4b2	SP_18	24.2999
Clec5a	SP_17	3.64149
Ddx3y	SP_8	0.310272
Dgat2	SP_18	6.95829
Dpysl2	SP_10	1.87158
F10	SP_18	5.14041
Fam101b	SP_17	6.58135
Fam160a2	SP_8	3.49949
Far2	SP_8	6.26933
Fcnb	SP_18	7.18488
Fgl2	SP_8	4.64146
G0s2	SP_18	16.2241
Gadd45b	SP_8	4.3305
Gca	SP_17	4.66826
Gm9733	SP_18	8.94697
Gpx3	SP_8	4.24982
Gsn	SP_17	8.11815
Gys1	SP_8	3.94666
Hmgn1	SP_8	0.420561
Hsd11b1	SP_8	4.84947
Hvcn1	SP_8	3.03762
Ikbke	SP_8	3.2661
Itpripl1	SP_10	1.95314
Jag1	SP_8	9.39098
Lair1	SP_18	3.28149
Lat2	SP_14	2.27187
Lbp	SP_8	2.39026
Ltb4r1	SP_18	6.1055
Mcemp1	SP_17	8.47491
Mcu	SP_8	2.17802
Mgam	SP_8	6.72607
Mgl2	SP_8	5.52247
Mogat2	SP_8	10.5667
Mrgpra2b	SP_18	4.40298
Myef2	SP_8	0.366278
Ncam1	SP_8	5.2223
Neu1	SP_8	4.95725
Nucb2	SP_8	3.64126
Olr1	SP_11	5.32913
Pde2a	SP_17	5.29287
Pilra	SP_17	8.49639
Pilrb1	SP_18	8.59696
Pilrb2	SP_17	11.0244
Plek	SP_19	3.63316
Plin3	SP_8	2.32069
Prkcb	SP_8	4.61972
Prom1	SP_8	7.63963
Ptgs1	SP_8	3.26011
Ptprs	SP_8	0.402909
Pxylp1	SP_8	3.25148
Rhou	SP_17	12.6256
Rps6ka2	SP_11	3.96579
S100a10	SP_10	1.65525
S100a9	SP_17	8.68473
Scnn1a	SP_8	5.67467
Sema4a	SP_18	4.37044
Siglecg	SP_18	4.7174
Slc28a2	SP_8	3.0728
Slc40a1	SP_8	5.77887
Sort1	SP_8	3.17664
Sqrdl	SP_8	3.5051
Sun2	SP_11	2.75873
Svip	SP_8	2.46649
Tcn2	SP_8	2.50434
Tmem2	SP_18	2.96383
Tmem38b	SP_8	3.05112
Tmem50b	SP_8	2.75073
Tmem53	SP_8	8.28013
Tnfsf13	SP_8	3.78313
Tom1	SP_18	2.71675
Tshr	SP_18	24.5137
Tuba8	SP_18	3.94835
Vcam1	SP_18	9.17118
Vegfa	SP_8	5.26372
1810008I18Rik	SP_8	11.5435
Ankrd28	SP_8	2.42382
Cerk	SP_8	3.67734
Chit1	SP_18	10.3656
Cpd	SP_8	3.47509
Ganc	SP_8	3.08783
Gfi1	SP_8	4.11352
Gjb3	SP_8	9.70006
Hist1h3g	SP_18	5.09597
Hnmt	SP_8	2.79977
Irf8	SP_10	3.61084
Lect1	SP_8	37.47
Ly86	SP_15	4.02175
Mlx	SP_8	2.61613
Nav2	SP_8	3.37386
Orai1	SP_8	2.86947
Oscp1	SP_8	4.215
Phkb	SP_8	3.30708
Pnp2	SP_8	3.77509
Rnf26	SP_8	2.58548
Rsbn1	SP_8	3.97648
Slc37a1	SP_8	5.28829
Slc39a11	SP_8	2.55663
Tanc1	SP_8	7.54944
Tmem180	SP_8	2.62065
Trim45	SP_11	4.37775
Usp2	SP_8	5.07946
4933440M02Rik	SP_8	9.86889
Chst13	SP_11	6.01544
Dio2	SP_8	4.24577
Gga2	SP_8	2.96341
Gm6484	SP_8	19.0299
Ndrg2	SP_8	7.88047
Ppapdc1b	SP_8	2.56654
Rapgef3	SP_8	4.27539
Rhoj	SP_8	9.63557
Rnf125	SP_11	2.93516
Serpine2	SP_19	4.18854
Slc36a4	SP_18	4.96709
Slco4a1	SP_8	3.14304
Zbtb16	SP_8	4.62584
Aoah	SP_9	3.1882
Ctsh	SP_15	3.86886
Nfam1	SP_9	2.39693
Prdx4	SP_15	2.56328
Ptprcap	SP_9	0.16094
Vezf1	SP_19	1.92969
Xdh	SP_17	6.80926
Ypel5	SP_18	2.06289
1700112E06Rik	SP_9	3.13601
Ccr2	SP_10	5.72889
Cdkn2c	SP_9	3.25374
Csf1r	SP_15	4.74656
Gria3	SP_9	3.174
Itga1	SP_15	7.93091
Itgb7	SP_10	18.6438
Klrb1f	SP_15	5.63121
Met	SP_16	5.46447
Ms4a4c	SP_9	6.84129
Ms4a6c	SP_14	2.57905
Pld4	SP_10	6.20997
Ppfia4	SP_10	24.4682
Pyhin1	SP_15	4.2859
Rassf4	SP_15	3.50671
Rgs10	SP_9	2.95579
Tgoln1	SP_9	0.256515
Tpm4	SP_10	4.53868
Txndc5	SP_15	2.86
9030617O03Rik	SP_9	6.67887
Cd300lb	SP_15	5.51567
Clec7a	SP_9	6.37647
Ctss	SP_10	3.87175
Fbxw4	SP_14	2.92908
Gm15987	SP_15	18.5211
Hpse	SP_14	4.4536
Il6st	SP_9	6.11394
Klf4	SP_15	4.78672
Nrp1	SP_9	8.01726
Pkib	SP_9	4.27641
Rasa4	SP_15	2.96841
Scpep1	SP_10	5.13222
Sgpl1	SP_9	3.30141
Slc29a3	SP_9	2.9163
St8sia4	SP_9	2.48083
Trps1	SP_9	2.86694
Ugt1a7c	SP_9	4.63052
Sept10	SP_9	7.17409
Abca3	SP_10	6.1456
Arhgef10l	SP_9	14.848
Arl5c	SP_10	11.1618
BC064078	SP_9	2.99047
C1galt1c1	SP_15	3.17092
Cdc45	SP_9	2.17637
Chn2	SP_15	5.1003
Cx3cr1	SP_14	4.42509
Cyp4f18	SP_9	6.49163
Gpr141	SP_15	5.52833
Kctd14	SP_10	3.79941
Klrk1	SP_10	4.70341
Lpl	SP_9	4.60623
Mapk7	SP_9	4.26385
Naaa	SP_10	13.4539
Nrg1	SP_9	5.49508
Plekhg3	SP_9	3.71335
Ptpro	SP_10	44.9228
Rnf157	SP_9	4.27667
S100a4	SP_10	19.1775
S100a6	SP_10	6.12924
Sike1	SP_9	3.72112
Tmem109	SP_9	3.13507
Tnfaip1	SP_9	3.46293
Trem2	SP_15	15.7714
Trim59	SP_9	2.47525
Tubb2a	SP_9	4.55135
Txndc16	SP_9	3.50894
Apex1	SP_10	0.259965
Bsg	SP_10	0.27917
Ctsz	SP_10	1.51541
Cyc1	SP_10	0.0267797
D17Wsu104e	SP_17	0.148132
Dstn	SP_18	1.8735
G6pc3	SP_10	0.12748
Lman1	SP_10	0.202737
Lsm7	SP_10	0.267643
Mif	SP_10	0.406906
Nup37	SP_10	0.0523069
Parl	SP_10	0.0424677
Phgdh	SP_10	0.14305
Rbmxl1	SP_10	0.17031
Srp72	SP_10	0.0752551
Tex2	SP_10	0.015523
Tfdp1	SP_10	0.276275
Tkt	SP_10	0.182336
Tmem97	SP_17	0.192833
Sept6	SP_10	2.33087
Acat1	SP_10	0.181366
Aldh3b1	SP_17	9.45868
Apobr	SP_17	13.6148
Bmyc	SP_10	2.2305
Cklf	SP_17	2.39688
Crip1	SP_10	2.04859
Csnk1a1	SP_10	0.327164
E2f2	SP_17	8.47316
Eno1b	SP_17	1.8962
H2-DMa	SP_10	1.90592
Hck	SP_17	8.05417
Klhl9	SP_10	0.105479
Lgals3	SP_10	15.1996
Lmo2	SP_10	0.135917
Lyst	SP_17	2.05188
Nedd4	SP_10	0.0858071
Nme4	SP_10	0.0473094
Nop58	SP_10	0.277593
Notch2	SP_10	1.93014
Plbd1	SP_10	34.7272
Prdx5	SP_17	1.82263
Prmt5	SP_10	0.102071
Rabgap1l	SP_19	2.08026
Rap1gap2	SP_10	22.4078
Reep5	SP_10	1.87573
Rnf122	SP_10	4.43058
Sh3glb1	SP_10	2.22266
Sirt3	SP_10	0.179093
Slfn2	SP_17	4.17181
Sod2	SP_10	0.131688
Tia1	SP_10	0.0458418
Tmem254b	SP_1	0
Tmsb10	SP_10	1.71506
Tspan4	SP_10	0.164019
Ttc3	SP_10	0.281098
Ube2e3	SP_10	0.214428
4930579G24Rik	SP_10	1.98953
5830432E09Rik	SP_10	3.82795
Ahnak	SP_10	15.1233
Alcam	SP_10	5.444
Arhgef39	SP_17	2.03292
Atp2a3	SP_10	0.122602
Atp2b1	SP_10	1.85651
Ccdc163	SP_10	2.3841
Cd81	SP_10	0.130698
Cdk14	SP_10	8.36469
Cnnm4	SP_10	1.87517
Cyb561a3	SP_10	1.99147
Cyhr1	SP_10	2.79883
Cyld	SP_10	1.76702
Cytip	SP_10	2.71405
Dennd5a	SP_10	1.99284
Edem2	SP_10	0.100237
Evi2a	SP_10	5.48491
Exoc6	SP_10	2.04791
Fam192a	SP_10	0.115367
Fopnl	SP_10	0.099665
Frrs1	SP_10	0.0315184
Glipr2	SP_17	4.88528
Gltp	SP_10	2.27488
Gm11974	SP_18	0.194099
Gpr137c	SP_18	36.3654
Ifi30	SP_10	7.72423
Inpp4a	SP_10	2.06276
Kdm7a	SP_17	5.21743
Lgals1	SP_10	1.55196
Limd1	SP_10	2.2228
Lyl1	SP_10	0.0926945
Marcks	SP_10	4.48006
Mcm2	SP_10	0.207815
Mkrn1	SP_10	2.9502
Mnda	SP_10	11.8989
Mrpl16	SP_1	0
Mxd3	SP_10	5.24454
Napa	SP_10	0.0504523
Nbr1	SP_10	2.33448
Nfatc2	SP_10	9.55687
Nfe2	SP_10	0.0905669
Nktr	SP_10	1.98028
Nlrp1b	SP_10	12.238
Nrbp1	SP_10	2.01341
Nsl1	SP_10	1.69971
Nuf2	SP_10	2.25552
Per3	SP_10	0.0840162
Plp2	SP_10	2.17937
Ppp3ca	SP_10	0.205743
Prdm2	SP_10	2.62492
Prickle3	SP_10	2.44365
Prkar2a	SP_10	4.59259
Ptprc	SP_10	1.72349
Sash3	SP_10	0.207093
Sdr39u1	SP_10	2.62559
Slc38a1	SP_10	0.204873
Spry2	SP_10	0.0393345
Tspan32	SP_10	0.138777
Ttk	SP_10	2.15746
Utrn	SP_10	2.81345
Wdfy4	SP_10	3.77526
Xpc	SP_10	0.259604
Zyx	SP_10	1.57462
Ankle1	SP_10	4.85335
Anxa6	SP_10	3.04893
Asah1	SP_10	2.02004
Cd69	SP_19	0.154195
Cst3	SP_10	1.6429
E2f8	SP_10	2.14884
Evl	SP_10	4.05974
Fam105a	SP_15	2.91849
Fgd2	SP_10	5.62481
Foxm1	SP_10	2.45197
H2-DMb1	SP_10	3.24061
Ifngr2	SP_10	2.33138
Il10ra	SP_10	7.53468
Irf5	SP_15	3.96714
Kctd12	SP_10	3.32001
Macrod2	SP_19	9.82998
Mpeg1	SP_10	7.63148
Myadm	SP_10	7.45027
Naga	SP_10	3.25113
Narf	SP_19	3.219
Psap	SP_10	3.57266
Rbm47	SP_10	2.97428
Rgs2	SP_10	1.80251
Selplg	SP_10	1.88774
Tmem243	SP_10	4.94022
Vwf	SP_19	40.5189
Zbtb18	SP_10	2.75655
March1	SP_10	168.092
1700123O20Rik	SP_10	0.0394933
1810030O07Rik	SP_10	2.9232
2310035C23Rik	SP_10	2.68467
5430417L22Rik	SP_10	0.139138
5830428M24Rik	SP_10	38.952
6330416G13Rik	SP_10	7.02589
9930111J21Rik1	SP_10	4.08895
AI607873	SP_10	17.4075
Aif1	SP_10	15.5701
Ak8	SP_10	78.1184
Akna	SP_17	2.17816
Amica1	SP_10	33.1011
Anxa5	SP_10	1.74353
Apba1	SP_10	9.31465
Arhgap5	SP_10	4.05895
Batf3	SP_10	363.438
Btla	SP_10	7.92984
Ccdc88a	SP_10	3.07205
Cd209c	SP_10	4.02332
Cd209e	SP_10	225.016
Cd22	SP_10	30.7853
Cd300lg	SP_10	22.1944
Cd68	SP_10	3.19906
Cfh	SP_10	367.092
Ciita	SP_10	74.6832
Clec9a	SP_10	78.7946
Col23a1	SP_10	214.635
Commd8	SP_10	1.79541
Ctnna1	SP_10	2.79823
Cysltr1	SP_10	14.4346
Dip2b	SP_10	2.59315
Dock10	SP_10	2.52124
Dpep2	SP_10	33.472
Dpp4	SP_10	5.47817
Ece1	SP_10	5.79795
Elmo2	SP_10	3.0302
Gm3414	SP_10	5.87167
Gng2	SP_10	2.95157
Gpr18	SP_10	11.5579
Gpr183	SP_10	11.2033
Gsap	SP_10	8.75762
H2-Eb1	SP_10	38.362
Hdac9	SP_10	11.0728
Hist1h1c	SP_10	2.61499
Hist2h2bb	SP_10	3.04504
Hps3	SP_10	4.01708
Ifi205	SP_10	183.491
Ifi27	SP_10	0.144037
Itpr1	SP_10	3.3017
Itpr3	SP_10	6.6732
Kmo	SP_10	22.501
L1cam	SP_10	93.4972
Lbh	SP_10	13.8294
Lcorl	SP_10	3.63307
Leprot	SP_10	1.78612
Lgals9	SP_10	0.190571
Lifr	SP_10	5.34761
Lilra6	SP_10	25.3811
Lin9	SP_10	2.77397
Lmo1	SP_10	15.9709
Map3k5	SP_10	3.55505
Map4	SP_10	3.9063
Mdp1	SP_10	2.59747
Mef2a	SP_10	3.21266
Mtfr1l	SP_10	0.0559079
Mthfd2	SP_10	2.36856
Mx1	SP_10	17.3676
Myb	SP_10	0.157787
Mycl	SP_10	184.027
Myo9a	SP_10	4.24811
Nav1	SP_10	2.5029
Nkg7	SP_14	0.56481
Olfm1	SP_10	31.8204
Olfr433	SP_10	60.2733
Phf11a	SP_10	9.04425
Phf11b	SP_10	8.89078
Pira11	SP_10	21.6724
Pira2	SP_10	15.1771
Pira4	SP_10	9.98401
Pira6	SP_10	17.187
Ppip5k1	SP_10	13.6108
Pqlc2	SP_10	29.6593
Prkx	SP_10	7.66233
Prss30	SP_10	50.6912
Qk	SP_10	1.85807
Raly	SP_10	2.92478
Raph1	SP_10	5.01739
Rbms1	SP_10	3.89244
Rnd3	SP_10	56.5314
Rtn4	SP_10	3.09631
Sh2b2	SP_10	3.16066
Slamf7	SP_10	69.0176
Slamf8	SP_10	15.7109
Slc12a4	SP_10	16.6985
Slc35e2	SP_10	2.32444
Slc9a7	SP_10	14.2503
Snap23	SP_10	0.0409957
Snx21	SP_10	57.3307
Stamos	SP_10	8.95026
Stard3nl	SP_10	3.55077
Stx7	SP_10	2.39031
Susd3	SP_10	5.94094
Tcf19	SP_10	4.1583
Tep1	SP_10	4.4114
Tfeb	SP_10	10.6255
Tiam2	SP_10	5.29571
Tmem51	SP_10	65.2306
Trex1	SP_10	3.25509
Tspan33	SP_10	48.5411
Unc119b	SP_10	5.12181
Zfp385c	SP_10	7.51505
Zfp516	SP_10	4.81545
Irf2	SP_11	0.324384
Mrgpra2a	SP_11	3.76776
Pxk	SP_11	2.53134
Tmx4	SP_11	2.12804
Impdh1	SP_11	2.56892
Asns	SP_11	2.87589
Gstm2	SP_19	15.7195
Palm	SP_11	2.83507
Sepn1	SP_11	2.69084
Tslp	SP_11	3.78147
Vat1	SP_11	4.19034
App	SP_15	2.87777
Cd14	SP_12	4.17158
Tubd1	SP_12	3.82001
Gbp3	SP_15	2.79153
F630028O10Rik	SP_13	2.77325
Mc5r	SP_13	2.60375
Ranbp6	SP_13	3.20763
Napepld	SP_13	5.52309
Bcl2	SP_14	2.94233
Klk8	SP_14	2.76822
Gm7694	SP_17	7.14382
Cnn3	SP_14	2.87503
Man1a	SP_14	2.98704
Tmem229b	SP_14	2.51039
5031439G07Rik	SP_14	5.78214
Abca9	SP_14	8.56422
Dusp7	SP_14	3.04152
Lgmn	SP_14	4.67892
Stim2	SP_14	2.99761
AI839979	SP_15	10.6923
Cybb	SP_17	5.07999
Gapt	SP_18	3.54158
Ifitm6	SP_17	34.6061
Ly6i	SP_17	5.78257
Mefv	SP_15	5.41785
Ralb	SP_15	2.6183
Tmem176b	SP_15	0.485007
Atf3	SP_15	6.98186
Ctsc	SP_15	2.47102
Gpr65	SP_15	2.86458
Ms4a6b	SP_15	3.22598
Papss2	SP_15	6.76735
Tmem150b	SP_15	3.13755
Tubb6	SP_15	5.38197
1700012B09Rik	SP_15	14.3757
Cd302	SP_15	4.94404
Clec4b1	SP_15	25.9609
Degs1	SP_15	2.37262
Fosl2	SP_15	3.64601
Ly96	SP_15	4.50844
P2rx7	SP_15	4.7454
Ribc1	SP_15	16.4832
Stxbp6	SP_15	8.81265
Tns4	SP_15	4.51626
Zfp518b	SP_15	5.28646
Rangrf	SP_16	2.26876
Serpinf1	SP_16	2.87461
Acot7	SP_17	0.0237924
Ahcy	SP_17	0.07549
Aldh9a1	SP_17	0.180613
Ass1	SP_18	0.100544
Bccip	SP_17	0.162945
Birc5	SP_17	1.4259
Calr	SP_17	0.209515
Cdca8	SP_17	1.57227
Cdk1	SP_17	1.44905
Dctpp1	SP_17	0.054125
Ddost	SP_17	0.169919
Eif2s1	SP_17	0.115127
Fam96a	SP_17	0.178094
Fh1	SP_17	0.145814
Gorasp2	SP_17	0.218941
Hmgn2	SP_17	1.19158
Hspd1	SP_17	0.163772
Hspe1	SP_17	0.114144
Idh3a	SP_17	0.0257868
Imp4	SP_17	0.00872953
Impdh2	SP_17	0.0871617
Kars	SP_17	0.141143
Kpna2	SP_17	1.36672
Lta4h	SP_17	1.31172
Lyar	SP_17	0.0617736
Mrpl30	SP_17	0.015617
Mrpl4	SP_17	0.0340808
Mrps18b	SP_1	0
Msrb1	SP_18	2.30139
Naa20	SP_17	0.199387
Nars	SP_17	0.239324
Ndufv1	SP_17	0.00874185
Nhp2	SP_17	0.113356
Nme1	SP_17	0.0624964
Nme2	SP_17	0.103476
Nolc1	SP_17	0.0173233
Nop16	SP_17	0.0167855
Nop56	SP_17	0.0316135
Npc2	SP_19	0.353247
Nup210	SP_17	0.0725476
Pa2g4	SP_17	0.133725
Pdia4	SP_17	0.0104889
Phb	SP_17	0.106549
Psma5	SP_17	0.173981
Rpa2	SP_17	0.00802307
Rpl30	SP_1	0
Spcs3	SP_17	0.0982175
Ssr2	SP_17	0.144456
Tacc3	SP_17	1.53933
Thyn1	SP_1	0
Timm23	SP_17	0.134156
Timm8a1	SP_17	0.035963
Tmem147	SP_17	0.0905223
Tuba1c	SP_17	1.4646
Uqcc2	SP_17	0.152511
Sept5	SP_18	21.2091
1110008P14Rik	SP_17	4.05858
1500012F01Rik	SP_17	0.124493
1700055N04Rik	SP_17	587.662
2410006H16Rik	SP_17	0.110881
4632428N05Rik	SP_17	3.78843
4930523C07Rik	SP_17	1.68048
6430548M08Rik	SP_17	478.937
9830107B12Rik	SP_17	19.3978
AA467197	SP_17	53.6319
Actl6a	SP_17	0.112314
Adk	SP_18	0.225947
Ado	SP_17	0.149046
Adpgk	SP_17	6.4508
Agpat2	SP_18	3.3849
Alox5	SP_17	12.5703
Ankrd22	SP_17	24.2751
Aprt	SP_17	1.44417
Arhgdib	SP_17	1.18733
Arid3a	SP_17	2.53002
Arrb2	SP_17	4.90375
Aurka	SP_17	2.12204
B230208H11Rik	SP_18	3.61098
B430306N03Rik	SP_18	9.44226
Brix1	SP_17	0.133415
Bzw2	SP_17	0.0271079
C330006A16Rik	SP_17	0.0587939
C5ar2	SP_18	6.68746
Camp	SP_17	16.0937
Card10	SP_17	22.9116
Ccdc6	SP_17	0.019279
Ccnd2	SP_17	0.00786894
Ccr1	SP_17	18.6653
Cct4	SP_17	0.263456
Cd101	SP_17	149.156
Cd177	SP_17	49.1256
Cd300lf	SP_17	22.5572
Cd33	SP_17	10.437
Cdk2ap2	SP_17	1.60084
Cdk4	SP_17	0.164496
Cdkn3	SP_17	2.52313
Chil1	SP_17	22.6022
Chil3	SP_17	13.7095
Chil4	SP_17	28.9293
Cib2	SP_17	26.2087
Ckap4	SP_17	2.73165
Cnn2	SP_17	1.65908
Cpeb4	SP_17	5.59948
Creb3l1	SP_17	20.6717
Crispld2	SP_17	13.0492
Crx	SP_17	4.38124
Csf2ra	SP_18	2.84911
Cyba	SP_17	1.52847
Dfna5	SP_17	6.12176
Dgat1	SP_17	4.80151
Dkc1	SP_17	0.0919643
Dmxl2	SP_18	7.69751
Ear2	SP_17	209.487
Eef1d	SP_17	0.141836
Eef1g	SP_17	0.165639
Ehd1	SP_17	3.05243
Eif1a	SP_1	0
Eif3i	SP_17	0.225049
Ethe1	SP_17	1.57723
F5	SP_18	5.29009
Fam60a	SP_18	0.321625
Fbl	SP_17	0.116768
Ffar2	SP_18	3.59362
Fgr	SP_17	26.5614
Fkbp3	SP_17	0.0852537
Flna	SP_17	1.60515
Fpr2	SP_17	510.399
Gal	SP_17	40.7117
Galns	SP_18	3.91329
Gas7	SP_17	4.22709
Gid4	SP_17	0.12082
Glrx	SP_17	1.45356
Gm12505	SP_17	4.13526
Gm14005	SP_17	1.66868
Gm2a	SP_19	0.179718
Gmps	SP_17	0.124559
Gnl3	SP_17	0.0302108
Gp49a	SP_17	22.8287
Gpr84	SP_17	12.58
Hcst	SP_17	2.63046
Hspa9	SP_17	0.0101765
Idh2	SP_17	0.0223159
Il1r2	SP_18	15.8088
Inhba	SP_17	152.611
Itgam	SP_17	6.98704
Itgb2	SP_17	4.85254
Itgb2l	SP_17	61.0147
Ivns1abp	SP_17	0.196244
Kit	SP_17	0.0271318
Lamtor4	SP_17	1.47888
Larp4	SP_17	0.00850798
Lcn2	SP_17	16.9795
Lilrb4	SP_17	11.1876
Lrg1	SP_17	29.9484
Lrrc14b	SP_17	3.50286
Lst1	SP_17	2.59535
Ltf	SP_17	112.48
Ly6e	SP_17	0.098866
Ly6f	SP_17	14.2218
Ly75	SP_17	12.4334
Mapk13	SP_17	27.0349
Mat2a	SP_17	0.255507
Megf9	SP_18	9.00507
Mettl9	SP_17	4.26426
Mmp25	SP_17	1407.42
Mmp9	SP_17	2393.73
Mocos	SP_17	37.4092
Mtm1	SP_17	2.34449
Mxd1	SP_17	5.80846
Myc	SP_17	0.00469499
Ngfrap1	SP_18	0.232402
Ngp	SP_17	16.9409
Nhsl2	SP_18	3.34647
Nmt2	SP_17	0.00284361
Olfml2b	SP_17	53.5804
Orm1	SP_17	166.757
Ostf1	SP_17	1.46876
Pabpc1	SP_17	0.245464
Paics	SP_17	0.246865
Paip1	SP_17	0.0919696
Paip2	SP_17	0.0214072
Parp1	SP_17	0.190456
Pfkfb4	SP_18	3.97961
Phpt1	SP_1	0
Pi16	SP_17	5.36915
Plaur	SP_17	4.07416
Pnkp	SP_17	2.26307
Ppie	SP_17	0.0231166
Ppm1m	SP_17	2.86275
Ppp1r18	SP_17	2.84341
Ppp1r42	SP_17	74.8414
Pram1	SP_17	6.61104
Prdx1	SP_17	0.212125
Prdx2	SP_17	0.0282299
Ptgir	SP_17	4.89149
Pygl	SP_17	2.65987
Rac2	SP_17	1.25643
Rbbp7	SP_17	0.141941
Rdh13	SP_17	0.00683834
Retnlg	SP_17	131.759
Rrn3	SP_17	0.117029
Rsl1d1	SP_17	0.154114
Ruvbl1	SP_1	0
S100a11	SP_17	1.29778
Saa4	SP_17	7.76851
Sat1	SP_17	1.40917
Sepw1	SP_18	0.255585
Siglece	SP_17	10.7278
Sirpa	SP_17	3.36997
Slc16a3	SP_17	11.8435
Slc22a15	SP_17	5.88167
Slc25a4	SP_18	0.184056
Slc6a12	SP_17	27.099
Slc7a11	SP_17	2.24048
Slco4c1	SP_18	109.853
Slfn4	SP_17	5.1418
Snx10	SP_17	0.148605
Snx18	SP_17	3.04491
Snx5	SP_17	0.0817946
Sorl1	SP_17	2.45759
Sp140	SP_18	1.96577
Stk39	SP_17	20.3012
Syne1	SP_17	4.79557
Tbc1d8	SP_18	3.72366
Tesk2	SP_17	5.70348
Tmc8	SP_17	8.29359
Tmem9b	SP_17	2.26643
Tmsb4x	SP_17	1.17996
Tnfsf13b	SP_17	45.2443
Tnnt1	SP_18	6.56253
Trem1	SP_17	5.49941
Trmt112	SP_17	0.251532
Trp53	SP_17	0.128176
Vmp1	SP_17	0.0392315
Wbp5	SP_17	0.136777
Wdr12	SP_17	0.0762933
Wdr43	SP_17	0.164488
Zc3h15	SP_17	0.0427876
Zranb2	SP_17	0.197055
Zscan26	SP_18	0.348842
1110007C09Rik	SP_17	1.78175
1190002F15Rik	SP_17	1.68654
1700066M21Rik	SP_17	6.72529
5830416P10Rik	SP_17	5.19315
9030619P08Rik	SP_17	2.50321
Abtb1	SP_17	1.89354
Agtrap	SP_17	2.21424
Anxa11	SP_17	2.56207
Aspm	SP_17	2.16087
Atg16l2	SP_17	4.55146
C1qbp	SP_1	0
C1rl	SP_17	4.18185
Capg	SP_17	1.7646
Casc5	SP_17	1.63909
Ccnf	SP_17	2.06679
Cd200r1	SP_17	2.52047
Cd24a	SP_17	1.45731
Cd48	SP_17	0.0326624
Cdkn2d	SP_17	2.8305
Cep19	SP_17	1.99923
Ckap2l	SP_19	2.05234
Cyfip2	SP_17	1.54161
Ddx21	SP_17	0.142106
Depdc1a	SP_17	2.88542
Depdc1b	SP_17	3.51697
Dgkg	SP_17	2.5631
Dnajc15	SP_17	0.168247
Dut	SP_17	0.078423
Fam83d	SP_17	3.3834
Fmo5	SP_17	6.69479
Fzr1	SP_17	1.68174
Gpsm2	SP_17	3.57185
Gsto1	SP_17	0.0198328
Hist1h1e	SP_17	1.81178
Hist1h4d	SP_17	1.51442
Hmmr	SP_17	1.65162
Hmox1	SP_17	3.31847
Hpcal1	SP_17	1.76488
Ipcef1	SP_17	7.03358
Iqgap3	SP_17	2.82422
Kif22	SP_17	1.89582
Kif23	SP_17	1.68022
Lcp2	SP_17	1.96363
Map4k2	SP_17	2.24936
Mcm4	SP_17	0.0600176
Micu1	SP_17	1.54056
Mki67	SP_17	1.68401
Msra	SP_17	1.47241
Ncf2	SP_17	1.57437
Neil3	SP_17	2.00878
Nusap1	SP_17	2.11121
Oas3	SP_17	1.90665
Pag1	SP_17	3.52137
Parpbp	SP_17	2.96574
Pkd1l3	SP_19	56.6773
Polh	SP_17	3.02128
Pstpip2	SP_17	3.56085
Ptch2	SP_18	49.628
Ptpn6	SP_17	1.33144
Rab28	SP_17	2.1025
Sirt7	SP_17	1.87223
Slc35d2	SP_17	2.4725
Smtn	SP_17	4.97545
Snhg3	SP_1	0
Stk17b	SP_17	1.76477
Syce2	SP_17	0.16563
Syne2	SP_17	6.73477
Tbkbp1	SP_17	5.85454
Tmem154	SP_17	5.79205
Tmem63a	SP_17	2.02147
Triobp	SP_17	2.15962
Troap	SP_17	3.28339
Ube2c	SP_17	2.20787
Vasp	SP_17	3.14433
Ybx3	SP_17	0.0160033
Zfand2b	SP_17	1.79403
Agap1	SP_17	5.18591
BC028528	SP_17	0.150036
Cd9	SP_19	2.74715
Cldn13	SP_1	0
Gucy1b3	SP_19	210.924
Hist1h2ab	SP_17	2.27118
Hist1h2ag	SP_17	2.20808
Inpp5a	SP_19	4.68187
Nrros	SP_17	0.11753
Sdf2	SP_1	0
Shisa5	SP_18	0.327821
Stx11	SP_19	7.09765
Alx4	SP_17	2.45458
Ap1s2	SP_17	2.15217
Edem1	SP_17	1.80416
Hist1h2bb	SP_17	2.86594
Ifi47	SP_17	0.0743317
Igsf8	SP_17	4.28341
Nudt4	SP_17	3.08743
Phf1	SP_17	9.70028
Srgn	SP_17	0.105721
Stil	SP_17	2.12775
Vdac1	SP_17	0.131857
Acot2	SP_18	0.207021
Atrn	SP_18	2.52537
Dram1	SP_18	3.39226
Gcsh	SP_18	0.145147
Glt1d1	SP_18	7.37587
Gm1604b	SP_18	3.06643
Lin28a	SP_18	12.8728
Mreg	SP_18	11.723
Msh2	SP_18	0.133493
Ptprr	SP_18	22.8606
Rab3d	SP_18	2.74326
Slc24a5	SP_18	0.209858
Slc31a2	SP_18	3.16169
Tmem176a	SP_18	0.0135568
Ttc21a	SP_18	12.9251
Znf512b	SP_18	0.268563
1810055G02Rik	SP_18	4.42417
Ccno	SP_18	6.98489
Entpd5	SP_18	3.31524
Golga2	SP_18	3.17028
Hsdl2	SP_18	2.41784
Il1f9	SP_18	7.16216
Mgll	SP_18	14.2309
Nr1h3	SP_18	14.8454
Rasl11b	SP_18	19.5901
Tmem216	SP_18	2.34581
Tspan2	SP_18	4.37014
Ica1	SP_18	2.19843
Itpa	SP_19	0.171225
Arhgap6	SP_19	4.52087
Dusp3	SP_19	6.88348
Fyb	SP_19	2.72851
Lat	SP_19	3.12847
Map3k1	SP_19	0.276151
Mast4	SP_19	5.20725
Mef2c	SP_19	2.13332
Ncoa3	SP_19	1.88127
Pf4	SP_19	18.3705
AI847159	SP_19	88.3615
Cc2d2a	SP_19	4.72761
Cdc25b	SP_19	3.29731
F630111L10Rik	SP_19	9.05611
Lcp1	SP_19	0.157428
Psrc1	SP_19	3.97568
Slc15a2	SP_19	6.30823
Smad3	SP_19	3.63614
1700001G17Rik	SP_19	8.36213
Adcy9	SP_19	5.46633
Ankib1	SP_19	3.37492
C1galt1	SP_19	5.88603
C530008M17Rik	SP_19	10.0841
Calml4	SP_19	16.6397
Celsr2	SP_19	19.7923
Cplx2	SP_19	5.82647
Ehd3	SP_19	41.9009
F2rl2	SP_19	22.6102
Gbx2	SP_19	20.1711
Gng11	SP_19	6.13804
Gp1bb	SP_19	21.5279
Gp9	SP_19	12.6473
Il1b	SP_19	40.2727
Itgb3	SP_19	13.394
Mvb12b	SP_19	7.41361
Nckap1	SP_19	92.2342
Pde5a	SP_19	13.9744
Ppbp	SP_19	40.3676
Ptger3	SP_19	10.9136
Rab27b	SP_19	30.7558
Ramp1	SP_19	0.200658
Reep6	SP_19	13.0021
Samd14	SP_19	70.1341
Stard4	SP_19	3.1755
Tgm2	SP_19	13.8658
Timp3	SP_19	50.2381
Trpc6	SP_19	21.7772
Acox1	SP_19	3.08321
Pip5k1b	SP_19	4.00473
Trip6	SP_19	6.1066
