# Supplementary material for: Reconstruction of complex single-cell trajectories using CellRouter
Source: Nat Commun. 2018 Mar 1;9:892. doi: 10.1038/s41467-018-03214-y (PMC5832860; doi:10.1038/s41467-018-03214-y)
Supplement: Supplementary file 10 — Supplementary Data 8 [file 41467_2018_3214_MOESM10_ESM.xls]

## Sheet: Sheet1
Supplementary Data 8. Gene ontology analysis of genes dynamically regulated along selected cell-state transitions
	Cluster	ID	Description	GeneRatio	BgRatio	pvalue	p.adjust	qvalue	geneID	Count
1	SP_4.SP_19	GO:0007596	blood coagulation	22/422	173/23276	8.69946e-13	1.46517e-09	1.20462e-09	Gata1/Gp9/Itga2b/F2r/Pf4/Gp1ba/Itgb3/Gp5/F13a1/Stx2/Stxbp1/Gp1bb/F10/P2ry1/Plek/Pdgfa/F2rl2/Apoe/Actg1/Anxa5/Serpine2/Ano6	22
2	SP_4.SP_19	GO:0007599	hemostasis	22/422	175/23276	1.10185e-12	1.46517e-09	1.20462e-09	Gata1/Gp9/Itga2b/F2r/Pf4/Gp1ba/Itgb3/Gp5/F13a1/Stx2/Stxbp1/Gp1bb/F10/P2ry1/Plek/Pdgfa/F2rl2/Apoe/Actg1/Anxa5/Serpine2/Ano6	22
3	SP_4.SP_19	GO:0050817	coagulation	22/422	176/23276	1.23852e-12	1.46517e-09	1.20462e-09	Gata1/Gp9/Itga2b/F2r/Pf4/Gp1ba/Itgb3/Gp5/F13a1/Stx2/Stxbp1/Gp1bb/F10/P2ry1/Plek/Pdgfa/F2rl2/Apoe/Actg1/Anxa5/Serpine2/Ano6	22
4	SP_4.SP_19	GO:0042060	wound healing	27/422	326/23276	6.35108e-11	5.635e-08	4.63295e-08	Gata1/Gp9/Itga2b/Aqp1/F2r/Pf4/Gp1ba/Itgb3/Gp5/Ccr2/Col5a1/Treml1/F13a1/Stx2/Stxbp1/Gp1bb/F10/P2ry1/Plek/Pdgfa/F2rl2/Apoe/Arhgef19/Actg1/Anxa5/Serpine2/Ano6	27
5	SP_4.SP_19	GO:0050878	regulation of body fluid levels	26/422	311/23276	1.17776e-10	8.35977e-08	6.87319e-08	Gata1/Gp9/Itga2b/Aqp1/F2r/Pf4/Gp1ba/Itgb3/Ptpro/Gp5/F13a1/Stx2/Stxbp1/Gp1bb/Xdh/F10/P2ry1/Plek/Pdgfa/F2rl2/Apoe/Celsr2/Actg1/Anxa5/Serpine2/Ano6	26
6	SP_4.SP_19	GO:0030168	platelet activation	14/422	90/23276	8.64539e-10	5.11375e-07	4.20439e-07	Gata1/Itga2b/F2r/Pf4/Gp1ba/Itgb3/Gp5/Stxbp1/P2ry1/Plek/Pdgfa/Apoe/Actg1/Serpine2	14
7	SP_4.SP_19	GO:0030099	myeloid cell differentiation	23/422	352/23276	1.41243e-07	7.16101e-05	5.88759e-05	Gata1/Pf4/Ccl5/Itgb3/Mpl/Gfi1b/Tgfbr3/Zfpm1/Fes/Plscr1/Fli1/Gata2/Hmgb3/Meis1/Klf1/Car2/Tmem64/Rabgap1l/Rhag/Cd300lf/Rhd/Batf3/Cbfa2t3	23
8	SP_4.SP_19	GO:0002274	myeloid leukocyte activation	15/422	162/23276	2.82615e-07	0.000125375	0.00010308	Ccl5/Ccr2/Slamf1/Fes/Plscr1/Gata2/Snca/Cx3cr1/Lat/Cd84/Klrk1/Ywhaz/Batf3/Unc13d/Adam10	15
9	SP_4.SP_19	GO:0051851	modification by host of symbiont morphology or physiology	9/422	53/23276	4.25311e-07	0.000167714	0.00013789	Aqp1/Ccl5/Park2/Elane/Apoe/Trem1/Ltf/Camp/Stom	9
10	SP_4.SP_19	GO:0051702	interaction with symbiont	9/422	56/23276	6.92994e-07	0.000245943	0.000202208	Aqp1/Ccl5/Park2/Elane/Apoe/Trem1/Ltf/Camp/Stom	9
11	SP_4.SP_19	GO:0030193	regulation of blood coagulation	10/422	82/23276	2.30631e-06	0.00068209	0.000560797	F2r/Gp1ba/Gp5/Stx2/Plek/Pdgfa/Apoe/Anxa5/Serpine2/Ano6	10
12	SP_4.SP_19	GO:1900046	regulation of hemostasis	10/422	82/23276	2.30631e-06	0.00068209	0.000560797	F2r/Gp1ba/Gp5/Stx2/Plek/Pdgfa/Apoe/Anxa5/Serpine2/Ano6	10
13	SP_4.SP_19	GO:0060216	definitive hemopoiesis	6/422	23/23276	2.66412e-06	0.000727306	0.000597972	Gata1/Mpl/Tgfbr3/Zfpm1/Gata2/Meis1	6
14	SP_4.SP_19	GO:0019755	one-carbon compound transport	5/422	14/23276	3.34681e-06	0.000846864	0.00069627	Aqp1/Aqp9/Slc14a1/Car2/Rhag	5
15	SP_4.SP_19	GO:0050818	regulation of coagulation	10/422	86/23276	3.57931e-06	0.000846864	0.00069627	F2r/Gp1ba/Gp5/Stx2/Plek/Pdgfa/Apoe/Anxa5/Serpine2/Ano6	10
16	SP_4.SP_19	GO:0002275	myeloid cell activation involved in immune response	9/422	70/23276	4.75592e-06	0.00105492	0.000867329	Ccr2/Slamf1/Fes/Gata2/Cx3cr1/Lat/Cd84/Ywhaz/Unc13d	9
17	SP_4.SP_19	GO:0070527	platelet aggregation	8/422	54/23276	5.47953e-06	0.00114393	0.000940511	Gata1/Itga2b/Gp1ba/Itgb3/Stxbp1/Plek/Actg1/Serpine2	8
18	SP_4.SP_19	GO:0051817	modification of morphology or physiology of other organism involved in symbiotic interaction	9/422	74/23276	7.58268e-06	0.00149505	0.00122919	Aqp1/Ccl5/Park2/Elane/Apoe/Trem1/Ltf/Camp/Stom	9
19	SP_4.SP_19	GO:1903034	regulation of response to wounding	21/422	394/23276	1.2142e-05	0.00226799	0.00186468	F2r/Ccl5/Gp1ba/Gp5/Ccr2/Stx2/Plek/Mgll/Pdgfa/Cx3cr1/Cd59a/Apoe/Cd55/Mefv/Tgm2/S100a8/Aoah/Fcgr2b/Anxa5/Serpine2/Ano6	21
20	SP_4.SP_19	GO:0002697	regulation of immune effector process	21/422	398/23276	1.41273e-05	0.00244337	0.00200888	Ccl5/Angpt1/Ccr2/Slamf1/Rbm18/Fes/Tek/Gata2/Myom1/Cd59a/Cd55/Cd84/Trem1/Hist2h3b/Fcgr2b/Anxa5/Tmbim6/Tnik/Klrk1/Stom/Unc13d	21
21	SP_4.SP_19	GO:0035821	modification of morphology or physiology of other organism	9/422	80/23276	1.44578e-05	0.00244337	0.00200888	Aqp1/Ccl5/Park2/Elane/Apoe/Trem1/Ltf/Camp/Stom	9
22	SP_4.SP_19	GO:0002444	myeloid leukocyte mediated immunity	9/422	81/23276	1.60078e-05	0.00252393	0.00207511	Ccr2/Fes/Gata2/Elane/Lat/Cd84/Trem1/Ywhaz/Unc13d	9
23	SP_4.SP_19	GO:0008361	regulation of cell size	13/422	172/23276	1.63569e-05	0.00252393	0.00207511	Cttn/Aqp1/Plxnc1/Ryk/Shank3/Plek/Mgll/Apoe/Kel/Rap1gap2/Nrg1/Olfm1/Ano6	13
24	SP_4.SP_19	GO:0061515	myeloid cell development	8/422	63/23276	1.76927e-05	0.0026163	0.00215106	Gata1/Zfpm1/Fli1/Meis1/Klf1/Rabgap1l/Rhag/Rhd	8
25	SP_4.SP_19	GO:0043112	receptor metabolic process	12/422	152/23276	2.23567e-05	0.00312237	0.00256713	Cd9/Itgb3/Optn/Angpt1/Fam109b/Itgb2/Snca/Sh3glb1/Apoe/Sh3gl2/Nrg1/Gprasp1	12
26	SP_4.SP_19	GO:0045639	positive regulation of myeloid cell differentiation	9/422	85/23276	2.37033e-05	0.00312237	0.00256713	Gata1/Pf4/Ccl5/Itgb3/Gfi1b/Fes/Gata2/Car2/Tmem64	9
27	SP_4.SP_19	GO:0030219	megakaryocyte differentiation	7/422	48/23276	2.37543e-05	0.00312237	0.00256713	Gata1/Pf4/Zfpm1/Fli1/Gata2/Meis1/Rabgap1l	7
28	SP_4.SP_19	GO:0050900	leukocyte migration	16/422	262/23276	2.61347e-05	0.00331257	0.00272351	Itga2b/Pf4/Ccl5/Itgb3/Ptpro/Ccr2/Ppbp/Itgb2/Podxl/Cx3cr1/Elane/S100a8/Rpl13a/Trem1/Ano6/Adam10	16
29	SP_4.SP_19	GO:0043900	regulation of multi-organism process	21/422	418/23276	2.91595e-05	0.00356852	0.00293394	Ccl5/Rbm18/Prdx4/Plscr1/Myom1/P2ry1/Park2/Slpi/Elane/Apoe/Cd84/Trem1/Ltf/Hist2h3b/Anxa5/Tnik/Fcnb/Camp/Stom/Vps37b/Ifitm2	21
30	SP_4.SP_19	GO:2000484	positive regulation of interleukin-8 secretion	4/422	11/23276	3.1778e-05	0.00375934	0.00309083	F2r/Cd2/Fcnb/Camp	4
31	SP_4.SP_19	GO:0030595	leukocyte chemotaxis	12/422	166/23276	5.32969e-05	0.00610164	0.00501661	Pf4/Ccl5/Ptpro/Ccr2/Ppbp/Itgb2/Cx3cr1/S100a8/Rpl13a/Trem1/Ano6/Adam10	12
32	SP_4.SP_19	GO:0002523	leukocyte migration involved in inflammatory response	4/422	13/23276	6.68963e-05	0.00725519	0.00596503	Ppbp/Itgb2/Elane/S100a8	4
33	SP_4.SP_19	GO:0007229	integrin-mediated signaling pathway	8/422	76/23276	7.01768e-05	0.00725519	0.00596503	Itga2b/Itgb3/Itgb2/Plek/Ctnna1/Lat/Itgb2l/Zyx	8
34	SP_4.SP_19	GO:0044403	symbiosis, encompassing mutualism through parasitism	16/422	285/23276	7.15502e-05	0.00725519	0.00596503	Aqp1/Ccl5/Itgb3/Epor/Plscr1/Park2/Slpi/Elane/Apoe/Trem1/Ltf/Fcnb/Camp/Stom/Vps37b/Ifitm2	16
35	SP_4.SP_19	GO:0044419	interspecies interaction between organisms	16/422	285/23276	7.15502e-05	0.00725519	0.00596503	Aqp1/Ccl5/Itgb3/Epor/Plscr1/Park2/Slpi/Elane/Apoe/Trem1/Ltf/Fcnb/Camp/Stom/Vps37b/Ifitm2	16
36	SP_4.SP_19	GO:0045071	negative regulation of viral genome replication	6/422	40/23276	7.8066e-05	0.00749721	0.00616401	Ccl5/Plscr1/Park2/Slpi/Ltf/Ifitm2	6
37	SP_4.SP_19	GO:0061041	regulation of wound healing	10/422	122/23276	7.81619e-05	0.00749721	0.00616401	F2r/Gp1ba/Gp5/Stx2/Plek/Pdgfa/Apoe/Anxa5/Serpine2/Ano6	10
38	SP_4.SP_19	GO:0072488	ammonium transmembrane transport	4/422	14/23276	9.23161e-05	0.00858622	0.00705937	Aqp1/Slc22a3/Rhag/Rhd	4
39	SP_4.SP_19	GO:0090066	regulation of anatomical structure size	22/422	489/23276	9.72599e-05	0.00858622	0.00705937	Cttn/Aqp1/F2r/Plxnc1/Alox5/Tgfbr3/Ptgs1/Ryk/Shank3/P2ry1/Plek/Mgll/Pls1/Cysltr1/Nckap1/Apoe/Kel/Rap1gap2/Iqgap2/Nrg1/Olfm1/Ano6	22
40	SP_4.SP_19	GO:0098754	detoxification	7/422	60/23276	0.000103379	0.00858622	0.00705937	Gstt1/Mt1/Gpx8/Gstm2/Apoe/Gstm5/Gstt2	7
41	SP_4.SP_19	GO:0016050	vesicle organization	13/422	206/23276	0.000106121	0.00858622	0.00705937	Aqp1/Vamp5/Zeb2/Slamf1/Stx2/Stxbp1/Rab32/Rab38/Stx1a/Tmed10/Samd9l/Serpine2/Vps37b	13
42	SP_4.SP_19	GO:0001525	angiogenesis	20/422	424/23276	0.000106684	0.00858622	0.00705937	Aqp1/Pf4/Ccl5/Itgb3/Angpt1/Ccr2/Gbx2/Tek/Itgb2/Gata2/Meis1/Vezf1/C1galt1/Ccbe1/Pdgfa/Cysltr1/Cx3cr1/Cd59a/Tnfaip2/Camp	20
43	SP_4.SP_19	GO:0009636	response to toxic substance	11/422	152/23276	0.000107439	0.00858622	0.00705937	Ccl5/Gstt1/Mt1/Gpx8/Gstm2/Park2/Ciita/Apoe/Gstm5/Gstt2/Lcn2	11
44	SP_4.SP_19	GO:0043903	regulation of symbiosis, encompassing mutualism through parasitism	12/422	179/23276	0.000109987	0.00858622	0.00705937	Ccl5/Plscr1/Park2/Slpi/Elane/Apoe/Ltf/Fcnb/Camp/Stom/Vps37b/Ifitm2	12
45	SP_4.SP_19	GO:0030947	regulation of vascular endothelial growth factor receptor signaling pathway	5/422	27/23276	0.000111117	0.00858622	0.00705937	Angpt1/Tek/Nedd4/Grb10/Cd59a	5
46	SP_4.SP_19	GO:0006887	exocytosis	16/422	296/23276	0.000111289	0.00858622	0.00705937	Ccl5/Ccr2/Rab27b/Stx2/Stxbp1/Fes/Gata2/Plek/Snca/Stx1a/Lat/Cd84/Tnfaip2/Ywhaz/Vmp1/Unc13d	16
47	SP_4.SP_19	GO:0030195	negative regulation of blood coagulation	6/422	43/23276	0.000118437	0.00875695	0.00719973	Gp1ba/Gp5/Pdgfa/Apoe/Anxa5/Serpine2	6
48	SP_4.SP_19	GO:1900047	negative regulation of hemostasis	6/422	43/23276	0.000118437	0.00875695	0.00719973	Gp1ba/Gp5/Pdgfa/Apoe/Anxa5/Serpine2	6
49	SP_4.SP_19	GO:0010544	negative regulation of platelet activation	4/422	15/23276	0.000124087	0.00879295	0.00722933	Gp5/Pdgfa/Apoe/Serpine2	4
50	SP_4.SP_19	GO:0045766	positive regulation of angiogenesis	10/422	129/23276	0.000124678	0.00879295	0.00722933	Aqp1/Ccl5/Itgb3/Tek/Itgb2/Gata2/Ccbe1/Cysltr1/Cx3cr1/Camp	10
51	SP_4.SP_19	GO:0045576	mast cell activation	7/422	62/23276	0.000127616	0.00879295	0.00722933	Fes/Plscr1/Gata2/Lat/Cd84/Ywhaz/Unc13d	7
52	SP_4.SP_19	GO:0045862	positive regulation of proteolysis	15/422	269/23276	0.000128834	0.00879295	0.00722933	F2r/Trib2/Xdh/Snca/Ccbe1/Park2/Apoe/Ankib1/Mefv/Rnf125/S100a8/Dapk1/Asph/Cbfa2t3/Sumo2	15
53	SP_4.SP_19	GO:0002573	myeloid leukocyte differentiation	12/422	185/23276	0.000150119	0.0098783	0.00812168	Gata1/Pf4/Ccl5/Itgb3/Gfi1b/Zfpm1/Gata2/Car2/Tmem64/Cd300lf/Batf3/Cbfa2t3	12
54	SP_4.SP_19	GO:1901342	regulation of vasculature development	14/422	243/23276	0.000152896	0.0098783	0.00812168	Aqp1/Pf4/Ccl5/Itgb3/Ccr2/Tek/Itgb2/Xdh/Gata2/Ccbe1/Cysltr1/Cx3cr1/Cd59a/Camp	14
55	SP_4.SP_19	GO:0050819	negative regulation of coagulation	6/422	45/23276	0.000153478	0.0098783	0.00812168	Gp1ba/Gp5/Pdgfa/Apoe/Anxa5/Serpine2	6
56	SP_4.SP_19	GO:0043299	leukocyte degranulation	7/422	64/23276	0.000156272	0.0098783	0.00812168	Ccr2/Fes/Gata2/Lat/Cd84/Ywhaz/Unc13d	7
57	SP_4.SP_19	GO:0043277	apoptotic cell clearance	5/422	29/23276	0.000158654	0.0098783	0.00812168	Ccr2/Pear1/Txndc5/Tgm2/Fcnb	5
58	SP_4.SP_19	GO:0002279	mast cell activation involved in immune response	6/422	46/23276	0.000173828	0.0104562	0.0085968	Fes/Gata2/Lat/Cd84/Ywhaz/Unc13d	6
59	SP_4.SP_19	GO:0043303	mast cell degranulation	6/422	46/23276	0.000173828	0.0104562	0.0085968	Fes/Gata2/Lat/Cd84/Ywhaz/Unc13d	6
60	SP_4.SP_19	GO:0045637	regulation of myeloid cell differentiation	12/422	189/23276	0.000183336	0.0108443	0.00891592	Gata1/Pf4/Ccl5/Itgb3/Gfi1b/Zfpm1/Fes/Gata2/Hmgb3/Meis1/Car2/Tmem64	12
61	SP_4.SP_19	GO:0002448	mast cell mediated immunity	6/422	47/23276	0.00019625	0.0114179	0.0093875	Fes/Gata2/Lat/Cd84/Ywhaz/Unc13d	6
62	SP_4.SP_19	GO:2000482	regulation of interleukin-8 secretion	4/422	17/23276	0.000210225	0.0119758	0.00984622	F2r/Cd2/Fcnb/Camp	4
63	SP_4.SP_19	GO:0045765	regulation of angiogenesis	13/422	221/23276	0.000213035	0.0119758	0.00984622	Aqp1/Pf4/Ccl5/Itgb3/Ccr2/Tek/Itgb2/Gata2/Ccbe1/Cysltr1/Cx3cr1/Cd59a/Camp	13
64	SP_4.SP_19	GO:0050865	regulation of cell activation	21/422	482/23276	0.000215963	0.0119758	0.00984622	Ccl5/Mpl/Gp5/Ccr2/Slamf1/Fes/Plscr1/Gata2/Hmgb3/Plek/Snca/Pdgfa/Apoe/Lat/Cd84/Fcgr2b/Serpine2/Klrk1/Tnfsf13b/Adk/Unc13d	21
65	SP_4.SP_19	GO:0010543	regulation of platelet activation	5/422	31/23276	0.000220336	0.0120304	0.00989104	Gp5/Plek/Pdgfa/Apoe/Serpine2	5
66	SP_4.SP_19	GO:0006909	phagocytosis	11/422	167/23276	0.000245885	0.0132219	0.0108707	Ccr2/Slamf1/Pear1/Gata2/Txndc5/Elane/Tgm2/Fcgr2b/Fcnb/Ano6/Unc13d	11
67	SP_4.SP_19	GO:0045069	regulation of viral genome replication	7/422	69/23276	0.000251156	0.0133038	0.010938	Ccl5/Plscr1/Park2/Slpi/Ltf/Stom/Ifitm2	7
68	SP_4.SP_19	GO:0035855	megakaryocyte development	4/422	18/23276	0.000266435	0.0139056	0.0114328	Zfpm1/Fli1/Meis1/Rabgap1l	4
69	SP_4.SP_19	GO:0006935	chemotaxis	21/422	491/23276	0.00027677	0.0142356	0.0117042	Pf4/Ccl5/Itgb3/Plxnc1/Ptpro/Angpt1/Ccr2/Gbx2/Ppbp/Fes/Itgb2/Ryk/Pdgfa/Cysltr1/Cx3cr1/S100a8/Rpl13a/Trem1/Nrg1/Ano6/Adam10	21
70	SP_4.SP_19	GO:0002687	positive regulation of leukocyte migration	9/422	117/23276	0.000285975	0.0144012	0.0118403	Itga2b/Pf4/Ccl5/Itgb3/Ccr2/Ppbp/Elane/Ano6/Adam10	9
71	SP_4.SP_19	GO:1904018	positive regulation of vasculature development	10/422	143/23276	0.000289498	0.0144012	0.0118403	Aqp1/Ccl5/Itgb3/Tek/Itgb2/Gata2/Ccbe1/Cysltr1/Cx3cr1/Camp	10
72	SP_4.SP_19	GO:0042330	taxis	21/422	493/23276	0.000292164	0.0144012	0.0118403	Pf4/Ccl5/Itgb3/Plxnc1/Ptpro/Angpt1/Ccr2/Gbx2/Ppbp/Fes/Itgb2/Ryk/Pdgfa/Cysltr1/Cx3cr1/S100a8/Rpl13a/Trem1/Nrg1/Ano6/Adam10	21
73	SP_4.SP_19	GO:0006897	endocytosis	21/422	495/23276	0.000308303	0.0149886	0.0123232	Cttn/Cd9/Angpt1/Ccr2/Slamf1/Itgb2/Pear1/Gata2/Snca/Txndc5/Elane/Apoe/Tgm2/Sh3gl2/Fnbp1l/Fcgr2b/Rab4a/Cd14/Fcnb/Ano6/Unc13d	21
74	SP_4.SP_19	GO:0044788	modulation by host of viral process	4/422	19/23276	0.000332675	0.0155583	0.0127916	Park2/Apoe/Ltf/Stom	4
75	SP_4.SP_19	GO:0046688	response to copper ion	4/422	19/23276	0.000332675	0.0155583	0.0127916	Aqp1/Mt1/Snca/Sord	4
76	SP_4.SP_19	GO:0050663	cytokine secretion	11/422	173/23276	0.000333174	0.0155583	0.0127916	F2r/Optn/Angpt1/Slamf1/Tek/Cd2/Cd84/Trem1/Cd14/Fcnb/Camp	11
77	SP_4.SP_19	GO:0006979	response to oxidative stress	16/422	327/23276	0.000342998	0.0156563	0.0128722	Aqp1/Epor/Aldh1a1/Ptgs1/Stx2/Rbm11/Wrn/Snca/Gpx8/Park2/Apoe/Aldh3b1/Atrn/Trpc6/Lcn2/Chd6	16
78	SP_4.SP_19	GO:0044262	cellular carbohydrate metabolic process	14/422	263/23276	0.000344095	0.0156563	0.0128722	Csgalnact1/Pygl/Inpp5a/Gpd1/P2ry1/Plek/Snca/Sord/Park2/Hk1/Grb10/Aoah/Mogat2/Cbfa2t3	14
79	SP_4.SP_19	GO:0008277	regulation of G-protein coupled receptor protein signaling pathway	8/422	96/23276	0.000360434	0.0161922	0.0133128	Ccl5/Itgb3/Rgs18/Plek/Snca/Mgll/Rgs1/Gprasp1	8
80	SP_4.SP_19	GO:0050792	regulation of viral process	10/422	148/23276	0.000381134	0.0167786	0.0137949	Ccl5/Plscr1/Park2/Slpi/Apoe/Ltf/Fcnb/Stom/Vps37b/Ifitm2	10
81	SP_4.SP_19	GO:0032418	lysosome localization	6/422	53/23276	0.000382944	0.0167786	0.0137949	Fes/Gata2/Lat/Cd84/Ywhaz/Unc13d	6
82	SP_4.SP_19	GO:0030851	granulocyte differentiation	5/422	35/23276	0.000396661	0.0171677	0.0141148	Gata1/Gfi1b/Zfpm1/Gata2/Cbfa2t3	5
83	SP_4.SP_19	GO:0032535	regulation of cellular component size	16/422	333/23276	0.000418763	0.0177952	0.0146307	Cttn/Aqp1/Plxnc1/Ryk/Shank3/Plek/Mgll/Pls1/Nckap1/Apoe/Kel/Rap1gap2/Iqgap2/Nrg1/Olfm1/Ano6	16
84	SP_4.SP_19	GO:0010256	endomembrane system organization	20/422	471/23276	0.000421188	0.0177952	0.0146307	Aqp1/Vamp5/Optn/Col5a1/Stx2/Stxbp1/Fam109b/Plscr1/P2ry1/Ehd3/Rab38/Pls1/Sh3glb1/Tmed10/Tspan33/Tnik/Serpine2/Ywhaz/Ano6/Vmp1	20
85	SP_4.SP_19	GO:0043901	negative regulation of multi-organism process	10/422	151/23276	0.00044688	0.0186586	0.0153406	Ccl5/Prdx4/Plscr1/Park2/Slpi/Elane/Ltf/Fcnb/Camp/Ifitm2	10
86	SP_4.SP_19	GO:1903901	negative regulation of viral life cycle	7/422	76/23276	0.00045665	0.0188448	0.0154937	Ccl5/Plscr1/Park2/Slpi/Ltf/Fcnb/Ifitm2	7
87	SP_4.SP_19	GO:0002763	positive regulation of myeloid leukocyte differentiation	6/422	55/23276	0.000469073	0.0189175	0.0155535	Pf4/Ccl5/Itgb3/Gfi1b/Car2/Tmem64	6
88	SP_4.SP_19	GO:0061045	negative regulation of wound healing	6/422	55/23276	0.000469073	0.0189175	0.0155535	Gp1ba/Gp5/Pdgfa/Apoe/Anxa5/Serpine2	6
89	SP_4.SP_19	GO:0015874	norepinephrine transport	4/422	21/23276	0.000499165	0.0196837	0.0161835	Ptgs1/P2ry1/Snca/Stx1a	4
90	SP_4.SP_19	GO:0072606	interleukin-8 secretion	4/422	21/23276	0.000499165	0.0196837	0.0161835	F2r/Cd2/Fcnb/Camp	4
91	SP_4.SP_19	GO:1990748	cellular detoxification	6/422	56/23276	0.000517435	0.02018	0.0165914	Gstt1/Gpx8/Gstm2/Apoe/Gstm5/Gstt2	6
92	SP_4.SP_19	GO:0006914	autophagy	19/422	444/23276	0.000530569	0.0202003	0.0166082	Cttn/Optn/Rbm18/Slc22a3/Myom1/Snca/Park2/Sh3glb1/Mefv/Akr1e1/S100a8/Fnbp1l/Trem1/Stk32a/Hist2h3b/Anxa5/Tnik/Stom/Vmp1	19
93	SP_4.SP_19	GO:0019079	viral genome replication	7/422	78/23276	0.000535033	0.0202003	0.0166082	Ccl5/Plscr1/Park2/Slpi/Ltf/Stom/Ifitm2	7
94	SP_4.SP_19	GO:0019751	polyol metabolic process	7/422	78/23276	0.000535033	0.0202003	0.0166082	Inpp5a/P2ry1/Plek/Snca/Sord/Sgpp1/Mogat2	7
95	SP_4.SP_19	GO:0010769	regulation of cell morphogenesis involved in differentiation	16/422	342/23276	0.000559261	0.0208928	0.0171775	Cttn/Itgb3/Plxnc1/Zeb2/Tgfbr3/Ryk/Shank3/Nedd4/Mgll/Apoe/Kel/Trpc6/Tnik/Nrg1/Olfm1/Unc13d	16
96	SP_4.SP_19	GO:0048872	homeostasis of number of cells	14/422	277/23276	0.000576782	0.0213229	0.0175311	Gata1/F2r/Mpl/Gfi1b/Tgfbr3/Zfpm1/Gata2/Klf1/Tsc22d3/Lat/Rhag/Fcgr2b/Rhd/Tnfsf13b	14
97	SP_4.SP_19	GO:0072503	cellular divalent inorganic cation homeostasis	17/422	379/23276	0.000610924	0.0223523	0.0183775	F2r/Ccl5/Itgb3/Epor/Mt1/Gata2/P2ry1/Snca/Tmem64/Apoe/Tgm2/Rasa3/Kel/Trpc6/Asph/Tmbim6/Atp13a2	17
98	SP_4.SP_19	GO:0048525	negative regulation of viral process	7/422	80/23276	0.00062376	0.022589	0.0185721	Ccl5/Plscr1/Park2/Slpi/Ltf/Fcnb/Ifitm2	7
99	SP_4.SP_19	GO:0051047	positive regulation of secretion	18/422	416/23276	0.000649253	0.0231297	0.0190166	Aqp1/F2r/Slamf1/Rab27b/Stxbp1/Tek/Cd2/Gata2/P2ry1/Snca/Park2/Stx1a/S100a8/Cd84/Cd14/Fcnb/Camp/Unc13d	18
100	SP_4.SP_19	GO:0044801	single-organism membrane fusion	9/422	131/23276	0.00065595	0.0231297	0.0190166	Cd9/Vamp5/Slamf1/Stx2/Stxbp1/Park2/Stx1a/Vat1/Samd9l	9
101	SP_4.SP_19	GO:0098792	xenophagy	8/422	105/23276	0.000658242	0.0231297	0.0190166	Optn/Rbm18/Myom1/Trem1/Hist2h3b/Anxa5/Tnik/Stom	8
102	SP_4.SP_19	GO:0014066	regulation of phosphatidylinositol 3-kinase signaling	7/422	81/23276	0.000672298	0.023392	0.0192323	F2r/Ccl5/Angpt1/Tek/Pdgfa/Serpine2/Nrg1	7
103	SP_4.SP_19	GO:0032528	microvillus organization	4/422	23/23276	0.000717674	0.0247284	0.0203311	Stx2/Pls1/Podxl/Tnik	4
104	SP_4.SP_19	GO:0050715	positive regulation of cytokine secretion	8/422	107/23276	0.000745809	0.0254507	0.0209249	F2r/Slamf1/Tek/Cd2/Cd84/Cd14/Fcnb/Camp	8
105	SP_4.SP_19	GO:0019058	viral life cycle	11/422	191/23276	0.000765036	0.0258582	0.02126	Ccl5/Itgb3/Plscr1/Park2/Slpi/Apoe/Ltf/Fcnb/Stom/Vps37b/Ifitm2	11
106	SP_4.SP_19	GO:0034341	response to interferon-gamma	7/422	83/23276	0.000778334	0.025937	0.0213247	Ccl5/Snca/Ciita/Mefv/Rpl13a/Dapk1/Ifitm2	7
107	SP_4.SP_19	GO:0030003	cellular cation homeostasis	20/422	495/23276	0.000781982	0.025937	0.0213247	F2r/Ccl5/Itgb3/Epor/Mt1/Gata2/P2ry1/Car2/Snca/Rab38/Tmem64/Apoe/Tgm2/Rasa3/Kel/Trpc6/Slamf8/Asph/Tmbim6/Atp13a2	20
108	SP_4.SP_19	GO:1903531	negative regulation of secretion by cell	11/422	192/23276	0.000798634	0.026244	0.0215771	F2r/Angpt1/Ccr2/Ptgs1/Slamf1/P2ry1/Snca/Park2/Cd84/Anxa5/Tmbim6	11
109	SP_4.SP_19	GO:0032757	positive regulation of interleukin-8 production	5/422	41/23276	0.000837672	0.0271899	0.0223548	F2r/Cd2/Elane/Fcnb/Camp	5
110	SP_4.SP_19	GO:0060326	cell chemotaxis	12/422	224/23276	0.000847382	0.0271899	0.0223548	Pf4/Ccl5/Ptpro/Ccr2/Ppbp/Itgb2/Cx3cr1/S100a8/Rpl13a/Trem1/Ano6/Adam10	12
111	SP_4.SP_19	GO:1903035	negative regulation of response to wounding	10/422	164/23276	0.000850403	0.0271899	0.0223548	Gp1ba/Gp5/Pdgfa/Cx3cr1/Apoe/Mefv/Aoah/Fcgr2b/Anxa5/Serpine2	10
112	SP_4.SP_19	GO:1903900	regulation of viral life cycle	9/422	136/23276	0.00085816	0.0271929	0.0223573	Ccl5/Plscr1/Park2/Slpi/Ltf/Fcnb/Stom/Vps37b/Ifitm2	9
113	SP_4.SP_19	GO:0010820	positive regulation of T cell chemotaxis	3/422	11/23276	0.000876139	0.0272756	0.0224253	Ccl5/Ccr2/Adam10	3
114	SP_4.SP_19	GO:0060872	semicircular canal development	3/422	11/23276	0.000876139	0.0272756	0.0224253	Gata2/Chd7/Fgf3	3
115	SP_4.SP_19	GO:0014068	positive regulation of phosphatidylinositol 3-kinase signaling	6/422	62/23276	0.000894374	0.0273671	0.0225005	F2r/Ccl5/Angpt1/Tek/Pdgfa/Nrg1	6
116	SP_4.SP_19	GO:0002761	regulation of myeloid leukocyte differentiation	8/422	110/23276	0.000894501	0.0273671	0.0225005	Pf4/Ccl5/Itgb3/Gfi1b/Zfpm1/Gata2/Car2/Tmem64	8
117	SP_4.SP_19	GO:0006874	cellular calcium ion homeostasis	16/422	358/23276	0.000909542	0.0275894	0.0226833	F2r/Ccl5/Itgb3/Epor/Gata2/P2ry1/Snca/Tmem64/Apoe/Tgm2/Rasa3/Kel/Trpc6/Asph/Tmbim6/Atp13a2	16
118	SP_4.SP_19	GO:0070374	positive regulation of ERK1 and ERK2 cascade	10/422	166/23276	0.000933131	0.0279242	0.0229585	F2r/Ccl5/Itgb3/Angpt1/Epor/Slamf1/Tek/P2ry1/Pdgfa/Prkcdbp	10
119	SP_4.SP_19	GO:0048010	vascular endothelial growth factor receptor signaling pathway	5/422	42/23276	0.000936887	0.0279242	0.0229585	Angpt1/Tek/Nedd4/Grb10/Cd59a	5
120	SP_4.SP_19	GO:0030218	erythrocyte differentiation	8/422	111/23276	0.000949032	0.0279242	0.0229585	Gata1/Gfi1b/Tgfbr3/Zfpm1/Gata2/Klf1/Rhag/Rhd	8
121	SP_4.SP_19	GO:0034764	positive regulation of transmembrane transport	9/422	138/23276	0.00095205	0.0279242	0.0229585	F2r/S100a1/Shank3/Car2/Snca/Trpc6/Asph/Kcnc1/Ano6	9
122	SP_4.SP_19	GO:0010975	regulation of neuron projection development	19/422	468/23276	0.000992213	0.0288636	0.0237309	Cttn/Plxnc1/Epor/Zeb2/Ccdc88a/Fes/Ryk/Shank3/Nedd4/Mgll/Park2/Apoe/Kel/Trpc6/Rap1gap2/Tnik/Serpine2/Nrg1/Olfm1	19
123	SP_4.SP_19	GO:0033003	regulation of mast cell activation	5/422	43/23276	0.00104458	0.0298968	0.0245804	Fes/Plscr1/Gata2/Cd84/Unc13d	5
124	SP_4.SP_19	GO:0043300	regulation of leukocyte degranulation	5/422	43/23276	0.00104458	0.0298968	0.0245804	Ccr2/Fes/Gata2/Cd84/Unc13d	5
125	SP_4.SP_19	GO:0032680	regulation of tumor necrosis factor production	8/422	113/23276	0.00106607	0.030268	0.0248855	Pf4/Angpt1/Ccr2/Slamf1/Cd2/Cd84/Ltf/Cd14	8
126	SP_4.SP_19	GO:0072507	divalent inorganic cation homeostasis	17/422	400/23276	0.00110473	0.0307432	0.0252762	F2r/Ccl5/Itgb3/Epor/Mt1/Gata2/P2ry1/Snca/Tmem64/Apoe/Tgm2/Rasa3/Kel/Trpc6/Asph/Tmbim6/Atp13a2	17
127	SP_4.SP_19	GO:0032640	tumor necrosis factor production	8/422	114/23276	0.00112877	0.0307432	0.0252762	Pf4/Angpt1/Ccr2/Slamf1/Cd2/Cd84/Ltf/Cd14	8
128	SP_4.SP_19	GO:0051937	catecholamine transport	6/422	65/23276	0.00114827	0.0307432	0.0252762	Ptgs1/Slc22a3/P2ry1/Snca/Park2/Stx1a	6
129	SP_4.SP_19	GO:0051051	negative regulation of transport	19/422	474/23276	0.00115075	0.0307432	0.0252762	F2r/Itgb3/Angpt1/Ccr2/Ptgs1/Slamf1/P2ry1/Snca/Nedd4/Park2/Grb10/Apoe/Kel/Cd84/Trip6/Fcgr2b/Anxa5/Tmbim6/Serpine2	19
130	SP_4.SP_19	GO:0010819	regulation of T cell chemotaxis	3/422	12/23276	0.00115252	0.0307432	0.0252762	Ccl5/Ccr2/Adam10	3
131	SP_4.SP_19	GO:0051852	disruption by host of symbiont cells	3/422	12/23276	0.00115252	0.0307432	0.0252762	Elane/Trem1/Camp	3
132	SP_4.SP_19	GO:0051873	killing by host of symbiont cells	3/422	12/23276	0.00115252	0.0307432	0.0252762	Elane/Trem1/Camp	3
133	SP_4.SP_19	GO:1902003	regulation of beta-amyloid formation	3/422	12/23276	0.00115252	0.0307432	0.0252762	Apoe/Tmed10/Olfm1	3
134	SP_4.SP_19	GO:2000406	positive regulation of T cell migration	4/422	26/23276	0.00116077	0.0307432	0.0252762	Ccl5/Itgb3/Ccr2/Adam10	4
135	SP_4.SP_19	GO:0016032	viral process	12/422	233/23276	0.00119014	0.0311678	0.0256253	Ccl5/Itgb3/Epor/Plscr1/Park2/Slpi/Apoe/Ltf/Fcnb/Stom/Vps37b/Ifitm2	12
136	SP_4.SP_19	GO:1903555	regulation of tumor necrosis factor superfamily cytokine production	8/422	115/23276	0.00119437	0.0311678	0.0256253	Pf4/Angpt1/Ccr2/Slamf1/Cd2/Cd84/Ltf/Cd14	8
137	SP_4.SP_19	GO:0045055	regulated exocytosis	10/422	172/23276	0.00122176	0.03165	0.0260218	Ccr2/Stx2/Stxbp1/Fes/Gata2/Stx1a/Lat/Cd84/Ywhaz/Unc13d	10
138	SP_4.SP_19	GO:2001234	negative regulation of apoptotic signaling pathway	11/422	203/23276	0.0012561	0.032242	0.0265085	Cttn/Gata1/Pf4/Park2/Higd1a/Sh3glb1/Cx3cr1/Ctnna1/Dapk1/Tmbim6/G2e3	11
139	SP_4.SP_19	GO:0060627	regulation of vesicle-mediated transport	17/422	405/23276	0.00126279	0.032242	0.0265085	Angpt1/Ccr2/Slamf1/Rab27b/Stxbp1/Fes/Gata2/Snca/Stx1a/Sh3gl2/Cd84/Fcgr2b/Rab4a/Cd14/Ano6/Vps37b/Unc13d	17
140	SP_4.SP_19	GO:0045123	cellular extravasation	5/422	45/23276	0.00128715	0.0326291	0.0268268	Ccl5/Ccr2/Itgb2/Elane/Trem1	5
141	SP_4.SP_19	GO:0055074	calcium ion homeostasis	16/422	371/23276	0.00131762	0.0331073	0.0272199	F2r/Ccl5/Itgb3/Epor/Gata2/P2ry1/Snca/Tmem64/Apoe/Tgm2/Rasa3/Kel/Trpc6/Asph/Tmbim6/Atp13a2	16
142	SP_4.SP_19	GO:0071706	tumor necrosis factor superfamily cytokine production	8/422	117/23276	0.00133468	0.0331073	0.0272199	Pf4/Angpt1/Ccr2/Slamf1/Cd2/Cd84/Ltf/Cd14	8
143	SP_4.SP_19	GO:0045026	plasma membrane fusion	4/422	27/23276	0.00134332	0.0331073	0.0272199	Cd9/Stx2/Stxbp1/Stx1a	4
144	SP_4.SP_19	GO:0045672	positive regulation of osteoclast differentiation	4/422	27/23276	0.00134332	0.0331073	0.0272199	Ccl5/Itgb3/Car2/Tmem64	4
145	SP_4.SP_19	GO:0072657	protein localization to membrane	16/422	373/23276	0.00139238	0.0340798	0.0280195	Vamp5/Optn/Stxbp1/Itgb2/Shank3/P2ry1/Ehd3/Rab38/Dlg3/Pls1/Sh3glb1/Zfand2b/Apoe/Tspan33/Tnik/Stom	16
146	SP_4.SP_19	GO:0002230	positive regulation of defense response to virus by host	8/422	118/23276	0.00140959	0.0341067	0.0280416	Ccl5/Rbm18/Myom1/Trem1/Hist2h3b/Anxa5/Tnik/Stom	8
147	SP_4.SP_19	GO:0002831	regulation of response to biotic stimulus	11/422	206/23276	0.0014127	0.0341067	0.0280416	Ccl5/Rbm18/Myom1/Cd84/Trem1/Ltf/Hist2h3b/Anxa5/Tnik/Klrk1/Stom	11
148	SP_4.SP_19	GO:0033690	positive regulation of osteoblast proliferation	3/422	13/23276	0.00147821	0.0351571	0.0289052	Gata1/Itgb3/Ltf	3
149	SP_4.SP_19	GO:0034205	beta-amyloid formation	3/422	13/23276	0.00147821	0.0351571	0.0289052	Apoe/Tmed10/Olfm1	3
150	SP_4.SP_19	GO:0032956	regulation of actin cytoskeleton organization	13/422	272/23276	0.00148593	0.0351571	0.0289052	Cttn/Itgb3/Ccdc88a/Fes/Tek/Shank3/Plek/Park2/Nckap1/Arhgap6/Arhgef19/Iqgap2/Sorbs3	13
151	SP_4.SP_19	GO:1903708	positive regulation of hemopoiesis	10/422	177/23276	0.00151453	0.0355964	0.0292665	Gata1/Pf4/Ccl5/Itgb3/Gfi1b/Ccr2/Fes/Gata2/Car2/Tmem64	10
152	SP_4.SP_19	GO:0035162	embryonic hemopoiesis	4/422	28/23276	0.001545	0.0358453	0.0294711	Gata1/Zfpm1/Gata2/Klf1	4
153	SP_4.SP_19	GO:0061025	membrane fusion	9/422	148/23276	0.00155459	0.0358453	0.0294711	Cd9/Vamp5/Slamf1/Stx2/Stxbp1/Park2/Stx1a/Vat1/Samd9l	9
154	SP_4.SP_19	GO:0051493	regulation of cytoskeleton organization	17/422	413/23276	0.00155542	0.0358453	0.0294711	Cttn/Itgb3/Ccdc88a/Fes/Tek/Shank3/Mdm1/Afap1/Plek/Snca/Park2/Nckap1/Gda/Arhgap6/Arhgef19/Iqgap2/Sorbs3	17
155	SP_4.SP_19	GO:0007009	plasma membrane organization	13/422	274/23276	0.00158591	0.0363122	0.0298549	Vamp5/Optn/Col5a1/Stx2/Stxbp1/Plscr1/P2ry1/Ehd3/Pls1/Sh3glb1/Tspan33/Tnik/Ano6	13
156	SP_4.SP_19	GO:0002262	myeloid cell homeostasis	9/422	149/23276	0.00162868	0.0367685	0.0302301	Gata1/Gfi1b/Tgfbr3/Zfpm1/Gata2/Klf1/Rhag/Fcgr2b/Rhd	9
157	SP_4.SP_19	GO:0034329	cell junction assembly	9/422	149/23276	0.00162868	0.0367685	0.0302301	Cttn/Cd9/Itgb3/Ptpro/Tek/Tns1/Ctnna1/Arhgap6/Vmp1	9
158	SP_4.SP_19	GO:0030335	positive regulation of cell migration	17/422	415/23276	0.00163692	0.0367685	0.0302301	Itga2b/Aqp1/F2r/Pf4/Ccl5/Itgb3/Angpt1/Ccr2/Ppbp/Tek/Ccbe1/Pdgfa/Elane/Tmsb4x/Trip6/Ano6/Adam10	17
159	SP_4.SP_19	GO:0048284	organelle fusion	8/422	121/23276	0.00165452	0.0369301	0.030363	Vamp5/Slamf1/Stx2/Stxbp1/Park2/Stx1a/Vat1/Samd9l	8
160	SP_4.SP_19	GO:0051259	protein oligomerization	19/422	490/23276	0.00168305	0.0373074	0.0306732	Ccl5/Optn/Angpt1/Aldh1a1/Stx2/Tek/Shank3/Ehd3/Sh3glb1/Kctd7/Ctnna1/Tmed10/Tgm2/Hist2h3b/Anxa5/Lcn2/Kcnc1/Olfm1/Stom	19
161	SP_4.SP_19	GO:0016236	macroautophagy	14/422	310/23276	0.00169245	0.0373074	0.0306732	Cttn/Optn/Rbm18/Slc22a3/Myom1/Park2/Sh3glb1/Akr1e1/Trem1/Stk32a/Hist2h3b/Anxa5/Tnik/Stom	14
162	SP_4.SP_19	GO:0030516	regulation of axon extension	7/422	95/23276	0.00172173	0.0377187	0.0310113	Cttn/Plxnc1/Ryk/Mgll/Apoe/Nrg1/Olfm1	7
163	SP_4.SP_19	GO:0034101	erythrocyte homeostasis	8/422	122/23276	0.00174324	0.0377327	0.0310228	Gata1/Gfi1b/Tgfbr3/Zfpm1/Gata2/Klf1/Rhag/Rhd	8
164	SP_4.SP_19	GO:0002701	negative regulation of production of molecular mediator of immune response	4/422	29/23276	0.00176681	0.0377327	0.0310228	Angpt1/Slamf1/Fcgr2b/Tmbim6	4
165	SP_4.SP_19	GO:2000403	positive regulation of lymphocyte migration	4/422	29/23276	0.00176681	0.0377327	0.0310228	Ccl5/Itgb3/Ccr2/Adam10	4
166	SP_4.SP_19	GO:2000404	regulation of T cell migration	4/422	29/23276	0.00176681	0.0377327	0.0310228	Ccl5/Itgb3/Ccr2/Adam10	4
167	SP_4.SP_19	GO:0032844	regulation of homeostatic process	18/422	455/23276	0.00177553	0.0377327	0.0310228	Gata1/F2r/Ccl5/Itgb3/Gfi1b/Zfpm1/Gata2/Tsc22d3/Pif1/Car2/Snca/Park2/Tmem64/Rasa3/Rpl13a/Asph/Fcgr2b/Hnrnpu	18
168	SP_4.SP_19	GO:0002443	leukocyte mediated immunity	14/422	313/23276	0.00185025	0.0385239	0.0316734	Ccr2/Slamf1/Fes/Gata2/Cr2/Elane/Cd55/Lat/Cd84/Trem1/Fcgr2b/Klrk1/Ywhaz/Unc13d	14
169	SP_4.SP_19	GO:0030949	positive regulation of vascular endothelial growth factor receptor signaling pathway	3/422	14/23276	0.00185618	0.0385239	0.0316734	Angpt1/Tek/Grb10	3
170	SP_4.SP_19	GO:0090026	positive regulation of monocyte chemotaxis	3/422	14/23276	0.00185618	0.0385239	0.0316734	Ccl5/Ccr2/Ano6	3
171	SP_4.SP_19	GO:1902991	regulation of amyloid precursor protein catabolic process	3/422	14/23276	0.00185618	0.0385239	0.0316734	Apoe/Tmed10/Olfm1	3
172	SP_4.SP_19	GO:0097529	myeloid leukocyte migration	9/422	152/23276	0.00186808	0.0385455	0.0316911	Ccl5/Ptpro/Ccr2/Itgb2/Cx3cr1/S100a8/Rpl13a/Trem1/Ano6	9
173	SP_4.SP_19	GO:0032642	regulation of chemokine production	6/422	72/23276	0.00195367	0.0396242	0.032578	Ccl5/Mpl/Zfpm1/Elane/Mefv/Cd84	6
174	SP_4.SP_19	GO:0032729	positive regulation of interferon-gamma production	6/422	72/23276	0.00195367	0.0396242	0.032578	Ccr2/Slamf1/Zfpm1/Cd2/Klrk1/Cd14	6
175	SP_4.SP_19	GO:0050707	regulation of cytokine secretion	9/422	153/23276	0.00195385	0.0396242	0.032578	F2r/Angpt1/Slamf1/Tek/Cd2/Cd84/Cd14/Fcnb/Camp	9
176	SP_4.SP_19	GO:0048568	embryonic organ development	18/422	460/23276	0.00199914	0.0399052	0.032809	Gata1/Gbx2/Aldh1a1/Zfpm1/Gata2/Klf1/Chd7/Pdgfa/Nckap1/Fgf3/Mycn/Med12/Gcm1/Zfp36l1/Nfe2/Alx4/Ncoa3/Stil	18
177	SP_4.SP_19	GO:1901099	negative regulation of signal transduction in absence of ligand	4/422	30/23276	0.00200977	0.0399052	0.032809	Gata1/Pf4/Cx3cr1/Ctnna1	4
178	SP_4.SP_19	GO:2001240	negative regulation of extrinsic apoptotic signaling pathway in absence of ligand	4/422	30/23276	0.00200977	0.0399052	0.032809	Gata1/Pf4/Cx3cr1/Ctnna1	4
179	SP_4.SP_19	GO:0044764	multi-organism cellular process	12/422	248/23276	0.00201269	0.0399052	0.032809	Ccl5/Itgb3/Epor/Plscr1/Park2/Slpi/Apoe/Ltf/Fcnb/Stom/Vps37b/Ifitm2	12
180	SP_4.SP_19	GO:0001505	regulation of neurotransmitter levels	9/422	154/23276	0.00204274	0.0402761	0.0331139	Stx2/Stxbp1/Slc22a3/Snca/Park2/Stx1a/Aldh9a1/Ica1/Hnmt	9
181	SP_4.SP_19	GO:0002886	regulation of myeloid leukocyte mediated immunity	5/422	50/23276	0.0020732	0.0404275	0.0332384	Ccr2/Fes/Gata2/Cd84/Unc13d	5
182	SP_4.SP_19	GO:0043462	regulation of ATPase activity	5/422	50/23276	0.0020732	0.0404275	0.0332384	Plscr1/Tmem64/Ltf/Rab4a/Hnrnpu	5
183	SP_4.SP_19	GO:1903532	positive regulation of secretion by cell	16/422	389/23276	0.00212946	0.0411766	0.0338543	F2r/Slamf1/Rab27b/Stxbp1/Tek/Cd2/Gata2/P2ry1/Snca/Park2/Stx1a/Cd84/Cd14/Fcnb/Camp/Unc13d	16
184	SP_4.SP_19	GO:0002685	regulation of leukocyte migration	9/422	155/23276	0.00213482	0.0411766	0.0338543	Itga2b/Pf4/Ccl5/Itgb3/Ccr2/Ppbp/Elane/Ano6/Adam10	9
185	SP_4.SP_19	GO:0051048	negative regulation of secretion	11/422	218/23276	0.00220752	0.041451	0.0340799	F2r/Angpt1/Ccr2/Ptgs1/Slamf1/P2ry1/Snca/Park2/Cd84/Anxa5/Tmbim6	11
186	SP_4.SP_19	GO:0050691	regulation of defense response to virus by host	8/422	127/23276	0.00224482	0.041451	0.0340799	Ccl5/Rbm18/Myom1/Trem1/Hist2h3b/Anxa5/Tnik/Stom	8
187	SP_4.SP_19	GO:2000147	positive regulation of cell motility	17/422	428/23276	0.00225929	0.041451	0.0340799	Itga2b/Aqp1/F2r/Pf4/Ccl5/Itgb3/Angpt1/Ccr2/Ppbp/Tek/Ccbe1/Pdgfa/Elane/Tmsb4x/Trip6/Ano6/Adam10	17
188	SP_4.SP_19	GO:0050919	negative chemotaxis	4/422	31/23276	0.00227487	0.041451	0.0340799	Itgb3/Ryk/Pdgfa/Nrg1	4
189	SP_4.SP_19	GO:0098751	bone cell development	4/422	31/23276	0.00227487	0.041451	0.0340799	Zfpm1/Fli1/Meis1/Rabgap1l	4
190	SP_4.SP_19	GO:0002374	cytokine secretion involved in immune response	3/422	15/23276	0.00228921	0.041451	0.0340799	Angpt1/Tek/Trem1	3
191	SP_4.SP_19	GO:0010818	T cell chemotaxis	3/422	15/23276	0.00228921	0.041451	0.0340799	Ccl5/Ccr2/Adam10	3
192	SP_4.SP_19	GO:0010919	regulation of inositol phosphate biosynthetic process	3/422	15/23276	0.00228921	0.041451	0.0340799	P2ry1/Plek/Snca	3
193	SP_4.SP_19	GO:0031629	synaptic vesicle fusion to presynaptic active zone membrane	3/422	15/23276	0.00228921	0.041451	0.0340799	Stx2/Stxbp1/Stx1a	3
194	SP_4.SP_19	GO:0060979	vasculogenesis involved in coronary vascular morphogenesis	3/422	15/23276	0.00228921	0.041451	0.0340799	Angpt1/Epor/Tgfbr3	3
195	SP_4.SP_19	GO:0090382	phagosome maturation	3/422	15/23276	0.00228921	0.041451	0.0340799	Rab32/Rab38/Slamf8	3
196	SP_4.SP_19	GO:0099500	vesicle fusion to plasma membrane	3/422	15/23276	0.00228921	0.041451	0.0340799	Stx2/Stxbp1/Stx1a	3
197	SP_4.SP_19	GO:0015696	ammonium transport	7/422	100/23276	0.00230963	0.0416085	0.0342094	Aqp1/Slc22a3/Snca/Park2/Rhag/Rhd/Ywhaz	7
198	SP_4.SP_19	GO:0098779	mitophagy in response to mitochondrial depolarization	8/422	128/23276	0.0023575	0.0419989	0.0345304	Slc22a3/Myom1/Park2/Akr1e1/Trem1/Stk32a/Anxa5/Stom	8
199	SP_4.SP_19	GO:0098780	response to mitochondrial depolarisation	8/422	128/23276	0.0023575	0.0419989	0.0345304	Slc22a3/Myom1/Park2/Akr1e1/Trem1/Stk32a/Anxa5/Stom	8
200	SP_4.SP_19	GO:0001819	positive regulation of cytokine production	15/422	357/23276	0.0023668	0.0419989	0.0345304	F2r/Pf4/Ccl5/Ccr2/Slamf1/Zfpm1/Tek/Cd2/Ccbe1/Elane/Cd84/Klrk1/Cd14/Fcnb/Camp	15
201	SP_4.SP_19	GO:0032602	chemokine production	6/422	75/23276	0.00240631	0.0424875	0.0349321	Ccl5/Mpl/Zfpm1/Elane/Mefv/Cd84	6
202	SP_4.SP_19	GO:0043524	negative regulation of neuron apoptotic process	9/422	158/23276	0.00243107	0.0427121	0.0351168	F2r/Optn/Angpt1/Epor/Mt1/Stxbp1/Snca/Park2/Apoe	9
203	SP_4.SP_19	GO:0043270	positive regulation of ion transport	12/422	254/23276	0.00245117	0.0428531	0.0352327	F2r/Ccl5/S100a1/Shank3/P2ry1/Snca/Apoe/Abcb4/Trpc6/Asph/Kcnc1/Ano6	12
204	SP_4.SP_19	GO:0048821	erythrocyte development	4/422	32/23276	0.0025631	0.0444859	0.0365751	Gata1/Klf1/Rhag/Rhd	4
205	SP_4.SP_19	GO:0002690	positive regulation of leukocyte chemotaxis	6/422	76/23276	0.00257342	0.0444859	0.0365751	Pf4/Ccl5/Ccr2/Ppbp/Ano6/Adam10	6
206	SP_4.SP_19	GO:0000423	macromitophagy	8/422	130/23276	0.00259614	0.0444859	0.0365751	Slc22a3/Myom1/Park2/Akr1e1/Trem1/Stk32a/Anxa5/Stom	8
207	SP_4.SP_19	GO:0034767	positive regulation of ion transmembrane transport	8/422	130/23276	0.00259614	0.0444859	0.0365751	F2r/S100a1/Shank3/Snca/Trpc6/Asph/Kcnc1/Ano6	8
208	SP_4.SP_19	GO:0043410	positive regulation of MAPK cascade	17/422	434/23276	0.00260723	0.0444859	0.0365751	F2r/Ccl5/Itgb3/Angpt1/Epor/Zeb2/Slamf1/Tek/Xdh/Ryk/P2ry1/Pdgfa/Cd84/Tnik/Prkcdbp/Sorbs3/Maged1	17
209	SP_4.SP_19	GO:0009306	protein secretion	18/422	472/23276	0.00263422	0.0447313	0.0367769	F2r/Ccl5/Optn/Angpt1/Slamf1/Tek/Cd2/Plek/Park2/Ica1/Cd84/Trem1/Anxa5/Tmbim6/Cd14/Fcnb/Tnfsf13b/Camp	18
210	SP_4.SP_19	GO:0001701	in utero embryonic development	17/422	435/23276	0.00266935	0.045112	0.0370899	Gata1/Angpt1/Tgfbr3/Ubr3/Sox5/Gata2/Klf1/Chd7/Nckap1/Gcm1/Zfp36l1/Nfe2/Ncoa3/G2e3/Stil/Adam10/Inpp5b	17
211	SP_4.SP_19	GO:0006833	water transport	3/422	16/23276	0.00277985	0.0458869	0.037727	Aqp1/Aqp9/Slc14a1	3
212	SP_4.SP_19	GO:0015669	gas transport	3/422	16/23276	0.00277985	0.0458869	0.037727	Aqp1/Car2/Rhag	3
213	SP_4.SP_19	GO:0032438	melanosome organization	3/422	16/23276	0.00277985	0.0458869	0.037727	Zeb2/Rab32/Rab38	3
214	SP_4.SP_19	GO:0051818	disruption of cells of other organism involved in symbiotic interaction	3/422	16/23276	0.00277985	0.0458869	0.037727	Elane/Trem1/Camp	3
215	SP_4.SP_19	GO:0051883	killing of cells in other organism involved in symbiotic interaction	3/422	16/23276	0.00277985	0.0458869	0.037727	Elane/Trem1/Camp	3
216	SP_4.SP_19	GO:0051272	positive regulation of cellular component movement	17/422	438/23276	0.00286315	0.0468114	0.0384871	Itga2b/Aqp1/F2r/Pf4/Ccl5/Itgb3/Angpt1/Ccr2/Ppbp/Tek/Ccbe1/Pdgfa/Elane/Tmsb4x/Trip6/Ano6/Adam10	17
217	SP_4.SP_19	GO:0033006	regulation of mast cell activation involved in immune response	4/422	33/23276	0.00287543	0.0468114	0.0384871	Fes/Gata2/Cd84/Unc13d	4
218	SP_4.SP_19	GO:0043304	regulation of mast cell degranulation	4/422	33/23276	0.00287543	0.0468114	0.0384871	Fes/Gata2/Cd84/Unc13d	4
219	SP_4.SP_19	GO:0006906	vesicle fusion	6/422	78/23276	0.0029336	0.0473244	0.0389089	Vamp5/Slamf1/Stx2/Stxbp1/Stx1a/Samd9l	6
220	SP_4.SP_19	GO:0032436	positive regulation of proteasomal ubiquitin-dependent protein catabolic process	6/422	78/23276	0.0029336	0.0473244	0.0389089	Trib2/Park2/Ankib1/Rnf125/Cbfa2t3/Sumo2	6
221	SP_4.SP_19	GO:0016051	carbohydrate biosynthetic process	9/422	164/23276	0.00312109	0.0498952	0.0410225	Csgalnact1/St8sia6/Gpd1/P2ry1/Plek/Snca/Sord/Grb10/G6pc3	9
222	SP_4.SP_19	GO:0017157	regulation of exocytosis	9/422	164/23276	0.00312109	0.0498952	0.0410225	Ccr2/Rab27b/Stxbp1/Fes/Gata2/Snca/Stx1a/Cd84/Unc13d	9
223	SP_4.SP_5	GO:1903034	regulation of response to wounding	28/431	394/23276	1.51706e-09	5.2019e-06	4.00698e-06	Stx2/Apoe/Ccr2/Cx3cr1/S100a8/Gp1ba/Cnr2/Ccl5/Cd59a/Mgll/Cd55/F2r/Gp5/Tspan8/Fam46a/Aoah/Klf4/Cd36/Cfh/Fcgr3/Acp5/Lgals9/Stk39/Xcl1/Ccr5/Il1rl1/Serpine2/Phb	28
224	SP_4.SP_5	GO:0009636	response to toxic substance	17/431	152/23276	3.60035e-09	5.2019e-06	4.00698e-06	Apoe/Mt1/Ccl5/Gstm5/Ephx2/Gstm2/Mt2/Nqo1/Lcn2/Cd36/Park2/Slc23a1/Prdx5/Ciita/Gstt1/Gsr/Sep15	17
225	SP_4.SP_5	GO:0050900	leukocyte migration	22/431	262/23276	4.39226e-09	5.2019e-06	4.00698e-06	Ccr2/Cx3cr1/S100a8/Dapk2/Ccl5/Elane/Ptpro/Podxl/Itga2b/Itgb2/Fcgr3/Lgals9/Rpl13a/Spns2/Itgb7/Xcl1/Pf4/Trem3/Cklf/Ccr6/Ptk2b/Ppbp	22
226	SP_4.SP_5	GO:0098754	detoxification	11/431	60/23276	1.172e-08	8.76198e-06	6.74927e-06	Apoe/Mt1/Gstm5/Gstm2/Mt2/Nqo1/Cd36/Prdx5/Gstt1/Gsr/Sep15	11
227	SP_4.SP_5	GO:0006979	response to oxidative stress	24/431	327/23276	1.23304e-08	8.76198e-06	6.74927e-06	Stx2/Aqp1/Apoe/Epor/Wrn/Gclm/Snca/Hp/G6pdx/Aldh1a1/Hsph1/Slc11a2/Nqo1/Ptgs1/Als2/Aldh3b1/Lcn2/Cd36/Park2/Sepn1/Atrn/Prdx5/Sfpq/Ptk2b	24
228	SP_4.SP_5	GO:0050878	regulation of body fluid levels	23/431	311/23276	2.16264e-08	1.23179e-05	9.48836e-06	Stx2/Gata1/Aqp1/Apoe/Gp1ba/F13a1/P2ry1/F2r/Gp5/Tspan8/Celsr2/Fam46a/Ptpro/Itga2b/Cd36/Stk39/Xdh/Pf4/Kcnn4/Stxbp1/Serpine2/C1galt1c1/Papss2	23
229	SP_4.SP_5	GO:0007596	blood coagulation	17/431	173/23276	2.56011e-08	1.23179e-05	9.48836e-06	Stx2/Gata1/Apoe/Gp1ba/F13a1/P2ry1/F2r/Gp5/Tspan8/Fam46a/Itga2b/Cd36/Pf4/Stxbp1/Serpine2/C1galt1c1/Papss2	17
230	SP_4.SP_5	GO:0007599	hemostasis	17/431	175/23276	3.03817e-08	1.23179e-05	9.48836e-06	Stx2/Gata1/Apoe/Gp1ba/F13a1/P2ry1/F2r/Gp5/Tspan8/Fam46a/Itga2b/Cd36/Pf4/Stxbp1/Serpine2/C1galt1c1/Papss2	17
231	SP_4.SP_5	GO:0050817	coagulation	17/431	176/23276	3.30665e-08	1.23179e-05	9.48836e-06	Stx2/Gata1/Apoe/Gp1ba/F13a1/P2ry1/F2r/Gp5/Tspan8/Fam46a/Itga2b/Cd36/Pf4/Stxbp1/Serpine2/C1galt1c1/Papss2	17
232	SP_4.SP_5	GO:0032844	regulation of homeostatic process	28/431	455/23276	3.4669e-08	1.23179e-05	9.48836e-06	Gata1/Car2/Tspo/Gclm/Zfpm1/Ccl5/Gata2/Eny2/Snca/Gfi1b/F2r/Ldb1/Ldlr/Tsc22d3/Cd36/Park2/Cacna1e/Tmem64/Rpl13a/Stk39/Xcl1/Ccr5/Ero1l/Asph/Sec24a/Xrcc5/Tcp1/Ptk2b	28
233	SP_4.SP_5	GO:0030003	cellular cation homeostasis	29/431	495/23276	5.69937e-08	1.8409e-05	1.41803e-05	Apoe/Epor/Mt1/Atp1b2/Car2/Kel/Ccl5/Gata2/Snca/P2ry1/Mt2/Slc40a1/Slc11a2/F2r/Slamf8/Grm1/Cd36/Tmem64/Aqp11/Clstn1/Xcl1/Ccr5/Ero1l/Asph/Tfr2/Ccr6/Slc12a5/Atp13a2/Ptk2b	29
234	SP_4.SP_5	GO:0030595	leukocyte chemotaxis	16/431	166/23276	8.64365e-08	2.55924e-05	1.97136e-05	Ccr2/Cx3cr1/S100a8/Dapk2/Ccl5/Ptpro/Itgb2/Fcgr3/Rpl13a/Xcl1/Pf4/Trem3/Cklf/Ccr6/Ptk2b/Ppbp	16
235	SP_4.SP_5	GO:0042060	wound healing	22/431	326/23276	2.17885e-07	5.95495e-05	4.58704e-05	Stx2/Gata1/Aqp1/Apoe/Ccr2/Gp1ba/F13a1/P2ry1/Col5a1/F2r/Gp5/Tspan8/Fam46a/Treml1/Itga2b/Cd36/Sepn1/Pf4/Stxbp1/Serpine2/C1galt1c1/Papss2	22
236	SP_4.SP_5	GO:0044403	symbiosis, encompassing mutualism through parasitism	20/431	285/23276	4.19199e-07	9.92943e-05	7.64854e-05	Aqp1/Apoe/Epor/Plscr1/Ccl5/Elane/Trim28/Slpi/Lgals1/Isg20/Ltf/Camp/Clec5a/Fcnb/Cd36/Park2/Ccr5/Trem3/Tcp1/Rsad2	20
237	SP_4.SP_5	GO:0044419	interspecies interaction between organisms	20/431	285/23276	4.19199e-07	9.92943e-05	7.64854e-05	Aqp1/Apoe/Epor/Plscr1/Ccl5/Elane/Trim28/Slpi/Lgals1/Isg20/Ltf/Camp/Clec5a/Fcnb/Cd36/Park2/Ccr5/Trem3/Tcp1/Rsad2	20
238	SP_4.SP_5	GO:0045071	negative regulation of viral genome replication	8/431	40/23276	5.92718e-07	0.000131408	0.000101223	Plscr1/Ccl5/Trim28/Slpi/Isg20/Ltf/Park2/Rsad2	8
239	SP_4.SP_5	GO:0051341	regulation of oxidoreductase activity	10/431	70/23276	6.28748e-07	0.000131408	0.000101223	Apoe/Cnr2/Gzma/Snca/Hp/Slamf8/Park2/Lgals9/Prdx5/Ptk2b	10
240	SP_4.SP_5	GO:1990748	cellular detoxification	9/431	56/23276	8.25709e-07	0.000153649	0.000118354	Apoe/Gstm5/Gstm2/Nqo1/Cd36/Prdx5/Gstt1/Gsr/Sep15	9
241	SP_4.SP_5	GO:0050727	regulation of inflammatory response	19/431	271/23276	8.27066e-07	0.000153649	0.000118354	Apoe/Ccr2/Cx3cr1/S100a8/Cnr2/Ccl5/Cd59a/Mgll/Cd55/Aoah/Cfh/Fcgr3/Acp5/Lgals9/Stk39/Xcl1/Ccr5/Il1rl1/Phb	19
242	SP_4.SP_5	GO:0030168	platelet activation	11/431	90/23276	8.64895e-07	0.000153649	0.000118354	Gata1/Apoe/Gp1ba/P2ry1/F2r/Gp5/Itga2b/Pf4/Stxbp1/Serpine2/C1galt1c1	11
243	SP_4.SP_5	GO:0006875	cellular metal ion homeostasis	25/431	445/23276	1.02631e-06	0.000163299	0.000125788	Apoe/Epor/Mt1/Atp1b2/Kel/Ccl5/Gata2/Snca/P2ry1/Mt2/Slc40a1/Slc11a2/F2r/Grm1/Cd36/Tmem64/Clstn1/Xcl1/Ccr5/Ero1l/Asph/Tfr2/Ccr6/Atp13a2/Ptk2b	25
244	SP_4.SP_5	GO:0030218	erythrocyte differentiation	12/431	111/23276	1.05314e-06	0.000163299	0.000125788	Gata1/Zfpm1/Klf1/Gata2/Gfi1b/G6pdx/Tgfbr3/Rhd/Ank1/Slc11a2/Ldb1/Rhag	12
245	SP_4.SP_5	GO:0060326	cell chemotaxis	17/431	224/23276	1.0571e-06	0.000163299	0.000125788	Ccr2/Cx3cr1/S100a8/Dapk2/Ccl5/Ptpro/Itgb2/Saa4/Fcgr3/Rpl13a/Xcl1/Pf4/Trem3/Cklf/Ccr6/Ptk2b/Ppbp	17
246	SP_4.SP_5	GO:0032680	regulation of tumor necrosis factor production	12/431	113/23276	1.27646e-06	0.000188197	0.000144966	Ccr2/Tspo/Slamf1/Cd2/Ltf/H2-T23/Cd36/Fcgr3/Acp5/Lgals9/Ccr5/Pf4	12
247	SP_4.SP_5	GO:0043903	regulation of symbiosis, encompassing mutualism through parasitism	15/431	179/23276	1.32421e-06	0.000188197	0.000144966	Apoe/Plscr1/Ccl5/Elane/Trim28/Slpi/Lgals1/Isg20/Ltf/Camp/Fcnb/Cd36/Park2/Ccr5/Rsad2	15
248	SP_4.SP_5	GO:0032640	tumor necrosis factor production	12/431	114/23276	1.40309e-06	0.000191737	0.000147693	Ccr2/Tspo/Slamf1/Cd2/Ltf/H2-T23/Cd36/Fcgr3/Acp5/Lgals9/Ccr5/Pf4	12
249	SP_4.SP_5	GO:1903555	regulation of tumor necrosis factor superfamily cytokine production	12/431	115/23276	1.5407e-06	0.000202745	0.000156173	Ccr2/Tspo/Slamf1/Cd2/Ltf/H2-T23/Cd36/Fcgr3/Acp5/Lgals9/Ccr5/Pf4	12
250	SP_4.SP_5	GO:0048821	erythrocyte development	7/431	32/23276	1.60388e-06	0.000203521	0.000156771	Gata1/Klf1/G6pdx/Rhd/Ank1/Slc11a2/Rhag	7
251	SP_4.SP_5	GO:0071706	tumor necrosis factor superfamily cytokine production	12/431	117/23276	1.85221e-06	0.000226928	0.0001748	Ccr2/Tspo/Slamf1/Cd2/Ltf/H2-T23/Cd36/Fcgr3/Acp5/Lgals9/Ccr5/Pf4	12
252	SP_4.SP_5	GO:0002274	myeloid leukocyte activation	14/431	162/23276	2.06921e-06	0.000245064	0.00018877	Ccr2/Cx3cr1/Snap23/Plscr1/Cnr2/Ccl5/Gata2/Snca/Slamf1/Pilrb1/Klrk1/Fcgr3/Lgals9/Il1rl1	14
253	SP_4.SP_5	GO:0034101	erythrocyte homeostasis	12/431	122/23276	2.88669e-06	0.000330206	0.000254355	Gata1/Zfpm1/Klf1/Gata2/Gfi1b/G6pdx/Tgfbr3/Rhd/Ank1/Slc11a2/Ldb1/Rhag	12
254	SP_4.SP_5	GO:0030099	myeloid cell differentiation	21/431	352/23276	2.97399e-06	0.000330206	0.000254355	Gata1/Car2/Plscr1/Zfpm1/Klf1/Ccl5/Gata2/Gfi1b/G6pdx/Tgfbr3/Rhd/Ank1/Slc11a2/Pilrb1/Ldb1/Clec5a/Zbtb46/Tmem64/Pf4/Ptk2b/Rhag	21
255	SP_4.SP_5	GO:1901342	regulation of vasculature development	17/431	243/23276	3.21883e-06	0.000346561	0.000266953	Aqp1/Ccr2/Cx3cr1/Ccl5/Gata2/Cd59a/Cysltr1/Cela1/Klf4/Camp/Itgb2/Cd36/Xdh/Ccr5/Pf4/Rapgef3/Ptk2b	17
256	SP_4.SP_5	GO:0051047	positive regulation of secretion	23/431	416/23276	3.62917e-06	0.000376638	0.00029012	Aqp1/S100a8/Gata2/Snca/Slamf1/P2ry1/F2r/Cd2/H2-T23/Glud1/Camp/Clec5a/Fcnb/Cd36/Park2/Lgals9/Ccr5/Cyp4f18/Kcnn4/Sec24a/Tfr2/Il1rl1/Stxbp1	23
257	SP_4.SP_5	GO:0072488	ammonium transmembrane transport	5/431	14/23276	3.71019e-06	0.000376638	0.00029012	Aqp1/Slc22a3/Rhd/Slc12a5/Rhag	5
258	SP_4.SP_5	GO:0034599	cellular response to oxidative stress	15/431	195/23276	3.84629e-06	0.000379607	0.000292408	Aqp1/Epor/Snca/Hp/G6pdx/Hsph1/Slc11a2/Nqo1/Aldh3b1/Lcn2/Cd36/Park2/Sepn1/Prdx5/Sfpq	15
259	SP_4.SP_5	GO:0045765	regulation of angiogenesis	16/431	221/23276	4.03257e-06	0.000387236	0.000298284	Aqp1/Ccr2/Cx3cr1/Ccl5/Gata2/Cd59a/Cysltr1/Cela1/Klf4/Camp/Itgb2/Cd36/Ccr5/Pf4/Rapgef3/Ptk2b	16
260	SP_4.SP_5	GO:0051354	negative regulation of oxidoreductase activity	6/431	25/23276	5.1155e-06	0.0004783	0.00036843	Cnr2/Gzma/Snca/Hp/Park2/Prdx5	6
261	SP_4.SP_5	GO:0097529	myeloid leukocyte migration	13/431	152/23276	5.3604e-06	0.000488346	0.000376168	Ccr2/Cx3cr1/S100a8/Dapk2/Ccl5/Ptpro/Itgb2/Fcgr3/Rpl13a/Xcl1/Trem3/Cklf/Ptk2b	13
262	SP_4.SP_5	GO:0051851	modification by host of symbiont morphology or physiology	8/431	53/23276	5.53522e-06	0.000491666	0.000378725	Aqp1/Apoe/Ccl5/Elane/Ltf/Camp/Park2/Trem3	8
263	SP_4.SP_5	GO:0072593	reactive oxygen species metabolic process	16/431	230/23276	6.71251e-06	0.000581696	0.000448075	Tspo/Snca/Hp/G6pdx/Klrk1/Nqo1/Klf4/Hdac4/Itgb2/Cd36/Park2/Acp5/Cybb/Xdh/Prdx5/Ptk2b	16
264	SP_4.SP_5	GO:0051235	maintenance of location	17/431	260/23276	7.92776e-06	0.00067065	0.000516596	Apoe/Hk1/Tspo/Syne1/Snca/Nrip1/F2r/Gypa/Cd36/Lgals9/4932438A13Rik/Xcl1/Ccr5/Ero1l/Asph/Keap1/Ptk2b	17
265	SP_4.SP_5	GO:2000377	regulation of reactive oxygen species metabolic process	13/431	158/23276	8.18961e-06	0.00067669	0.000521248	Tspo/Snca/Hp/G6pdx/Klrk1/Klf4/Hdac4/Itgb2/Cd36/Park2/Acp5/Xdh/Ptk2b	13
266	SP_4.SP_5	GO:0051702	interaction with symbiont	8/431	56/23276	8.4515e-06	0.000682459	0.000525691	Aqp1/Apoe/Ccl5/Elane/Ltf/Camp/Park2/Trem3	8
267	SP_4.SP_5	GO:0051817	modification of morphology or physiology of other organism involved in symbiotic interaction	9/431	74/23276	8.97854e-06	0.000708906	0.000546063	Aqp1/Apoe/Ccl5/Elane/Ltf/Camp/Park2/Ccr5/Trem3	9
268	SP_4.SP_5	GO:0072503	cellular divalent inorganic cation homeostasis	21/431	379/23276	9.28876e-06	0.00071041	0.000547222	Apoe/Epor/Mt1/Kel/Ccl5/Gata2/Snca/P2ry1/Mt2/F2r/Grm1/Cd36/Tmem64/Clstn1/Xcl1/Ccr5/Ero1l/Asph/Ccr6/Atp13a2/Ptk2b	21
269	SP_4.SP_5	GO:0048871	multicellular organismal homeostasis	19/431	320/23276	9.39748e-06	0.00071041	0.000547222	Gata1/Aqp1/Car2/Ccl5/Gata2/Rhd/Slc40a1/Slc11a2/F2r/Ldb1/Cd36/Tmem64/Acp5/Xdh/Ccr5/Muc13/Prdx5/Ptk2b/Rhag	19
270	SP_4.SP_5	GO:1903901	negative regulation of viral life cycle	9/431	76/23276	1.12022e-05	0.000829194	0.00063872	Plscr1/Ccl5/Trim28/Slpi/Isg20/Ltf/Fcnb/Park2/Rsad2	9
271	SP_4.SP_5	GO:0002687	positive regulation of leukocyte migration	11/431	117/23276	1.15388e-05	0.000836678	0.000644485	Ccr2/Dapk2/Ccl5/Elane/Itga2b/Lgals9/Xcl1/Pf4/Ccr6/Ptk2b/Ppbp	11
272	SP_4.SP_5	GO:0001819	positive regulation of cytokine production	20/431	357/23276	1.28984e-05	0.000916562	0.000706019	Ccr2/Zfpm1/Ccl5/Slamf1/Elane/F2r/Klrk1/Cd2/H2-T23/Camp/Clec5a/Fcnb/Cd36/Fcgr3/Lgals9/Xcl1/Ccr5/Pf4/Il1rl1/Rsad2	20
273	SP_4.SP_5	GO:1990267	response to transition metal nanoparticle	9/431	78/23276	1.38795e-05	0.0009552	0.000735781	Aqp1/Mt1/Aqp9/Snca/Mt2/Slc40a1/Slc11a2/Loxl2/Tfr2	9
274	SP_4.SP_5	GO:0051604	protein maturation	18/431	300/23276	1.39798e-05	0.0009552	0.000735781	S100a8/Cd59a/Snca/Slc11a2/Cd55/F2r/Inpp5b/Khdc1b/Cfh/Tspan33/Ide/Xdh/Mmp14/Ero1l/Asph/Tfr2/Serpine2/Phb	18
275	SP_4.SP_5	GO:0035821	modification of morphology or physiology of other organism	9/431	80/23276	1.70838e-05	0.00112405	0.000865847	Aqp1/Apoe/Ccl5/Elane/Ltf/Camp/Park2/Ccr5/Trem3	9
276	SP_4.SP_5	GO:0048525	negative regulation of viral process	9/431	80/23276	1.70838e-05	0.00112405	0.000865847	Plscr1/Ccl5/Trim28/Slpi/Isg20/Ltf/Fcnb/Park2/Rsad2	9
277	SP_4.SP_5	GO:0048872	homeostasis of number of cells	17/431	277/23276	1.80709e-05	0.00116738	0.000899222	Gata1/Zfpm1/Klf1/Gata2/Gfi1b/G6pdx/Tgfbr3/Rhd/Ank1/Slc40a1/Slc11a2/F2r/Ldb1/Tsc22d3/Spns2/Prdx5/Rhag	17
278	SP_4.SP_5	GO:0046688	response to copper ion	5/431	19/23276	1.99622e-05	0.00123745	0.000953194	Aqp1/Mt1/Snca/Mt2/Loxl2	5
279	SP_4.SP_5	GO:0061515	myeloid cell development	8/431	63/23276	2.0581e-05	0.00123745	0.000953194	Gata1/Zfpm1/Klf1/G6pdx/Rhd/Ank1/Slc11a2/Rhag	8
280	SP_4.SP_5	GO:0072507	divalent inorganic cation homeostasis	21/431	400/23276	2.08217e-05	0.00123745	0.000953194	Apoe/Epor/Mt1/Kel/Ccl5/Gata2/Snca/P2ry1/Mt2/F2r/Grm1/Cd36/Tmem64/Clstn1/Xcl1/Ccr5/Ero1l/Asph/Ccr6/Atp13a2/Ptk2b	21
281	SP_4.SP_5	GO:0030193	regulation of blood coagulation	9/431	82/23276	2.0897e-05	0.00123745	0.000953194	Stx2/Apoe/Gp1ba/F2r/Gp5/Tspan8/Fam46a/Cd36/Serpine2	9
282	SP_4.SP_5	GO:1900046	regulation of hemostasis	9/431	82/23276	2.0897e-05	0.00123745	0.000953194	Stx2/Apoe/Gp1ba/F2r/Gp5/Tspan8/Fam46a/Cd36/Serpine2	9
283	SP_4.SP_5	GO:0002262	myeloid cell homeostasis	12/431	149/23276	2.25304e-05	0.00131231	0.00101086	Gata1/Zfpm1/Klf1/Gata2/Gfi1b/G6pdx/Tgfbr3/Rhd/Ank1/Slc11a2/Ldb1/Rhag	12
284	SP_4.SP_5	GO:0043270	positive regulation of ion transport	16/431	254/23276	2.31097e-05	0.00132433	0.00102012	Apoe/Atp1b2/Tspo/Ccl5/Snca/P2ry1/G6pdx/Abcb4/F2r/S100a1/Stk39/Xcl1/Rapgef3/Cyp4f18/Asph/Shank3	16
285	SP_4.SP_5	GO:0006959	humoral immune response	13/431	175/23276	2.44985e-05	0.00138164	0.00106426	Ccr2/Cd59a/Tfeb/Cd55/Slpi/Ltf/H2-T23/Camp/Fcnb/Cfh/Gpr183/Spns2/Phb	13
286	SP_4.SP_5	GO:0055076	transition metal ion homeostasis	10/431	105/23276	2.57188e-05	0.00140677	0.00108362	Mt1/Rhd/Ank1/Mt2/Slc40a1/Slc11a2/Ltf/Lcn2/Tfr2/Rhag	10
287	SP_4.SP_5	GO:0043901	negative regulation of multi-organism process	12/431	151/23276	2.5736e-05	0.00140677	0.00108362	Plscr1/Ccl5/Elane/Trim28/Slpi/Isg20/Ltf/Camp/Fcnb/Cd36/Park2/Rsad2	12
288	SP_4.SP_5	GO:0007263	nitric oxide mediated signal transduction	5/431	20/23276	2.62127e-05	0.00141111	0.00108697	Apoe/Mt1/Mt2/Gucy1b3/Cd36	5
289	SP_4.SP_5	GO:0045766	positive regulation of angiogenesis	11/431	129/23276	2.90213e-05	0.001539	0.00118548	Aqp1/Cx3cr1/Ccl5/Gata2/Cysltr1/Cela1/Camp/Itgb2/Ccr5/Rapgef3/Ptk2b	11
290	SP_4.SP_5	GO:0050715	positive regulation of cytokine secretion	10/431	107/23276	3.03148e-05	0.00155948	0.00120126	Slamf1/F2r/Cd2/Camp/Clec5a/Fcnb/Cd36/Lgals9/Ccr5/Il1rl1	10
291	SP_4.SP_5	GO:0050714	positive regulation of protein secretion	15/431	232/23276	3.06548e-05	0.00155948	0.00120126	Slamf1/F2r/Cd2/H2-T23/Glud1/Camp/Clec5a/Fcnb/Cd36/Park2/Lgals9/Ccr5/Kcnn4/Sec24a/Il1rl1	15
292	SP_4.SP_5	GO:0050818	regulation of coagulation	9/431	86/23276	3.07244e-05	0.00155948	0.00120126	Stx2/Apoe/Gp1ba/F2r/Gp5/Tspan8/Fam46a/Cd36/Serpine2	9
293	SP_4.SP_5	GO:0032760	positive regulation of tumor necrosis factor production	8/431	67/23276	3.2496e-05	0.00160359	0.00123523	Ccr2/Cd2/H2-T23/Cd36/Fcgr3/Lgals9/Ccr5/Pf4	8
294	SP_4.SP_5	GO:0072676	lymphocyte migration	8/431	67/23276	3.2496e-05	0.00160359	0.00123523	Ccr2/Ccl5/Lgals9/Spns2/Itgb7/Xcl1/Cklf/Ptk2b	8
295	SP_4.SP_5	GO:1903409	reactive oxygen species biosynthetic process	9/431	87/23276	3.37165e-05	0.00164102	0.00126406	Tspo/Klrk1/Klf4/Hdac4/Itgb2/Park2/Acp5/Cybb/Ptk2b	9
296	SP_4.SP_5	GO:2000484	positive regulation of interleukin-8 secretion	4/431	11/23276	3.45116e-05	0.00165702	0.00127639	F2r/Cd2/Camp/Fcnb	4
297	SP_4.SP_5	GO:0043523	regulation of neuron apoptotic process	15/431	235/23276	3.55628e-05	0.00168473	0.00129773	Apoe/Epor/Optn/Mt1/Gclm/Snca/G6pdx/Hsph1/F2r/Nqo1/Hdac4/Park2/Cpeb4/Stxbp1/Ptk2b	15
298	SP_4.SP_5	GO:1903557	positive regulation of tumor necrosis factor superfamily cytokine production	8/431	68/23276	3.62401e-05	0.00169423	0.00130505	Ccr2/Cd2/H2-T23/Cd36/Fcgr3/Lgals9/Ccr5/Pf4	8
299	SP_4.SP_5	GO:0010035	response to inorganic substance	20/431	386/23276	3.92676e-05	0.00179151	0.00137998	Aqp1/Epor/Mt1/Aqp9/Snca/Hp/Mt2/Hsph1/Slc40a1/Slc11a2/Nqo1/Glud1/Loxl2/Lcn2/Cd36/Cpne2/Xdh/Asph/Tfr2/Ptk2b	20
300	SP_4.SP_5	GO:0043524	negative regulation of neuron apoptotic process	12/431	158/23276	4.0287e-05	0.00179151	0.00137998	Apoe/Epor/Optn/Mt1/Gclm/Snca/Hsph1/F2r/Park2/Cpeb4/Stxbp1/Ptk2b	12
301	SP_4.SP_5	GO:0045069	regulation of viral genome replication	8/431	69/23276	4.03379e-05	0.00179151	0.00137998	Plscr1/Ccl5/Trim28/Slpi/Isg20/Ltf/Park2/Rsad2	8
302	SP_4.SP_5	GO:0055072	iron ion homeostasis	8/431	69/23276	4.03379e-05	0.00179151	0.00137998	Rhd/Ank1/Slc40a1/Slc11a2/Ltf/Lcn2/Tfr2/Rhag	8
303	SP_4.SP_5	GO:0002526	acute inflammatory response	10/431	111/23276	4.16451e-05	0.00182673	0.00140711	Ccl5/Cd59a/Hp/Elane/Cd55/Saa4/Cfh/Fcgr3/Ccr5/Phb	10
304	SP_4.SP_5	GO:1903532	positive regulation of secretion by cell	20/431	389/23276	4.37497e-05	0.00189412	0.00145902	Gata2/Snca/Slamf1/P2ry1/F2r/Cd2/H2-T23/Glud1/Camp/Clec5a/Fcnb/Cd36/Park2/Lgals9/Ccr5/Kcnn4/Sec24a/Tfr2/Il1rl1/Stxbp1	20
305	SP_4.SP_5	GO:0006874	cellular calcium ion homeostasis	19/431	358/23276	4.42477e-05	0.00189412	0.00145902	Apoe/Epor/Kel/Ccl5/Gata2/Snca/P2ry1/F2r/Grm1/Cd36/Tmem64/Clstn1/Xcl1/Ccr5/Ero1l/Asph/Ccr6/Atp13a2/Ptk2b	19
306	SP_4.SP_5	GO:0050805	negative regulation of synaptic transmission	8/431	70/23276	4.48151e-05	0.00189557	0.00146014	Cnr2/Snca/Mgll/Park2/Mtmr2/Stxbp1/Shank3/Ptk2b	8
307	SP_4.SP_5	GO:0045862	positive regulation of proteolysis	16/431	269/23276	4.62433e-05	0.00193297	0.00148895	Trib2/Apoe/Rnf125/S100a8/Ankib1/Snca/Slc11a2/F2r/Khdc1b/Park2/Dapk1/Xdh/Mmp14/Asph/Ptk2b/Phb	16
308	SP_4.SP_5	GO:2000379	positive regulation of reactive oxygen species metabolic process	9/431	91/23276	4.82758e-05	0.0019863	0.00153003	Tspo/Snca/Klrk1/Klf4/Hdac4/Itgb2/Cd36/Xdh/Ptk2b	9
309	SP_4.SP_5	GO:0001525	angiogenesis	21/431	424/23276	4.86372e-05	0.0019863	0.00153003	Tnfaip2/Aqp1/Ccr2/Cx3cr1/Ccl5/Gata2/Cd59a/Cysltr1/Gbx2/C1galt1/Cela1/Klf4/Camp/Loxl2/Itgb2/Cd36/Ccr5/Pf4/Rapgef3/Ptk2b/Vezf1	21
310	SP_4.SP_5	GO:0006935	chemotaxis	23/431	491/23276	5.07089e-05	0.00203641	0.00156863	Ccr2/Plxnc1/Cx3cr1/S100a8/Dapk2/Ccl5/Cysltr1/Hoxa2/Gbx2/Ptpro/Itgb2/Saa4/Fcgr3/Lgals9/Rpl13a/Xcl1/Ccr5/Pf4/Trem3/Cklf/Ccr6/Ptk2b/Ppbp	23
311	SP_4.SP_5	GO:0060586	multicellular organismal iron ion homeostasis	4/431	12/23276	5.10106e-05	0.00203641	0.00156863	Rhd/Slc40a1/Slc11a2/Rhag	4
312	SP_4.SP_5	GO:0098869	cellular oxidant detoxification	7/431	53/23276	5.2556e-05	0.00207479	0.00159819	Apoe/Nqo1/Cd36/Prdx5/Gstt1/Gsr/Sep15	7
313	SP_4.SP_5	GO:0042330	taxis	23/431	493/23276	5.39401e-05	0.00210603	0.00162226	Ccr2/Plxnc1/Cx3cr1/S100a8/Dapk2/Ccl5/Cysltr1/Hoxa2/Gbx2/Ptpro/Itgb2/Saa4/Fcgr3/Lgals9/Rpl13a/Xcl1/Ccr5/Pf4/Trem3/Cklf/Ccr6/Ptk2b/Ppbp	23
314	SP_4.SP_5	GO:1903426	regulation of reactive oxygen species biosynthetic process	8/431	72/23276	5.50186e-05	0.00212479	0.00163671	Tspo/Klrk1/Klf4/Hdac4/Itgb2/Park2/Acp5/Ptk2b	8
315	SP_4.SP_5	GO:0070098	chemokine-mediated signaling pathway	7/431	55/23276	6.70247e-05	0.00256063	0.00197243	Cx3cr1/Ccl5/Xcl1/Ccr5/Pf4/Ptk2b/Ppbp	7
316	SP_4.SP_5	GO:0055074	calcium ion homeostasis	19/431	371/23276	7.12056e-05	0.00268716	0.0020699	Apoe/Epor/Kel/Ccl5/Gata2/Snca/P2ry1/F2r/Grm1/Cd36/Tmem64/Clstn1/Xcl1/Ccr5/Ero1l/Asph/Ccr6/Atp13a2/Ptk2b	19
317	SP_4.SP_5	GO:0002523	leukocyte migration involved in inflammatory response	4/431	13/23276	7.26056e-05	0.00268716	0.0020699	S100a8/Elane/Itgb2/Ppbp	4
318	SP_4.SP_5	GO:0030449	regulation of complement activation	4/431	13/23276	7.26056e-05	0.00268716	0.0020699	Cd59a/Cd55/Cfh/Phb	4
319	SP_4.SP_5	GO:1904018	positive regulation of vasculature development	11/431	143/23276	7.47881e-05	0.0027394	0.00211014	Aqp1/Cx3cr1/Ccl5/Gata2/Cysltr1/Cela1/Camp/Itgb2/Ccr5/Rapgef3/Ptk2b	11
320	SP_4.SP_5	GO:0002690	positive regulation of leukocyte chemotaxis	8/431	76/23276	8.12728e-05	0.00294655	0.0022697	Ccr2/Dapk2/Ccl5/Xcl1/Pf4/Ccr6/Ptk2b/Ppbp	8
321	SP_4.SP_5	GO:1904427	positive regulation of calcium ion transmembrane transport	7/431	57/23276	8.45928e-05	0.00303594	0.00233856	Snca/G6pdx/F2r/S100a1/Xcl1/Rapgef3/Asph	7
322	SP_4.SP_5	GO:1901215	negative regulation of neuron death	13/431	198/23276	8.78418e-05	0.00312102	0.00240409	Apoe/Epor/Optn/Mt1/Gclm/Ccl5/Snca/Hsph1/F2r/Park2/Cpeb4/Stxbp1/Ptk2b	13
323	SP_4.SP_5	GO:0008361	regulation of cell size	12/431	172/23276	9.17158e-05	0.0032264	0.00248526	Aqp1/Apoe/Plxnc1/Kel/Cttn/Mgll/Rap1gap2/Olfm1/Ccr5/Rapgef3/Kcnn4/Shank3	12
324	SP_4.SP_5	GO:0002673	regulation of acute inflammatory response	7/431	58/23276	9.46881e-05	0.0032983	0.00254065	Ccl5/Cd59a/Cd55/Cfh/Fcgr3/Ccr5/Phb	7
325	SP_4.SP_5	GO:0050663	cytokine secretion	12/431	173/23276	9.69347e-05	0.00331747	0.00255542	Optn/Slamf1/F2r/Cd2/Camp/Clec5a/Fcnb/Cd36/Lgals9/Ccr5/Trem3/Il1rl1	12
326	SP_4.SP_5	GO:0019079	viral genome replication	8/431	78/23276	9.78625e-05	0.00331747	0.00255542	Plscr1/Ccl5/Trim28/Slpi/Isg20/Ltf/Park2/Rsad2	8
327	SP_4.SP_5	GO:0051402	neuron apoptotic process	15/431	257/23276	9.80395e-05	0.00331747	0.00255542	Apoe/Epor/Optn/Mt1/Gclm/Snca/G6pdx/Hsph1/F2r/Nqo1/Hdac4/Park2/Cpeb4/Stxbp1/Ptk2b	15
328	SP_4.SP_5	GO:0019755	one-carbon compound transport	4/431	14/23276	0.000100164	0.00332173	0.0025587	Aqp1/Car2/Aqp9/Rhag	4
329	SP_4.SP_5	GO:2000257	regulation of protein activation cascade	4/431	14/23276	0.000100164	0.00332173	0.0025587	Cd59a/Cd55/Cfh/Phb	4
330	SP_4.SP_5	GO:0015696	ammonium transport	9/431	100/23276	0.00010123	0.00332173	0.0025587	Aqp1/Slc22a3/Snap23/Snca/Rhd/Park2/Fcgr3/Slc12a5/Rhag	9
331	SP_4.SP_5	GO:0050792	regulation of viral process	11/431	148/23276	0.000101905	0.00332173	0.0025587	Apoe/Plscr1/Ccl5/Trim28/Slpi/Lgals1/Isg20/Ltf/Fcnb/Park2/Rsad2	11
332	SP_4.SP_5	GO:0010038	response to metal ion	13/431	204/23276	0.000118635	0.00383192	0.00295169	Aqp1/Mt1/Aqp9/Snca/Mt2/Slc40a1/Slc11a2/Glud1/Loxl2/Cpne2/Xdh/Asph/Tfr2	13
333	SP_4.SP_5	GO:0016032	viral process	14/431	233/23276	0.000122575	0.0039235	0.00302223	Apoe/Epor/Plscr1/Ccl5/Trim28/Slpi/Lgals1/Isg20/Ltf/Clec5a/Fcnb/Park2/Ccr5/Rsad2	14
334	SP_4.SP_5	GO:0051098	regulation of binding	16/431	293/23276	0.000126068	0.00399927	0.0030806	Gata1/Plscr1/Zfpm1/Gzma/P2ry1/Tgfbr3/S100a10/Trim28/Slpi/Klf4/Hdac4/Park2/Add2/Lgals9/Rapgef3/Aktip	16
335	SP_4.SP_5	GO:0030593	neutrophil chemotaxis	8/431	81/23276	0.000127928	0.00402237	0.00309839	S100a8/Dapk2/Ccl5/Itgb2/Fcgr3/Xcl1/Trem3/Cklf	8
336	SP_4.SP_5	GO:0019233	sensory perception of pain	10/431	127/23276	0.000130042	0.00405297	0.00312196	Aqp1/Ccr2/Cnr2/P2ry1/Mgll/Ephx2/F2r/Grm1/Ptgs1/Cacna1e	10
337	SP_4.SP_5	GO:0050708	regulation of protein secretion	19/431	391/23276	0.000141236	0.00436358	0.00336122	Ccl5/Eny2/Slamf1/F2r/Cd2/H2-T23/Glud1/Camp/Clec5a/Fcnb/Cd36/Park2/Cacna1e/Lgals9/Ccr5/Kcnn4/Sec24a/Il1rl1/Rsad2	19
338	SP_4.SP_5	GO:1900407	regulation of cellular response to oxidative stress	7/431	62/23276	0.000145351	0.004452	0.00342933	Epor/Snca/Hp/Hsph1/Cd36/Park2/Sfpq	7
339	SP_4.SP_5	GO:0035162	embryonic hemopoiesis	5/431	28/23276	0.000147075	0.00445738	0.00343348	Gata1/Zfpm1/Klf1/Gata2/Ldb1	5
340	SP_4.SP_5	GO:0051222	positive regulation of protein transport	21/431	459/23276	0.000148036	0.00445738	0.00343348	Ugcg/Slamf1/Trim28/Leprot/F2r/Cd2/H2-T23/Glud1/Camp/Clec5a/Fcnb/Cd36/Park2/Lgals9/Ccr5/Rapgef3/Kcnn4/Asph/Sec24a/Il1rl1/Tomm7	21
341	SP_4.SP_5	GO:0015850	organic hydroxy compound transport	13/431	209/23276	0.000151013	0.00450115	0.00346719	Aqp1/Apoe/Slc22a3/Aqp9/Snca/P2ry1/Abcb4/Ldlr/Ptgs1/Cd36/Park2/Fcgr3/Abca13	13
342	SP_4.SP_5	GO:1904951	positive regulation of establishment of protein localization	22/431	494/23276	0.000152023	0.00450115	0.00346719	Ugcg/Slamf1/Trim28/Leprot/F2r/Cd2/H2-T23/Glud1/Camp/Clec5a/Fcnb/Cd36/Park2/Lgals9/Ccr5/Rapgef3/Kcnn4/Asph/Sec24a/Il1rl1/Tcp1/Tomm7	22
343	SP_4.SP_5	GO:0002685	regulation of leukocyte migration	11/431	155/23276	0.000153674	0.00451241	0.00347587	Ccr2/Dapk2/Ccl5/Elane/Itga2b/Lgals9/Xcl1/Pf4/Ccr6/Ptk2b/Ppbp	11
344	SP_4.SP_5	GO:0006897	endocytosis	22/431	495/23276	0.000156426	0.00452057	0.00348215	Apoe/Ccr2/Rab4a/Dnajc6/Cttn/Syne1/Cd9/Gata2/Snca/Slamf1/Ly75/Elane/Sh3gl2/Txndc5/Ldlr/Itgb2/Fcnb/Cd36/Fcgr3/Cd209e/Mtmr2/Tfr2	22
345	SP_4.SP_5	GO:0031638	zymogen activation	9/431	106/23276	0.000158546	0.00452057	0.00348215	S100a8/Snca/Slc11a2/F2r/Khdc1b/Xdh/Mmp14/Asph/Serpine2	9
346	SP_4.SP_5	GO:0051928	positive regulation of calcium ion transport	9/431	106/23276	0.000158546	0.00452057	0.00348215	Tspo/Ccl5/Snca/G6pdx/F2r/S100a1/Xcl1/Rapgef3/Asph	9
347	SP_4.SP_5	GO:1901214	regulation of neuron death	16/431	299/23276	0.000159041	0.00452057	0.00348215	Apoe/Epor/Optn/Mt1/Gclm/Ccl5/Snca/G6pdx/Hsph1/F2r/Nqo1/Hdac4/Park2/Cpeb4/Stxbp1/Ptk2b	16
348	SP_4.SP_5	GO:0045123	cellular extravasation	6/431	45/23276	0.00017208	0.00482422	0.00371605	Ccr2/Ccl5/Elane/Itgb2/Itgb7/Trem3	6
349	SP_4.SP_5	GO:2000403	positive regulation of lymphocyte migration	5/431	29/23276	0.000175031	0.00482422	0.00371605	Ccr2/Ccl5/Lgals9/Xcl1/Ptk2b	5
350	SP_4.SP_5	GO:0070997	neuron death	17/431	333/23276	0.000175712	0.00482422	0.00371605	Apoe/Epor/Optn/Mt1/Gclm/Ccl5/Snca/G6pdx/Hsph1/F2r/Nqo1/Hdac4/Park2/Ccr5/Cpeb4/Stxbp1/Ptk2b	17
351	SP_4.SP_5	GO:0051818	disruption of cells of other organism involved in symbiotic interaction	4/431	16/23276	0.000176842	0.00482422	0.00371605	Elane/Camp/Ccr5/Trem3	4
352	SP_4.SP_5	GO:0051883	killing of cells in other organism involved in symbiotic interaction	4/431	16/23276	0.000176842	0.00482422	0.00371605	Elane/Camp/Ccr5/Trem3	4
353	SP_4.SP_5	GO:1903317	regulation of protein maturation	7/431	64/23276	0.00017787	0.00482422	0.00371605	Cd59a/Cd55/Inpp5b/Cfh/Tfr2/Serpine2/Phb	7
354	SP_4.SP_5	GO:0052548	regulation of endopeptidase activity	15/431	272/23276	0.00018291	0.00492332	0.00379239	Hspa1b/Aqp1/S100a8/Snca/Slc11a2/F2r/Slpi/Khdc1b/Klf4/Dapk1/Timp3/Xdh/Asph/Prdx5/Serpine2	15
355	SP_4.SP_5	GO:0032846	positive regulation of homeostatic process	13/431	214/23276	0.000190722	0.005095	0.00392463	Gata1/Car2/Ccl5/Gata2/Snca/F2r/Park2/Tmem64/Xcl1/Ccr5/Asph/Sec24a/Tcp1	13
356	SP_4.SP_5	GO:0016485	protein processing	15/431	275/23276	0.000205984	0.00542618	0.00417973	S100a8/Cd59a/Snca/Slc11a2/Cd55/F2r/Inpp5b/Khdc1b/Cfh/Ide/Xdh/Mmp14/Asph/Serpine2/Phb	15
357	SP_4.SP_5	GO:0048246	macrophage chemotaxis	5/431	30/23276	0.000206866	0.00542618	0.00417973	Cx3cr1/Ccl5/Rpl13a/Cklf/Ptk2b	5
358	SP_4.SP_5	GO:0070838	divalent metal ion transport	19/431	403/23276	0.000207701	0.00542618	0.00417973	Tspo/Ccl5/Snca/G6pdx/Cysltr1/Slc40a1/Slc11a2/F2r/S100a1/Cacna1e/Xcl1/Ccr5/Rapgef3/Ero1l/Kcnn4/Asph/Tfr2/Clca1/Ptk2b	19
359	SP_4.SP_5	GO:0002761	regulation of myeloid leukocyte differentiation	9/431	110/23276	0.000210108	0.00544899	0.00419731	Car2/Zfpm1/Ccl5/Gata2/Gfi1b/Pilrb1/Zbtb46/Tmem64/Pf4	9
360	SP_4.SP_5	GO:1902882	regulation of response to oxidative stress	7/431	66/23276	0.000216031	0.005501	0.00423737	Epor/Snca/Hp/Hsph1/Cd36/Park2/Sfpq	7
361	SP_4.SP_5	GO:0009306	protein secretion	21/431	472/23276	0.000216456	0.005501	0.00423737	Optn/Ccl5/Eny2/Slamf1/F2r/Cd2/H2-T23/Glud1/Camp/Clec5a/Fcnb/Cd36/Park2/Cacna1e/Lgals9/Ccr5/Trem3/Kcnn4/Sec24a/Il1rl1/Rsad2	21
362	SP_4.SP_5	GO:0072511	divalent inorganic cation transport	19/431	405/23276	0.000221106	0.005501	0.00423737	Tspo/Ccl5/Snca/G6pdx/Cysltr1/Slc40a1/Slc11a2/F2r/S100a1/Cacna1e/Xcl1/Ccr5/Rapgef3/Ero1l/Kcnn4/Asph/Tfr2/Clca1/Ptk2b	19
363	SP_4.SP_5	GO:0006898	receptor-mediated endocytosis	12/431	189/23276	0.000222469	0.005501	0.00423737	Apoe/Dnajc6/Cttn/Syne1/Cd9/Snca/Sh3gl2/Ldlr/Itgb2/Cd36/Mtmr2/Tfr2	12
364	SP_4.SP_5	GO:0045637	regulation of myeloid cell differentiation	12/431	189/23276	0.000222469	0.005501	0.00423737	Gata1/Car2/Zfpm1/Ccl5/Gata2/Gfi1b/Pilrb1/Ldb1/Zbtb46/Tmem64/Pf4/Ptk2b	12
365	SP_4.SP_5	GO:0001906	cell killing	9/431	111/23276	0.000224972	0.005501	0.00423737	Elane/Klrk1/H2-T23/Camp/Fcgr3/Lgals9/Xcl1/Ccr5/Trem3	9
366	SP_4.SP_5	GO:0002076	osteoblast development	4/431	17/23276	0.000227884	0.005501	0.00423737	Hoxa2/Hdac4/Clec5a/Limd1	4
367	SP_4.SP_5	GO:1901623	regulation of lymphocyte chemotaxis	4/431	17/23276	0.000227884	0.005501	0.00423737	Ccr2/Ccl5/Xcl1/Ptk2b	4
368	SP_4.SP_5	GO:2000482	regulation of interleukin-8 secretion	4/431	17/23276	0.000227884	0.005501	0.00423737	F2r/Cd2/Camp/Fcnb	4
369	SP_4.SP_5	GO:1903900	regulation of viral life cycle	10/431	136/23276	0.000228183	0.005501	0.00423737	Plscr1/Ccl5/Trim28/Slpi/Lgals1/Isg20/Ltf/Fcnb/Park2/Rsad2	10
370	SP_4.SP_5	GO:0051051	negative regulation of transport	21/431	474/23276	0.000229144	0.005501	0.00423737	Apoe/Ccr2/Kel/Eny2/Snca/Slamf1/P2ry1/F2r/Grb10/Ptgs1/Cd36/Park2/Lgals9/Stk39/Cyp4f18/Mtmr2/Rangap1/Rsad2/Keap1/Ptk2b/Serpine2	21
371	SP_4.SP_5	GO:0044764	multi-organism cellular process	14/431	248/23276	0.000234379	0.00558891	0.00430508	Apoe/Epor/Plscr1/Ccl5/Trim28/Slpi/Lgals1/Isg20/Ltf/Clec5a/Fcnb/Park2/Ccr5/Rsad2	14
372	SP_4.SP_5	GO:0019058	viral life cycle	12/431	191/23276	0.000245155	0.00580692	0.00447301	Apoe/Plscr1/Ccl5/Trim28/Slpi/Lgals1/Isg20/Ltf/Clec5a/Fcnb/Park2/Rsad2	12
373	SP_4.SP_5	GO:0034764	positive regulation of transmembrane transport	10/431	138/23276	0.000256857	0.0060438	0.00465548	Atp1b2/Car2/Snca/G6pdx/F2r/S100a1/Xcl1/Rapgef3/Asph/Shank3	10
374	SP_4.SP_5	GO:1990266	neutrophil migration	8/431	90/23276	0.000266835	0.00623727	0.00480451	S100a8/Dapk2/Ccl5/Itgb2/Fcgr3/Xcl1/Trem3/Cklf	8
375	SP_4.SP_5	GO:0070374	positive regulation of ERK1 and ERK2 cascade	11/431	166/23276	0.000279463	0.00648975	0.00499899	Epor/Ccl5/Slamf1/P2ry1/F2r/Prkcdbp/Cd36/Gpr183/Xcl1/Ptk2b/Phb	11
376	SP_4.SP_5	GO:0050865	regulation of cell activation	21/431	482/23276	0.000286673	0.00661397	0.00509467	Apoe/Ccr2/Plscr1/Cnr2/Ccl5/Gata2/Snca/Slamf1/Hsph1/Gp5/Klrk1/Lgals1/H2-T23/Lgals9/Gpr183/Xcl1/Mmp14/Il1rl1/Adk/Zeb1/Serpine2	21
377	SP_4.SP_5	GO:0006749	glutathione metabolic process	6/431	50/23276	0.000310572	0.00707348	0.00544864	Gclm/Gstm5/G6pdx/Gstm2/Gstt1/Gsr	6
378	SP_4.SP_5	GO:0043462	regulation of ATPase activity	6/431	50/23276	0.000310572	0.00707348	0.00544864	Rab4a/Atp1b2/Plscr1/Ltf/Tmem64/Rapgef3	6
379	SP_4.SP_5	GO:0043900	regulation of multi-organism process	19/431	418/23276	0.000328208	0.00742753	0.00572136	Apoe/Tnik/Plscr1/Ccl5/P2ry1/Elane/Trim28/Slpi/Lgals1/Isg20/Ltf/Cpa3/Camp/Fcnb/Cd36/Park2/Lgals9/Ccr5/Rsad2	19
380	SP_4.SP_5	GO:0002688	regulation of leukocyte chemotaxis	8/431	93/23276	0.000334114	0.00751334	0.00578745	Ccr2/Dapk2/Ccl5/Xcl1/Pf4/Ccr6/Ptk2b/Ppbp	8
381	SP_4.SP_5	GO:0007270	neuron-neuron synaptic transmission	10/431	143/23276	0.000341998	0.00764226	0.00588676	Car2/Cnr2/Snca/Grm1/Als2/Park2/Stxbp1/Shank3/Ptk2b/Serpine2	10
382	SP_4.SP_5	GO:0090066	regulation of anatomical structure size	21/431	489/23276	0.00034703	0.00770625	0.00593605	Aqp1/Apoe/Plxnc1/Kel/Cttn/Gclm/P2ry1/G6pdx/Tgfbr3/Mgll/Cysltr1/F2r/Ptgs1/Rap1gap2/Olfm1/Add2/Ccr5/Rapgef3/Kcnn4/Shank3/Ptk2b	21
383	SP_4.SP_5	GO:2001057	reactive nitrogen species metabolic process	7/431	72/23276	0.000371606	0.00820072	0.00631694	Tspo/Klrk1/Klf4/Itgb2/Acp5/Prdx5/Ptk2b	7
384	SP_4.SP_5	GO:0002920	regulation of humoral immune response	5/431	34/23276	0.0003801	0.0083364	0.00642145	Cd59a/Cd55/Cfh/Spns2/Phb	5
385	SP_4.SP_5	GO:0042742	defense response to bacterium	14/431	262/23276	0.000408806	0.00891098	0.00686404	Optn/Clec4d/Hp/Elane/Slpi/Klrk1/Slamf8/Ltf/H2-T23/Camp/Cd36/Acp5/Lgals9/Trem3	14
386	SP_4.SP_5	GO:0030851	granulocyte differentiation	5/431	35/23276	0.000436769	0.00946137	0.007288	Gata1/Zfpm1/Gata2/Gfi1b/Zbtb46	5
387	SP_4.SP_5	GO:0031640	killing of cells of other organism	4/431	20/23276	0.000443943	0.00946137	0.007288	Elane/Camp/Ccr5/Trem3	4
388	SP_4.SP_5	GO:0044364	disruption of cells of other organism	4/431	20/23276	0.000443943	0.00946137	0.007288	Elane/Camp/Ccr5/Trem3	4
389	SP_4.SP_5	GO:0071621	granulocyte chemotaxis	8/431	97/23276	0.000444708	0.00946137	0.007288	S100a8/Dapk2/Ccl5/Itgb2/Fcgr3/Xcl1/Trem3/Cklf	8
390	SP_4.SP_5	GO:0061041	regulation of wound healing	9/431	122/23276	0.000454468	0.00961146	0.00740362	Stx2/Apoe/Gp1ba/F2r/Gp5/Tspan8/Fam46a/Cd36/Serpine2	9
391	SP_4.SP_5	GO:2000116	regulation of cysteine-type endopeptidase activity	12/431	205/23276	0.000466073	0.00979857	0.00754775	Hspa1b/Aqp1/S100a8/Snca/Slc11a2/F2r/Khdc1b/Klf4/Dapk1/Xdh/Asph/Prdx5	12
392	SP_4.SP_5	GO:1903708	positive regulation of hemopoiesis	11/431	177/23276	0.000482823	0.010091	0.007773	Gata1/Ccr2/Car2/Ccl5/Gata2/Gfi1b/Zbtb46/Tmem64/Lgals9/Pf4/Mmp14	11
393	SP_4.SP_5	GO:0010975	regulation of neuron projection development	20/431	468/23276	0.000507092	0.0105362	0.00811597	Apoe/Plxnc1/Epor/Tnik/Kel/Cttn/Syne1/Ccdc88a/Mgll/Sipa1l1/Lgals1/Rap1gap2/Klf4/Park2/Olfm1/Neu1/Ccr5/Shank3/Ptk2b/Serpine2	20
394	SP_4.SP_5	GO:0051480	regulation of cytosolic calcium ion concentration	14/431	268/23276	0.000512134	0.0105791	0.00814901	Epor/Gata2/Snca/P2ry1/F2r/Grm1/Cd36/Tmem64/Xcl1/Ccr5/Ero1l/Asph/Ccr6/Ptk2b	14
395	SP_4.SP_5	GO:0097202	activation of cysteine-type endopeptidase activity	7/431	76/23276	0.000517696	0.0106322	0.0081899	S100a8/Snca/Slc11a2/F2r/Khdc1b/Xdh/Asph	7
396	SP_4.SP_5	GO:0032677	regulation of interleukin-8 production	6/431	55/23276	0.00052421	0.0107041	0.00824529	Elane/F2r/Cd2/Klf4/Camp/Fcnb	6
397	SP_4.SP_5	GO:0072606	interleukin-8 secretion	4/431	21/23276	0.000540428	0.0109722	0.00845181	F2r/Cd2/Camp/Fcnb	4
398	SP_4.SP_5	GO:0070372	regulation of ERK1 and ERK2 cascade	13/431	239/23276	0.000551439	0.0110672	0.008525	Epor/Ccl5/Slamf1/P2ry1/Spry4/F2r/Klf4/Prkcdbp/Cd36/Gpr183/Xcl1/Ptk2b/Phb	13
399	SP_4.SP_5	GO:0019932	second-messenger-mediated signaling	12/431	209/23276	0.000553755	0.0110672	0.008525	Apoe/Mt1/Mt2/Grm1/Treml1/Gucy1b3/Hdac4/Cd36/Ccr5/Pf4/Asph/Ptk2b	12
400	SP_4.SP_5	GO:0043112	receptor metabolic process	10/431	152/23276	0.000554453	0.0110672	0.008525	Apoe/Optn/Cd9/Snca/Sh3gl2/Als2/Itgb2/Cd36/Sec24a/Mtmr2	10
401	SP_4.SP_5	GO:0072678	T cell migration	5/431	37/23276	0.000568942	0.0110893	0.00854195	Ccr2/Ccl5/Lgals9/Itgb7/Xcl1	5
402	SP_4.SP_5	GO:2000401	regulation of lymphocyte migration	5/431	37/23276	0.000568942	0.0110893	0.00854195	Ccr2/Ccl5/Lgals9/Xcl1/Ptk2b	5
403	SP_4.SP_5	GO:0031349	positive regulation of defense response	14/431	271/23276	0.00057163	0.0110893	0.00854195	Ccr2/S100a8/Plscr1/Ccl5/Klrk1/Ltf/H2-T23/Fcnb/Fcgr3/Lgals9/Xcl1/Ccr5/Il1rl1/Rsad2	14
404	SP_4.SP_5	GO:0007204	positive regulation of cytosolic calcium ion concentration	13/431	240/23276	0.000573452	0.0110893	0.00854195	Epor/Gata2/Snca/P2ry1/F2r/Grm1/Cd36/Xcl1/Ccr5/Ero1l/Asph/Ccr6/Ptk2b	13
405	SP_4.SP_5	GO:0045428	regulation of nitric oxide biosynthetic process	6/431	56/23276	0.000578069	0.0110893	0.00854195	Tspo/Klrk1/Klf4/Itgb2/Acp5/Ptk2b	6
406	SP_4.SP_5	GO:0006575	cellular modified amino acid metabolic process	11/431	181/23276	0.000582343	0.0110893	0.00854195	Plscr1/Gclm/Ddah2/Gstm5/G6pdx/Gstm2/Ggact/Ero1l/Ahcy/Gstt1/Gsr	11
407	SP_4.SP_5	GO:0032649	regulation of interferon-gamma production	8/431	101/23276	0.000583318	0.0110893	0.00854195	Ccr2/Zfpm1/Slamf1/Klrk1/Cd2/Lgals9/Xcl1/Il1rl1	8
408	SP_4.SP_5	GO:1904064	positive regulation of cation transmembrane transport	8/431	101/23276	0.000583318	0.0110893	0.00854195	Atp1b2/Snca/G6pdx/F2r/S100a1/Xcl1/Rapgef3/Asph	8
409	SP_4.SP_5	GO:0050707	regulation of cytokine secretion	10/431	153/23276	0.000583645	0.0110893	0.00854195	Slamf1/F2r/Cd2/Camp/Clec5a/Fcnb/Cd36/Lgals9/Ccr5/Il1rl1	10
410	SP_4.SP_5	GO:0032845	negative regulation of homeostatic process	11/431	183/23276	0.000638185	0.012061	0.00929049	Eny2/Snca/F2r/Ldb1/Tsc22d3/Xcl1/Ccr5/Ero1l/Asph/Xrcc5/Ptk2b	11
411	SP_4.SP_5	GO:0045646	regulation of erythrocyte differentiation	5/431	38/23276	0.000645288	0.0120669	0.009295	Gata1/Zfpm1/Gata2/Gfi1b/Ldb1	5
412	SP_4.SP_5	GO:1901031	regulation of response to reactive oxygen species	5/431	38/23276	0.000645288	0.0120669	0.009295	Epor/Snca/Hp/Hsph1/Cd36	5
413	SP_4.SP_5	GO:0010952	positive regulation of peptidase activity	9/431	129/23276	0.000681937	0.0126854	0.00977148	S100a8/Snca/Slc11a2/F2r/Khdc1b/Dapk1/Xdh/Mmp14/Asph	9
414	SP_4.SP_5	GO:1903706	regulation of hemopoiesis	16/431	342/23276	0.000700681	0.0129663	0.00998778	Gata1/Ccr2/Car2/Zfpm1/Ccl5/Gata2/Gfi1b/Pilrb1/Ldb1/Zbtb46/Tmem64/Lgals9/Pf4/Mmp14/Zeb1/Ptk2b	16
415	SP_4.SP_5	GO:0034767	positive regulation of ion transmembrane transport	9/431	130/23276	0.000720927	0.0132718	0.0102231	Atp1b2/Snca/G6pdx/F2r/S100a1/Xcl1/Rapgef3/Asph/Shank3	9
416	SP_4.SP_5	GO:0098657	import into cell	5/431	39/23276	0.000729052	0.0133522	0.010285	Slc22a3/Snca/Slc11a2/Park2/Tfr2	5
417	SP_4.SP_5	GO:0002696	positive regulation of leukocyte activation	14/431	278/23276	0.000733666	0.0133678	0.0102971	Ccr2/Ccl5/Gata2/Slamf1/Hsph1/Klrk1/Lgals1/H2-T23/Lgals9/Gpr183/Xcl1/Mmp14/Il1rl1/Adk	14
418	SP_4.SP_5	GO:0060216	definitive hemopoiesis	4/431	23/23276	0.000776524	0.0140765	0.010843	Gata1/Zfpm1/Gata2/Tgfbr3	4
419	SP_4.SP_5	GO:0071345	cellular response to cytokine stimulus	19/431	450/23276	0.000801995	0.0144042	0.0110954	Ccr2/Epor/Cx3cr1/Gp1ba/Il2rb/Ccl5/Ifngr1/Park2/Csf2ra/Dapk1/Rpl13a/Xcl1/Ccr5/Pf4/Keap1/Ptk2b/Ppbp/Phb/Ifi205	19
420	SP_4.SP_5	GO:0051048	negative regulation of secretion	12/431	218/23276	0.000802709	0.0144042	0.0110954	Ccr2/Eny2/Snca/Slamf1/P2ry1/F2r/Ptgs1/Park2/Lgals9/Stk39/Cyp4f18/Rsad2	12
421	SP_4.SP_5	GO:1902105	regulation of leukocyte differentiation	13/431	249/23276	0.00080721	0.0144122	0.0111015	Ccr2/Car2/Zfpm1/Ccl5/Gata2/Gfi1b/Pilrb1/Zbtb46/Tmem64/Lgals9/Pf4/Mmp14/Zeb1	13
422	SP_4.SP_5	GO:0032637	interleukin-8 production	6/431	60/23276	0.000837702	0.0148818	0.0114633	Elane/F2r/Cd2/Klf4/Camp/Fcnb	6
423	SP_4.SP_5	GO:2000021	regulation of ion homeostasis	11/431	190/23276	0.000869961	0.015378	0.0118455	Car2/Tspo/Gclm/Snca/F2r/Stk39/Xcl1/Ccr5/Ero1l/Asph/Ptk2b	11
424	SP_4.SP_5	GO:0097530	granulocyte migration	8/431	108/23276	0.00090853	0.0159547	0.0122898	S100a8/Dapk2/Ccl5/Itgb2/Fcgr3/Xcl1/Trem3/Cklf	8
425	SP_4.SP_5	GO:0060292	long term synaptic depression	4/431	24/23276	0.000918308	0.0159547	0.0122898	Mgll/Stxbp1/Shank3/Ptk2b	4
426	SP_4.SP_5	GO:0032757	positive regulation of interleukin-8 production	5/431	41/23276	0.000920617	0.0159547	0.0122898	Elane/F2r/Cd2/Camp/Fcnb	5
427	SP_4.SP_5	GO:0010820	positive regulation of T cell chemotaxis	3/431	11/23276	0.000931359	0.0159547	0.0122898	Ccr2/Ccl5/Xcl1	3
428	SP_4.SP_5	GO:0035743	CD4-positive, alpha-beta T cell cytokine production	3/431	11/23276	0.000931359	0.0159547	0.0122898	Slamf1/Xcl1/Rsad2	3
429	SP_4.SP_5	GO:0055098	response to low-density lipoprotein particle	3/431	11/23276	0.000931359	0.0159547	0.0122898	Cd9/Itgb2/Cd36	3
430	SP_4.SP_5	GO:2000181	negative regulation of blood vessel morphogenesis	7/431	84/23276	0.000945359	0.0159547	0.0122898	Ccr2/Cx3cr1/Cd59a/Klf4/Cd36/Xdh/Pf4	7
431	SP_4.SP_5	GO:0043281	regulation of cysteine-type endopeptidase activity involved in apoptotic process	11/431	192/23276	0.000947703	0.0159547	0.0122898	Hspa1b/Aqp1/S100a8/Snca/Slc11a2/F2r/Khdc1b/Klf4/Dapk1/Xdh/Prdx5	11
432	SP_4.SP_5	GO:0052547	regulation of peptidase activity	16/431	352/23276	0.00095007	0.0159547	0.0122898	Hspa1b/Aqp1/S100a8/Snca/Slc11a2/F2r/Slpi/Khdc1b/Klf4/Dapk1/Timp3/Xdh/Mmp14/Asph/Prdx5/Serpine2	16
433	SP_4.SP_5	GO:0000302	response to reactive oxygen species	10/431	163/23276	0.000951985	0.0159547	0.0122898	Aqp1/Epor/Snca/Hp/Hsph1/Nqo1/Lcn2/Cd36/Prdx5/Ptk2b	10
434	SP_4.SP_5	GO:0048771	tissue remodeling	10/431	163/23276	0.000951985	0.0159547	0.0122898	Ccr2/Car2/Tgfbr3/F2r/Cela1/Tmem64/Acp5/Xdh/Mmp14/Ptk2b	10
435	SP_4.SP_5	GO:0060249	anatomical structure homeostasis	15/431	319/23276	0.000967917	0.0161456	0.0124368	Hspa1a/Gata1/Wrn/Car2/Gata2/F2r/Ldb1/Tmem64/Acp5/Xdh/Muc13/Prdx5/Xrcc5/Tcp1/Ptk2b	15
436	SP_4.SP_5	GO:1903035	negative regulation of response to wounding	10/431	164/23276	0.000997459	0.0165606	0.0127565	Apoe/Cx3cr1/Gp1ba/Cnr2/Gp5/Tspan8/Aoah/Acp5/Lgals9/Serpine2	10
437	SP_4.SP_5	GO:0070371	ERK1 and ERK2 cascade	13/431	255/23276	0.00100386	0.0165893	0.0127786	Epor/Ccl5/Slamf1/P2ry1/Spry4/F2r/Klf4/Prkcdbp/Cd36/Gpr183/Xcl1/Ptk2b/Phb	13
438	SP_4.SP_5	GO:0045638	negative regulation of myeloid cell differentiation	7/431	85/23276	0.00101409	0.016604	0.0127899	Zfpm1/Gata2/Pilrb1/Ldb1/Zbtb46/Pf4/Ptk2b	7
439	SP_4.SP_5	GO:0045639	positive regulation of myeloid cell differentiation	7/431	85/23276	0.00101409	0.016604	0.0127899	Gata1/Car2/Ccl5/Gata2/Gfi1b/Tmem64/Pf4	7
440	SP_4.SP_5	GO:0006665	sphingolipid metabolic process	8/431	110/23276	0.00102417	0.016692	0.0128577	St8sia6/Sgpp1/Ugcg/St3gal5/Neu1/Spns2/Cerk/Smpdl3a	8
441	SP_4.SP_5	GO:0048247	lymphocyte chemotaxis	5/431	42/23276	0.00102933	0.0166996	0.0128635	Ccr2/Ccl5/Xcl1/Cklf/Ptk2b	5
442	SP_4.SP_5	GO:0032103	positive regulation of response to external stimulus	14/431	289/23276	0.00106608	0.0171873	0.0132392	Ccr2/S100a8/Dapk2/Ccl5/Fcgr3/Bnip3l/Lgals9/Xcl1/Ccr5/Pf4/Il1rl1/Ccr6/Ptk2b/Ppbp	14
443	SP_4.SP_5	GO:0006816	calcium ion transport	16/431	356/23276	0.00106907	0.0171873	0.0132392	Tspo/Ccl5/Snca/G6pdx/Cysltr1/F2r/S100a1/Cacna1e/Xcl1/Ccr5/Rapgef3/Ero1l/Kcnn4/Asph/Clca1/Ptk2b	16
444	SP_4.SP_5	GO:0042036	negative regulation of cytokine biosynthetic process	4/431	25/23276	0.00107737	0.0172295	0.0132717	Trib2/Zfpm1/Elane/Klf4	4
445	SP_4.SP_5	GO:0070613	regulation of protein processing	6/431	63/23276	0.00108527	0.0172295	0.0132717	Cd59a/Cd55/Inpp5b/Cfh/Serpine2/Phb	6
446	SP_4.SP_5	GO:0032609	interferon-gamma production	8/431	111/23276	0.00108624	0.0172295	0.0132717	Ccr2/Zfpm1/Slamf1/Klrk1/Cd2/Lgals9/Xcl1/Il1rl1	8
447	SP_4.SP_5	GO:0022407	regulation of cell-cell adhesion	16/431	358/23276	0.00113316	0.0178625	0.0137593	Ccr2/Ccl5/Slamf1/Elane/Hsph1/Celsr2/Lgals1/H2-T23/Podxl/Klf4/Lgals9/Xcl1/Ccr5/Adk/Zeb1/Serpine2	16
448	SP_4.SP_5	GO:0050867	positive regulation of cell activation	14/431	291/23276	0.00113839	0.0178625	0.0137593	Ccr2/Ccl5/Gata2/Slamf1/Hsph1/Klrk1/Lgals1/H2-T23/Lgals9/Gpr183/Xcl1/Mmp14/Il1rl1/Adk	14
449	SP_4.SP_5	GO:0030195	negative regulation of blood coagulation	5/431	43/23276	0.00114729	0.0178625	0.0137593	Apoe/Gp1ba/Gp5/Tspan8/Serpine2	5
450	SP_4.SP_5	GO:1900047	negative regulation of hemostasis	5/431	43/23276	0.00114729	0.0178625	0.0137593	Apoe/Gp1ba/Gp5/Tspan8/Serpine2	5
451	SP_4.SP_5	GO:0042107	cytokine metabolic process	8/431	112/23276	0.00115128	0.0178625	0.0137593	Trib2/Ccr2/Mast2/Zfpm1/Elane/Klf4/Fcgr3/Trem3	8
452	SP_4.SP_5	GO:0001818	negative regulation of cytokine production	11/431	197/23276	0.00116749	0.0180352	0.0138923	Trib2/Tspo/Zfpm1/Cd59a/Slamf1/Elane/Klf4/Acp5/Lgals9/Xcl1/Il1rl1	11
453	SP_4.SP_5	GO:0006809	nitric oxide biosynthetic process	6/431	64/23276	0.00117914	0.0181362	0.0139702	Tspo/Klrk1/Klf4/Itgb2/Acp5/Ptk2b	6
454	SP_4.SP_5	GO:1903039	positive regulation of leukocyte cell-cell adhesion	10/431	168/23276	0.00119751	0.0183395	0.0141267	Ccr2/Ccl5/Slamf1/Elane/Hsph1/Lgals1/H2-T23/Lgals9/Xcl1/Adk	10
455	SP_4.SP_5	GO:0010819	regulation of T cell chemotaxis	3/431	12/23276	0.00122481	0.0185181	0.0142643	Ccr2/Ccl5/Xcl1	3
456	SP_4.SP_5	GO:0051852	disruption by host of symbiont cells	3/431	12/23276	0.00122481	0.0185181	0.0142643	Elane/Camp/Trem3	3
457	SP_4.SP_5	GO:0051873	killing by host of symbiont cells	3/431	12/23276	0.00122481	0.0185181	0.0142643	Elane/Camp/Trem3	3
458	SP_4.SP_5	GO:1901343	negative regulation of vasculature development	7/431	88/23276	0.00124409	0.0187299	0.0144275	Ccr2/Cx3cr1/Cd59a/Klf4/Cd36/Xdh/Pf4	7
459	SP_4.SP_5	GO:0050832	defense response to fungus	4/431	26/23276	0.0012548	0.0187324	0.0144294	Elane/Ltf/Cotl1/Camp	4
460	SP_4.SP_5	GO:2000406	positive regulation of T cell migration	4/431	26/23276	0.0012548	0.0187324	0.0144294	Ccr2/Ccl5/Lgals9/Xcl1	4
461	SP_4.SP_5	GO:0002697	regulation of immune effector process	17/431	398/23276	0.00131319	0.019522	0.0150376	Ccr2/Tnik/Ccl5/Gata2/Cd59a/Slamf1/Cd55/Klrk1/H2-T23/Cpa3/Cd36/Cfh/Fcgr3/Lgals9/Xcl1/Rsad2/Phb	17
462	SP_4.SP_5	GO:0044262	cellular carbohydrate metabolic process	13/431	263/23276	0.00132705	0.0196459	0.015133	Hk1/Snca/P2ry1/Pygl/Csgalnact1/Aoah/Grb10/Hdac4/Park2/Hsd11b1/Mtmr2/Gyg/Ptk2b	13
463	SP_4.SP_5	GO:0010256	endomembrane system organization	19/431	471/23276	0.00136447	0.0200441	0.0154398	Stx2/Aqp1/Tnik/Optn/Syne1/Plscr1/Vamp5/P2ry1/S100a10/Ank1/Col5a1/Als2/Dmkn/Tspan33/Aqp11/Lman1/Stxbp1/Serpine2/Aktip	19
464	SP_4.SP_5	GO:1903169	regulation of calcium ion transmembrane transport	8/431	115/23276	0.00136523	0.0200441	0.0154398	Snca/G6pdx/F2r/S100a1/Xcl1/Rapgef3/Asph/Ptk2b	8
465	SP_4.SP_5	GO:0022409	positive regulation of cell-cell adhesion	11/431	201/23276	0.00137213	0.0200624	0.0154539	Ccr2/Ccl5/Slamf1/Elane/Hsph1/Lgals1/H2-T23/Lgals9/Xcl1/Ccr5/Adk	11
466	SP_4.SP_5	GO:0044057	regulation of system process	19/431	472/23276	0.00139804	0.0203576	0.0156812	Aqp1/Cttn/P2ry1/G6pdx/Mgll/Cysltr1/F2r/Gtf2ird2/Ptpro/Grm1/Ptgs1/S100a1/Klf4/Hdac4/Cacna1e/Sepn1/Stk39/Mtmr2/Adk	19
467	SP_4.SP_5	GO:0050819	negative regulation of coagulation	5/431	45/23276	0.00141281	0.020409	0.0157208	Apoe/Gp1ba/Gp5/Tspan8/Serpine2	5
468	SP_4.SP_5	GO:1902107	positive regulation of leukocyte differentiation	9/431	143/23276	0.00141522	0.020409	0.0157208	Ccr2/Car2/Ccl5/Gfi1b/Zbtb46/Tmem64/Lgals9/Pf4/Mmp14	9
469	SP_4.SP_5	GO:0071248	cellular response to metal ion	7/431	90/23276	0.00141881	0.020409	0.0157208	Aqp1/Mt1/Snca/Slc40a1/Cpne2/Asph/Tfr2	7
470	SP_4.SP_5	GO:0001894	tissue homeostasis	11/431	202/23276	0.00142764	0.0204532	0.0157549	Gata1/Car2/Gata2/F2r/Ldb1/Tmem64/Acp5/Xdh/Muc13/Prdx5/Ptk2b	11
471	SP_4.SP_5	GO:2001056	positive regulation of cysteine-type endopeptidase activity	8/431	116/23276	0.00144318	0.0205928	0.0158624	S100a8/Snca/Slc11a2/F2r/Khdc1b/Dapk1/Xdh/Asph	8
472	SP_4.SP_5	GO:0045026	plasma membrane fusion	4/431	27/23276	0.0014517	0.0206315	0.0158923	Stx2/Snap23/Cd9/Stxbp1	4
473	SP_4.SP_5	GO:0007160	cell-matrix adhesion	10/431	173/23276	0.00149243	0.0211259	0.0162731	Epdr1/Cttn/S100a10/Gp5/Itga2b/Itgb2/Cd36/Itgb7/Mmp14/Ptk2b	10
474	SP_4.SP_5	GO:0032496	response to lipopolysaccharide	14/431	300/23276	0.00151682	0.021386	0.0164734	Cnr2/Ccl5/Snca/Elane/F2r/Slpi/Klrk1/Ltf/Cd36/Acp5/Lgals9/Rpl13a/Pf4/Ppbp	14
475	SP_4.SP_5	GO:2001237	negative regulation of extrinsic apoptotic signaling pathway	7/431	92/23276	0.0016121	0.0225455	0.0173666	Gata1/Cx3cr1/Cttn/Gclm/Tnfrsf22/Dapk1/Pf4	7
476	SP_4.SP_5	GO:0043502	regulation of muscle adaptation	6/431	68/23276	0.0016181	0.0225455	0.0173666	G6pdx/Gtf2ird2/Klf4/Hdac4/Sepn1/Adk	6
477	SP_4.SP_5	GO:0046209	nitric oxide metabolic process	6/431	68/23276	0.0016181	0.0225455	0.0173666	Tspo/Klrk1/Klf4/Itgb2/Acp5/Ptk2b	6
478	SP_4.SP_5	GO:0002703	regulation of leukocyte mediated immunity	10/431	175/23276	0.00162578	0.0225641	0.0173809	Ccr2/Gata2/Slamf1/Cd55/Klrk1/H2-T23/Fcgr3/Lgals9/Xcl1/Rsad2	10
479	SP_4.SP_5	GO:0046640	regulation of alpha-beta T cell proliferation	4/431	28/23276	0.00166914	0.0230756	0.0177749	Ccr2/H2-T23/Lgals9/Xcl1	4
480	SP_4.SP_5	GO:0050778	positive regulation of immune response	18/431	444/23276	0.00171166	0.0235719	0.0181572	Ccr2/Plscr1/Gata2/Cd59a/Elane/Cd55/Klrk1/Ltf/H2-T23/Fcnb/Cd36/Cfh/Fcgr3/Lgals9/Xcl1/Kcnn4/Rsad2/Phb	18
481	SP_4.SP_5	GO:0006919	activation of cysteine-type endopeptidase activity involved in apoptotic process	6/431	69/23276	0.00174503	0.0239385	0.0184396	S100a8/Snca/Slc11a2/F2r/Khdc1b/Xdh	6
482	SP_4.SP_5	GO:0050921	positive regulation of chemotaxis	8/431	120/23276	0.00179095	0.0244714	0.0188501	Ccr2/Dapk2/Ccl5/Xcl1/Pf4/Ccr6/Ptk2b/Ppbp	8
483	SP_4.SP_5	GO:0002694	regulation of leukocyte activation	18/431	446/23276	0.00179765	0.0244714	0.0188501	Ccr2/Plscr1/Cnr2/Ccl5/Gata2/Snca/Slamf1/Hsph1/Klrk1/Lgals1/H2-T23/Lgals9/Gpr183/Xcl1/Mmp14/Il1rl1/Adk/Zeb1	18
484	SP_4.SP_5	GO:0040017	positive regulation of locomotion	18/431	448/23276	0.00188725	0.0253827	0.0195521	Aqp1/Ccr2/Dapk2/Ccl5/Elane/F2r/Lgals1/Hdac4/Itga2b/Lgals9/Xcl1/Ccr5/Pf4/Mmp14/Rapgef3/Ccr6/Ptk2b/Ppbp	18
485	SP_4.SP_5	GO:0002704	negative regulation of leukocyte mediated immunity	5/431	48/23276	0.00189239	0.0253827	0.0195521	Ccr2/Slamf1/H2-T23/Lgals9/Xcl1	5
486	SP_4.SP_5	GO:0051966	regulation of synaptic transmission, glutamatergic	5/431	48/23276	0.00189239	0.0253827	0.0195521	Grm1/Park2/Shank3/Ptk2b/Serpine2	5
487	SP_4.SP_5	GO:0034762	regulation of transmembrane transport	17/431	412/23276	0.00189317	0.0253827	0.0195521	Atp1b2/Hk1/Car2/Kel/Snca/G6pdx/F2r/S100a1/Cacna1e/Cybb/Dapk1/Stk39/Xcl1/Rapgef3/Asph/Shank3/Ptk2b	17
488	SP_4.SP_5	GO:0043277	apoptotic cell clearance	4/431	29/23276	0.00190819	0.0253925	0.0195596	Ccr2/Txndc5/Fcnb/Cd36	4
489	SP_4.SP_5	GO:2000404	regulation of T cell migration	4/431	29/23276	0.00190819	0.0253925	0.0195596	Ccr2/Ccl5/Lgals9/Xcl1	4
490	SP_4.SP_5	GO:0055094	response to lipoprotein particle	3/431	14/23276	0.00197146	0.0261366	0.0201328	Cd9/Itgb2/Cd36	3
491	SP_4.SP_5	GO:0045785	positive regulation of cell adhesion	15/431	344/23276	0.00203059	0.0268204	0.0206595	Ccr2/Ccl5/Slamf1/Elane/S100a10/Hsph1/Ldb1/Lgals1/H2-T23/Cd36/Lgals9/Xcl1/Ccr5/Adk/Ptk2b	15
492	SP_4.SP_5	GO:0030335	positive regulation of cell migration	17/431	415/23276	0.00204206	0.0268721	0.0206993	Aqp1/Ccr2/Dapk2/Ccl5/Elane/F2r/Hdac4/Itga2b/Lgals9/Xcl1/Ccr5/Pf4/Mmp14/Rapgef3/Ccr6/Ptk2b/Ppbp	17
493	SP_4.SP_5	GO:0001909	leukocyte mediated cytotoxicity	7/431	96/23276	0.00205971	0.0269049	0.0207246	Elane/Klrk1/H2-T23/Fcgr3/Lgals9/Xcl1/Trem3	7
494	SP_4.SP_5	GO:0042035	regulation of cytokine biosynthetic process	7/431	96/23276	0.00205971	0.0269049	0.0207246	Trib2/Ccr2/Mast2/Zfpm1/Elane/Klf4/Fcgr3	7
495	SP_4.SP_5	GO:1904062	regulation of cation transmembrane transport	11/431	212/23276	0.00209092	0.0272126	0.0209616	Atp1b2/Kel/Snca/G6pdx/F2r/S100a1/Stk39/Xcl1/Rapgef3/Asph/Ptk2b	11
496	SP_4.SP_5	GO:0044282	small molecule catabolic process	12/431	245/23276	0.00216494	0.0278514	0.0214537	Apoe/Hk1/Ddah2/Acox3/Ldlr/Hdc/Glud1/Cyp4f18/Etfa/Ahcy/Mtmr2/Smpdl3a	12
497	SP_4.SP_5	GO:0033032	regulation of myeloid cell apoptotic process	4/431	30/23276	0.00216993	0.0278514	0.0214537	Ccl5/Clec5a/Ccr5/Tcp1	4
498	SP_4.SP_5	GO:0051452	intracellular pH reduction	4/431	30/23276	0.00216993	0.0278514	0.0214537	Car2/Slamf8/Aqp11/Slc12a5	4
499	SP_4.SP_5	GO:0032642	regulation of chemokine production	6/431	72/23276	0.00217136	0.0278514	0.0214537	Zfpm1/Ccl5/Elane/Klf4/Lgals9/Il1rl1	6
500	SP_4.SP_5	GO:0002683	negative regulation of immune system process	16/431	382/23276	0.00219242	0.0280204	0.0215839	Ccr2/Cnr2/Zfpm1/Gata2/Cd59a/Slamf1/Pilrb1/Ldb1/H2-T23/Tsc22d3/Zbtb46/Lgals9/Xcl1/Pf4/Il1rl1/Ptk2b	16
501	SP_4.SP_5	GO:0010950	positive regulation of endopeptidase activity	8/431	124/23276	0.00220178	0.0280391	0.0215983	S100a8/Snca/Slc11a2/F2r/Khdc1b/Dapk1/Xdh/Asph	8
502	SP_4.SP_5	GO:0050804	modulation of synaptic transmission	14/431	313/23276	0.00224423	0.0284776	0.0219361	Cx3cr1/Car2/Cnr2/Snca/Mgll/Sipa1l1/Grm1/Park2/Clstn1/Mtmr2/Stxbp1/Shank3/Ptk2b/Serpine2	14
503	SP_4.SP_5	GO:0042493	response to drug	11/431	215/23276	0.00233264	0.0294942	0.0227191	Aqp1/Gclm/Snca/Aldh1a1/Slamf8/Hdac4/Lcn2/Cybb/Slc1a2/Slc12a5/Add3	11
504	SP_4.SP_5	GO:0010544	negative regulation of platelet activation	3/431	15/23276	0.00243068	0.0296841	0.0228654	Apoe/Gp5/Serpine2	3
505	SP_4.SP_5	GO:0010818	T cell chemotaxis	3/431	15/23276	0.00243068	0.0296841	0.0228654	Ccr2/Ccl5/Xcl1	3
506	SP_4.SP_5	GO:0010919	regulation of inositol phosphate biosynthetic process	3/431	15/23276	0.00243068	0.0296841	0.0228654	Snca/P2ry1/Ptk2b	3
507	SP_4.SP_5	GO:0031629	synaptic vesicle fusion to presynaptic active zone membrane	3/431	15/23276	0.00243068	0.0296841	0.0228654	Stx2/Snap23/Stxbp1	3
508	SP_4.SP_5	GO:0044241	lipid digestion	3/431	15/23276	0.00243068	0.0296841	0.0228654	Aqp1/Ldlr/Cd36	3
509	SP_4.SP_5	GO:0099500	vesicle fusion to plasma membrane	3/431	15/23276	0.00243068	0.0296841	0.0228654	Stx2/Snap23/Stxbp1	3
510	SP_4.SP_5	GO:1900409	positive regulation of cellular response to oxidative stress	3/431	15/23276	0.00243068	0.0296841	0.0228654	Snca/Park2/Sfpq	3
511	SP_4.SP_5	GO:1902713	regulation of interferon-gamma secretion	3/431	15/23276	0.00243068	0.0296841	0.0228654	Slamf1/Cd2/Lgals9	3
512	SP_4.SP_5	GO:1902884	positive regulation of response to oxidative stress	3/431	15/23276	0.00243068	0.0296841	0.0228654	Snca/Park2/Sfpq	3
513	SP_4.SP_5	GO:0002573	myeloid leukocyte differentiation	10/431	185/23276	0.00244502	0.0296841	0.0228654	Gata1/Car2/Zfpm1/Ccl5/Gata2/Gfi1b/Pilrb1/Zbtb46/Tmem64/Pf4	10
514	SP_4.SP_5	GO:0002237	response to molecule of bacterial origin	14/431	316/23276	0.0024477	0.0296841	0.0228654	Cnr2/Ccl5/Snca/Elane/F2r/Slpi/Klrk1/Ltf/Cd36/Acp5/Lgals9/Rpl13a/Pf4/Ppbp	14
515	SP_4.SP_5	GO:0032689	negative regulation of interferon-gamma production	4/431	31/23276	0.00245542	0.0296841	0.0228654	Slamf1/Lgals9/Xcl1/Il1rl1	4
516	SP_4.SP_5	GO:0015914	phospholipid transport	5/431	51/23276	0.00248133	0.0296841	0.0228654	Apoe/Abcb4/Ldlr/Abca13/Kcnn4	5
517	SP_4.SP_5	GO:0032615	interleukin-12 production	5/431	51/23276	0.00248133	0.0296841	0.0228654	Mast2/Slamf1/G6pdx/Cd36/Acp5	5
518	SP_4.SP_5	GO:0043113	receptor clustering	5/431	51/23276	0.00248133	0.0296841	0.0228654	Apoe/Dlg3/Itgb2/Itgb7/Shank3	5
519	SP_4.SP_5	GO:2000378	negative regulation of reactive oxygen species metabolic process	5/431	51/23276	0.00248133	0.0296841	0.0228654	Tspo/Hp/G6pdx/Park2/Acp5	5
520	SP_4.SP_5	GO:0035249	synaptic transmission, glutamatergic	6/431	74/23276	0.00249632	0.0297632	0.0229263	Grm1/Als2/Park2/Shank3/Ptk2b/Serpine2	6
521	SP_4.SP_5	GO:0051209	release of sequestered calcium ion into cytosol	7/431	100/23276	0.00259786	0.0307674	0.0236998	Snca/F2r/Xcl1/Ccr5/Ero1l/Asph/Ptk2b	7
522	SP_4.SP_5	GO:0051283	negative regulation of sequestering of calcium ion	7/431	100/23276	0.00259786	0.0307674	0.0236998	Snca/F2r/Xcl1/Ccr5/Ero1l/Asph/Ptk2b	7
523	SP_4.SP_5	GO:0008015	blood circulation	17/431	425/23276	0.00261121	0.0308227	0.0237424	Apoe/Gclm/P2ry1/G6pdx/Tgfbr3/Ephx2/Cysltr1/F2r/Ptpro/Ptgs1/S100a1/Cpa3/Hdac4/Cd36/Cacna1e/Stk39/Cyp4f18	17
524	SP_4.SP_5	GO:0032602	chemokine production	6/431	75/23276	0.00267187	0.0313601	0.0241564	Zfpm1/Ccl5/Elane/Klf4/Lgals9/Il1rl1	6
525	SP_4.SP_5	GO:0019693	ribose phosphate metabolic process	17/431	426/23276	0.00267476	0.0313601	0.0241564	Aqp1/Apoe/Hk1/Tspo/Snca/Uqcr10/G6pdx/Pygl/Cox4i1/Gucy1b3/Hdac4/Mc2r/Park2/Hsd11b1/Pf4/Ptk2b/Papss2	17
526	SP_4.SP_5	GO:0002822	regulation of adaptive immune response based on somatic recombination of immune receptors built from immunoglobulin superfamily domains	8/431	128/23276	0.00268322	0.0313601	0.0241564	Ccr2/Slamf1/Cd55/H2-T23/Fcgr3/Xcl1/Il1rl1/Rsad2	8
527	SP_4.SP_5	GO:1903428	positive regulation of reactive oxygen species biosynthetic process	5/431	52/23276	0.00270427	0.0315026	0.0242661	Klrk1/Klf4/Hdac4/Itgb2/Ptk2b	5
528	SP_4.SP_5	GO:0051282	regulation of sequestering of calcium ion	7/431	101/23276	0.00274788	0.0316988	0.0244173	Snca/F2r/Xcl1/Ccr5/Ero1l/Asph/Ptk2b	7
529	SP_4.SP_5	GO:0097553	calcium ion transmembrane import into cytosol	7/431	101/23276	0.00274788	0.0316988	0.0244173	Snca/F2r/Xcl1/Ccr5/Ero1l/Asph/Ptk2b	7
530	SP_4.SP_5	GO:1902656	calcium ion import into cytosol	7/431	101/23276	0.00274788	0.0316988	0.0244173	Snca/F2r/Xcl1/Ccr5/Ero1l/Asph/Ptk2b	7
531	SP_4.SP_5	GO:0070588	calcium ion transmembrane transport	11/431	220/23276	0.00278548	0.0319512	0.0246117	Snca/G6pdx/F2r/S100a1/Cacna1e/Xcl1/Ccr5/Rapgef3/Ero1l/Asph/Ptk2b	11
532	SP_4.SP_5	GO:1903036	positive regulation of response to wounding	9/431	158/23276	0.00279766	0.0319512	0.0246117	Ccr2/S100a8/Ccl5/F2r/Cd36/Fcgr3/Xcl1/Ccr5/Il1rl1	9
533	SP_4.SP_5	GO:0003013	circulatory system process	17/431	428/23276	0.00280573	0.0319512	0.0246117	Apoe/Gclm/P2ry1/G6pdx/Tgfbr3/Ephx2/Cysltr1/F2r/Ptpro/Ptgs1/S100a1/Cpa3/Hdac4/Cd36/Cacna1e/Stk39/Cyp4f18	17
534	SP_4.SP_5	GO:2000147	positive regulation of cell motility	17/431	428/23276	0.00280573	0.0319512	0.0246117	Aqp1/Ccr2/Dapk2/Ccl5/Elane/F2r/Hdac4/Itga2b/Lgals9/Xcl1/Ccr5/Pf4/Mmp14/Rapgef3/Ccr6/Ptk2b/Ppbp	17
535	SP_4.SP_5	GO:0032409	regulation of transporter activity	10/431	189/23276	0.00285355	0.0323918	0.0249511	Atp1b2/Hk1/Snca/S100a1/Dapk1/Stk39/Rapgef3/Asph/Shank3/Ptk2b	10
536	SP_4.SP_5	GO:0051208	sequestering of calcium ion	7/431	102/23276	0.00290446	0.0328648	0.0253154	Snca/F2r/Xcl1/Ccr5/Ero1l/Asph/Ptk2b	7
537	SP_4.SP_5	GO:0097061	dendritic spine organization	5/431	53/23276	0.00294136	0.0329924	0.0254138	Apoe/Cttn/Sipa1l1/Mtmr2/Shank3	5
538	SP_4.SP_5	GO:0006833	water transport	3/431	16/23276	0.00295079	0.0329924	0.0254138	Aqp1/Aqp9/Aqp11	3
539	SP_4.SP_5	GO:0015669	gas transport	3/431	16/23276	0.00295079	0.0329924	0.0254138	Aqp1/Car2/Rhag	3
540	SP_4.SP_5	GO:0002706	regulation of lymphocyte mediated immunity	8/431	130/23276	0.00295288	0.0329924	0.0254138	Slamf1/Cd55/Klrk1/H2-T23/Fcgr3/Lgals9/Xcl1/Rsad2	8
541	SP_4.SP_5	GO:0034765	regulation of ion transmembrane transport	16/431	395/23276	0.00304901	0.0339597	0.0261588	Atp1b2/Hk1/Kel/Snca/G6pdx/F2r/S100a1/Cacna1e/Cybb/Dapk1/Stk39/Xcl1/Rapgef3/Asph/Shank3/Ptk2b	16
542	SP_4.SP_5	GO:0006182	cGMP biosynthetic process	4/431	33/23276	0.00310175	0.0342252	0.0263634	Aqp1/Apoe/Gucy1b3/Ptk2b	4
543	SP_4.SP_5	GO:0033028	myeloid cell apoptotic process	4/431	33/23276	0.00310175	0.0342252	0.0263634	Ccl5/Clec5a/Ccr5/Tcp1	4
544	SP_4.SP_5	GO:0046633	alpha-beta T cell proliferation	4/431	33/23276	0.00310175	0.0342252	0.0263634	Ccr2/H2-T23/Lgals9/Xcl1	4
545	SP_4.SP_5	GO:0050870	positive regulation of T cell activation	9/431	161/23276	0.00317194	0.0348914	0.0268765	Ccr2/Ccl5/Slamf1/Hsph1/Lgals1/H2-T23/Lgals9/Xcl1/Adk	9
546	SP_4.SP_5	GO:0070527	platelet aggregation	5/431	54/23276	0.0031931	0.0349213	0.0268996	Gata1/Gp1ba/Itga2b/Stxbp1/Serpine2	5
547	SP_4.SP_5	GO:1903531	negative regulation of secretion by cell	10/431	192/23276	0.00319433	0.0349213	0.0268996	Ccr2/Eny2/Snca/Slamf1/P2ry1/F2r/Ptgs1/Park2/Lgals9/Rsad2	10
548	SP_4.SP_5	GO:0072521	purine-containing compound metabolic process	18/431	471/23276	0.0032183	0.0350755	0.0270183	Aqp1/Apoe/Hk1/Tspo/Snca/Uqcr10/Nt5c3/Cox4i1/Gucy1b3/Hdac4/Mc2r/Park2/Xdh/Pf4/Ahcy/Adk/Ptk2b/Papss2	18
549	SP_4.SP_5	GO:0032963	collagen metabolic process	6/431	78/23276	0.00325424	0.0353587	0.0272365	Tgfbr3/Col5a1/F2r/Mmp14/Rapgef3/Prdx5	6
550	SP_4.SP_5	GO:0002763	positive regulation of myeloid leukocyte differentiation	5/431	55/23276	0.00345999	0.0368111	0.0283552	Car2/Ccl5/Gfi1b/Tmem64/Pf4	5
551	SP_4.SP_5	GO:0061045	negative regulation of wound healing	5/431	55/23276	0.00345999	0.0368111	0.0283552	Apoe/Gp1ba/Gp5/Tspan8/Serpine2	5
552	SP_4.SP_5	GO:1901616	organic hydroxy compound catabolic process	5/431	55/23276	0.00345999	0.0368111	0.0283552	Apoe/Ldlr/Cyp4f18/Mtmr2/Smpdl3a	5
553	SP_4.SP_5	GO:0032781	positive regulation of ATPase activity	4/431	34/23276	0.00346464	0.0368111	0.0283552	Rab4a/Atp1b2/Plscr1/Rapgef3	4
554	SP_4.SP_5	GO:0045851	pH reduction	4/431	34/23276	0.00346464	0.0368111	0.0283552	Car2/Slamf8/Aqp11/Slc12a5	4
555	SP_4.SP_5	GO:0098815	modulation of excitatory postsynaptic potential	4/431	34/23276	0.00346464	0.0368111	0.0283552	Park2/Mtmr2/Shank3/Ptk2b	4
556	SP_4.SP_5	GO:0044259	multicellular organismal macromolecule metabolic process	6/431	79/23276	0.0034679	0.0368111	0.0283552	Tgfbr3/Col5a1/F2r/Mmp14/Rapgef3/Prdx5	6
557	SP_4.SP_5	GO:0002313	mature B cell differentiation involved in immune response	3/431	17/23276	0.00353427	0.0368111	0.0283552	Lgals1/Gpr183/Ptk2b	3
558	SP_4.SP_5	GO:0002544	chronic inflammatory response	3/431	17/23276	0.00353427	0.0368111	0.0283552	Cx3cr1/Camp/Ahcy	3
559	SP_4.SP_5	GO:0006458	'de novo' protein folding	3/431	17/23276	0.00353427	0.0368111	0.0283552	Hsph1/Ero1l/Sep15	3
560	SP_4.SP_5	GO:0015695	organic cation transport	3/431	17/23276	0.00353427	0.0368111	0.0283552	Slc22a3/Rhd/Rhag	3
561	SP_4.SP_5	GO:0030033	microvillus assembly	3/431	17/23276	0.00353427	0.0368111	0.0283552	Stx2/Tnik/Podxl	3
562	SP_4.SP_5	GO:0042744	hydrogen peroxide catabolic process	3/431	17/23276	0.00353427	0.0368111	0.0283552	Snca/Hp/Prdx5	3
563	SP_4.SP_5	GO:0051084	'de novo' posttranslational protein folding	3/431	17/23276	0.00353427	0.0368111	0.0283552	Hsph1/Ero1l/Sep15	3
564	SP_4.SP_5	GO:0051272	positive regulation of cellular component movement	17/431	438/23276	0.00354331	0.0368111	0.0283552	Aqp1/Ccr2/Dapk2/Ccl5/Elane/F2r/Hdac4/Itga2b/Lgals9/Xcl1/Ccr5/Pf4/Mmp14/Rapgef3/Ccr6/Ptk2b/Ppbp	17
565	SP_4.SP_5	GO:0007159	leukocyte cell-cell adhesion	18/431	476/23276	0.00359274	0.0371832	0.0286419	Ccr2/S100a8/Ccl5/Clec4d/Slamf1/Patz1/Elane/Hsph1/Cd2/Lgals1/H2-T23/Itgb2/Lgals9/Itgb7/Xcl1/Adk/Zeb1/Rsad2	18
566	SP_4.SP_5	GO:0043280	positive regulation of cysteine-type endopeptidase activity involved in apoptotic process	7/431	106/23276	0.00360006	0.0371832	0.0286419	S100a8/Snca/Slc11a2/F2r/Khdc1b/Dapk1/Xdh	7
567	SP_4.SP_5	GO:0031623	receptor internalization	6/431	80/23276	0.00369182	0.0380204	0.0292868	Cd9/Snca/Sh3gl2/Itgb2/Cd36/Mtmr2	6
568	SP_4.SP_5	GO:0034112	positive regulation of homotypic cell-cell adhesion	9/431	166/23276	0.00388232	0.0398575	0.0307018	Ccr2/Ccl5/Slamf1/Hsph1/Lgals1/H2-T23/Lgals9/Xcl1/Adk	9
569	SP_4.SP_5	GO:0032535	regulation of cellular component size	14/431	333/23276	0.00390832	0.0398575	0.0307018	Aqp1/Apoe/Plxnc1/Kel/Cttn/Mgll/Rap1gap2/Olfm1/Add2/Ccr5/Rapgef3/Kcnn4/Shank3/Ptk2b	14
570	SP_4.SP_5	GO:0002444	myeloid leukocyte mediated immunity	6/431	81/23276	0.00392629	0.0398575	0.0307018	Ccr2/Snap23/Gata2/Elane/Fcgr3/Trem3	6
571	SP_4.SP_5	GO:0007200	phospholipase C-activating G-protein coupled receptor signaling pathway	6/431	81/23276	0.00392629	0.0398575	0.0307018	Gna14/Ltb4r1/P2ry1/Cysltr1/F2r/Grm1	6
572	SP_4.SP_5	GO:0016525	negative regulation of angiogenesis	6/431	81/23276	0.00392629	0.0398575	0.0307018	Ccr2/Cx3cr1/Cd59a/Klf4/Cd36/Pf4	6
573	SP_4.SP_5	GO:0042089	cytokine biosynthetic process	7/431	108/23276	0.00399209	0.04041	0.0311274	Trib2/Ccr2/Mast2/Zfpm1/Elane/Klf4/Fcgr3	7
574	SP_4.SP_5	GO:2001233	regulation of apoptotic signaling pathway	15/431	370/23276	0.00402394	0.040588	0.0312646	Gata1/Cx3cr1/S100a8/Cttn/Plscr1/Gclm/Dapk2/Hsph1/Tnfrsf22/Park2/Dapk1/G0s2/Pf4/Higd1a/Sfpq	15
575	SP_4.SP_5	GO:1901565	organonitrogen compound catabolic process	11/431	231/23276	0.00403253	0.040588	0.0312646	Ddah2/Ldlr/Ggact/Hdc/Glud1/Blvrb/Neu1/Ide/Xdh/Ahcy/Smpdl3a	11
576	SP_4.SP_5	GO:0045185	maintenance of protein location	6/431	82/23276	0.00417161	0.0415183	0.0319812	Hk1/Tspo/Syne1/Gypa/Lgals9/Keap1	6
577	SP_4.SP_5	GO:0002724	regulation of T cell cytokine production	3/431	18/23276	0.00418338	0.0415183	0.0319812	Slamf1/Xcl1/Rsad2	3
578	SP_4.SP_5	GO:0003094	glomerular filtration	3/431	18/23276	0.00418338	0.0415183	0.0319812	Aqp1/F2r/Ptpro	3
579	SP_4.SP_5	GO:0006884	cell volume homeostasis	3/431	18/23276	0.00418338	0.0415183	0.0319812	Aqp1/Kcnn4/Shank3	3
580	SP_4.SP_5	GO:0045649	regulation of macrophage differentiation	3/431	18/23276	0.00418338	0.0415183	0.0319812	Gata2/Zbtb46/Pf4	3
581	SP_4.SP_5	GO:0050729	positive regulation of inflammatory response	7/431	109/23276	0.00419984	0.0415655	0.0320175	Ccr2/S100a8/Ccl5/Fcgr3/Xcl1/Ccr5/Il1rl1	7
582	SP_4.SP_5	GO:0015844	monoamine transport	6/431	83/23276	0.00442807	0.043551	0.0335469	Slc22a3/Snca/P2ry1/Ptgs1/Park2/Fcgr3	6
583	SP_4.SP_5	GO:0034341	response to interferon-gamma	6/431	83/23276	0.00442807	0.043551	0.0335469	Ccl5/Snca/Dapk1/Rpl13a/Xcl1/Ciita	6
584	SP_4.SP_5	GO:0002819	regulation of adaptive immune response	8/431	139/23276	0.00443722	0.043551	0.0335469	Ccr2/Slamf1/Cd55/H2-T23/Fcgr3/Xcl1/Il1rl1/Rsad2	8
585	SP_4.SP_5	GO:0010959	regulation of metal ion transport	14/431	339/23276	0.00456821	0.044713	0.034442	Atp1b2/Kel/Tspo/Ccl5/Snca/G6pdx/F2r/S100a1/Stk39/Xcl1/Rapgef3/Asph/Ptk2b/Serpine2	14
586	SP_4.SP_5	GO:0034614	cellular response to reactive oxygen species	7/431	111/23276	0.00463975	0.0452886	0.0348854	Aqp1/Epor/Hsph1/Nqo1/Lcn2/Cd36/Prdx5	7
587	SP_4.SP_5	GO:0032412	regulation of ion transmembrane transporter activity	9/431	171/23276	0.0047116	0.0455446	0.0350826	Atp1b2/Hk1/S100a1/Dapk1/Stk39/Rapgef3/Asph/Shank3/Ptk2b	9
588	SP_4.SP_5	GO:1900408	negative regulation of cellular response to oxidative stress	4/431	37/23276	0.004724	0.0455446	0.0350826	Epor/Hp/Hsph1/Park2	4
589	SP_4.SP_5	GO:1902883	negative regulation of response to oxidative stress	4/431	37/23276	0.004724	0.0455446	0.0350826	Epor/Hp/Hsph1/Park2	4
590	SP_4.SP_5	GO:0030336	negative regulation of cell migration	10/431	203/23276	0.00473007	0.0455446	0.0350826	Arap3/Apoe/Cx3cr1/Tacstd2/Tgfbr3/Miip/Klf4/Olfm1/Ccr5/Dach1	10
591	SP_4.SP_5	GO:2001234	negative regulation of apoptotic signaling pathway	10/431	203/23276	0.00473007	0.0455446	0.0350826	Gata1/Cx3cr1/Cttn/Gclm/Hsph1/Tnfrsf22/Park2/Dapk1/Pf4/Higd1a	10
592	SP_4.SP_5	GO:0010876	lipid localization	13/431	305/23276	0.00475762	0.045686	0.0351915	Apoe/Tspo/Aqp9/Nrip1/Abcb4/Ldlr/Cd36/Spns2/4932438A13Rik/Abca13/Cyp4f18/Kcnn4/Abca9	13
593	SP_4.SP_5	GO:0051259	protein oligomerization	18/431	490/23276	0.00483768	0.0460592	0.035479	Stx2/Optn/Ccl5/S100a10/Aldh1a1/Trim28/Ccdc88c/Kctd7/Als2/Lcn2/Olfm1/Ide/Aqp11/Mtmr2/Shank3/Ikbke/Keap1/St13	18
594	SP_4.SP_5	GO:0001503	ossification	15/431	378/23276	0.00488858	0.0460592	0.035479	Gata1/Tgfbr3/Hemgn/Csgalnact1/Hoxa2/Ltf/Hdac4/Clec5a/Tmem64/Limd1/Mmp14/Rpl38/Rsad2/Ptk2b/Phb	15
595	SP_4.SP_5	GO:0001504	neurotransmitter uptake	3/431	19/23276	0.00490019	0.0460592	0.035479	Slc22a3/Snca/Park2	3
596	SP_4.SP_5	GO:0010039	response to iron ion	3/431	19/23276	0.00490019	0.0460592	0.035479	Snca/Slc40a1/Tfr2	3
597	SP_4.SP_5	GO:0033033	negative regulation of myeloid cell apoptotic process	3/431	19/23276	0.00490019	0.0460592	0.035479	Ccl5/Clec5a/Ccr5	3
598	SP_4.SP_5	GO:0036344	platelet morphogenesis	3/431	19/23276	0.00490019	0.0460592	0.035479	Gata1/Zfpm1/C1galt1c1	3
599	SP_4.SP_5	GO:0044788	modulation by host of viral process	3/431	19/23276	0.00490019	0.0460592	0.035479	Apoe/Ltf/Park2	3
600	SP_4.SP_5	GO:0097205	renal filtration	3/431	19/23276	0.00490019	0.0460592	0.035479	Aqp1/F2r/Ptpro	3
601	SP_4.SP_5	GO:0010769	regulation of cell morphogenesis involved in differentiation	14/431	342/23276	0.00493046	0.0462215	0.035604	Apoe/Plxnc1/Tnik/Kel/Cttn/Syne1/Tacstd2/Tgfbr3/Mgll/S100a10/Sipa1l1/Olfm1/Ccr5/Shank3	14
602	SP_4.SP_5	GO:0051099	positive regulation of binding	8/431	142/23276	0.00504177	0.0471405	0.0363119	S100a10/Trim28/Klf4/Park2/Add2/Lgals9/Rapgef3/Aktip	8
603	SP_4.SP_5	GO:0030100	regulation of endocytosis	10/431	205/23276	0.00506296	0.0472144	0.0363688	Rab4a/Dnajc6/Syne1/Gata2/Snca/Sh3gl2/Cd36/Fcgr3/Mtmr2/Tfr2	10
604	SP_4.SP_5	GO:0051238	sequestering of metal ion	7/431	113/23276	0.00511355	0.0475614	0.0366361	Snca/F2r/Xcl1/Ccr5/Ero1l/Asph/Ptk2b	7
605	SP_4.SP_5	GO:0002707	negative regulation of lymphocyte mediated immunity	4/431	38/23276	0.00520385	0.0478997	0.0368966	Slamf1/H2-T23/Lgals9/Xcl1	4
606	SP_4.SP_5	GO:0042743	hydrogen peroxide metabolic process	4/431	38/23276	0.00520385	0.0478997	0.0368966	Snca/Hp/Cybb/Prdx5	4
607	SP_4.SP_5	GO:0043647	inositol phosphate metabolic process	4/431	38/23276	0.00520385	0.0478997	0.0368966	Snca/P2ry1/Mtmr2/Ptk2b	4
608	SP_4.SP_5	GO:0048873	homeostasis of number of cells within a tissue	4/431	38/23276	0.00520385	0.0478997	0.0368966	Gata1/Gata2/F2r/Prdx5	4
609	SP_4.SP_5	GO:0001558	regulation of cell growth	15/431	381/23276	0.00524935	0.0481937	0.0371231	Apoe/Plxnc1/Cttn/G6pdx/Mgll/Park2/Olfm1/Sertad3/Clstn1/4932438A13Rik/Ccr5/Mmp14/Ptk2b/Serpine2/Phb	15
610	SP_4.SP_5	GO:0030279	negative regulation of ossification	6/431	86/23276	0.00526728	0.0482336	0.0371539	Gata1/Hoxa2/Hdac4/Tmem64/Limd1/Ptk2b	6
611	SP_4.SP_5	GO:0007009	plasma membrane organization	12/431	274/23276	0.00531055	0.0485049	0.0373628	Stx2/Tnik/Optn/Plscr1/Vamp5/P2ry1/S100a10/Ank1/Col5a1/Dmkn/Tspan33/Stxbp1	12
612	SP_4.SP_5	GO:0030301	cholesterol transport	5/431	61/23276	0.00540742	0.0491963	0.0378955	Apoe/Abcb4/Ldlr/Cd36/Abca13	5
613	SP_4.SP_5	GO:0031647	regulation of protein stability	10/431	207/23276	0.00541395	0.0491963	0.0378955	Atp1b2/Snca/Ccdc88c/Ifi30/Park2/Asph/Tcp1/Stxbp1/Tomm7/Phb	10
614	SP_4.SP_5	GO:0030258	lipid modification	9/431	175/23276	0.00546919	0.0495715	0.0381844	Apoe/Ephx2/Acox3/Inpp5b/Cd36/Pik3r3/Etfa/Cerk/Mtmr2	9
615	SP_4.SP_5	GO:0051651	maintenance of location in cell	6/431	87/23276	0.00557128	0.0498926	0.0384318	Apoe/Hk1/Tspo/Syne1/Gypa/Keap1	6
616	SP_4.SP_5	GO:0099565	chemical synaptic transmission, postsynaptic	6/431	87/23276	0.00557128	0.0498926	0.0384318	Tspo/Snca/Park2/Mtmr2/Shank3/Ptk2b	6
617	SP_4.SP_5	GO:0002699	positive regulation of immune effector process	9/431	176/23276	0.00567253	0.0498926	0.0384318	Ccr2/Gata2/Klrk1/H2-T23/Cd36/Fcgr3/Xcl1/Rsad2/Phb	9
618	SP_4.SP_5	GO:0022898	regulation of transmembrane transporter activity	9/431	176/23276	0.00567253	0.0498926	0.0384318	Atp1b2/Hk1/S100a1/Dapk1/Stk39/Rapgef3/Asph/Shank3/Ptk2b	9
619	SP_4.SP_5	GO:0006925	inflammatory cell apoptotic process	3/431	20/23276	0.00568659	0.0498926	0.0384318	Ccl5/Ccr5/Tcp1	3
620	SP_4.SP_5	GO:0044130	negative regulation of growth of symbiont in host	3/431	20/23276	0.00568659	0.0498926	0.0384318	Elane/Camp/Cd36	3
621	SP_4.SP_5	GO:0044146	negative regulation of growth of symbiont involved in interaction with host	3/431	20/23276	0.00568659	0.0498926	0.0384318	Elane/Camp/Cd36	3
622	SP_4.SP_5	GO:0046641	positive regulation of alpha-beta T cell proliferation	3/431	20/23276	0.00568659	0.0498926	0.0384318	Ccr2/H2-T23/Xcl1	3
623	SP_4.SP_5	GO:0072643	interferon-gamma secretion	3/431	20/23276	0.00568659	0.0498926	0.0384318	Slamf1/Cd2/Lgals9	3
624	SP_4.SP_5	GO:1903427	negative regulation of reactive oxygen species biosynthetic process	3/431	20/23276	0.00568659	0.0498926	0.0384318	Tspo/Park2/Acp5	3
625	SP_4.SP_5	GO:0010951	negative regulation of endopeptidase activity	8/431	145/23276	0.00570742	0.0498926	0.0384318	Hspa1b/Aqp1/Snca/Slpi/Klf4/Timp3/Prdx5/Serpine2	8
626	SP_4.SP_5	GO:0050806	positive regulation of synaptic transmission	8/431	145/23276	0.00570742	0.0498926	0.0384318	Cx3cr1/Car2/Snca/Park2/Clstn1/Shank3/Ptk2b/Serpine2	8
627	SP_4.SP_5	GO:0009620	response to fungus	4/431	39/23276	0.00571525	0.0498926	0.0384318	Elane/Ltf/Cotl1/Camp	4
628	SP_4.SP_5	GO:0019731	antibacterial humoral response	4/431	39/23276	0.00571525	0.0498926	0.0384318	Slpi/Ltf/H2-T23/Camp	4
629	SP_4.SP_5	GO:0042088	T-helper 1 type immune response	4/431	39/23276	0.00571525	0.0498926	0.0384318	Ccr2/Slamf1/Xcl1/Il1rl1	4
630	SP_4.SP_8	GO:0002523	leukocyte migration involved in inflammatory response	6/406	13/23276	4.20047e-08	0.000130634	0.000113147	Elane/S100a8/S100a9/Itgb2/Cd24a/Lbp	6
631	SP_4.SP_8	GO:0044403	symbiosis, encompassing mutualism through parasitism	19/406	285/23276	7.23309e-07	0.000584726	0.000506452	Elane/Trem3/Mpo/Pglyrp1/Ctsg/Fcnb/Tcp1/Camp/Ceacam1/P4hb/Ppih/Fuca2/Trem1/Clec5a/Lbp/Slpi/Exoc7/Gpx1/Vcam1	19
632	SP_4.SP_8	GO:0044419	interspecies interaction between organisms	19/406	285/23276	7.23309e-07	0.000584726	0.000506452	Elane/Trem3/Mpo/Pglyrp1/Ctsg/Fcnb/Tcp1/Camp/Ceacam1/P4hb/Ppih/Fuca2/Trem1/Clec5a/Lbp/Slpi/Exoc7/Gpx1/Vcam1	19
633	SP_4.SP_8	GO:0006790	sulfur compound metabolic process	18/406	260/23276	8.2299e-07	0.000584726	0.000506452	Gstm1/Chst13/Gsr/Gpc1/Gpx3/Far2/Dgat2/Mcee/Acot8/Mthfd1/Far1/Papss1/Papss2/Idh1/Mgst2/Gpx1/Chst12/Isca2	18
634	SP_4.SP_8	GO:0051852	disruption by host of symbiont cells	5/406	12/23276	1.12809e-06	0.000584726	0.000506452	Elane/Trem3/Ctsg/Camp/Trem1	5
635	SP_4.SP_8	GO:0051873	killing by host of symbiont cells	5/406	12/23276	1.12809e-06	0.000584726	0.000506452	Elane/Trem3/Ctsg/Camp/Trem1	5
636	SP_4.SP_8	GO:0002444	myeloid leukocyte mediated immunity	10/406	81/23276	1.45587e-06	0.000646823	0.000560237	Elane/Fcgr3/Trem3/C3/Ctsg/Anxa3/Pram1/Trem1/Fes/Stap1	10
637	SP_4.SP_8	GO:0002446	neutrophil mediated immunity	6/406	24/23276	2.79989e-06	0.000956965	0.000828862	Elane/Trem3/Ctsg/Anxa3/Pram1/Trem1	6
638	SP_4.SP_8	GO:0044110	growth involved in symbiotic interaction	6/406	25/23276	3.63006e-06	0.000956965	0.000828862	Elane/Mpo/Pglyrp1/Ctsg/Camp/Lbp	6
639	SP_4.SP_8	GO:0044116	growth of symbiont involved in interaction with host	6/406	25/23276	3.63006e-06	0.000956965	0.000828862	Elane/Mpo/Pglyrp1/Ctsg/Camp/Lbp	6
640	SP_4.SP_8	GO:0044117	growth of symbiont in host	6/406	25/23276	3.63006e-06	0.000956965	0.000828862	Elane/Mpo/Pglyrp1/Ctsg/Camp/Lbp	6
641	SP_4.SP_8	GO:0070972	protein localization to endoplasmic reticulum	7/406	38/23276	3.69247e-06	0.000956965	0.000828862	Kdelr2/Hspa5/Srp72/Sec61a1/Gbf1/Spcs2/Zfand2b	7
642	SP_4.SP_8	GO:0072595	maintenance of protein localization in organelle	6/406	26/23276	4.64992e-06	0.0011124	0.000963494	Syne1/Kdelr2/Hk1/Hspa5/Sun2/Tspo	6
643	SP_4.SP_8	GO:0006979	response to oxidative stress	19/406	327/23276	5.48003e-06	0.00114156	0.000988744	Mpo/Hp/Prdx5/Atrn/Gpx3/Ptgs1/Lcn2/Hk3/Vimp/Xbp1/Msrb1/Glrx/P4hb/Stox1/Idh1/Gpx1/Chchd4/Wrn/Stx2	19
644	SP_4.SP_8	GO:0051818	disruption of cells of other organism involved in symbiotic interaction	5/406	16/23276	5.87296e-06	0.00114156	0.000988744	Elane/Trem3/Ctsg/Camp/Trem1	5
645	SP_4.SP_8	GO:0051883	killing of cells in other organism involved in symbiotic interaction	5/406	16/23276	5.87296e-06	0.00114156	0.000988744	Elane/Trem3/Ctsg/Camp/Trem1	5
646	SP_4.SP_8	GO:0050727	regulation of inflammatory response	17/406	271/23276	6.26541e-06	0.0011462	0.000992767	Fcgr3/S100a8/Fcgr2b/C3/S100a9/Pglyrp1/Aoah/Vimp/Cuedc2/Cd24a/Acp5/Pde2a/Lbp/Casp1/Pbk/Gpx1/Tnfrsf1a	17
647	SP_4.SP_8	GO:1903034	regulation of response to wounding	21/406	394/23276	6.76194e-06	0.00116831	0.00101192	Fcgr3/S100a8/Fcgr2b/C3/S100a9/Pglyrp1/Fam46a/Aoah/Serpine2/Vimp/Cuedc2/Cd24a/Acp5/Lbh/Pde2a/Lbp/Casp1/Pbk/Gpx1/Tnfrsf1a/Stx2	21
648	SP_4.SP_8	GO:0042744	hydrogen peroxide catabolic process	5/406	17/23276	8.20106e-06	0.00134238	0.00116269	Mpo/Hp/Prdx5/Gpx3/Gpx1	5
649	SP_4.SP_8	GO:0098754	detoxification	8/406	60/23276	9.26358e-06	0.00144049	0.00124766	Mpo/Gsr/Mt1/Prdx5/Gpx3/Vimp/Mgst2/Gpx1	8
650	SP_4.SP_8	GO:0002861	regulation of inflammatory response to antigenic stimulus	6/406	32/23276	1.67523e-05	0.00244813	0.00212041	Fcgr3/Fcgr2b/C3/Vimp/Cd24a/Gpx1	6
651	SP_4.SP_8	GO:0031640	killing of cells of other organism	5/406	20/23276	1.96795e-05	0.00244813	0.00212041	Elane/Trem3/Ctsg/Camp/Trem1	5
652	SP_4.SP_8	GO:0044130	negative regulation of growth of symbiont in host	5/406	20/23276	1.96795e-05	0.00244813	0.00212041	Elane/Mpo/Ctsg/Camp/Lbp	5
653	SP_4.SP_8	GO:0044146	negative regulation of growth of symbiont involved in interaction with host	5/406	20/23276	1.96795e-05	0.00244813	0.00212041	Elane/Mpo/Ctsg/Camp/Lbp	5
654	SP_4.SP_8	GO:0044364	disruption of cells of other organism	5/406	20/23276	1.96795e-05	0.00244813	0.00212041	Elane/Trem3/Ctsg/Camp/Trem1	5
655	SP_4.SP_8	GO:1901361	organic cyclic compound catabolic process	18/406	331/23276	2.34903e-05	0.0028098	0.00243367	Hdc/Gda/Rnaseh2c/Hsd11b1/Mus81/Lsm2/Fbp1/Lin28a/Fen1/Pde2a/Xdh/Enpp5/Lsm6/Dio2/Lsm5/Hdac4/Cnot8/Slirp	18
656	SP_4.SP_8	GO:0044126	regulation of growth of symbiont in host	5/406	21/23276	2.54606e-05	0.00282795	0.00244939	Elane/Mpo/Ctsg/Camp/Lbp	5
657	SP_4.SP_8	GO:0044144	modulation of growth of symbiont involved in interaction with host	5/406	21/23276	2.54606e-05	0.00282795	0.00244939	Elane/Mpo/Ctsg/Camp/Lbp	5
658	SP_4.SP_8	GO:0042493	response to drug	14/406	215/23276	2.71494e-05	0.00291153	0.00252179	Gstm1/Ncam1/Cybb/Lcn2/Xbp1/Prkcb/Slc1a2/Srp72/Fbp1/Abcc4/Mfsd10/Pde2a/Casp1/Hdac4	14
659	SP_4.SP_8	GO:0019439	aromatic compound catabolic process	17/406	306/23276	3.01415e-05	0.00312467	0.00270639	Hdc/Gda/Rnaseh2c/Mus81/Lsm2/Fbp1/Lin28a/Fen1/Pde2a/Xdh/Enpp5/Lsm6/Dio2/Lsm5/Hdac4/Cnot8/Slirp	17
660	SP_4.SP_8	GO:0098869	cellular oxidant detoxification	7/406	53/23276	3.6017e-05	0.00361332	0.00312963	Mpo/Gsr/Prdx5/Gpx3/Vimp/Mgst2/Gpx1	7
661	SP_4.SP_8	GO:0006613	cotranslational protein targeting to membrane	4/406	12/23276	4.04108e-05	0.00380841	0.00329861	Srp72/Sec61a1/Arl6ip1/Zfand2b	4
662	SP_4.SP_8	GO:0035337	fatty-acyl-CoA metabolic process	4/406	12/23276	4.04108e-05	0.00380841	0.00329861	Far2/Dgat2/Mcee/Far1	4
663	SP_4.SP_8	GO:0042743	hydrogen peroxide metabolic process	6/406	38/23276	4.67208e-05	0.00427358	0.00370151	Mpo/Hp/Prdx5/Cybb/Gpx3/Gpx1	6
664	SP_4.SP_8	GO:0051702	interaction with symbiont	7/406	56/23276	5.18115e-05	0.00447594	0.00387677	Elane/Trem3/Ctsg/Camp/Ceacam1/Trem1/Gpx1	7
665	SP_4.SP_8	GO:1990748	cellular detoxification	7/406	56/23276	5.18115e-05	0.00447594	0.00387677	Mpo/Gsr/Prdx5/Gpx3/Vimp/Mgst2/Gpx1	7
666	SP_4.SP_8	GO:0007596	blood coagulation	12/406	173/23276	5.49893e-05	0.00452415	0.00391853	F10/C3/S100a9/Fam46a/Serpine2/Myl12b/F5/Lbh/Lnp/Papss2/Evl/Stx2	12
667	SP_4.SP_8	GO:0072593	reactive oxygen species metabolic process	14/406	230/23276	5.67643e-05	0.00452415	0.00391853	Mpo/Hp/Prdx5/Cybb/Gpx3/Itgb2/Vimp/Eif5a/Acp5/Tspo/Xdh/Gbf1/Hdac4/Gpx1	14
668	SP_4.SP_8	GO:0044270	cellular nitrogen compound catabolic process	16/406	291/23276	5.81284e-05	0.00452415	0.00391853	Hdc/Gda/Rnaseh2c/Mus81/Lsm2/Fbp1/Lin28a/Fen1/Pde2a/Xdh/Enpp5/Lsm6/Lsm5/Hdac4/Cnot8/Slirp	16
669	SP_4.SP_8	GO:0045454	cell redox homeostasis	7/406	57/23276	5.81885e-05	0.00452415	0.00391853	Gsr/Vimp/Glrx/P4hb/Ero1l/Gpx1/Magt1	7
670	SP_4.SP_8	GO:0007599	hemostasis	12/406	175/23276	6.14668e-05	0.00466248	0.00403834	F10/C3/S100a9/Fam46a/Serpine2/Myl12b/F5/Lbh/Lnp/Papss2/Evl/Stx2	12
671	SP_4.SP_8	GO:0050817	coagulation	12/406	176/23276	6.49455e-05	0.00480906	0.0041653	F10/C3/S100a9/Fam46a/Serpine2/Myl12b/F5/Lbh/Lnp/Papss2/Evl/Stx2	12
672	SP_4.SP_8	GO:0046700	heterocycle catabolic process	16/406	297/23276	7.39396e-05	0.00534772	0.00463186	Hdc/Gda/Rnaseh2c/Mus81/Lsm2/Fbp1/Lin28a/Fen1/Pde2a/Xdh/Enpp5/Lsm6/Lsm5/Hdac4/Cnot8/Slirp	16
673	SP_4.SP_8	GO:0043903	regulation of symbiosis, encompassing mutualism through parasitism	12/406	179/23276	7.64204e-05	0.00540153	0.00467846	Elane/Mpo/Ctsg/Fcnb/Camp/Ceacam1/P4hb/Ppih/Fuca2/Lbp/Slpi/Exoc7	12
674	SP_4.SP_8	GO:0030593	neutrophil chemotaxis	8/406	81/23276	8.47047e-05	0.00572188	0.00495593	Fcgr3/Trem3/S100a8/S100a9/Itgb2/Trem1/Lbp/Gbf1	8
675	SP_4.SP_8	GO:0006575	cellular modified amino acid metabolic process	12/406	181/23276	8.5006e-05	0.00572188	0.00495593	Gstm1/Gsr/Gpx3/Gatm/P4hb/Mthfs/Ero1l/Mthfd1/Dio2/Idh1/Mgst2/Gpx1	12
676	SP_4.SP_8	GO:1901657	glycosyl compound metabolic process	16/406	301/23276	8.64721e-05	0.00572188	0.00495593	Adssl1/Hk3/Hk1/Mcee/Ampd2/Tk1/Dnajc15/Fbp1/Naga/Fuca2/Atp5h/Tspo/Papss1/Papss2/Hdac4/Nt5c3	16
677	SP_4.SP_8	GO:0002438	acute inflammatory response to antigenic stimulus	5/406	27/23276	9.26714e-05	0.00600434	0.00520057	Elane/Fcgr3/Fcgr2b/C3/Vimp	5
678	SP_4.SP_8	GO:0002437	inflammatory response to antigenic stimulus	7/406	64/23276	0.000123148	0.00781615	0.00676985	Elane/Fcgr3/Fcgr2b/C3/Vimp/Cd24a/Gpx1	7
679	SP_4.SP_8	GO:0050728	negative regulation of inflammatory response	9/406	110/23276	0.000134584	0.0083711	0.00725052	Fcgr2b/Pglyrp1/Aoah/Vimp/Cuedc2/Acp5/Pbk/Gpx1/Tnfrsf1a	9
680	SP_4.SP_8	GO:1990266	neutrophil migration	8/406	90/23276	0.000178177	0.0108653	0.00941083	Fcgr3/Trem3/S100a8/S100a9/Itgb2/Trem1/Lbp/Gbf1	8
681	SP_4.SP_8	GO:0006897	endocytosis	21/406	495/23276	0.00018328	0.0109616	0.0094942	Elane/Fcgr3/Sort1/Prtn3/Fcgr2b/C3/Syne1/Fcnb/Ehd4/Itgb2/Dnajc6/Ldlrap1/Cd63/Anxa3/Ap2s1/Cd24a/Cebpe/Hip1r/Lbp/Rab5b/Stap1	21
682	SP_4.SP_8	GO:0001818	negative regulation of cytokine production	12/406	197/23276	0.000188925	0.011086	0.00960198	Elane/Fcgr2b/Pglyrp1/Vimp/Ceacam1/Cuedc2/Cd24a/Acp5/Tspo/Lbp/Ndrg2/Tnfrsf1a	12
683	SP_4.SP_8	GO:0006749	glutathione metabolic process	6/406	50/23276	0.000225492	0.0129867	0.0112483	Gstm1/Gsr/Gpx3/Idh1/Mgst2/Gpx1	6
684	SP_4.SP_8	GO:0045047	protein targeting to ER	4/406	18/23276	0.000229915	0.0130006	0.0112603	Srp72/Sec61a1/Spcs2/Zfand2b	4
685	SP_4.SP_8	GO:0030100	regulation of endocytosis	12/406	205/23276	0.000272711	0.0151452	0.0131178	Fcgr3/Prtn3/Fcgr2b/C3/Syne1/Ehd4/Dnajc6/Ldlrap1/Cd63/Lbp/Rab5b/Stap1	12
686	SP_4.SP_8	GO:0002864	regulation of acute inflammatory response to antigenic stimulus	4/406	19/23276	0.000287232	0.0156718	0.0135739	Fcgr3/Fcgr2b/C3/Vimp	4
687	SP_4.SP_8	GO:0071621	granulocyte chemotaxis	8/406	97/23276	0.000298898	0.0160271	0.0138817	Fcgr3/Trem3/S100a8/S100a9/Itgb2/Trem1/Lbp/Gbf1	8
688	SP_4.SP_8	GO:0051851	modification by host of symbiont morphology or physiology	6/406	53/23276	0.000311769	0.0164339	0.014234	Elane/Trem3/Ctsg/Camp/Ceacam1/Trem1	6
689	SP_4.SP_8	GO:0006732	coenzyme metabolic process	14/406	273/23276	0.000340254	0.0176365	0.0152756	Prdx5/Hk3/Hsd11b1/Hk1/Far2/Dgat2/Mcee/Mthfs/Acot8/Pgd/Fbp1/Mthfd1/Far1/Hdac4	14
690	SP_4.SP_8	GO:0044283	small molecule biosynthetic process	19/406	448/23276	0.0003692	0.0177471	0.0153714	Mpo/Lta4h/Sgms2/Dpagt1/Sc5d/Ptgs1/Cept1/Gfi1/Dgat2/Gatm/Mthfs/Pgd/Fbp1/Mthfd1/Ebp/Elovl5/Glud1/Mgst2/Chst12	19
691	SP_4.SP_8	GO:0030260	entry into host cell	6/406	55/23276	0.000382333	0.0177471	0.0153714	Fcnb/Ceacam1/P4hb/Fuca2/Clec5a/Exoc7	6
692	SP_4.SP_8	GO:0044409	entry into host	6/406	55/23276	0.000382333	0.0177471	0.0153714	Fcnb/Ceacam1/P4hb/Fuca2/Clec5a/Exoc7	6
693	SP_4.SP_8	GO:0051806	entry into cell of other organism involved in symbiotic interaction	6/406	55/23276	0.000382333	0.0177471	0.0153714	Fcnb/Ceacam1/P4hb/Fuca2/Clec5a/Exoc7	6
694	SP_4.SP_8	GO:0051828	entry into other organism involved in symbiotic interaction	6/406	55/23276	0.000382333	0.0177471	0.0153714	Fcnb/Ceacam1/P4hb/Fuca2/Clec5a/Exoc7	6
695	SP_4.SP_8	GO:0052126	movement in host environment	6/406	55/23276	0.000382333	0.0177471	0.0153714	Fcnb/Ceacam1/P4hb/Fuca2/Clec5a/Exoc7	6
696	SP_4.SP_8	GO:0052192	movement in environment of other organism involved in symbiotic interaction	6/406	55/23276	0.000382333	0.0177471	0.0153714	Fcnb/Ceacam1/P4hb/Fuca2/Clec5a/Exoc7	6
697	SP_4.SP_8	GO:0050878	regulation of body fluid levels	15/406	311/23276	0.00040503	0.0185242	0.0160444	F10/C3/S100a9/Fam46a/Serpine2/Xbp1/Myl12b/F5/Scnn1a/Lbh/Lnp/Papss2/Xdh/Evl/Stx2	15
698	SP_4.SP_8	GO:1900543	negative regulation of purine nucleotide metabolic process	6/406	56/23276	0.000421996	0.0186363	0.0161416	Nucb2/Dnajc15/Fbp1/Tspo/Pde2a/Hdac4	6
699	SP_4.SP_8	GO:0045730	respiratory burst	4/406	21/23276	0.000431452	0.0186363	0.0161416	Mpo/Cybb/Cd24a/Lbp	4
700	SP_4.SP_8	GO:0045978	negative regulation of nucleoside metabolic process	4/406	21/23276	0.000431452	0.0186363	0.0161416	Dnajc15/Fbp1/Tspo/Hdac4	4
701	SP_4.SP_8	GO:1903579	negative regulation of ATP metabolic process	4/406	21/23276	0.000431452	0.0186363	0.0161416	Dnajc15/Fbp1/Tspo/Hdac4	4
702	SP_4.SP_8	GO:0032102	negative regulation of response to external stimulus	14/406	280/23276	0.000438497	0.0186812	0.0161805	Fcgr2b/Pglyrp1/Nucb2/Aoah/Serpine2/Vimp/Cuedc2/Acp5/Tspo/Pbk/Gpx1/Sema4a/Tnfrsf1a/Stap1	14
703	SP_4.SP_8	GO:0045980	negative regulation of nucleotide metabolic process	6/406	57/23276	0.000464796	0.019534	0.0169191	Nucb2/Dnajc15/Fbp1/Tspo/Pde2a/Hdac4	6
704	SP_4.SP_8	GO:0072594	establishment of protein localization to organelle	20/406	497/23276	0.000508764	0.0210967	0.0182726	Tcp1/Xbp1/Ceacam1/Hk1/Oscp1/Hnmt/Tomm22/Srp72/Tomm5/Kpna2/Cct7/Tspo/Sec61b/Pde2a/Sec61a1/Timm23/Spcs2/Chchd4/Tnfrsf1a/Zfand2b	20
705	SP_4.SP_8	GO:0072599	establishment of protein localization to endoplasmic reticulum	4/406	22/23276	0.000520113	0.0212836	0.0184345	Srp72/Sec61a1/Spcs2/Zfand2b	4
706	SP_4.SP_8	GO:0009116	nucleoside metabolic process	14/406	288/23276	0.000579473	0.0225893	0.0195655	Adssl1/Hk3/Hk1/Mcee/Ampd2/Tk1/Dnajc15/Fbp1/Atp5h/Tspo/Papss1/Papss2/Hdac4/Nt5c3	14
707	SP_4.SP_8	GO:0016052	carbohydrate catabolic process	8/406	107/23276	0.000579876	0.0225893	0.0195655	Neu1/Hk3/Hsd11b1/Hk1/Chit1/Fbp1/Naga/Hdac4	8
708	SP_4.SP_8	GO:0046128	purine ribonucleoside metabolic process	13/406	255/23276	0.000580262	0.0225893	0.0195655	Adssl1/Hk3/Hk1/Mcee/Ampd2/Dnajc15/Fbp1/Atp5h/Tspo/Papss1/Papss2/Hdac4/Nt5c3	13
709	SP_4.SP_8	GO:0051186	cofactor metabolic process	15/406	322/23276	0.000581076	0.0225893	0.0195655	Alas1/Prdx5/Hk3/Hsd11b1/Hk1/Far2/Dgat2/Mcee/Mthfs/Acot8/Pgd/Fbp1/Mthfd1/Far1/Hdac4	15
710	SP_4.SP_8	GO:0097530	granulocyte migration	8/406	108/23276	0.000616916	0.0236865	0.0205158	Fcgr3/Trem3/S100a8/S100a9/Itgb2/Trem1/Lbp/Gbf1	8
711	SP_4.SP_8	GO:1903035	negative regulation of response to wounding	10/406	164/23276	0.000633075	0.0240105	0.0207964	Fcgr2b/Pglyrp1/Aoah/Serpine2/Vimp/Cuedc2/Acp5/Pbk/Gpx1/Tnfrsf1a	10
712	SP_4.SP_8	GO:0050729	positive regulation of inflammatory response	8/406	109/23276	0.000655842	0.0244988	0.0212193	Fcgr3/S100a8/C3/S100a9/Cd24a/Pde2a/Lbp/Tnfrsf1a	8
713	SP_4.SP_8	GO:0034599	cellular response to oxidative stress	11/406	195/23276	0.000661703	0.0244988	0.0212193	Mpo/Hp/Prdx5/Lcn2/Hk3/Vimp/Xbp1/Glrx/P4hb/Gpx1/Chchd4	11
714	SP_4.SP_8	GO:0042278	purine nucleoside metabolic process	13/406	259/23276	0.000670812	0.0245438	0.0212583	Adssl1/Hk3/Hk1/Mcee/Ampd2/Dnajc15/Fbp1/Atp5h/Tspo/Papss1/Papss2/Hdac4/Nt5c3	13
715	SP_4.SP_8	GO:0002697	regulation of immune effector process	17/406	398/23276	0.000685044	0.0247731	0.0214569	Fcgr3/Fcgr2b/C3/Pglyrp1/Xbp1/Ceacam1/Cuedc2/Cd24a/Pram1/Hist2h3c2/Supt6/Trem1/Lbp/Tnfsf13/Hist1h3g/Fes/Stap1	17
716	SP_4.SP_8	GO:0034655	nucleobase-containing compound catabolic process	13/406	260/23276	0.000695223	0.0248522	0.0215254	Rnaseh2c/Mus81/Lsm2/Fbp1/Lin28a/Fen1/Pde2a/Enpp5/Lsm6/Lsm5/Hdac4/Cnot8/Slirp	13
717	SP_4.SP_8	GO:0006909	phagocytosis	10/406	167/23276	0.000728566	0.0257482	0.0223014	Elane/Fcgr3/Prtn3/Fcgr2b/C3/Fcnb/Anxa3/Cebpe/Lbp/Stap1	10
718	SP_4.SP_8	GO:0042742	defense response to bacterium	13/406	262/23276	0.000746296	0.0260784	0.0225875	Elane/Trem3/Hp/Pglyrp1/Ctsg/Camp/Anxa3/Cebpe/Acp5/Trem1/Lbp/Slpi/Tnfrsf1a	13
719	SP_4.SP_8	GO:0016458	gene silencing	12/406	230/23276	0.000763623	0.0261923	0.0226861	Hist1h2ab/Hist1h2ae/Morf4l2/Lin28a/Hist1h2af/Hist2h3c2/Mrpl44/Hist1h2ao/Hist1h2ag/Hist1h3g/Cnot8/Hist1h2an	12
720	SP_4.SP_8	GO:0044262	cellular carbohydrate metabolic process	13/406	263/23276	0.000772993	0.0261923	0.0226861	Adipor1/Aoah/Hk3/Hsd11b1/Hk1/Dgat2/Mogat2/Pgd/Fbp1/Gys1/Hdac4/Idh1/Ppip5k1	13
721	SP_4.SP_8	GO:0001878	response to yeast	3/406	11/23276	0.000783241	0.0261923	0.0226861	Elane/Mpo/Camp	3
722	SP_4.SP_8	GO:0006614	SRP-dependent cotranslational protein targeting to membrane	3/406	11/23276	0.000783241	0.0261923	0.0226861	Srp72/Sec61a1/Zfand2b	3
723	SP_4.SP_8	GO:1901565	organonitrogen compound catabolic process	12/406	231/23276	0.000793096	0.0262397	0.0227271	Neu1/Hdc/Lta4h/Gda/Pglyrp1/Chit1/Sat1/Pde2a/Glud1/Xdh/Dio2/Ide	12
724	SP_4.SP_8	GO:1903409	reactive oxygen species biosynthetic process	7/406	87/23276	0.000822625	0.0269302	0.0233252	Mpo/Cybb/Itgb2/Acp5/Tspo/Gbf1/Hdac4	7
725	SP_4.SP_8	GO:0051701	interaction with host	7/406	88/23276	0.000880557	0.0285223	0.0247042	Fcnb/Tcp1/Ceacam1/P4hb/Fuca2/Clec5a/Exoc7	7
726	SP_4.SP_8	GO:0051262	protein tetramerization	9/406	142/23276	0.000889601	0.0285223	0.0247042	Gpx3/Tk1/Fbp1/Rrm2/Hist1h4d/Hist2h3c2/Evl/Hist1h3g/Ide	9
727	SP_4.SP_8	GO:0072655	establishment of protein localization to mitochondrion	9/406	143/23276	0.000935059	0.0296738	0.0257016	Hk1/Oscp1/Hnmt/Tomm22/Tomm5/Tspo/Pde2a/Timm23/Chchd4	9
728	SP_4.SP_8	GO:1901998	toxin transport	5/406	44/23276	0.000977788	0.0307164	0.0266046	Tcp1/Hspa5/Cct7/Mfsd10/Casp1	5
729	SP_4.SP_8	GO:0050832	defense response to fungus	4/406	26/23276	0.00100605	0.0312881	0.0270998	Elane/Mpo/Ctsg/Camp	4
730	SP_4.SP_8	GO:1902882	regulation of response to oxidative stress	6/406	66/23276	0.00102049	0.0314231	0.0272167	Hp/Hk3/Glrx/P4hb/Stox1/Gpx1	6
731	SP_4.SP_8	GO:0002283	neutrophil activation involved in immune response	3/406	12/23276	0.00103085	0.0314309	0.0272234	Tyrobp/Anxa3/Pram1	3
732	SP_4.SP_8	GO:0019395	fatty acid oxidation	7/406	91/23276	0.00107385	0.032424	0.0280836	Adipor1/Etfb/Abcd2/Nucb2/Dgat2/Dbi/Acox1	7
733	SP_4.SP_8	GO:0045123	cellular extravasation	5/406	45/23276	0.00108447	0.0324297	0.0280885	Elane/Trem3/Itgb2/Trem1/Vcam1	5
734	SP_4.SP_8	GO:0009119	ribonucleoside metabolic process	13/406	274/23276	0.00112365	0.0332814	0.0288263	Adssl1/Hk3/Hk1/Mcee/Ampd2/Dnajc15/Fbp1/Atp5h/Tspo/Papss1/Papss2/Hdac4/Nt5c3	13
735	SP_4.SP_8	GO:0034440	lipid oxidation	7/406	93/23276	0.00122019	0.0357999	0.0310076	Adipor1/Etfb/Abcd2/Nucb2/Dgat2/Dbi/Acox1	7
736	SP_4.SP_8	GO:0070585	protein localization to mitochondrion	9/406	149/23276	0.00124903	0.0363036	0.0314439	Hk1/Oscp1/Hnmt/Tomm22/Tomm5/Tspo/Pde2a/Timm23/Chchd4	9
737	SP_4.SP_8	GO:0042632	cholesterol homeostasis	6/406	69/23276	0.00128885	0.036517	0.0316287	Xbp1/Ldlrap1/Dgat2/Tmem97/Cd24a/Acox1	6
738	SP_4.SP_8	GO:0055092	sterol homeostasis	6/406	69/23276	0.00128885	0.036517	0.0316287	Xbp1/Ldlrap1/Dgat2/Tmem97/Cd24a/Acox1	6
739	SP_4.SP_8	GO:0002443	leukocyte mediated immunity	14/406	313/23276	0.0012916	0.036517	0.0316287	Elane/Fcgr3/Trem3/Fcgr2b/C3/Ctsg/Anxa3/Cd24a/Pram1/Supt6/Trem1/Tnfsf13/Fes/Stap1	14
740	SP_4.SP_8	GO:0050755	chemokine metabolic process	3/406	13/23276	0.00132284	0.0370632	0.0321018	Elane/Trem3/Trem1	3
741	SP_4.SP_8	GO:0042149	cellular response to glucose starvation	4/406	28/23276	0.00134051	0.0372232	0.0322403	Xbp1/Hspa5/Higd1a/Cpeb4	4
742	SP_4.SP_8	GO:0006342	chromatin silencing	7/406	95/23276	0.0013817	0.0380274	0.0329369	Hist1h2ab/Hist1h2ae/Morf4l2/Hist1h2af/Hist1h2ao/Hist1h2ag/Hist1h2an	7
743	SP_4.SP_8	GO:0009636	response to toxic substance	9/406	152/23276	0.00143519	0.0388124	0.0336169	Mpo/Gsr/Mt1/Prdx5/Gpx3/Lcn2/Vimp/Mgst2/Gpx1	9
744	SP_4.SP_8	GO:0097529	myeloid leukocyte migration	9/406	152/23276	0.00143519	0.0388124	0.0336169	Fcgr3/Trem3/S100a8/S100a9/Itgb2/Trem1/Lbp/Gbf1/Stap1	9
745	SP_4.SP_8	GO:0031348	negative regulation of defense response	9/406	154/23276	0.00157123	0.0421253	0.0364863	Fcgr2b/Pglyrp1/Aoah/Vimp/Cuedc2/Acp5/Pbk/Gpx1/Tnfrsf1a	9
746	SP_4.SP_8	GO:0072521	purine-containing compound metabolic process	18/406	471/23276	0.00169718	0.0440042	0.0381136	Adssl1/Gda/Nucb2/Hk3/Hk1/Mcee/Ampd2/Dnajc15/Fbp1/Mthfd1/Atp5h/Tspo/Papss1/Pde2a/Papss2/Xdh/Hdac4/Nt5c3	18
747	SP_4.SP_8	GO:0006487	protein N-linked glycosylation	6/406	73/23276	0.00172674	0.0440042	0.0381136	Dolpp1/Dpagt1/Stt3a/Ddost/Rpn2/Alg8	6
748	SP_4.SP_8	GO:0033032	regulation of myeloid cell apoptotic process	4/406	30/23276	0.00174566	0.0440042	0.0381136	Fcgr2b/Tcp1/Vimp/Clec5a	4
749	SP_4.SP_8	GO:0002712	regulation of B cell mediated immunity	5/406	50/23276	0.00175164	0.0440042	0.0381136	Fcgr3/Fcgr2b/C3/Supt6/Tnfsf13	5
750	SP_4.SP_8	GO:0002886	regulation of myeloid leukocyte mediated immunity	5/406	50/23276	0.00175164	0.0440042	0.0381136	Fcgr3/C3/Pram1/Fes/Stap1	5
751	SP_4.SP_8	GO:0002889	regulation of immunoglobulin mediated immune response	5/406	50/23276	0.00175164	0.0440042	0.0381136	Fcgr3/Fcgr2b/C3/Supt6/Tnfsf13	5
752	SP_4.SP_8	GO:0034394	protein localization to cell surface	5/406	50/23276	0.00175164	0.0440042	0.0381136	Slc28a2/Fcnb/Commd1/Nrg1/Gbf1	5
753	SP_4.SP_8	GO:0045814	negative regulation of gene expression, epigenetic	7/406	99/23276	0.00175451	0.0440042	0.0381136	Hist1h2ab/Hist1h2ae/Morf4l2/Hist1h2af/Hist1h2ao/Hist1h2ag/Hist1h2an	7
754	SP_4.SP_8	GO:0006066	alcohol metabolic process	13/406	289/23276	0.00180758	0.0449725	0.0389523	Sgms2/Dpagt1/Sc5d/Cept1/Gfi1/Ldlrap1/Dgat2/Mogat2/Retsat/Ebp/Sgpp1/Dbi/Ppip5k1	13
755	SP_4.SP_8	GO:0051817	modification of morphology or physiology of other organism involved in symbiotic interaction	6/406	74/23276	0.00185198	0.045446	0.0393624	Elane/Trem3/Ctsg/Camp/Ceacam1/Trem1	6
756	SP_4.SP_8	GO:0045807	positive regulation of endocytosis	8/406	128/23276	0.00185583	0.045446	0.0393624	Fcgr3/Fcgr2b/C3/Syne1/Ldlrap1/Cd63/Lbp/Stap1	8
757	SP_4.SP_8	GO:0032507	maintenance of protein location in cell	6/406	75/23276	0.00198398	0.0482046	0.0417517	Syne1/Kdelr2/Hk1/Hspa5/Sun2/Tspo	6
758	SP_4.SP_8	GO:0002862	negative regulation of inflammatory response to antigenic stimulus	3/406	15/23276	0.00205069	0.0490588	0.0424916	Fcgr2b/Vimp/Gpx1	3
759	SP_4.SP_8	GO:0002883	regulation of hypersensitivity	3/406	15/23276	0.00205069	0.0490588	0.0424916	Fcgr3/Fcgr2b/C3	3
760	SP_4.SP_17	GO:0002523	leukocyte migration involved in inflammatory response	8/410	13/23276	1.03197e-11	3.41582e-08	2.80805e-08	S100a8/S100a9/Cd24a/Lbp/Ffar2/Elane/Itgb2/Itgam	8
761	SP_4.SP_17	GO:0006897	endocytosis	31/410	495/23276	1.26188e-09	2.08841e-06	1.71682e-06	C3/Sort1/Fcgr2b/Fcnb/Ehd4/Syne1/Siglece/Cd63/Cd24a/Gsn/Lbp/Fcgr3/Elane/Itgb2/Cebpe/Vegfa/Anxa3/Arrb2/Ly75/Unc13d/Ldlr/Ap2s1/P2rx7/Hip1r/Sorl1/Cd14/Grn/Prtn3/Wipf2/Nr1h3/Mapkapk3	31
762	SP_4.SP_17	GO:0044403	symbiosis, encompassing mutualism through parasitism	22/410	285/23276	8.31668e-09	6.88206e-06	5.65753e-06	Trem3/Pglyrp1/Camp/Vcam1/Fcnb/Fuca2/Clec5a/Gsn/Lbp/Elane/P4hb/Atg16l2/Slpi/Ltf/Ceacam1/Gpx1/Trem1/Ceacam2/Isg20/Plscr1/Mpo/Ncf1	22
763	SP_4.SP_17	GO:0044419	interspecies interaction between organisms	22/410	285/23276	8.31668e-09	6.88206e-06	5.65753e-06	Trem3/Pglyrp1/Camp/Vcam1/Fcnb/Fuca2/Clec5a/Gsn/Lbp/Elane/P4hb/Atg16l2/Slpi/Ltf/Ceacam1/Gpx1/Trem1/Ceacam2/Isg20/Plscr1/Mpo/Ncf1	22
764	SP_4.SP_17	GO:0071621	granulocyte chemotaxis	13/410	97/23276	1.58952e-08	9.9173e-06	8.15272e-06	S100a8/Trem3/S100a9/Lbp/Fcgr3/Itgb2/Vegfa/Cklf/C5ar1/Trem1/Rac2/Cxadr/Itgam	13
765	SP_4.SP_17	GO:0030593	neutrophil chemotaxis	12/410	81/23276	1.7977e-08	9.9173e-06	8.15272e-06	S100a8/Trem3/S100a9/Lbp/Fcgr3/Itgb2/Cklf/C5ar1/Trem1/Rac2/Cxadr/Itgam	12
766	SP_4.SP_17	GO:0030595	leukocyte chemotaxis	16/410	166/23276	4.35648e-08	1.76608e-05	1.45184e-05	S100a8/Trem3/S100a9/Lbp/Fcgr3/Ffar2/Itgb2/Ccr1/Vegfa/Cklf/C5ar1/Trem1/Rac2/Cxadr/Itgam/Flt1	16
767	SP_4.SP_17	GO:0045730	respiratory burst	7/410	21/23276	4.69834e-08	1.76608e-05	1.45184e-05	Cybb/Cd24a/Lbp/Rac2/Mpo/Ncf1/Selk	7
768	SP_4.SP_17	GO:0050900	leukocyte migration	20/410	262/23276	4.80202e-08	1.76608e-05	1.45184e-05	S100a8/Trem3/S100a9/Vcam1/Cd24a/Lbp/Fcgr3/Ffar2/Elane/Itgb2/Ccr1/Vegfa/Cklf/C5ar1/Trem1/Rac2/Cxadr/Itgam/Selk/Flt1	20
769	SP_4.SP_17	GO:0097530	granulocyte migration	13/410	108/23276	5.89578e-08	1.81654e-05	1.49332e-05	S100a8/Trem3/S100a9/Lbp/Fcgr3/Itgb2/Vegfa/Cklf/C5ar1/Trem1/Rac2/Cxadr/Itgam	13
770	SP_4.SP_17	GO:1990266	neutrophil migration	12/410	90/23276	6.03683e-08	1.81654e-05	1.49332e-05	S100a8/Trem3/S100a9/Lbp/Fcgr3/Itgb2/Cklf/C5ar1/Trem1/Rac2/Cxadr/Itgam	12
771	SP_4.SP_17	GO:0097529	myeloid leukocyte migration	15/410	152/23276	8.42787e-08	2.32469e-05	1.91106e-05	S100a8/Trem3/S100a9/Lbp/Fcgr3/Itgb2/Ccr1/Vegfa/Cklf/C5ar1/Trem1/Rac2/Cxadr/Itgam/Flt1	15
772	SP_4.SP_17	GO:0060326	cell chemotaxis	18/410	224/23276	1.04486e-07	2.66038e-05	2.18702e-05	S100a8/Trem3/S100a9/Vcam1/Lbp/Fcgr3/Ffar2/Itgb2/Ccr1/Vegfa/Arrb2/Cklf/C5ar1/Trem1/Rac2/Cxadr/Itgam/Flt1	18
773	SP_4.SP_17	GO:0002444	myeloid leukocyte mediated immunity	11/410	81/23276	1.7788e-07	4.2056e-05	3.4573e-05	Trem3/C3/Pram1/Fcgr3/Elane/Anxa3/Unc13d/Fes/Trem1/Rac2/Ncf1	11
774	SP_4.SP_17	GO:0006790	sulfur compound metabolic process	19/410	260/23276	2.05881e-07	4.5431e-05	3.73474e-05	Gsr/Gpc1/Gpx3/Acpp/Far2/Chst13/Dgat1/Gstm1/Mgst2/Isca2/Gpx1/Mcee/Chst12/Acnat1/Ethe1/Gstk1/Papss2/Mgst1/Sqrdl	19
775	SP_4.SP_17	GO:0098754	detoxification	9/410	60/23276	9.99482e-07	0.000206768	0.000169978	Gsr/Prdx5/Gpx3/Mt1/Mgst2/Gpx1/Gstk1/Mpo/Mgst1	9
776	SP_4.SP_17	GO:0051852	disruption by host of symbiont cells	5/410	12/23276	1.18385e-06	0.000217697	0.000178962	Trem3/Camp/Elane/Trem1/Ncf1	5
777	SP_4.SP_17	GO:0051873	killing by host of symbiont cells	5/410	12/23276	1.18385e-06	0.000217697	0.000178962	Trem3/Camp/Elane/Trem1/Ncf1	5
778	SP_4.SP_17	GO:0006909	phagocytosis	14/410	167/23276	1.65887e-06	0.000270527	0.000222392	C3/Fcgr2b/Fcnb/Siglece/Gsn/Lbp/Fcgr3/Elane/Cebpe/Anxa3/Unc13d/P2rx7/Prtn3/Nr1h3	14
779	SP_4.SP_17	GO:0031349	positive regulation of defense response	18/410	271/23276	1.71633e-06	0.000270527	0.000222392	S100a8/C3/Pglyrp1/S100a9/Fcnb/Cd24a/Lbp/Fcgr3/Ffar2/Pde2a/Arrb2/Ltf/Gfi1/Cd14/Plscr1/Tnfrsf1a/Nr1h3/Mapkapk3	18
780	SP_4.SP_17	GO:0050727	regulation of inflammatory response	18/410	271/23276	1.71633e-06	0.000270527	0.000222392	S100a8/C3/Pglyrp1/S100a9/Fcgr2b/Aoah/Siglece/Cd24a/Lbp/Fcgr3/Ffar2/Mgll/Pde2a/Gpx1/Stk39/Mefv/Tnfrsf1a/Nr1h3	18
781	SP_4.SP_17	GO:1903034	regulation of response to wounding	22/410	394/23276	2.25944e-06	0.000339943	0.000279457	S100a8/C3/Pglyrp1/S100a9/Fcgr2b/Aoah/Siglece/Cd24a/Gsn/Lbp/Fcgr3/Ffar2/Mgll/Pde2a/Stx2/Gpx1/Stk39/Serpine2/Mefv/Fam46a/Tnfrsf1a/Nr1h3	22
782	SP_4.SP_17	GO:0006749	glutathione metabolic process	8/410	50/23276	2.43343e-06	0.000350202	0.000287891	Gsr/Gpx3/Gstm1/Mgst2/Gpx1/Ethe1/Gstk1/Mgst1	8
783	SP_4.SP_17	GO:0002446	neutrophil mediated immunity	6/410	24/23276	2.96267e-06	0.000408601	0.000335899	Trem3/Pram1/Elane/Anxa3/Trem1/Ncf1	6
784	SP_4.SP_17	GO:0098869	cellular oxidant detoxification	8/410	53/23276	3.83634e-06	0.000501368	0.000412159	Gsr/Prdx5/Gpx3/Mgst2/Gpx1/Gstk1/Mpo/Mgst1	8
785	SP_4.SP_17	GO:0042743	hydrogen peroxide metabolic process	7/410	38/23276	3.93824e-06	0.000501368	0.000412159	Prdx5/Hp/Gpx3/Cybb/Gpx1/Mpo/Ncf1	7
786	SP_4.SP_17	GO:0042742	defense response to bacterium	17/410	262/23276	4.55135e-06	0.000557962	0.000458684	Trem3/Pglyrp1/Camp/Hp/Lbp/Cebpb/Elane/Cebpe/Anxa3/Slpi/Ltf/Hist1h2bk/C5ar1/Trem1/P2rx7/Tnfrsf1a/Ncf1	17
787	SP_4.SP_17	GO:0051702	interaction with symbiont	8/410	56/23276	5.87162e-06	0.000651946	0.000535945	Trem3/Camp/Elane/Ltf/Ceacam1/Gpx1/Trem1/Ncf1	8
788	SP_4.SP_17	GO:1990748	cellular detoxification	8/410	56/23276	5.87162e-06	0.000651946	0.000535945	Gsr/Prdx5/Gpx3/Mgst2/Gpx1/Gstk1/Mpo/Mgst1	8
789	SP_4.SP_17	GO:0051818	disruption of cells of other organism involved in symbiotic interaction	5/410	16/23276	6.1597e-06	0.000651946	0.000535945	Trem3/Camp/Elane/Trem1/Ncf1	5
790	SP_4.SP_17	GO:0051883	killing of cells in other organism involved in symbiotic interaction	5/410	16/23276	6.1597e-06	0.000651946	0.000535945	Trem3/Camp/Elane/Trem1/Ncf1	5
791	SP_4.SP_17	GO:0006979	response to oxidative stress	19/410	327/23276	6.3028e-06	0.000651946	0.000535945	Prdx5/Hp/Ptgs1/Gpx3/Msrb1/Glrx/Atrn/Aldh3b1/P4hb/Stx2/Pnkp/Chchd4/Gpx1/Sepn1/Lcn2/Slc11a2/Mpo/Selk/Mgst1	19
792	SP_4.SP_17	GO:0042744	hydrogen peroxide catabolic process	5/410	17/23276	8.60023e-06	0.000862629	0.000709142	Prdx5/Hp/Gpx3/Gpx1/Mpo	5
793	SP_4.SP_17	GO:0002443	leukocyte mediated immunity	18/410	313/23276	1.26759e-05	0.00123404	0.00101447	Trem3/C3/Fcgr2b/Pram1/Cd24a/Fcgr3/Elane/Anxa3/Arrb2/Unc13d/Fes/Trem1/Jag1/Rac2/P2rx7/Ncf1/C1rl/Ctsh	18
794	SP_4.SP_17	GO:1901565	organonitrogen compound catabolic process	15/410	231/23276	1.63472e-05	0.00154598	0.0012709	Pglyrp1/Gda/Lta4h/Neu1/Sat1/Hdc/Pde2a/Xdh/Ldlr/Pnpla8/Smpdl3a/Glud1/Ncf2/Ncf1/Ctsh	15
795	SP_4.SP_17	GO:0045766	positive regulation of angiogenesis	11/410	129/23276	1.83539e-05	0.00165369	0.00135945	C3/Camp/Prkcb/Itgb2/Vegfa/Anxa3/C5ar1/Lrg1/Tnfrsf1a/Flt1/Ctsh	11
796	SP_4.SP_17	GO:0043903	regulation of symbiosis, encompassing mutualism through parasitism	13/410	179/23276	1.84854e-05	0.00165369	0.00135945	Camp/Fcnb/Fuca2/Gsn/Lbp/Elane/P4hb/Slpi/Ltf/Ceacam1/Isg20/Plscr1/Mpo	13
797	SP_4.SP_17	GO:0031640	killing of cells of other organism	5/410	20/23276	2.06285e-05	0.00175078	0.00143926	Trem3/Camp/Elane/Trem1/Ncf1	5
798	SP_4.SP_17	GO:0044364	disruption of cells of other organism	5/410	20/23276	2.06285e-05	0.00175078	0.00143926	Trem3/Camp/Elane/Trem1/Ncf1	5
799	SP_4.SP_17	GO:0002221	pattern recognition receptor signaling pathway	10/410	108/23276	2.15014e-05	0.00177924	0.00146266	Pglyrp1/Fcnb/Lbp/Ffar2/Arrb2/Ltf/Gfi1/Cd14/Nr1h3/Mapkapk3	10
800	SP_4.SP_17	GO:0006631	fatty acid metabolic process	19/410	359/23276	2.33402e-05	0.00184601	0.00151755	C3/Ptgs1/Lta4h/Adipor1/Nucb2/Alox5/Mgll/Dgat1/Etfb/Mgst2/Abcd2/Abhd5/Pnpla8/Acnat1/Tnfrsf1a/Ncf1/Nr1h3/Sc5d/Ndufs6	19
801	SP_4.SP_17	GO:0006935	chemotaxis	23/410	491/23276	2.34237e-05	0.00184601	0.00151755	S100a8/Trem3/S100a9/Vcam1/Lbp/Fcgr3/Ffar2/Itgb2/Ccr1/Vegfa/Arrb2/Cklf/C5ar1/Fes/Nkx2-1/Cxcr4/Trem1/Rac2/Cxadr/Itgam/Celsr3/Flt1/Evl	23
802	SP_4.SP_17	GO:0042330	taxis	23/410	493/23276	2.49588e-05	0.00191879	0.00157738	S100a8/Trem3/S100a9/Vcam1/Lbp/Fcgr3/Ffar2/Itgb2/Ccr1/Vegfa/Arrb2/Cklf/C5ar1/Fes/Nkx2-1/Cxcr4/Trem1/Rac2/Cxadr/Itgam/Celsr3/Flt1/Evl	23
803	SP_4.SP_17	GO:0006739	NADP metabolic process	6/410	34/23276	2.55066e-05	0.00191879	0.00157738	Prdx5/Hsd11b1/Pgd/Tkt/Ncf2/Ncf1	6
804	SP_4.SP_17	GO:0001906	cell killing	10/410	111/23276	2.73119e-05	0.00196527	0.00161559	Trem3/Camp/Fcgr3/Elane/Arrb2/Unc13d/Trem1/P2rx7/Ncf1/Ctsh	10
805	SP_4.SP_17	GO:0002758	innate immune response-activating signal transduction	10/410	111/23276	2.73119e-05	0.00196527	0.00161559	Pglyrp1/Fcnb/Lbp/Ffar2/Arrb2/Ltf/Gfi1/Cd14/Nr1h3/Mapkapk3	10
806	SP_4.SP_17	GO:0001878	response to yeast	4/410	11/23276	2.83856e-05	0.00199907	0.00164338	Camp/Elane/Mpo/Ncf1	4
807	SP_4.SP_17	GO:0052548	regulation of endopeptidase activity	16/410	272/23276	2.90899e-05	0.00200599	0.00164907	S100a8/S100a9/Prdx5/Gsn/Plaur/Vegfa/Arrb2/Asph/Xdh/Slpi/Gpx1/Sorl1/Serpine2/Mefv/Slc11a2/Ctsh	16
808	SP_4.SP_17	GO:0002697	regulation of immune effector process	20/410	398/23276	2.99496e-05	0.00202313	0.00166315	C3/Pglyrp1/Fcgr2b/Pram1/Cd24a/Lbp/Fcgr3/Ffar2/Arrb2/Unc13d/Ceacam1/Hist2h3c2/Fes/Trem1/Rac2/Hist1h3g/P2rx7/Rbm18/Hist2h3b/Selk	20
809	SP_4.SP_17	GO:0002274	myeloid leukocyte activation	12/410	162/23276	3.17666e-05	0.00210295	0.00172877	Pram1/Pilrb1/Tyrobp/Lbp/Fcgr3/Anxa3/Unc13d/Fes/Cxcr4/Rac2/Plscr1/Nr1h3	12
810	SP_4.SP_17	GO:0060627	regulation of vesicle-mediated transport	20/410	405/23276	3.82624e-05	0.00243973	0.00200563	C3/Fcgr2b/Ehd4/Syne1/Pram1/Glrx/Ncam1/Siglece/Cd63/Lbp/Fcgr3/Vegfa/Arrb2/Unc13d/Fes/Rac2/Sorl1/Cd14/Prtn3/Nr1h3	20
811	SP_4.SP_17	GO:0051851	modification by host of symbiont morphology or physiology	7/410	53/23276	3.83281e-05	0.00243973	0.00200563	Trem3/Camp/Elane/Ltf/Ceacam1/Trem1/Ncf1	7
812	SP_4.SP_17	GO:0050778	positive regulation of immune response	21/410	444/23276	4.60004e-05	0.00283861	0.00233354	C3/Pglyrp1/Prkcb/Fcnb/Cd24a/Lbp/Fcgr3/Ffar2/Elane/Arrb2/Ltf/Cfp/C5ar1/Tnfsf13b/P2rx7/Gfi1/Cd14/Plscr1/Nr1h3/C1rl/Mapkapk3	21
813	SP_4.SP_17	GO:0002218	activation of innate immune response	10/410	118/23276	4.63096e-05	0.00283861	0.00233354	Pglyrp1/Fcnb/Lbp/Ffar2/Arrb2/Ltf/Gfi1/Cd14/Nr1h3/Mapkapk3	10
814	SP_4.SP_17	GO:1904018	positive regulation of vasculature development	11/410	143/23276	4.78408e-05	0.00287914	0.00236686	C3/Camp/Prkcb/Itgb2/Vegfa/Anxa3/C5ar1/Lrg1/Tnfrsf1a/Flt1/Ctsh	11
815	SP_4.SP_17	GO:0001909	leukocyte mediated cytotoxicity	9/410	96/23276	5.0195e-05	0.00296688	0.00243899	Trem3/Fcgr3/Elane/Arrb2/Unc13d/Trem1/P2rx7/Ncf1/Ctsh	9
816	SP_4.SP_17	GO:0052547	regulation of peptidase activity	18/410	352/23276	5.94751e-05	0.00345373	0.00283921	S100a8/S100a9/Prdx5/Ngp/Gsn/Plaur/Vegfa/Serpinb1a/Arrb2/Asph/Xdh/Slpi/Gpx1/Sorl1/Serpine2/Mefv/Slc11a2/Ctsh	18
817	SP_4.SP_17	GO:0044110	growth involved in symbiotic interaction	5/410	25/23276	6.57437e-05	0.00362686	0.00298153	Pglyrp1/Camp/Lbp/Elane/Mpo	5
818	SP_4.SP_17	GO:0044116	growth of symbiont involved in interaction with host	5/410	25/23276	6.57437e-05	0.00362686	0.00298153	Pglyrp1/Camp/Lbp/Elane/Mpo	5
819	SP_4.SP_17	GO:0044117	growth of symbiont in host	5/410	25/23276	6.57437e-05	0.00362686	0.00298153	Pglyrp1/Camp/Lbp/Elane/Mpo	5
820	SP_4.SP_17	GO:0009308	amine metabolic process	10/410	124/23276	7.06305e-05	0.00378541	0.00311187	Vcam1/Sgms2/Sat1/Hdc/Cept1/Ldlr/Pnpla8/Slc7a7/Smpdl3a/Pcyt1a	10
821	SP_4.SP_17	GO:0001819	positive regulation of cytokine production	18/410	357/23276	7.12223e-05	0.00378541	0.00311187	C3/Camp/Fcnb/Clec5a/Lbp/Cebpb/Fcgr3/Ffar2/Elane/C5ar1/P2rx7/Il1f9/Cd14/Atp6ap2/Il6ra/Tnfrsf1a/Agpat2/Selk	18
822	SP_4.SP_17	GO:0010038	response to metal ion	13/410	204/23276	7.20485e-05	0.00378541	0.00311187	Hvcn1/Slc40a1/Ncam1/Gatm/Gsn/Mt1/Asph/Rasgrp2/Xdh/P2rx7/Fbp1/Glud1/Slc11a2	13
823	SP_4.SP_17	GO:0030100	regulation of endocytosis	13/410	205/23276	7.57221e-05	0.00384101	0.00315758	C3/Fcgr2b/Ehd4/Syne1/Siglece/Cd63/Lbp/Fcgr3/Vegfa/Arrb2/Cd14/Prtn3/Nr1h3	13
824	SP_4.SP_17	GO:2000116	regulation of cysteine-type endopeptidase activity	13/410	205/23276	7.57221e-05	0.00384101	0.00315758	S100a8/S100a9/Prdx5/Gsn/Plaur/Vegfa/Arrb2/Asph/Xdh/Gpx1/Mefv/Slc11a2/Ctsh	13
825	SP_4.SP_17	GO:0002253	activation of immune response	16/410	295/23276	7.65882e-05	0.00384101	0.00315758	C3/Pglyrp1/Prkcb/Fcnb/Lbp/Ffar2/Arrb2/Ltf/Cfp/C5ar1/Gfi1/Cd14/Plscr1/Nr1h3/C1rl/Mapkapk3	16
826	SP_4.SP_17	GO:0043901	negative regulation of multi-organism process	11/410	151/23276	7.84831e-05	0.0038773	0.00318741	Camp/Fcnb/Gsn/Lbp/Elane/Slpi/Ltf/Ceacam1/Isg20/Plscr1/Mpo	11
827	SP_4.SP_17	GO:0050832	defense response to fungus	5/410	26/23276	8.02258e-05	0.00390511	0.00321027	Camp/Elane/Ltf/Mpo/Ncf1	5
828	SP_4.SP_17	GO:0051604	protein maturation	16/410	300/23276	9.32033e-05	0.00440891	0.00362443	S100a8/C3/S100a9/Gsn/Asph/Xdh/Isca2/Sec11a/Chchd4/P2rx7/Sorl1/Serpine2/Atp6ap2/Tmem59/Slc11a2/Ctsh	16
829	SP_4.SP_17	GO:0006575	cellular modified amino acid metabolic process	12/410	181/23276	9.32398e-05	0.00440891	0.00362443	Gsr/Gpx3/Gatm/P4hb/Gstm1/Mgst2/Mthfs/Gpx1/Ethe1/Gstk1/Plscr1/Mgst1	12
830	SP_4.SP_17	GO:0045017	glycerolipid biosynthetic process	10/410	130/23276	0.000105043	0.00489706	0.00402573	C3/Mogat2/Dgat1/Cept1/Abhd5/Ldlr/Plscr1/Pcyt1a/Agpat2/Nr1h3	10
831	SP_4.SP_17	GO:0006576	cellular biogenic amine metabolic process	8/410	84/23276	0.000117377	0.00539607	0.00443595	Sgms2/Sat1/Hdc/Cept1/Ldlr/Pnpla8/Smpdl3a/Pcyt1a	8
832	SP_4.SP_17	GO:0002437	inflammatory response to antigenic stimulus	7/410	64/23276	0.000130836	0.00586846	0.00482428	C3/Fcgr2b/Cd24a/Fcgr3/Elane/Gpx1/Il1f9	7
833	SP_4.SP_17	GO:0045123	cellular extravasation	6/410	45/23276	0.000131198	0.00586846	0.00482428	Trem3/Vcam1/Elane/Itgb2/Trem1/Itgam	6
834	SP_4.SP_17	GO:0050729	positive regulation of inflammatory response	9/410	109/23276	0.000135062	0.00596074	0.00490014	S100a8/C3/S100a9/Cd24a/Lbp/Fcgr3/Ffar2/Pde2a/Tnfrsf1a	9
835	SP_4.SP_17	GO:0044283	small molecule biosynthetic process	20/410	448/23276	0.000151389	0.0065934	0.00542024	Sgms2/Ptgs1/Lta4h/Gatm/Pgd/Alox5/Mgll/Cept1/Mgst2/Ldhc/Mthfs/Pnpla8/Chst12/Gfi1/Fbp1/Glud1/Pcyt1a/Mpo/Nr1h3/Sc5d	20
836	SP_4.SP_17	GO:0002237	response to molecule of bacterial origin	16/410	316/23276	0.000169447	0.00728402	0.00598798	Fcgr2b/Cd24a/Lbp/Cebpb/Elane/Slpi/Ltf/C5ar1/Nkx2-1/P2rx7/Cd14/Ncf2/Tnfrsf1a/Mgst1/Nr1h3/Mapkapk3	16
837	SP_4.SP_17	GO:0043900	regulation of multi-organism process	19/410	418/23276	0.000175234	0.0074362	0.00611308	Camp/Fcnb/Fuca2/Gsn/Lbp/Elane/P4hb/Slpi/Ltf/Ceacam1/Hist2h3c2/Trem1/Hist1h3g/Isg20/Plscr1/Rbm18/Hist2h3b/Mpo/Selk	19
838	SP_4.SP_17	GO:0051259	protein oligomerization	21/410	490/23276	0.000182477	0.00760954	0.00625558	Gpx3/Ehd4/Ikbke/C1qtnf5/Stx2/Hist2h3c2/Golga2/Hist1h4d/Prkar2a/Hist1h3g/P2rx7/Sorl1/Lcn2/Fbp1/Tnfrsf1a/Hist2h3b/Mgst1/Tmc8/Evl/Rrm2/Kctd9	21
839	SP_4.SP_17	GO:0030099	myeloid cell differentiation	17/410	352/23276	0.000187902	0.00760954	0.00625558	Pilrb1/Clec5a/Tyrobp/Cebpb/Cebpe/Ccr1/Cd300lf/Vegfa/Fes/Hist1h4d/Jag1/Tspan2/Itgam/Gfi1/Plscr1/Prtn3/Slc11a2	17
840	SP_4.SP_17	GO:0034599	cellular response to oxidative stress	12/410	195/23276	0.000188044	0.00760954	0.00625558	Prdx5/Hp/Glrx/Aldh3b1/P4hb/Chchd4/Gpx1/Sepn1/Lcn2/Slc11a2/Mpo/Mgst1	12
841	SP_4.SP_17	GO:0010035	response to inorganic substance	18/410	386/23276	0.000188977	0.00760954	0.00625558	Hp/Hvcn1/Glrx/Slc40a1/Ncam1/Gatm/Gsn/Mt1/Asph/Rasgrp2/Xdh/Gpx1/P2rx7/Lcn2/Fbp1/Glud1/Slc11a2/Mpo	18
842	SP_4.SP_17	GO:0019432	triglyceride biosynthetic process	5/410	31/23276	0.000192757	0.00760954	0.00625558	C3/Mogat2/Dgat1/Ldlr/Nr1h3	5
843	SP_4.SP_17	GO:0002764	immune response-regulating signaling pathway	14/410	256/23276	0.000195063	0.00760954	0.00625558	Pglyrp1/Prkcb/Fcnb/Lbp/Ffar2/Arrb2/Ltf/C5ar1/Gfi1/Cd14/Plscr1/Nr1h3/Ctsh/Mapkapk3	14
844	SP_4.SP_17	GO:0048871	multicellular organismal homeostasis	16/410	320/23276	0.000195411	0.00760954	0.00625558	Prdx5/Slc40a1/Prom1/Napsa/Vegfa/Xdh/Slc28a2/Scnn1a/Gpx1/Rac2/Cxadr/P2rx7/Ceacam2/Ampd2/Slc11a2/Ctsh	16
845	SP_4.SP_17	GO:0045089	positive regulation of innate immune response	11/410	168/23276	0.000202218	0.00778304	0.00639821	Pglyrp1/Fcnb/Lbp/Ffar2/Arrb2/Ltf/Gfi1/Cd14/Plscr1/Nr1h3/Mapkapk3	11
846	SP_4.SP_17	GO:0051186	cofactor metabolic process	16/410	322/23276	0.000209643	0.00797608	0.0065569	Prdx5/Hsd11b1/Pgd/Alas1/Far2/Dgat1/Mocos/Mthfs/Mcee/Acnat1/P2rx7/Tkt/Fbp1/Ncf2/Slc11a2/Ncf1	16
847	SP_4.SP_17	GO:0044270	cellular nitrogen compound catabolic process	15/410	291/23276	0.000221825	0.0083221	0.00684135	Gda/Rnaseh2c/Hdc/Pde2a/Mus81/Xdh/Lin28a/Gtpbp2/P2rx7/Isg20/Fbp1/Ncf2/Lsm6/Fen1/Ncf1	15
848	SP_4.SP_17	GO:0002861	regulation of inflammatory response to antigenic stimulus	5/410	32/23276	0.000225174	0.0083221	0.00684135	C3/Fcgr2b/Cd24a/Fcgr3/Gpx1	5
849	SP_4.SP_17	GO:0051235	maintenance of location	14/410	260/23276	0.000228792	0.0083221	0.00684135	C3/Syne1/Gsn/Ffar2/Sun2/Tspo/Asph/Dgat1/Abhd5/B4galnt1/P2rx7/Sorl1/Os9/Nr1h3	14
850	SP_4.SP_17	GO:0002275	myeloid cell activation involved in immune response	7/410	70/23276	0.000230661	0.0083221	0.00684135	Pram1/Tyrobp/Lbp/Anxa3/Unc13d/Fes/Rac2	7
851	SP_4.SP_17	GO:0044106	cellular amine metabolic process	9/410	117/23276	0.000231309	0.0083221	0.00684135	Sgms2/Sat1/Hdc/Cept1/Ldlr/Pnpla8/Slc7a7/Smpdl3a/Pcyt1a	9
852	SP_4.SP_17	GO:0002886	regulation of myeloid leukocyte mediated immunity	6/410	50/23276	0.000237694	0.00837692	0.00688642	C3/Pram1/Fcgr3/Unc13d/Fes/Rac2	6
853	SP_4.SP_17	GO:0072593	reactive oxygen species metabolic process	13/410	230/23276	0.000237894	0.00837692	0.00688642	Prdx5/Hp/Gpx3/Cybb/Itgb2/Tspo/Xdh/Eif5a/Gpx1/P2rx7/Ncf2/Mpo/Ncf1	13
854	SP_4.SP_17	GO:0045088	regulation of innate immune response	12/410	201/23276	0.000248822	0.00866948	0.00712692	Pglyrp1/Fcnb/Lbp/Ffar2/Ccr1/Arrb2/Ltf/Gfi1/Cd14/Plscr1/Nr1h3/Mapkapk3	12
855	SP_4.SP_17	GO:0046700	heterocycle catabolic process	15/410	297/23276	0.000276015	0.00951676	0.00782345	Gda/Rnaseh2c/Hdc/Pde2a/Mus81/Xdh/Lin28a/Gtpbp2/P2rx7/Isg20/Fbp1/Ncf2/Lsm6/Fen1/Ncf1	15
856	SP_4.SP_17	GO:1901361	organic cyclic compound catabolic process	16/410	331/23276	0.000285406	0.0097391	0.00800623	Hsd11b1/Gda/Rnaseh2c/Hdc/Pde2a/Mus81/Xdh/Lin28a/Gtpbp2/P2rx7/Isg20/Fbp1/Ncf2/Lsm6/Fen1/Ncf1	16
857	SP_4.SP_17	GO:0042439	ethanolamine-containing compound metabolic process	6/410	52/23276	0.000295647	0.00990636	0.00814373	Sgms2/Cept1/Ldlr/Pnpla8/Smpdl3a/Pcyt1a	6
858	SP_4.SP_17	GO:0006691	leukotriene metabolic process	4/410	19/23276	0.000298145	0.00990636	0.00814373	Lta4h/Alox5/Mgst2/Ncf1	4
859	SP_4.SP_17	GO:0046460	neutral lipid biosynthetic process	5/410	34/23276	0.000302279	0.00990636	0.00814373	C3/Mogat2/Dgat1/Ldlr/Nr1h3	5
860	SP_4.SP_17	GO:0046463	acylglycerol biosynthetic process	5/410	34/23276	0.000302279	0.00990636	0.00814373	C3/Mogat2/Dgat1/Ldlr/Nr1h3	5
861	SP_4.SP_17	GO:0051817	modification of morphology or physiology of other organism involved in symbiotic interaction	7/410	74/23276	0.000326043	0.0105804	0.00869785	Trem3/Camp/Elane/Ltf/Ceacam1/Trem1/Ncf1	7
862	SP_4.SP_17	GO:0006334	nucleosome assembly	8/410	98/23276	0.000342264	0.010999	0.00904192	Hist1h2bj/Hist1h2bk/Hist2h3c2/Hist1h1c/Hist1h4d/Hist1h1b/Hist1h3g/Hist2h3b	8
863	SP_4.SP_17	GO:0044130	negative regulation of growth of symbiont in host	4/410	20/23276	0.000367524	0.0114223	0.00938997	Camp/Lbp/Elane/Mpo	4
864	SP_4.SP_17	GO:0044146	negative regulation of growth of symbiont involved in interaction with host	4/410	20/23276	0.000367524	0.0114223	0.00938997	Camp/Lbp/Elane/Mpo	4
865	SP_4.SP_17	GO:0006732	coenzyme metabolic process	14/410	273/23276	0.000375313	0.0114223	0.00938997	Prdx5/Hsd11b1/Pgd/Far2/Dgat1/Mocos/Mthfs/Mcee/Acnat1/P2rx7/Tkt/Fbp1/Ncf2/Ncf1	14
866	SP_4.SP_17	GO:0009636	response to toxic substance	10/410	152/23276	0.000375796	0.0114223	0.00938997	Gsr/Prdx5/Gpx3/Mt1/Mgst2/Gpx1/Gstk1/Lcn2/Mpo/Mgst1	10
867	SP_4.SP_17	GO:0019439	aromatic compound catabolic process	15/410	306/23276	0.000378574	0.0114223	0.00938997	Gda/Rnaseh2c/Hdc/Pde2a/Mus81/Xdh/Lin28a/Gtpbp2/P2rx7/Isg20/Fbp1/Ncf2/Lsm6/Fen1/Ncf1	15
868	SP_4.SP_17	GO:0007229	integrin-mediated signaling pathway	7/410	76/23276	0.000384358	0.0114223	0.00938997	Pram1/Tyrobp/Cd63/Itgb2/Itgb2l/Itgam/Pxn	7
869	SP_4.SP_17	GO:1903901	negative regulation of viral life cycle	7/410	76/23276	0.000384358	0.0114223	0.00938997	Fcnb/Gsn/Slpi/Ltf/Ceacam1/Isg20/Plscr1	7
870	SP_4.SP_17	GO:0030260	entry into host cell	6/410	55/23276	0.000402729	0.0114223	0.00938997	Fcnb/Fuca2/Clec5a/Gsn/P4hb/Ceacam1	6
871	SP_4.SP_17	GO:0044409	entry into host	6/410	55/23276	0.000402729	0.0114223	0.00938997	Fcnb/Fuca2/Clec5a/Gsn/P4hb/Ceacam1	6
872	SP_4.SP_17	GO:0051806	entry into cell of other organism involved in symbiotic interaction	6/410	55/23276	0.000402729	0.0114223	0.00938997	Fcnb/Fuca2/Clec5a/Gsn/P4hb/Ceacam1	6
873	SP_4.SP_17	GO:0051828	entry into other organism involved in symbiotic interaction	6/410	55/23276	0.000402729	0.0114223	0.00938997	Fcnb/Fuca2/Clec5a/Gsn/P4hb/Ceacam1	6
874	SP_4.SP_17	GO:0052126	movement in host environment	6/410	55/23276	0.000402729	0.0114223	0.00938997	Fcnb/Fuca2/Clec5a/Gsn/P4hb/Ceacam1	6
875	SP_4.SP_17	GO:0052192	movement in environment of other organism involved in symbiotic interaction	6/410	55/23276	0.000402729	0.0114223	0.00938997	Fcnb/Fuca2/Clec5a/Gsn/P4hb/Ceacam1	6
876	SP_4.SP_17	GO:1901342	regulation of vasculature development	13/410	243/23276	0.00040375	0.0114223	0.00938997	C3/Camp/Prkcb/Ngp/Itgb2/Vegfa/Anxa3/Xdh/C5ar1/Lrg1/Tnfrsf1a/Flt1/Ctsh	13
877	SP_4.SP_17	GO:0050830	defense response to Gram-positive bacterium	7/410	77/23276	0.000416489	0.0114874	0.00944342	Pglyrp1/Camp/Lbp/Hist1h2bk/C5ar1/P2rx7/Ncf1	7
878	SP_4.SP_17	GO:0031348	negative regulation of defense response	10/410	154/23276	0.000416885	0.0114874	0.00944342	Pglyrp1/Fcgr2b/Aoah/Siglece/Ccr1/Arrb2/Gpx1/Mefv/Tnfrsf1a/Nr1h3	10
879	SP_4.SP_17	GO:0002757	immune response-activating signal transduction	13/410	244/23276	0.000419817	0.0114874	0.00944342	Pglyrp1/Prkcb/Fcnb/Lbp/Ffar2/Arrb2/Ltf/C5ar1/Gfi1/Cd14/Plscr1/Nr1h3/Mapkapk3	13
880	SP_4.SP_17	GO:0006639	acylglycerol metabolic process	8/410	101/23276	0.000419931	0.0114874	0.00944342	C3/Mogat2/Mgll/Dgat1/Abhd5/Ldlr/Gpx1/Nr1h3	8
881	SP_4.SP_17	GO:0042098	T cell proliferation	11/410	184/23276	0.00044151	0.0115044	0.00945743	Vcam1/Cd24a/Cebpb/Itgb2/Tnfsf13b/Ceacam1/Cxcr4/Rac2/Itgam/P2rx7/Selk	11
882	SP_4.SP_17	GO:0010866	regulation of triglyceride biosynthetic process	4/410	21/23276	0.000447721	0.0115044	0.00945743	C3/Dgat1/Ldlr/Nr1h3	4
883	SP_4.SP_17	GO:0042119	neutrophil activation	4/410	21/23276	0.000447721	0.0115044	0.00945743	Pram1/Tyrobp/Anxa3/Cxcr4	4
884	SP_4.SP_17	GO:0044126	regulation of growth of symbiont in host	4/410	21/23276	0.000447721	0.0115044	0.00945743	Camp/Lbp/Elane/Mpo	4
885	SP_4.SP_17	GO:0044144	modulation of growth of symbiont involved in interaction with host	4/410	21/23276	0.000447721	0.0115044	0.00945743	Camp/Lbp/Elane/Mpo	4
886	SP_4.SP_17	GO:0050878	regulation of body fluid levels	15/410	311/23276	0.000448564	0.0115044	0.00945743	C3/F10/S100a9/Myl12b/Vegfa/F5/Xdh/Stx2/Scnn1a/Stk39/Serpine2/Fam46a/Papss2/Nr1h3/Evl	15
887	SP_4.SP_17	GO:1990267	response to transition metal nanoparticle	7/410	78/23276	0.00045073	0.0115044	0.00945743	Hvcn1/Slc40a1/Arsb/Gatm/Mt1/P2rx7/Slc11a2	7
888	SP_4.SP_17	GO:0045807	positive regulation of endocytosis	9/410	128/23276	0.000450826	0.0115044	0.00945743	C3/Fcgr2b/Syne1/Cd63/Lbp/Fcgr3/Vegfa/Arrb2/Cd14	9
889	SP_4.SP_17	GO:0090407	organophosphate biosynthetic process	19/410	451/23276	0.000451835	0.0115044	0.00945743	Sgms2/Atp5h/Nucb2/Pde2a/Tshr/Adssl1/Cept1/Impdh1/Ldhc/Abhd5/Mocos/Tkt/Ampd2/Pygl/Plscr1/Papss2/Pcyt1a/Agpat2/Rrm2	19
890	SP_4.SP_17	GO:0006638	neutral lipid metabolic process	8/410	103/23276	0.000479239	0.012109	0.00995447	C3/Mogat2/Mgll/Dgat1/Abhd5/Ldlr/Gpx1/Nr1h3	8
891	SP_4.SP_17	GO:0035821	modification of morphology or physiology of other organism	7/410	80/23276	0.00052594	0.0130892	0.0107602	Trem3/Camp/Elane/Ltf/Ceacam1/Trem1/Ncf1	7
892	SP_4.SP_17	GO:0048525	negative regulation of viral process	7/410	80/23276	0.00052594	0.0130892	0.0107602	Fcnb/Gsn/Slpi/Ltf/Ceacam1/Isg20/Plscr1	7
893	SP_4.SP_17	GO:0006690	icosanoid metabolic process	8/410	105/23276	0.000545164	0.0133666	0.0109883	Ptgs1/Lta4h/Alox5/Mgll/Mgst2/Pnpla8/Tnfrsf1a/Ncf1	8
894	SP_4.SP_17	GO:1901568	fatty acid derivative metabolic process	8/410	105/23276	0.000545164	0.0133666	0.0109883	Ptgs1/Lta4h/Alox5/Mgll/Mgst2/Pnpla8/Tnfrsf1a/Ncf1	8
895	SP_4.SP_17	GO:0006898	receptor-mediated endocytosis	11/410	189/23276	0.000553068	0.0134607	0.0110656	Fcgr2b/Syne1/Cd63/Cd24a/Itgb2/Vegfa/Arrb2/Ldlr/Hip1r/Cd14/Grn	11
896	SP_4.SP_17	GO:0009620	response to fungus	5/410	39/23276	0.000581941	0.0140455	0.0115464	Camp/Elane/Ltf/Mpo/Ncf1	5
897	SP_4.SP_17	GO:0045765	regulation of angiogenesis	12/410	221/23276	0.000585583	0.0140455	0.0115464	C3/Camp/Prkcb/Ngp/Itgb2/Vegfa/Anxa3/C5ar1/Lrg1/Tnfrsf1a/Flt1/Ctsh	12
898	SP_4.SP_17	GO:0046651	lymphocyte proliferation	14/410	286/23276	0.000595592	0.0141828	0.0116593	Vcam1/Fcgr2b/Cd24a/Cebpb/Itgb2/Tnfsf13b/Gpr183/Impdh1/Ceacam1/Cxcr4/Rac2/Itgam/P2rx7/Selk	14
899	SP_4.SP_17	GO:0002224	toll-like receptor signaling pathway	7/410	82/23276	0.000610812	0.0143686	0.011812	Lbp/Arrb2/Ltf/Gfi1/Cd14/Nr1h3/Mapkapk3	7
900	SP_4.SP_17	GO:0019693	ribose phosphate metabolic process	18/410	426/23276	0.000612075	0.0143686	0.011812	Hsd11b1/Pgd/Atp5h/Nucb2/Pde2a/Tshr/Vegfa/Tspo/Adssl1/Impdh1/Ldhc/Mcee/P2rx7/Tkt/Ampd2/Pygl/Fbp1/Papss2	18
901	SP_4.SP_17	GO:0043281	regulation of cysteine-type endopeptidase activity involved in apoptotic process	11/410	192/23276	0.000630645	0.0145434	0.0119557	S100a8/S100a9/Prdx5/Gsn/Plaur/Vegfa/Arrb2/Xdh/Gpx1/Slc11a2/Ctsh	11
902	SP_4.SP_17	GO:0032943	mononuclear cell proliferation	14/410	288/23276	0.000637694	0.0145434	0.0119557	Vcam1/Fcgr2b/Cd24a/Cebpb/Itgb2/Tnfsf13b/Gpr183/Impdh1/Ceacam1/Cxcr4/Rac2/Itgam/P2rx7/Selk	14
903	SP_4.SP_17	GO:0019915	lipid storage	6/410	60/23276	0.000646014	0.0145434	0.0119557	C3/Ffar2/Dgat1/Abhd5/B4galnt1/Nr1h3	6
904	SP_4.SP_17	GO:0045071	negative regulation of viral genome replication	5/410	40/23276	0.000655563	0.0145434	0.0119557	Slpi/Ltf/Ceacam1/Isg20/Plscr1	5
905	SP_4.SP_17	GO:0046456	icosanoid biosynthetic process	5/410	40/23276	0.000655563	0.0145434	0.0119557	Ptgs1/Lta4h/Alox5/Mgst2/Pnpla8	5
906	SP_4.SP_17	GO:0051290	protein heterotetramerization	5/410	40/23276	0.000655563	0.0145434	0.0119557	Hist2h3c2/Hist1h4d/Hist1h3g/Hist2h3b/Rrm2	5
907	SP_4.SP_17	GO:1901570	fatty acid derivative biosynthetic process	5/410	40/23276	0.000655563	0.0145434	0.0119557	Ptgs1/Lta4h/Alox5/Mgst2/Pnpla8	5
908	SP_4.SP_17	GO:0016053	organic acid biosynthetic process	13/410	256/23276	0.000659065	0.0145434	0.0119557	Ptgs1/Lta4h/Gatm/Alox5/Mgll/Mgst2/Ldhc/Mthfs/Pnpla8/Chst12/Glud1/Nr1h3/Sc5d	13
909	SP_4.SP_17	GO:0046394	carboxylic acid biosynthetic process	13/410	256/23276	0.000659065	0.0145434	0.0119557	Ptgs1/Lta4h/Gatm/Alox5/Mgll/Mgst2/Ldhc/Mthfs/Pnpla8/Chst12/Glud1/Nr1h3/Sc5d	13
910	SP_4.SP_17	GO:0032757	positive regulation of interleukin-8 production	5/410	41/23276	0.000735939	0.0159586	0.0131191	Camp/Fcnb/Lbp/Ffar2/Elane	5
911	SP_4.SP_17	GO:0006665	sphingolipid metabolic process	8/410	110/23276	0.000742486	0.0159586	0.0131191	Sgms2/Cerk/Neu1/B4galnt1/P2rx7/B4galt6/Smpdl3a/Sgpp1	8
912	SP_4.SP_17	GO:0033559	unsaturated fatty acid metabolic process	8/410	110/23276	0.000742486	0.0159586	0.0131191	Ptgs1/Lta4h/Alox5/Mgll/Mgst2/Pnpla8/Tnfrsf1a/Ncf1	8
913	SP_4.SP_17	GO:0050728	negative regulation of inflammatory response	8/410	110/23276	0.000742486	0.0159586	0.0131191	Pglyrp1/Fcgr2b/Aoah/Siglece/Gpx1/Mefv/Tnfrsf1a/Nr1h3	8
914	SP_4.SP_17	GO:0038084	vascular endothelial growth factor signaling pathway	4/410	24/23276	0.000762413	0.0162812	0.0133843	Cd63/Vegfa/Xdh/Flt1	4
915	SP_4.SP_17	GO:0002526	acute inflammatory response	8/410	111/23276	0.000788099	0.0167218	0.0137465	C3/Fcgr2b/Hp/Lbp/Fcgr3/Ffar2/Elane/Alox5	8
916	SP_4.SP_17	GO:2000484	positive regulation of interleukin-8 secretion	3/410	11/23276	0.000805841	0.0169894	0.0139665	Camp/Fcnb/Ffar2	3
917	SP_4.SP_17	GO:0090207	regulation of triglyceride metabolic process	5/410	42/23276	0.000823452	0.0172508	0.0141814	C3/Dgat1/Abhd5/Ldlr/Nr1h3	5
918	SP_4.SP_17	GO:0031497	chromatin assembly	8/410	113/23276	0.000886079	0.0183308	0.0150692	Hist1h2bj/Hist1h2bk/Hist2h3c2/Hist1h1c/Hist1h4d/Hist1h1b/Hist1h3g/Hist2h3b	8
919	SP_4.SP_17	GO:0032680	regulation of tumor necrosis factor production	8/410	113/23276	0.000886079	0.0183308	0.0150692	Lbp/Fcgr3/Tspo/Arrb2/Ltf/Cd14/Tnfrsf1a/Selk	8
920	SP_4.SP_17	GO:0036230	granulocyte activation	4/410	25/23276	0.000895112	0.0184026	0.0151282	Pram1/Tyrobp/Anxa3/Cxcr4	4
921	SP_4.SP_17	GO:0016032	viral process	12/410	233/23276	0.000930222	0.0189305	0.0155622	Vcam1/Fcnb/Clec5a/Gsn/P4hb/Atg16l2/Slpi/Ltf/Ceacam1/Ceacam2/Isg20/Plscr1	12
922	SP_4.SP_17	GO:0006641	triglyceride metabolic process	7/410	88/23276	0.000932226	0.0189305	0.0155622	C3/Mogat2/Dgat1/Abhd5/Ldlr/Gpx1/Nr1h3	7
923	SP_4.SP_17	GO:0032640	tumor necrosis factor production	8/410	114/23276	0.000938605	0.0189438	0.0155731	Lbp/Fcgr3/Tspo/Arrb2/Ltf/Cd14/Tnfrsf1a/Selk	8
924	SP_4.SP_17	GO:0051262	protein tetramerization	9/410	142/23276	0.000952848	0.0191147	0.0157136	Gpx3/Hist2h3c2/Golga2/Hist1h4d/Hist1h3g/Fbp1/Hist2h3b/Evl/Rrm2	9
925	SP_4.SP_17	GO:0070661	leukocyte proliferation	14/410	301/23276	0.000977662	0.0194943	0.0160257	Vcam1/Fcgr2b/Cd24a/Cebpb/Itgb2/Tnfsf13b/Gpr183/Impdh1/Ceacam1/Cxcr4/Rac2/Itgam/P2rx7/Selk	14
926	SP_4.SP_17	GO:0032675	regulation of interleukin-6 production	8/410	115/23276	0.000993595	0.0195664	0.0160849	Lbp/Cebpb/Arrb2/P2rx7/Il1f9/Il6ra/Tnfrsf1a/Selk	8
927	SP_4.SP_17	GO:1903555	regulation of tumor necrosis factor superfamily cytokine production	8/410	115/23276	0.000993595	0.0195664	0.0160849	Lbp/Fcgr3/Tspo/Arrb2/Ltf/Cd14/Tnfrsf1a/Selk	8
928	SP_4.SP_17	GO:0050865	regulation of cell activation	19/410	482/23276	0.000999007	0.0195664	0.0160849	Pglyrp1/Vcam1/Fcgr2b/Pram1/Cd24a/Gsn/Lbp/Cebpb/Dgat1/Tnfsf13b/Gpr183/Unc13d/Ceacam1/Fes/Rac2/Serpine2/Plscr1/Selk/Nr1h3	19
929	SP_4.SP_17	GO:0002250	adaptive immune response	16/410	372/23276	0.00100524	0.0195727	0.0160901	C3/Prkcb/Fcgr2b/Clec4a2/Cd24a/Fcgr3/Vegfa/Tnfsf13b/Gpr183/Unc13d/Rnf125/Jag1/P2rx7/Orai1/C1rl/Ctsh	16
930	SP_4.SP_17	GO:0007596	blood coagulation	10/410	173/23276	0.00102851	0.0199086	0.0163663	C3/F10/S100a9/Myl12b/F5/Stx2/Serpine2/Fam46a/Papss2/Evl	10
931	SP_4.SP_17	GO:0072595	maintenance of protein localization in organelle	4/410	26/23276	0.00104327	0.0199118	0.0163689	Syne1/Sun2/Tspo/Os9	4
932	SP_4.SP_17	GO:0090208	positive regulation of triglyceride metabolic process	4/410	26/23276	0.00104327	0.0199118	0.0163689	Dgat1/Abhd5/Ldlr/Nr1h3	4
933	SP_4.SP_17	GO:2001056	positive regulation of cysteine-type endopeptidase activity	8/410	116/23276	0.00105113	0.0199118	0.0163689	S100a8/S100a9/Gsn/Asph/Xdh/Mefv/Slc11a2/Ctsh	8
934	SP_4.SP_17	GO:0002283	neutrophil activation involved in immune response	3/410	12/23276	0.00106046	0.0199118	0.0163689	Pram1/Tyrobp/Anxa3	3
935	SP_4.SP_17	GO:0035337	fatty-acyl-CoA metabolic process	3/410	12/23276	0.00106046	0.0199118	0.0163689	Far2/Dgat1/Mcee	3
936	SP_4.SP_17	GO:0071248	cellular response to metal ion	7/410	90/23276	0.00106477	0.0199118	0.0163689	Hvcn1/Slc40a1/Gsn/Mt1/Asph/Rasgrp2/Fbp1	7
937	SP_4.SP_17	GO:0010876	lipid localization	14/410	305/23276	0.00110886	0.0202974	0.0166859	C3/Abca13/Lbp/Ffar2/Nucb2/Tspo/Dgat1/Abhd5/Ldlr/B4galnt1/Pnpla8/P2rx7/Sorl1/Nr1h3	14
938	SP_4.SP_17	GO:0046486	glycerolipid metabolic process	13/410	271/23276	0.00111101	0.0202974	0.0166859	C3/Mogat2/Mgll/Dgat1/Cept1/Abhd5/Ldlr/Gpx1/Pnpla8/Plscr1/Pcyt1a/Agpat2/Nr1h3	13
939	SP_4.SP_17	GO:0071706	tumor necrosis factor superfamily cytokine production	8/410	117/23276	0.0011113	0.0202974	0.0166859	Lbp/Fcgr3/Tspo/Arrb2/Ltf/Cd14/Tnfrsf1a/Selk	8
940	SP_4.SP_17	GO:0002703	regulation of leukocyte mediated immunity	10/410	175/23276	0.00112218	0.0202974	0.0166859	C3/Fcgr2b/Pram1/Cd24a/Fcgr3/Arrb2/Unc13d/Fes/Rac2/P2rx7	10
941	SP_4.SP_17	GO:0006959	humoral immune response	10/410	175/23276	0.00112218	0.0202974	0.0166859	C3/Camp/Fcgr2b/Fcnb/Slpi/Ltf/Hist1h2bk/Cfp/Gpr183/C1rl	10
942	SP_4.SP_17	GO:0007599	hemostasis	10/410	175/23276	0.00112218	0.0202974	0.0166859	C3/F10/S100a9/Myl12b/F5/Stx2/Serpine2/Fam46a/Papss2/Evl	10
943	SP_4.SP_17	GO:0097193	intrinsic apoptotic signaling pathway	13/410	272/23276	0.00114862	0.0206627	0.0169862	S100a8/S100a9/Ikbke/Cebpb/P4hb/Plaur/Gpx1/Plscr1/Tnfrsf1a/Zmat1/Dfna5/Selk/Sgpp1	13
944	SP_4.SP_17	GO:0097164	ammonium ion metabolic process	9/410	146/23276	0.00115916	0.0207373	0.0170475	Sgms2/Sat1/Hdc/Cept1/Ldlr/Pnpla8/Smpdl3a/Pcyt1a/Sgpp1	9
945	SP_4.SP_17	GO:0002699	positive regulation of immune effector process	10/410	176/23276	0.00117156	0.0207373	0.0170475	C3/Cd24a/Lbp/Fcgr3/Ffar2/Unc13d/Ceacam1/Fes/Rac2/P2rx7	10
946	SP_4.SP_17	GO:0050817	coagulation	10/410	176/23276	0.00117156	0.0207373	0.0170475	C3/F10/S100a9/Myl12b/F5/Stx2/Serpine2/Fam46a/Papss2/Evl	10
947	SP_4.SP_17	GO:0002438	acute inflammatory response to antigenic stimulus	4/410	27/23276	0.00120784	0.0212656	0.0174818	C3/Fcgr2b/Fcgr3/Elane	4
948	SP_4.SP_17	GO:0034121	regulation of toll-like receptor signaling pathway	5/410	46/23276	0.00125274	0.0219396	0.0180359	Lbp/Arrb2/Ltf/Gfi1/Nr1h3	5
949	SP_4.SP_17	GO:0016485	protein processing	13/410	275/23276	0.00126788	0.0220878	0.0181577	S100a8/C3/S100a9/Gsn/Asph/Xdh/Sec11a/P2rx7/Serpine2/Atp6ap2/Tmem59/Slc11a2/Ctsh	13
950	SP_4.SP_17	GO:0032635	interleukin-6 production	8/410	120/23276	0.00130848	0.0226757	0.018641	Lbp/Cebpb/Arrb2/P2rx7/Il1f9/Il6ra/Tnfrsf1a/Selk	8
951	SP_4.SP_17	GO:0043129	surfactant homeostasis	3/410	13/23276	0.00136066	0.0233356	0.0191835	Napsa/Vegfa/Ctsh	3
952	SP_4.SP_17	GO:0050755	chemokine metabolic process	3/410	13/23276	0.00136066	0.0233356	0.0191835	Trem3/Elane/Trem1	3
953	SP_4.SP_17	GO:0034728	nucleosome organization	8/410	121/23276	0.00138005	0.0234695	0.0192936	Hist1h2bj/Hist1h2bk/Hist2h3c2/Hist1h1c/Hist1h4d/Hist1h1b/Hist1h3g/Hist2h3b	8
954	SP_4.SP_17	GO:0002385	mucosal immune response	4/410	28/23276	0.00138973	0.0234695	0.0192936	Camp/Ffar2/Ltf/Hist1h2bk	4
955	SP_4.SP_17	GO:0032456	endocytic recycling	4/410	28/23276	0.00138973	0.0234695	0.0192936	Fcgr2b/Ehd4/Vps52/Sorl1	4
956	SP_4.SP_17	GO:0072330	monocarboxylic acid biosynthetic process	10/410	181/23276	0.00144583	0.0242929	0.0199704	Ptgs1/Lta4h/Alox5/Mgll/Mgst2/Ldhc/Pnpla8/Chst12/Nr1h3/Sc5d	10
957	SP_4.SP_17	GO:0008015	blood circulation	17/410	425/23276	0.00155198	0.0259448	0.0213284	Ptgs1/Chd7/Manf/Alox5/Pde2a/Vegfa/F5/S100a1/Nkx2-1/Cxcr4/Gpx1/Cxadr/Stk39/Atp6ap2/Dock5/Ncf2/Plod3	17
958	SP_4.SP_17	GO:0044764	multi-organism cellular process	12/410	248/23276	0.00158393	0.026182	0.0215234	Vcam1/Fcnb/Clec5a/Gsn/P4hb/Atg16l2/Slpi/Ltf/Ceacam1/Ceacam2/Isg20/Plscr1	12
959	SP_4.SP_17	GO:0002251	organ or tissue specific immune response	4/410	29/23276	0.0015899	0.026182	0.0215234	Camp/Ffar2/Ltf/Hist1h2bk	4
960	SP_4.SP_17	GO:0034142	toll-like receptor 4 signaling pathway	4/410	29/23276	0.0015899	0.026182	0.0215234	Lbp/Ltf/Cd14/Nr1h3	4
961	SP_4.SP_17	GO:0010950	positive regulation of endopeptidase activity	8/410	124/23276	0.00161359	0.0264406	0.021736	S100a8/S100a9/Gsn/Asph/Xdh/Mefv/Slc11a2/Ctsh	8
962	SP_4.SP_17	GO:0006636	unsaturated fatty acid biosynthetic process	5/410	49/23276	0.00166926	0.0270696	0.0222531	Ptgs1/Lta4h/Alox5/Mgst2/Pnpla8	5
963	SP_4.SP_17	GO:0003013	circulatory system process	17/410	428/23276	0.00167168	0.0270696	0.0222531	Ptgs1/Chd7/Manf/Alox5/Pde2a/Vegfa/F5/S100a1/Nkx2-1/Cxcr4/Gpx1/Cxadr/Stk39/Atp6ap2/Dock5/Ncf2/Plod3	17
964	SP_4.SP_17	GO:0032642	regulation of chemokine production	6/410	72/23276	0.00168968	0.0270696	0.0222531	Lbp/Ffar2/Elane/Mefv/Il6ra/Selk	6
965	SP_4.SP_17	GO:0002573	myeloid leukocyte differentiation	10/410	185/23276	0.00170097	0.0270696	0.0222531	Pilrb1/Tyrobp/Cebpb/Cebpe/Ccr1/Cd300lf/Vegfa/Tspan2/Itgam/Prtn3	10
966	SP_4.SP_17	GO:0019370	leukotriene biosynthetic process	3/410	14/23276	0.00170923	0.0270696	0.0222531	Lta4h/Alox5/Mgst2	3
967	SP_4.SP_17	GO:0030949	positive regulation of vascular endothelial growth factor receptor signaling pathway	3/410	14/23276	0.00170923	0.0270696	0.0222531	Prkcb/Vegfa/Flt1	3
968	SP_4.SP_17	GO:0033194	response to hydroperoxide	3/410	14/23276	0.00170923	0.0270696	0.0222531	Stx2/Gpx1/Mgst1	3
969	SP_4.SP_17	GO:0001776	leukocyte homeostasis	7/410	99/23276	0.00185449	0.0292303	0.0240293	Fcgr2b/Slc40a1/Cd24a/Tnfsf13b/Ceacam1/P2rx7/Tsc22d3	7
970	SP_4.SP_17	GO:0046496	nicotinamide nucleotide metabolic process	8/410	127/23276	0.00187738	0.0294508	0.0242107	Prdx5/Hsd11b1/Pgd/P2rx7/Tkt/Fbp1/Ncf2/Ncf1	8
971	SP_4.SP_17	GO:0032103	positive regulation of response to external stimulus	13/410	289/23276	0.00196937	0.0307481	0.0252771	S100a8/C3/S100a9/Cd24a/Lbp/Fcgr3/Ffar2/Ccr1/Pde2a/Vegfa/C5ar1/Rac2/Tnfrsf1a	13
972	SP_4.SP_17	GO:1903036	positive regulation of response to wounding	9/410	158/23276	0.00200285	0.0308686	0.0253762	S100a8/C3/S100a9/Cd24a/Lbp/Fcgr3/Ffar2/Pde2a/Tnfrsf1a	9
973	SP_4.SP_17	GO:0006335	DNA replication-dependent nucleosome assembly	4/410	31/23276	0.00204875	0.0308686	0.0253762	Hist2h3c2/Hist1h4d/Hist1h3g/Hist2h3b	4
974	SP_4.SP_17	GO:0030225	macrophage differentiation	4/410	31/23276	0.00204875	0.0308686	0.0253762	Cebpe/Vegfa/Tspan2/Itgam	4
975	SP_4.SP_17	GO:0034723	DNA replication-dependent nucleosome organization	4/410	31/23276	0.00204875	0.0308686	0.0253762	Hist2h3c2/Hist1h4d/Hist1h3g/Hist2h3b	4
976	SP_4.SP_17	GO:0042060	wound healing	14/410	326/23276	0.00206478	0.0308686	0.0253762	C3/F10/S100a9/Myl12b/Gsn/F5/Stx2/Gpx1/Cxadr/Sepn1/Serpine2/Fam46a/Papss2/Evl	14
977	SP_4.SP_17	GO:0010952	positive regulation of peptidase activity	8/410	129/23276	0.00207134	0.0308686	0.0253762	S100a8/S100a9/Gsn/Asph/Xdh/Mefv/Slc11a2/Ctsh	8
978	SP_4.SP_17	GO:0019362	pyridine nucleotide metabolic process	8/410	129/23276	0.00207134	0.0308686	0.0253762	Prdx5/Hsd11b1/Pgd/P2rx7/Tkt/Fbp1/Ncf2/Ncf1	8
979	SP_4.SP_17	GO:0032507	maintenance of protein location in cell	6/410	75/23276	0.00208383	0.0308686	0.0253762	Syne1/Gsn/Sun2/Tspo/Sorl1/Os9	6
980	SP_4.SP_17	GO:0032602	chemokine production	6/410	75/23276	0.00208383	0.0308686	0.0253762	Lbp/Ffar2/Elane/Mefv/Il6ra/Selk	6
981	SP_4.SP_17	GO:0002883	regulation of hypersensitivity	3/410	15/23276	0.00210878	0.0308686	0.0253762	C3/Fcgr2b/Fcgr3	3
982	SP_4.SP_17	GO:0006098	pentose-phosphate shunt	3/410	15/23276	0.00210878	0.0308686	0.0253762	Hsd11b1/Pgd/Tkt	3
983	SP_4.SP_17	GO:0048875	chemical homeostasis within a tissue	3/410	15/23276	0.00210878	0.0308686	0.0253762	Napsa/Vegfa/Ctsh	3
984	SP_4.SP_17	GO:0050765	negative regulation of phagocytosis	3/410	15/23276	0.00210878	0.0308686	0.0253762	Fcgr2b/Siglece/Prtn3	3
985	SP_4.SP_17	GO:0051004	regulation of lipoprotein lipase activity	3/410	15/23276	0.00210878	0.0308686	0.0253762	Sort1/Abhd5/Nr1h3	3
986	SP_4.SP_17	GO:0007159	leukocyte cell-cell adhesion	18/410	476/23276	0.00211697	0.0308686	0.0253762	S100a8/S100a9/Vcam1/Chd7/Olr1/Cd24a/Gsn/Cebpb/Elane/Itgb2/Tnfsf13b/Ceacam1/Cxcr4/Rac2/Cxadr/Itgam/P2rx7/Selk	18
987	SP_4.SP_17	GO:0019058	viral life cycle	10/410	191/23276	0.00215092	0.0312261	0.02567	Fcnb/Clec5a/Gsn/P4hb/Atg16l2/Slpi/Ltf/Ceacam1/Isg20/Plscr1	10
988	SP_4.SP_17	GO:0046718	viral entry into host cell	5/410	52/23276	0.00217932	0.0315003	0.0258954	Fcnb/Clec5a/Gsn/P4hb/Ceacam1	5
989	SP_4.SP_17	GO:0003158	endothelium development	7/410	102/23276	0.00219971	0.0316567	0.026024	Slc40a1/Pde2a/Vegfa/Xdh/Gpx1/Tnfrsf1a/Plod3	7
990	SP_4.SP_17	GO:0097202	activation of cysteine-type endopeptidase activity	6/410	76/23276	0.0022295	0.0319465	0.0262623	S100a8/S100a9/Asph/Xdh/Slc11a2/Ctsh	6
991	SP_4.SP_17	GO:0034655	nucleobase-containing compound catabolic process	12/410	260/23276	0.00234578	0.0334678	0.0275129	Rnaseh2c/Pde2a/Mus81/Lin28a/Gtpbp2/P2rx7/Isg20/Fbp1/Ncf2/Lsm6/Fen1/Ncf1	12
992	SP_4.SP_17	GO:0002260	lymphocyte homeostasis	6/410	77/23276	0.00238271	0.0337042	0.0277072	Slc40a1/Cd24a/Tnfsf13b/Ceacam1/P2rx7/Tsc22d3	6
993	SP_4.SP_17	GO:0032091	negative regulation of protein binding	6/410	77/23276	0.00238271	0.0337042	0.0277072	Arrb2/Slpi/Golga2/Sorl1/Plscr1/Tmc8	6
994	SP_4.SP_17	GO:0046390	ribose phosphate biosynthetic process	11/410	227/23276	0.00241912	0.0340736	0.0280109	Atp5h/Nucb2/Pde2a/Tshr/Adssl1/Impdh1/Ldhc/Tkt/Ampd2/Pygl/Papss2	11
995	SP_4.SP_17	GO:0097191	extrinsic apoptotic signaling pathway	11/410	228/23276	0.0025027	0.0346021	0.0284454	Sort1/Vegfa/Itm2b/Gpx1/G0s2/P2rx7/Lcn2/Gabarap/Tnfrsf1a/Tmc8/Sgpp1	11
996	SP_4.SP_17	GO:0006333	chromatin assembly or disassembly	8/410	133/23276	0.00250638	0.0346021	0.0284454	Hist1h2bj/Hist1h2bk/Hist2h3c2/Hist1h1c/Hist1h4d/Hist1h1b/Hist1h3g/Hist2h3b	8
997	SP_4.SP_17	GO:0006633	fatty acid biosynthetic process	8/410	133/23276	0.00250638	0.0346021	0.0284454	Ptgs1/Lta4h/Alox5/Mgll/Mgst2/Pnpla8/Nr1h3/Sc5d	8
998	SP_4.SP_17	GO:0072524	pyridine-containing compound metabolic process	8/410	133/23276	0.00250638	0.0346021	0.0284454	Prdx5/Hsd11b1/Pgd/P2rx7/Tkt/Fbp1/Ncf2/Ncf1	8
999	SP_4.SP_17	GO:0019079	viral genome replication	6/410	78/23276	0.00254371	0.0346021	0.0284454	Atg16l2/Slpi/Ltf/Ceacam1/Isg20/Plscr1	6
1000	SP_4.SP_17	GO:0002227	innate immune response in mucosa	3/410	16/23276	0.00256173	0.0346021	0.0284454	Camp/Ltf/Hist1h2bk	3
1001	SP_4.SP_17	GO:0002524	hypersensitivity	3/410	16/23276	0.00256173	0.0346021	0.0284454	C3/Fcgr2b/Fcgr3	3
1002	SP_4.SP_17	GO:0034143	regulation of toll-like receptor 4 signaling pathway	3/410	16/23276	0.00256173	0.0346021	0.0284454	Lbp/Ltf/Nr1h3	3
1003	SP_4.SP_17	GO:0002694	regulation of leukocyte activation	17/410	446/23276	0.00256511	0.0346021	0.0284454	Pglyrp1/Vcam1/Fcgr2b/Pram1/Cd24a/Gsn/Lbp/Cebpb/Tnfsf13b/Gpr183/Unc13d/Ceacam1/Fes/Rac2/Plscr1/Selk/Nr1h3	17
1004	SP_4.SP_17	GO:0044262	cellular carbohydrate metabolic process	12/410	263/23276	0.00257685	0.0346021	0.0284454	Hsd11b1/Aoah/Pgd/Adipor1/Mogat2/Pfkfb4/Golga2/Gyg/P2rx7/Pygl/Fbp1/Tmem59	12
1005	SP_4.SP_17	GO:1903035	negative regulation of response to wounding	9/410	164/23276	0.00257817	0.0346021	0.0284454	Pglyrp1/Fcgr2b/Aoah/Siglece/Gpx1/Serpine2/Mefv/Tnfrsf1a/Nr1h3	9
1006	SP_4.SP_17	GO:0046470	phosphatidylcholine metabolic process	4/410	33/23276	0.0025917	0.0346021	0.0284454	Cept1/Ldlr/Pnpla8/Pcyt1a	4
1007	SP_4.SP_17	GO:0055076	transition metal ion homeostasis	7/410	105/23276	0.00259254	0.0346021	0.0284454	Slc40a1/Mt1/Ltf/Lcn2/Slc11a2/Tmc8/Slc31a2	7
1008	SP_4.SP_17	GO:0009615	response to virus	13/410	299/23276	0.00264528	0.0351642	0.0289074	Ikbke/Unc13d/Hist2h3c2/Trem1/Cxadr/Hist1h3g/Isg20/Lcn2/Plscr1/Rbm18/Hist2h3b/Crebzf/Selk	13
1009	SP_4.SP_17	GO:0001818	negative regulation of cytokine production	10/410	197/23276	0.00269211	0.0355016	0.0291848	Pglyrp1/Fcgr2b/Cd24a/Lbp/Elane/Tspo/Arrb2/Ceacam1/Mefv/Tnfrsf1a	10
1010	SP_4.SP_17	GO:0010001	glial cell differentiation	10/410	197/23276	0.00269211	0.0355016	0.0291848	S100a8/S100a9/Gpc1/Gcm1/Lin28a/Nkx2-1/Cxcr4/Tspan2/Itgam/Serpine2	10
1011	SP_4.SP_17	GO:0032496	response to lipopolysaccharide	13/410	300/23276	0.00272221	0.0356384	0.0292973	Lbp/Cebpb/Elane/Slpi/Ltf/Nkx2-1/P2rx7/Cd14/Ncf2/Tnfrsf1a/Mgst1/Nr1h3/Mapkapk3	13
1012	SP_4.SP_17	GO:0031638	zymogen activation	7/410	106/23276	0.00273479	0.0356384	0.0292973	S100a8/S100a9/Asph/Xdh/Serpine2/Slc11a2/Ctsh	7
1013	SP_4.SP_17	GO:0051928	positive regulation of calcium ion transport	7/410	106/23276	0.00273479	0.0356384	0.0292973	Ccr1/Tspo/Arrb2/Asph/S100a1/P2rx7/Orai1	7
1014	SP_4.SP_17	GO:0032677	regulation of interleukin-8 production	5/410	55/23276	0.00279444	0.036273	0.0298189	Camp/Fcnb/Lbp/Ffar2/Elane	5
1015	SP_4.SP_17	GO:0050714	positive regulation of protein secretion	11/410	232/23276	0.00286069	0.0368439	0.0302883	Camp/Fcnb/Clec5a/Glrx/Ffar2/Ceacam1/P2rx7/Mcu/Cd14/Glud1/Selk	11
1016	SP_4.SP_17	GO:1903900	regulation of viral life cycle	8/410	136/23276	0.00287721	0.0368439	0.0302883	Fcnb/Gsn/P4hb/Slpi/Ltf/Ceacam1/Isg20/Plscr1	8
1017	SP_4.SP_17	GO:0031333	negative regulation of protein complex assembly	7/410	107/23276	0.00288295	0.0368439	0.0302883	Gsn/Kif14/Svip/Sorl1/Mefv/Tmc8/Evl	7
1018	SP_4.SP_17	GO:0050715	positive regulation of cytokine secretion	7/410	107/23276	0.00288295	0.0368439	0.0302883	Camp/Fcnb/Clec5a/Ffar2/P2rx7/Cd14/Selk	7
1019	SP_4.SP_17	GO:0002544	chronic inflammatory response	3/410	17/23276	0.00307033	0.0384955	0.031646	Camp/Cebpb/Unc13d	3
1020	SP_4.SP_17	GO:0002863	positive regulation of inflammatory response to antigenic stimulus	3/410	17/23276	0.00307033	0.0384955	0.031646	C3/Cd24a/Fcgr3	3
1021	SP_4.SP_17	GO:0010867	positive regulation of triglyceride biosynthetic process	3/410	17/23276	0.00307033	0.0384955	0.031646	Dgat1/Ldlr/Nr1h3	3
1022	SP_4.SP_17	GO:0046321	positive regulation of fatty acid oxidation	3/410	17/23276	0.00307033	0.0384955	0.031646	Nucb2/Dgat1/Abcd2	3
1023	SP_4.SP_17	GO:2000482	regulation of interleukin-8 secretion	3/410	17/23276	0.00307033	0.0384955	0.031646	Camp/Fcnb/Ffar2	3
1024	SP_4.SP_17	GO:0045862	positive regulation of proteolysis	12/410	269/23276	0.00309463	0.0386537	0.0317761	S100a8/C3/S100a9/Rnf14/Gsn/Asph/Xdh/Rnf125/Rnf144b/Mefv/Slc11a2/Ctsh	12
1025	SP_4.SP_17	GO:0001894	tissue homeostasis	10/410	202/23276	0.0032219	0.0399916	0.0328759	Prdx5/Prom1/Napsa/Vegfa/Xdh/Slc28a2/Rac2/Cxadr/P2rx7/Ctsh	10
1026	SP_4.SP_17	GO:0032527	protein exit from endoplasmic reticulum	4/410	35/23276	0.00322591	0.0399916	0.0328759	Svip/Sorl1/Sec61b/Os9	4
1027	SP_4.SP_17	GO:0045454	cell redox homeostasis	5/410	57/23276	0.00326862	0.0400938	0.0329599	Gsr/Glrx/P4hb/Gpx1/Sh3bgrl3	5
1028	SP_4.SP_17	GO:0045185	maintenance of protein location	6/410	82/23276	0.00327049	0.0400938	0.0329599	Syne1/Gsn/Sun2/Tspo/Sorl1/Os9	6
1029	SP_4.SP_17	GO:0050764	regulation of phagocytosis	6/410	82/23276	0.00327049	0.0400938	0.0329599	C3/Fcgr2b/Siglece/Lbp/Fcgr3/Prtn3	6
1030	SP_4.SP_17	GO:0006911	phagocytosis, engulfment	5/410	58/23276	0.00352624	0.0430695	0.0354062	Fcgr2b/Siglece/Gsn/Lbp/Fcgr3	5
1031	SP_4.SP_17	GO:0035924	cellular response to vascular endothelial growth factor stimulus	4/410	36/23276	0.00357941	0.0433987	0.0356768	Cd63/Vegfa/Xdh/Flt1	4
1032	SP_4.SP_17	GO:0045923	positive regulation of fatty acid metabolic process	4/410	36/23276	0.00357941	0.0433987	0.0356768	Nucb2/Dgat1/Abcd2/Nr1h3	4
1033	SP_4.SP_17	GO:0006907	pinocytosis	3/410	18/23276	0.00363666	0.0437722	0.0359838	Ehd4/Nr1h3/Mapkapk3	3
1034	SP_4.SP_17	GO:0019682	glyceraldehyde-3-phosphate metabolic process	3/410	18/23276	0.00363666	0.0437722	0.0359838	Hsd11b1/Pgd/Tkt	3
1035	SP_4.SP_17	GO:0050663	cytokine secretion	9/410	173/23276	0.00367875	0.0441184	0.0362684	Trem3/Camp/Fcnb/Clec5a/Ffar2/Trem1/P2rx7/Cd14/Selk	9
1036	SP_4.SP_17	GO:0042107	cytokine metabolic process	7/410	112/23276	0.00371804	0.0444286	0.0365234	Trem3/Lbp/Cebpb/Fcgr3/Elane/Cebpe/Trem1	7
1037	SP_4.SP_17	GO:0006733	oxidoreduction coenzyme metabolic process	8/410	142/23276	0.0037462	0.044604	0.0366676	Prdx5/Hsd11b1/Pgd/P2rx7/Tkt/Fbp1/Ncf2/Ncf1	8
1038	SP_4.SP_17	GO:0043254	regulation of protein complex assembly	14/410	351/23276	0.00400522	0.0475171	0.0390624	Gda/Ncam1/Cd24a/Gsn/Kif14/Vegfa/Fes/Svip/Sorl1/Mefv/Wipf2/Tmc8/Evl/Arpc5	14
1039	SP_4.SP_17	GO:0046434	organophosphate catabolic process	8/410	144/23276	0.00407691	0.0481147	0.0395536	Pde2a/Ldlr/Pnpla8/P2rx7/Smpdl3a/Fbp1/Ncf2/Ncf1	8
1040	SP_4.SP_17	GO:0032637	interleukin-8 production	5/410	60/23276	0.00408466	0.0481147	0.0395536	Camp/Fcnb/Lbp/Ffar2/Elane	5
1041	SP_4.SP_17	GO:0045861	negative regulation of proteolysis	13/410	315/23276	0.00411298	0.0482764	0.0396866	Prdx5/Ngp/Plaur/Vegfa/Serpinb1a/Arrb2/Slpi/Gpx1/Svip/Sorl1/Serpine2/Tmem59/Nr1h3	13
1042	SP_4.SP_17	GO:0010951	negative regulation of endopeptidase activity	8/410	145/23276	0.00425048	0.0491614	0.0404141	Prdx5/Plaur/Vegfa/Arrb2/Slpi/Gpx1/Sorl1/Serpine2	8
1043	SP_4.SP_17	GO:0032102	negative regulation of response to external stimulus	12/410	280/23276	0.00426132	0.0491614	0.0404141	Pglyrp1/Fcgr2b/Aoah/Siglece/Nucb2/Tspo/Ltf/Gpx1/Serpine2/Mefv/Tnfrsf1a/Nr1h3	12
1044	SP_4.SP_17	GO:0002864	regulation of acute inflammatory response to antigenic stimulus	3/410	19/23276	0.00426264	0.0491614	0.0404141	C3/Fcgr2b/Fcgr3	3
1045	SP_4.SP_17	GO:0034123	positive regulation of toll-like receptor signaling pathway	3/410	19/23276	0.00426264	0.0491614	0.0404141	Lbp/Ltf/Nr1h3	3
1046	SP_4.SP_17	GO:0070861	regulation of protein exit from endoplasmic reticulum	3/410	19/23276	0.00426264	0.0491614	0.0404141	Svip/Sorl1/Os9	3
1047	SP_4.SP_15	GO:1901657	glycosyl compound metabolic process	27/407	301/23276	4.39677e-12	1.38542e-08	1.12835e-08	Atp5h/Tspo/Atp5j/Fuca2/Atp5l/Atp5a1/Gapdh/Naga/Adssl1/Atp5k/Adk/Dnajc15/Nme2/P2rx7/Cox5a/Uqcr10/Fbp1/Ndufa10/Papss1/Atpif1/Uqcrb/Atp5g3/Papss2/Hk3/Tk1/Cox4i1/Mcee	27
1048	SP_4.SP_15	GO:0046128	purine ribonucleoside metabolic process	24/407	255/23276	2.55208e-11	3.71898e-08	3.0289e-08	Atp5h/Tspo/Atp5j/Atp5l/Atp5a1/Gapdh/Adssl1/Atp5k/Adk/Dnajc15/Nme2/P2rx7/Cox5a/Uqcr10/Fbp1/Ndufa10/Papss1/Atpif1/Uqcrb/Atp5g3/Papss2/Hk3/Cox4i1/Mcee	24
1049	SP_4.SP_15	GO:0042278	purine nucleoside metabolic process	24/407	259/23276	3.54076e-11	3.71898e-08	3.0289e-08	Atp5h/Tspo/Atp5j/Atp5l/Atp5a1/Gapdh/Adssl1/Atp5k/Adk/Dnajc15/Nme2/P2rx7/Cox5a/Uqcr10/Fbp1/Ndufa10/Papss1/Atpif1/Uqcrb/Atp5g3/Papss2/Hk3/Cox4i1/Mcee	24
1050	SP_4.SP_15	GO:0009116	nucleoside metabolic process	25/407	288/23276	5.64991e-11	4.45071e-08	3.62486e-08	Atp5h/Tspo/Atp5j/Atp5l/Atp5a1/Gapdh/Adssl1/Atp5k/Adk/Dnajc15/Nme2/P2rx7/Cox5a/Uqcr10/Fbp1/Ndufa10/Papss1/Atpif1/Uqcrb/Atp5g3/Papss2/Hk3/Tk1/Cox4i1/Mcee	25
1051	SP_4.SP_15	GO:0009119	ribonucleoside metabolic process	24/407	274/23276	1.14481e-10	7.21461e-08	5.8759e-08	Atp5h/Tspo/Atp5j/Atp5l/Atp5a1/Gapdh/Adssl1/Atp5k/Adk/Dnajc15/Nme2/P2rx7/Cox5a/Uqcr10/Fbp1/Ndufa10/Papss1/Atpif1/Uqcrb/Atp5g3/Papss2/Hk3/Cox4i1/Mcee	24
1052	SP_4.SP_15	GO:0009141	nucleoside triphosphate metabolic process	21/407	218/23276	2.96824e-10	1.55882e-07	1.26957e-07	Atp5h/Tspo/Atp5j/Atp5l/Atp5a1/Gapdh/Atp5k/Adk/Dnajc15/Nme2/P2rx7/Cox5a/Dctpp1/Uqcr10/Fbp1/Ndufa10/Atpif1/Uqcrb/Atp5g3/Hk3/Cox4i1	21
1053	SP_4.SP_15	GO:0009144	purine nucleoside triphosphate metabolic process	20/407	200/23276	4.07433e-10	1.83403e-07	1.49372e-07	Atp5h/Tspo/Atp5j/Atp5l/Atp5a1/Gapdh/Atp5k/Adk/Dnajc15/Nme2/P2rx7/Cox5a/Uqcr10/Fbp1/Ndufa10/Atpif1/Uqcrb/Atp5g3/Hk3/Cox4i1	20
1054	SP_4.SP_15	GO:0009205	purine ribonucleoside triphosphate metabolic process	19/407	192/23276	1.33886e-09	5.27343e-07	4.29492e-07	Atp5h/Tspo/Atp5j/Atp5l/Atp5a1/Gapdh/Atp5k/Dnajc15/Nme2/P2rx7/Cox5a/Uqcr10/Fbp1/Ndufa10/Atpif1/Uqcrb/Atp5g3/Hk3/Cox4i1	19
1055	SP_4.SP_15	GO:0030593	neutrophil chemotaxis	13/407	81/23276	1.51124e-09	5.29102e-07	4.30925e-07	Trem3/Fcgr3/Fcer1g/S100a8/Itga1/Cklf/C1qbp/Lgals3/S100a9/Trem1/Vav3/Gbf1/Lbp	13
1056	SP_4.SP_15	GO:0009199	ribonucleoside triphosphate metabolic process	19/407	195/23276	1.73874e-09	5.47876e-07	4.46215e-07	Atp5h/Tspo/Atp5j/Atp5l/Atp5a1/Gapdh/Atp5k/Dnajc15/Nme2/P2rx7/Cox5a/Uqcr10/Fbp1/Ndufa10/Atpif1/Uqcrb/Atp5g3/Hk3/Cox4i1	19
1057	SP_4.SP_15	GO:0046034	ATP metabolic process	18/407	179/23276	2.82208e-09	7.58774e-07	6.17979e-07	Atp5h/Tspo/Atp5j/Atp5l/Atp5a1/Gapdh/Atp5k/Dnajc15/P2rx7/Cox5a/Uqcr10/Fbp1/Ndufa10/Atpif1/Uqcrb/Atp5g3/Hk3/Cox4i1	18
1058	SP_4.SP_15	GO:0009167	purine ribonucleoside monophosphate metabolic process	19/407	201/23276	2.88965e-09	7.58774e-07	6.17979e-07	Atp5h/Tspo/Atp5j/Atp5l/Atp5a1/Gapdh/Adssl1/Atp5k/Dnajc15/P2rx7/Cox5a/Uqcr10/Fbp1/Ndufa10/Atpif1/Uqcrb/Atp5g3/Hk3/Cox4i1	19
1059	SP_4.SP_15	GO:0009126	purine nucleoside monophosphate metabolic process	19/407	202/23276	3.13917e-09	7.60886e-07	6.197e-07	Atp5h/Tspo/Atp5j/Atp5l/Atp5a1/Gapdh/Adssl1/Atp5k/Dnajc15/P2rx7/Cox5a/Uqcr10/Fbp1/Ndufa10/Atpif1/Uqcrb/Atp5g3/Hk3/Cox4i1	19
1060	SP_4.SP_15	GO:0009161	ribonucleoside monophosphate metabolic process	19/407	204/23276	3.69905e-09	8.3255e-07	6.78066e-07	Atp5h/Tspo/Atp5j/Atp5l/Atp5a1/Gapdh/Adssl1/Atp5k/Dnajc15/P2rx7/Cox5a/Uqcr10/Fbp1/Ndufa10/Atpif1/Uqcrb/Atp5g3/Hk3/Cox4i1	19
1061	SP_4.SP_15	GO:1990266	neutrophil migration	13/407	90/23276	5.73925e-09	1.20563e-06	9.81916e-07	Trem3/Fcgr3/Fcer1g/S100a8/Itga1/Cklf/C1qbp/Lgals3/S100a9/Trem1/Vav3/Gbf1/Lbp	13
1062	SP_4.SP_15	GO:0098754	detoxification	11/407	60/23276	6.48999e-09	1.27812e-06	1.04096e-06	Gsr/Gpx1/Vimp/Mt1/Mpo/Gsto1/Sep15/Gpx3/Mgst1/Prdx5/Gstt2	11
1063	SP_4.SP_15	GO:0009123	nucleoside monophosphate metabolic process	19/407	215/23276	8.81086e-09	1.63312e-06	1.33008e-06	Atp5h/Tspo/Atp5j/Atp5l/Atp5a1/Gapdh/Adssl1/Atp5k/Dnajc15/P2rx7/Cox5a/Uqcr10/Fbp1/Ndufa10/Atpif1/Uqcrb/Atp5g3/Hk3/Cox4i1	19
1064	SP_4.SP_15	GO:0071621	granulocyte chemotaxis	13/407	97/23276	1.45745e-08	2.55134e-06	2.07793e-06	Trem3/Fcgr3/Fcer1g/S100a8/Itga1/Cklf/C1qbp/Lgals3/S100a9/Trem1/Vav3/Gbf1/Lbp	13
1065	SP_4.SP_15	GO:0072521	purine-containing compound metabolic process	28/407	471/23276	2.13398e-08	3.53903e-06	2.88235e-06	Atp5h/Tspo/Atp5j/Atp5l/Xdh/Atp5a1/Gapdh/Nucb2/Adssl1/Atp5k/Adk/Dnajc15/Nme2/P2rx7/Cox5a/Uqcr10/Fbp1/Ndufa10/Gda/Papss1/Atpif1/Mthfd1/Uqcrb/Atp5g3/Papss2/Hk3/Cox4i1/Mcee	28
1066	SP_4.SP_15	GO:0098869	cellular oxidant detoxification	10/407	53/23276	2.38758e-08	3.76163e-06	3.06364e-06	Gsr/Gpx1/Vimp/Mpo/Gsto1/Sep15/Gpx3/Mgst1/Prdx5/Gstt2	10
1067	SP_4.SP_15	GO:0006163	purine nucleotide metabolic process	26/407	419/23276	2.92809e-08	4.39354e-06	3.57829e-06	Atp5h/Tspo/Atp5j/Atp5l/Atp5a1/Gapdh/Nucb2/Adssl1/Atp5k/Adk/Dnajc15/Nme2/P2rx7/Cox5a/Uqcr10/Fbp1/Ndufa10/Papss1/Atpif1/Mthfd1/Uqcrb/Atp5g3/Papss2/Hk3/Cox4i1/Mcee	26
1068	SP_4.SP_15	GO:0019693	ribose phosphate metabolic process	26/407	426/23276	4.08163e-08	5.62602e-06	4.58208e-06	Atp5h/Tspo/Atp5j/Atp5l/Atp5a1/Gapdh/Nucb2/Hsd11b1/Adssl1/Atp5k/Dnajc15/Pgd/Nme2/P2rx7/Cox5a/Uqcr10/Fbp1/Ndufa10/Papss1/Atpif1/Uqcrb/Atp5g3/Papss2/Hk3/Cox4i1/Mcee	26
1069	SP_4.SP_15	GO:1990748	cellular detoxification	10/407	56/23276	4.16101e-08	5.62602e-06	4.58208e-06	Gsr/Gpx1/Vimp/Mpo/Gsto1/Sep15/Gpx3/Mgst1/Prdx5/Gstt2	10
1070	SP_4.SP_15	GO:0006909	phagocytosis	16/407	167/23276	4.28513e-08	5.62602e-06	4.58208e-06	Ccr2/Fcgr2b/Fcgr3/Elane/Prtn3/Fcer1g/Anxa3/C3/Fcnb/P2rx7/Siglece/Elmo2/Trem2/Pld4/Cd302/Lbp	16
1071	SP_4.SP_15	GO:0015992	proton transport	12/407	89/23276	4.90636e-08	5.79832e-06	4.72241e-06	Atp5h/Hvcn1/Slc11a2/Atp5j/Atp5l/Atp5a1/Atp5k/Slc36a1/Cox5a/Atp6v0b/Atp5g3/Cox7b	12
1072	SP_4.SP_15	GO:0045454	cell redox homeostasis	10/407	57/23276	4.96841e-08	5.79832e-06	4.72241e-06	Gsr/Gpx1/P4hb/Vimp/Glrx/Ero1l/Txndc16/Pdia6/Sh3bgrl3/Magt1	10
1073	SP_4.SP_15	GO:1902600	hydrogen ion transmembrane transport	10/407	57/23276	4.96841e-08	5.79832e-06	4.72241e-06	Atp5h/Atp5j/Atp5l/Atp5a1/Atp5k/Slc36a1/Cox5a/Atp6v0b/Atp5g3/Cox7b	10
1074	SP_4.SP_15	GO:0097530	granulocyte migration	13/407	108/23276	5.41306e-08	6.05524e-06	4.93166e-06	Trem3/Fcgr3/Fcer1g/S100a8/Itga1/Cklf/C1qbp/Lgals3/S100a9/Trem1/Vav3/Gbf1/Lbp	13
1075	SP_4.SP_15	GO:0006818	hydrogen transport	12/407	90/23276	5.57289e-08	6.05524e-06	4.93166e-06	Atp5h/Hvcn1/Slc11a2/Atp5j/Atp5l/Atp5a1/Atp5k/Slc36a1/Cox5a/Atp6v0b/Atp5g3/Cox7b	12
1076	SP_4.SP_15	GO:0009636	response to toxic substance	15/407	152/23276	7.66115e-08	7.78719e-06	6.34223e-06	Gsr/Gpx1/Vimp/Mt1/Mpo/Slc7a11/Lcn2/Gsto1/Sep15/Gpx3/Mgst1/Prdx5/Gstt2/Ephx2/Ass1	15
1077	SP_4.SP_15	GO:0097529	myeloid leukocyte migration	15/407	152/23276	7.66115e-08	7.78719e-06	6.34223e-06	Ccr2/Trem3/Fcgr3/Fcer1g/S100a8/Itga1/Cx3cr1/Cklf/C1qbp/Lgals3/S100a9/Trem1/Vav3/Gbf1/Lbp	15
1078	SP_4.SP_15	GO:0060326	cell chemotaxis	18/407	224/23276	9.3638e-08	9.22042e-06	7.50952e-06	Ccr2/Trem3/Fcgr3/Fcer1g/S100a8/Itga1/Cx3cr1/Cklf/C1qbp/Lgals3/Nrp1/Arrb2/S100a9/Elmo2/Trem1/Vav3/Gbf1/Lbp	18
1079	SP_4.SP_15	GO:0002444	myeloid leukocyte mediated immunity	11/407	81/23276	1.65285e-07	1.57822e-05	1.28537e-05	Ccr2/Trem3/Fcgr3/Elane/Fcer1g/Anxa3/C3/Cd300lb/Fes/Trem1/Stx11	11
1080	SP_4.SP_15	GO:0030595	leukocyte chemotaxis	15/407	166/23276	2.44815e-07	2.21179e-05	1.80138e-05	Ccr2/Trem3/Fcgr3/Fcer1g/S100a8/Itga1/Cx3cr1/Cklf/C1qbp/Lgals3/S100a9/Trem1/Vav3/Gbf1/Lbp	15
1081	SP_4.SP_15	GO:0009150	purine ribonucleotide metabolic process	24/407	406/23276	2.45677e-07	2.21179e-05	1.80138e-05	Atp5h/Tspo/Atp5j/Atp5l/Atp5a1/Gapdh/Nucb2/Adssl1/Atp5k/Dnajc15/Nme2/P2rx7/Cox5a/Uqcr10/Fbp1/Ndufa10/Papss1/Atpif1/Uqcrb/Atp5g3/Papss2/Hk3/Cox4i1/Mcee	24
1082	SP_4.SP_15	GO:0042451	purine nucleoside biosynthetic process	11/407	85/23276	2.73223e-07	2.32683e-05	1.89507e-05	Atp5h/Atp5j/Atp5l/Atp5a1/Adssl1/Atp5k/Adk/Nme2/Papss1/Atp5g3/Papss2	11
1083	SP_4.SP_15	GO:0046129	purine ribonucleoside biosynthetic process	11/407	85/23276	2.73223e-07	2.32683e-05	1.89507e-05	Atp5h/Atp5j/Atp5l/Atp5a1/Adssl1/Atp5k/Adk/Nme2/Papss1/Atp5g3/Papss2	11
1084	SP_4.SP_15	GO:0009259	ribonucleotide metabolic process	24/407	414/23276	3.50057e-07	2.90271e-05	2.3641e-05	Atp5h/Tspo/Atp5j/Atp5l/Atp5a1/Gapdh/Nucb2/Adssl1/Atp5k/Dnajc15/Nme2/P2rx7/Cox5a/Uqcr10/Fbp1/Ndufa10/Papss1/Atpif1/Uqcrb/Atp5g3/Papss2/Hk3/Cox4i1/Mcee	24
1085	SP_4.SP_15	GO:0006979	response to oxidative stress	21/407	327/23276	3.6431e-07	2.94344e-05	2.39727e-05	Hp/Slc11a2/Atrn/Gpx1/P4hb/Vimp/Mpo/Glrx/Lcn2/Trpc6/Cst3/Aldh3b1/Gpx3/Idh1/Mgst1/Prdx5/Ndufb4/Msrb1/Hsph1/Hk3/Hdac1	21
1086	SP_4.SP_15	GO:0044403	symbiosis, encompassing mutualism through parasitism	19/407	285/23276	7.50464e-07	5.76759e-05	4.69739e-05	Slpi/Trem3/Fuca2/Ppih/Elane/Gpx1/Clec5a/P4hb/Lgals1/Banf1/Mpo/Fcnb/Ppia/Ppib/Trem1/Stom/Tcp1/Hdac1/Lbp	19
1087	SP_4.SP_15	GO:0044419	interspecies interaction between organisms	19/407	285/23276	7.50464e-07	5.76759e-05	4.69739e-05	Slpi/Trem3/Fuca2/Ppih/Elane/Gpx1/Clec5a/P4hb/Lgals1/Banf1/Mpo/Fcnb/Ppia/Ppib/Trem1/Stom/Tcp1/Hdac1/Lbp	19
1088	SP_4.SP_15	GO:0015985	energy coupled proton transport, down electrochemical gradient	6/407	20/23276	8.67739e-07	6.35871e-05	5.17882e-05	Atp5h/Atp5j/Atp5l/Atp5a1/Atp5k/Atp5g3	6
1089	SP_4.SP_15	GO:0015986	ATP synthesis coupled proton transport	6/407	20/23276	8.67739e-07	6.35871e-05	5.17882e-05	Atp5h/Atp5j/Atp5l/Atp5a1/Atp5k/Atp5g3	6
1090	SP_4.SP_15	GO:0042455	ribonucleoside biosynthetic process	11/407	98/23276	1.17115e-06	8.38704e-05	6.83078e-05	Atp5h/Atp5j/Atp5l/Atp5a1/Adssl1/Atp5k/Adk/Nme2/Papss1/Atp5g3/Papss2	11
1091	SP_4.SP_15	GO:0009163	nucleoside biosynthetic process	11/407	100/23276	1.43488e-06	0.000100474	8.18302e-05	Atp5h/Atp5j/Atp5l/Atp5a1/Adssl1/Atp5k/Adk/Nme2/Papss1/Atp5g3/Papss2	11
1092	SP_4.SP_15	GO:1901659	glycosyl compound biosynthetic process	11/407	102/23276	1.74943e-06	0.000119836	9.75998e-05	Atp5h/Atp5j/Atp5l/Atp5a1/Adssl1/Atp5k/Adk/Nme2/Papss1/Atp5g3/Papss2	11
1093	SP_4.SP_15	GO:0034599	cellular response to oxidative stress	15/407	195/23276	1.91197e-06	0.000128183	0.000104398	Hp/Slc11a2/Gpx1/P4hb/Vimp/Mpo/Glrx/Lcn2/Trpc6/Aldh3b1/Mgst1/Prdx5/Hsph1/Hk3/Hdac1	15
1094	SP_4.SP_15	GO:0006749	glutathione metabolic process	8/407	50/23276	2.30456e-06	0.000151285	0.000123213	Gstm1/Gsr/Gpx1/Gsto1/Gpx3/Idh1/Mgst1/Gstt2	8
1095	SP_4.SP_15	GO:2001233	regulation of apoptotic signaling pathway	21/407	370/23276	2.65396e-06	0.000170666	0.000138998	Itm2c/S100a8/Cx3cr1/Gpx1/P4hb/Vimp/Siva1/Slc25a5/Lgals3/Higd1a/Nrp1/Arrb2/S100a9/Ctsc/Plaur/Atpif1/Hsph1/Creb3l1/Atf3/Tmbim6/Hdac1	21
1096	SP_4.SP_15	GO:0002446	neutrophil mediated immunity	6/407	24/23276	2.83988e-06	0.000178301	0.000145217	Trem3/Elane/Anxa3/Cd300lb/Trem1/Stx11	6
1097	SP_4.SP_15	GO:0045333	cellular respiration	12/407	129/23276	2.88587e-06	0.000178301	0.000145217	Idh2/Ndufa5/Dnajc15/Idh1/Ndufs6/Cox5a/Uqcr10/Ndufa10/Uqcrb/Ndufv1/Tbrg4/Cox4i1	12
1098	SP_4.SP_15	GO:0009145	purine nucleoside triphosphate biosynthetic process	8/407	53/23276	3.63443e-06	0.000220232	0.000179367	Atp5h/Atp5j/Atp5l/Atp5a1/Atp5k/Adk/Nme2/Atp5g3	8
1099	SP_4.SP_15	GO:0006790	sulfur compound metabolic process	17/407	260/23276	3.72623e-06	0.000221535	0.000180428	Gstm1/Gpc1/Gsr/Gpx1/Hpse/Dgat1/Gsto1/Acnat1/Gpx3/Idh1/Chst12/Mgst1/Gstt2/Papss1/Mthfd1/Papss2/Mcee	17
1100	SP_4.SP_15	GO:0006986	response to unfolded protein	10/407	90/23276	3.94228e-06	0.000230039	0.000187354	Vimp/Sdf2l1/Ero1l/Hspa5/Hsph1/Creb3l1/Atf3/Manf/Tmbim6/Edem2	10
1101	SP_4.SP_15	GO:0002526	acute inflammatory response	11/407	111/23276	4.03844e-06	0.000231366	0.000188435	Hp/Fcgr2b/Fcgr3/Elane/Fcer1g/Vimp/C3/C1qbp/Alox5ap/Fn1/Lbp	11
1102	SP_4.SP_15	GO:0050900	leukocyte migration	17/407	262/23276	4.12917e-06	0.00023234	0.000189228	Ccr2/Trem3/Fcgr3/Elane/Fcer1g/S100a8/Itga1/Cx3cr1/Cklf/C1qbp/Lgals3/S100a9/Trem1/Selplg/Vav3/Gbf1/Lbp	17
1103	SP_4.SP_15	GO:0002438	acute inflammatory response to antigenic stimulus	6/407	27/23276	5.97436e-06	0.000330267	0.000268984	Fcgr2b/Fcgr3/Elane/Fcer1g/Vimp/C3	6
1104	SP_4.SP_15	GO:0009165	nucleotide biosynthetic process	17/407	270/23276	6.16219e-06	0.000334777	0.000272657	Atp5h/Atp5j/Atp5l/Atp5a1/Nucb2/Adssl1/Atp5k/Adk/Nme2/Papss1/Nadk/Mthfd1/Rrm2/Kars/Atp5g3/Papss2/Tk1	17
1105	SP_4.SP_15	GO:0022904	respiratory electron transport chain	8/407	57/23276	6.37511e-06	0.00033984	0.000276781	Ndufa5/Dnajc15/Ndufs6/Cox5a/Uqcr10/Ndufa10/Uqcrb/Cox4i1	8
1106	SP_4.SP_15	GO:0050727	regulation of inflammatory response	17/407	271/23276	6.47109e-06	0.00033984	0.000276781	Ccr2/Fcgr2b/Tnfrsf1a/Fcgr3/Aoah/Fcer1g/S100a8/Cx3cr1/Gpx1/Vimp/C3/C1qbp/Mefv/S100a9/Siglece/Alox5ap/Lbp	17
1107	SP_4.SP_15	GO:0042744	hydrogen peroxide catabolic process	5/407	17/23276	8.29946e-06	0.000428715	0.000349164	Hp/Gpx1/Mpo/Gpx3/Prdx5	5
1108	SP_4.SP_15	GO:1901293	nucleoside phosphate biosynthetic process	17/407	279/23276	9.48728e-06	0.000482168	0.000392699	Atp5h/Atp5j/Atp5l/Atp5a1/Nucb2/Adssl1/Atp5k/Adk/Nme2/Papss1/Nadk/Mthfd1/Rrm2/Kars/Atp5g3/Papss2/Tk1	17
1109	SP_4.SP_15	GO:0035966	response to topologically incorrect protein	10/407	101/23276	1.11655e-05	0.000558453	0.00045483	Vimp/Sdf2l1/Ero1l/Hspa5/Hsph1/Creb3l1/Atf3/Manf/Tmbim6/Edem2	10
1110	SP_4.SP_15	GO:0022900	electron transport chain	8/407	63/23276	1.36374e-05	0.000661098	0.000538428	Ndufa5/Dnajc15/Ndufs6/Cox5a/Uqcr10/Ndufa10/Uqcrb/Cox4i1	8
1111	SP_4.SP_15	GO:0030968	endoplasmic reticulum unfolded protein response	8/407	63/23276	1.36374e-05	0.000661098	0.000538428	Vimp/Sdf2l1/Ero1l/Hspa5/Creb3l1/Atf3/Tmbim6/Edem2	8
1112	SP_4.SP_15	GO:0072593	reactive oxygen species metabolic process	15/407	230/23276	1.4251e-05	0.000680376	0.000554129	Tspo/Hp/Klf4/Xdh/Gpx1/Vimp/Eif5a/Mpo/Gpx3/P2rx7/Prdx5/Atpif1/Cybb/Gbf1/Ass1	15
1113	SP_4.SP_15	GO:0002495	antigen processing and presentation of peptide antigen via MHC class II	5/407	19/23276	1.5152e-05	0.000700993	0.00057092	Fcgr2b/Fcer1g/H2-DMb1/Trem2/Unc93b1	5
1114	SP_4.SP_15	GO:0002864	regulation of acute inflammatory response to antigenic stimulus	5/407	19/23276	1.5152e-05	0.000700993	0.00057092	Fcgr2b/Fcgr3/Fcer1g/Vimp/C3	5
1115	SP_4.SP_15	GO:0002437	inflammatory response to antigenic stimulus	8/407	64/23276	1.53502e-05	0.000700993	0.00057092	Fcgr2b/Fcgr3/Elane/Fcer1g/Gpx1/Vimp/C3/Il1f9	8
1116	SP_4.SP_15	GO:0006091	generation of precursor metabolites and energy	17/407	291/23276	1.63854e-05	0.000737576	0.000600715	Idh2/Gapdh/Ndufa5/Gys1/Dnajc15/P2rx7/Idh1/Ndufs6/Cox5a/Uqcr10/Fbp1/Ndufa10/Uqcrb/Ndufv1/Tbrg4/Hk3/Cox4i1	17
1117	SP_4.SP_15	GO:0002861	regulation of inflammatory response to antigenic stimulus	6/407	32/23276	1.69866e-05	0.000744169	0.000606085	Fcgr2b/Fcgr3/Fcer1g/Gpx1/Vimp/C3	6
1118	SP_4.SP_15	GO:0043903	regulation of symbiosis, encompassing mutualism through parasitism	13/407	179/23276	1.7116e-05	0.000744169	0.000606085	Slpi/Fuca2/Ppih/Elane/P4hb/Lgals1/Mpo/Fcnb/Ppia/Ppib/Stom/Hdac1/Lbp	13
1119	SP_4.SP_15	GO:0034620	cellular response to unfolded protein	8/407	65/23276	1.72404e-05	0.000744169	0.000606085	Vimp/Sdf2l1/Ero1l/Hspa5/Creb3l1/Atf3/Tmbim6/Edem2	8
1120	SP_4.SP_15	GO:0009142	nucleoside triphosphate biosynthetic process	8/407	66/23276	1.93222e-05	0.00082276	0.000670093	Atp5h/Atp5j/Atp5l/Atp5a1/Atp5k/Adk/Nme2/Atp5g3	8
1121	SP_4.SP_15	GO:0002504	antigen processing and presentation of peptide or polysaccharide antigen via MHC class II	5/407	20/23276	1.99135e-05	0.000836632	0.00068139	Fcgr2b/Fcer1g/H2-DMb1/Trem2/Unc93b1	5
1122	SP_4.SP_15	GO:0006935	chemotaxis	23/407	491/23276	2.08713e-05	0.000865335	0.000704768	Ccr2/Trem3/Fcgr3/Fcer1g/S100a8/Itga1/Cx3cr1/Cklf/C1qbp/Lgals3/Nrp1/Arrb2/Evl/S100a9/Elmo2/Fes/Sema4a/Trem1/Vav3/Gbf1/Nkx2-1/Fn1/Lbp	23
1123	SP_4.SP_15	GO:0042330	taxis	23/407	493/23276	2.22446e-05	0.000910297	0.000741387	Ccr2/Trem3/Fcgr3/Fcer1g/S100a8/Itga1/Cx3cr1/Cklf/C1qbp/Lgals3/Nrp1/Arrb2/Evl/S100a9/Elmo2/Fes/Sema4a/Trem1/Vav3/Gbf1/Nkx2-1/Fn1/Lbp	23
1124	SP_4.SP_15	GO:1903034	regulation of response to wounding	20/407	394/23276	2.33925e-05	0.000944998	0.000769649	Ccr2/Fcgr2b/Tnfrsf1a/Klf4/Fcgr3/Aoah/Fcer1g/S100a8/Cx3cr1/Fam46a/Gpx1/Vimp/Hpse/C3/C1qbp/Mefv/S100a9/Siglece/Alox5ap/Lbp	20
1125	SP_4.SP_15	GO:0042775	mitochondrial ATP synthesis coupled electron transport	6/407	35/23276	2.91079e-05	0.001161	0.000945569	Dnajc15/Cox5a/Uqcr10/Ndufa10/Uqcrb/Cox4i1	6
1126	SP_4.SP_15	GO:0002275	myeloid cell activation involved in immune response	8/407	70/23276	2.9885e-05	0.00117709	0.000958678	Tyrobp/Ccr2/Fcer1g/Cx3cr1/Anxa3/Fes/Stx11/Lbp	8
1127	SP_4.SP_15	GO:0009206	purine ribonucleoside triphosphate biosynthetic process	7/407	52/23276	3.22319e-05	0.00125386	0.0010212	Atp5h/Atp5j/Atp5l/Atp5a1/Atp5k/Nme2/Atp5g3	7
1128	SP_4.SP_15	GO:0002283	neutrophil activation involved in immune response	4/407	12/23276	4.08006e-05	0.00155324	0.00126503	Tyrobp/Fcer1g/Anxa3/Stx11	4
1129	SP_4.SP_15	GO:0002443	leukocyte mediated immunity	17/407	313/23276	4.12925e-05	0.00155324	0.00126503	Ccr2/Fcgr2b/Trem3/Fcgr3/Elane/Fcer1g/Anxa3/C3/C1qbp/Cd300lb/P2rx7/Arrb2/Ctsc/Fes/Trem1/Stx11/Tnfsf13	17
1130	SP_4.SP_15	GO:0009201	ribonucleoside triphosphate biosynthetic process	7/407	54/23276	4.14066e-05	0.00155324	0.00126503	Atp5h/Atp5j/Atp5l/Atp5a1/Atp5k/Nme2/Atp5g3	7
1131	SP_4.SP_15	GO:0035967	cellular response to topologically incorrect protein	8/407	74/23276	4.48984e-05	0.00166441	0.00135557	Vimp/Sdf2l1/Ero1l/Hspa5/Creb3l1/Atf3/Tmbim6/Edem2	8
1132	SP_4.SP_15	GO:0042743	hydrogen peroxide metabolic process	6/407	38/23276	4.73638e-05	0.00171544	0.00139713	Hp/Gpx1/Mpo/Gpx3/Prdx5/Cybb	6
1133	SP_4.SP_15	GO:0070972	protein localization to endoplasmic reticulum	6/407	38/23276	4.73638e-05	0.00171544	0.00139713	Sec61a1/Os9/Srp72/Hspa5/Spcs2/Gbf1	6
1134	SP_4.SP_15	GO:0090407	organophosphate biosynthetic process	21/407	451/23276	5.18013e-05	0.00185484	0.00151066	Atp5h/Atp5j/Atp5l/Atp5a1/Nucb2/Adssl1/Atp5k/Adk/Nme2/Cept1/Idh1/Pigo/Papss1/Nadk/Mthfd1/Rrm2/Kars/Atp5g3/Papss2/Agpat5/Tk1	21
1135	SP_4.SP_15	GO:0051702	interaction with symbiont	7/407	56/23276	5.26208e-05	0.00186301	0.00151732	Trem3/Elane/Gpx1/Ppib/Trem1/Stom/Hdac1	7
1136	SP_4.SP_15	GO:0034976	response to endoplasmic reticulum stress	13/407	200/23276	5.46301e-05	0.00190986	0.00155548	P4hb/Vimp/Sdf2l1/Ero1l/Os9/Pdia6/Sec61b/Psmc4/Hspa5/Creb3l1/Atf3/Tmbim6/Edem2	13
1137	SP_4.SP_15	GO:0042773	ATP synthesis coupled electron transport	6/407	39/23276	5.51562e-05	0.00190986	0.00155548	Dnajc15/Cox5a/Uqcr10/Ndufa10/Uqcrb/Cox4i1	6
1138	SP_4.SP_15	GO:0007596	blood coagulation	12/407	173/23276	5.62989e-05	0.00191067	0.00155614	F13a1/Lnp/Fcer1g/Fam46a/C1galt1c1/Hpse/F10/C3/Slc7a11/Evl/S100a9/Papss2	12
1139	SP_4.SP_15	GO:0010035	response to inorganic substance	19/407	386/23276	5.63924e-05	0.00191067	0.00155614	Hvcn1/Hp/Slc11a2/Glud1/Xdh/Gpx1/Mt1/Mpo/Glrx/Lcn2/Itpr3/Trpc6/P2rx7/Fbp1/Alox5ap/Hsph1/Fn1/Hk3/Ass1	19
1140	SP_4.SP_15	GO:0002523	leukocyte migration involved in inflammatory response	4/407	13/23276	5.81214e-05	0.00193301	0.00157433	Elane/S100a8/S100a9/Lbp	4
1141	SP_4.SP_15	GO:0002263	cell activation involved in immune response	14/407	230/23276	5.82787e-05	0.00193301	0.00157433	Tyrobp/Ccr2/Fcer1g/Cx3cr1/Lgals1/Anxa3/Lgals3/Fes/Sema4a/Stx11/Tnfsf13/Gbf1/Gpr183/Lbp	14
1142	SP_4.SP_15	GO:0007599	hemostasis	12/407	175/23276	6.29257e-05	0.00202534	0.00164953	F13a1/Lnp/Fcer1g/Fam46a/C1galt1c1/Hpse/F10/C3/Slc7a11/Evl/S100a9/Papss2	12
1143	SP_4.SP_15	GO:0030258	lipid modification	12/407	175/23276	6.29257e-05	0.00202534	0.00164953	B4galnt1/Dbi/Adipor1/Soat1/Nucb2/Ivd/Dgat1/Etfa/Ephx2/Abcd2/Etfb/Mtmr3	12
1144	SP_4.SP_15	GO:0036230	granulocyte activation	5/407	25/23276	6.34991e-05	0.00202534	0.00164953	Tyrobp/Ccr2/Fcer1g/Anxa3/Stx11	5
1145	SP_4.SP_15	GO:2001234	negative regulation of apoptotic signaling pathway	13/407	203/23276	6.36333e-05	0.00202534	0.00164953	Cx3cr1/Gpx1/Vimp/Slc25a5/Lgals3/Higd1a/Nrp1/Arrb2/Plaur/Hsph1/Creb3l1/Tmbim6/Hdac1	13
1146	SP_4.SP_15	GO:0002673	regulation of acute inflammatory response	7/407	58/23276	6.62066e-05	0.00207418	0.00168931	Fcgr2b/Fcgr3/Fcer1g/Vimp/C3/C1qbp/Alox5ap	7
1147	SP_4.SP_15	GO:0050817	coagulation	12/407	176/23276	6.64843e-05	0.00207418	0.00168931	F13a1/Lnp/Fcer1g/Fam46a/C1galt1c1/Hpse/F10/C3/Slc7a11/Evl/S100a9/Papss2	12
1148	SP_4.SP_15	GO:0006897	endocytosis	22/407	495/23276	6.86008e-05	0.00211923	0.00172599	Ccr2/Fcgr2b/Fcgr3/Elane/Prtn3/Fcer1g/Sort1/Anxa3/C3/Fcnb/Lgals3/P2rx7/Arrb2/Siglece/Rab31/Ehd4/Elmo2/Trem2/Pld4/Cd302/Sh3gl2/Lbp	22
1149	SP_4.SP_15	GO:0009100	glycoprotein metabolic process	16/407	296/23276	7.31416e-05	0.00223756	0.00182237	Gpc1/Alg8/Soat1/C1galt1c1/Dpagt1/Hpse/Sdf2l1/Rpn2/Cst3/B3gnt5/Chst12/Man1a/Ddost/Golga2/Edem2/Rpn1	16
1150	SP_4.SP_15	GO:0019886	antigen processing and presentation of exogenous peptide antigen via MHC class II	4/407	14/23276	8.02483e-05	0.00243137	0.00198022	Fcgr2b/Fcer1g/H2-DMb1/Unc93b1	4
1151	SP_4.SP_15	GO:0006575	cellular modified amino acid metabolic process	12/407	181/23276	8.70033e-05	0.0026096	0.00212537	Gstm1/Gsr/Gpx1/P4hb/Ero1l/Gsto1/Gpx3/Idh1/Mgst1/Gstt2/Mthfd1/Ass1	12
1152	SP_4.SP_15	GO:0006457	protein folding	11/407	154/23276	8.77871e-05	0.0026096	0.00212537	Fkbp2/P4hb/Ero1l/Sep15/Pdia6/Ppia/Ppib/H2-DMb1/Hsph1/Cct7/Tcp1	11
1153	SP_4.SP_15	GO:0002478	antigen processing and presentation of exogenous peptide antigen	5/407	27/23276	9.37497e-05	0.0027608	0.00224852	Fcgr2b/Fcgr3/Fcer1g/H2-DMb1/Unc93b1	5
1154	SP_4.SP_15	GO:0006754	ATP biosynthetic process	6/407	43/23276	9.71662e-05	0.00283491	0.00230888	Atp5h/Atp5j/Atp5l/Atp5a1/Atp5k/Atp5g3	6
1155	SP_4.SP_15	GO:0015980	energy derivation by oxidation of organic compounds	13/407	213/23276	0.000103589	0.00299457	0.00243891	Idh2/Ndufa5/Gys1/Dnajc15/Idh1/Ndufs6/Cox5a/Uqcr10/Ndufa10/Uqcrb/Ndufv1/Tbrg4/Cox4i1	13
1156	SP_4.SP_15	GO:0002883	regulation of hypersensitivity	4/407	15/23276	0.000107922	0.00306362	0.00249515	Fcgr2b/Fcgr3/Fcer1g/C3	4
1157	SP_4.SP_15	GO:0006516	glycoprotein catabolic process	4/407	15/23276	0.000107922	0.00306362	0.00249515	Gpc1/Hpse/Cst3/Edem2	4
1158	SP_4.SP_15	GO:0009127	purine nucleoside monophosphate biosynthetic process	7/407	63/23276	0.000113038	0.00315206	0.00256718	Atp5h/Atp5j/Atp5l/Atp5a1/Adssl1/Atp5k/Atp5g3	7
1159	SP_4.SP_15	GO:0009168	purine ribonucleoside monophosphate biosynthetic process	7/407	63/23276	0.000113038	0.00315206	0.00256718	Atp5h/Atp5j/Atp5l/Atp5a1/Adssl1/Atp5k/Atp5g3	7
1160	SP_4.SP_15	GO:0045123	cellular extravasation	6/407	45/23276	0.000126052	0.00348412	0.00283762	Ccr2/Trem3/Elane/Itga1/Trem1/Selplg	6
1161	SP_4.SP_15	GO:0050729	positive regulation of inflammatory response	9/407	109/23276	0.000127814	0.00350211	0.00285228	Ccr2/Tnfrsf1a/Fcgr3/Fcer1g/S100a8/C3/S100a9/Alox5ap/Lbp	9
1162	SP_4.SP_15	GO:0002524	hypersensitivity	4/407	16/23276	0.000141915	0.00385494	0.00313964	Fcgr2b/Fcgr3/Fcer1g/C3	4
1163	SP_4.SP_15	GO:0009156	ribonucleoside monophosphate biosynthetic process	7/407	66/23276	0.00015213	0.00409711	0.00333687	Atp5h/Atp5j/Atp5l/Atp5a1/Adssl1/Atp5k/Atp5g3	7
1164	SP_4.SP_15	GO:0033032	regulation of myeloid cell apoptotic process	5/407	30/23276	0.000158507	0.00423268	0.00344728	Fcgr2b/Fcer1g/Clec5a/Vimp/Tcp1	5
1165	SP_4.SP_15	GO:0032680	regulation of tumor necrosis factor production	9/407	113/23276	0.000168359	0.00445797	0.00363077	Tspo/Ccr2/Tnfrsf1a/Fcgr3/Fcer1g/Vimp/Arrb2/Hdac1/Lbp	9
1166	SP_4.SP_15	GO:0006164	purine nucleotide biosynthetic process	13/407	225/23276	0.000178658	0.00468788	0.00381802	Atp5h/Atp5j/Atp5l/Atp5a1/Nucb2/Adssl1/Atp5k/Adk/Nme2/Papss1/Mthfd1/Atp5g3/Papss2	13
1167	SP_4.SP_15	GO:0032640	tumor necrosis factor production	9/407	114/23276	0.000180017	0.00468788	0.00381802	Tspo/Ccr2/Tnfrsf1a/Fcgr3/Fcer1g/Vimp/Arrb2/Hdac1/Lbp	9
1168	SP_4.SP_15	GO:0006458	'de novo' protein folding	4/407	17/23276	0.000183027	0.00468877	0.00381874	Ero1l/Sep15/H2-DMb1/Hsph1	4
1169	SP_4.SP_15	GO:0051084	'de novo' posttranslational protein folding	4/407	17/23276	0.000183027	0.00468877	0.00381874	Ero1l/Sep15/H2-DMb1/Hsph1	4
1170	SP_4.SP_15	GO:0032675	regulation of interleukin-6 production	9/407	115/23276	0.000192339	0.00483264	0.00393592	Tnfrsf1a/Fcer1g/Il6ra/Vimp/P2rx7/Arrb2/Il1f9/Unc93b1/Lbp	9
1171	SP_4.SP_15	GO:1903555	regulation of tumor necrosis factor superfamily cytokine production	9/407	115/23276	0.000192339	0.00483264	0.00393592	Tspo/Ccr2/Tnfrsf1a/Fcgr3/Fcer1g/Vimp/Arrb2/Hdac1/Lbp	9
1172	SP_4.SP_15	GO:0001818	negative regulation of cytokine production	12/407	197/23276	0.000193244	0.00483264	0.00393592	Tspo/Fcgr2b/Tnfrsf1a/Klf4/Elane/Vimp/C1qbp/Mefv/Arrb2/Fn1/Ndrg2/Lbp	12
1173	SP_4.SP_15	GO:0019395	fatty acid oxidation	8/407	91/23276	0.000195661	0.00485455	0.00395376	Dbi/Adipor1/Nucb2/Ivd/Dgat1/Etfa/Abcd2/Etfb	8
1174	SP_4.SP_15	GO:0002366	leukocyte activation involved in immune response	13/407	228/23276	0.000203463	0.00496986	0.00404768	Tyrobp/Ccr2/Fcer1g/Cx3cr1/Lgals1/Anxa3/Lgals3/Fes/Sema4a/Stx11/Tnfsf13/Gpr183/Lbp	13
1175	SP_4.SP_15	GO:0097191	extrinsic apoptotic signaling pathway	13/407	228/23276	0.000203463	0.00496986	0.00404768	Tnfrsf1a/Itm2c/Cx3cr1/Gpx1/Sgpp1/Sort1/Gabarap/Lcn2/Siva1/Lgals3/Nrp1/P2rx7/Atf3	13
1176	SP_4.SP_15	GO:0071706	tumor necrosis factor superfamily cytokine production	9/407	117/23276	0.000219096	0.00531054	0.00432514	Tspo/Ccr2/Tnfrsf1a/Fcgr3/Fcer1g/Vimp/Arrb2/Hdac1/Lbp	9
1177	SP_4.SP_15	GO:0034440	lipid oxidation	8/407	93/23276	0.000227476	0.00547157	0.00445629	Dbi/Adipor1/Nucb2/Ivd/Dgat1/Etfa/Abcd2/Etfb	8
1178	SP_4.SP_15	GO:2001242	regulation of intrinsic apoptotic signaling pathway	10/407	144/23276	0.000229651	0.00548205	0.00446483	S100a8/Gpx1/P4hb/Vimp/S100a9/Plaur/Hsph1/Creb3l1/Tmbim6/Hdac1	10
1179	SP_4.SP_15	GO:0072522	purine-containing compound biosynthetic process	13/407	233/23276	0.000251376	0.00590199	0.00480685	Atp5h/Atp5j/Atp5l/Atp5a1/Nucb2/Adssl1/Atp5k/Adk/Nme2/Papss1/Mthfd1/Atp5g3/Papss2	13
1180	SP_4.SP_15	GO:0019884	antigen processing and presentation of exogenous antigen	5/407	33/23276	0.000252862	0.00590199	0.00480685	Fcgr2b/Fcgr3/Fcer1g/H2-DMb1/Unc93b1	5
1181	SP_4.SP_15	GO:0033028	myeloid cell apoptotic process	5/407	33/23276	0.000252862	0.00590199	0.00480685	Fcgr2b/Fcer1g/Clec5a/Vimp/Tcp1	5
1182	SP_4.SP_15	GO:0032635	interleukin-6 production	9/407	120/23276	0.000264975	0.00613923	0.00500006	Tnfrsf1a/Fcer1g/Il6ra/Vimp/P2rx7/Arrb2/Il1f9/Unc93b1/Lbp	9
1183	SP_4.SP_15	GO:0001909	leukocyte mediated cytotoxicity	8/407	96/23276	0.000283044	0.0064986	0.00529275	Trem3/Fcgr3/Elane/P2rx7/Arrb2/Ctsc/Trem1/Stx11	8
1184	SP_4.SP_15	GO:0006487	protein N-linked glycosylation	7/407	73/23276	0.000286673	0.0064986	0.00529275	Alg8/Dpagt1/Rpn2/Man1a/Ddost/Edem2/Rpn1	7
1185	SP_4.SP_15	GO:0009124	nucleoside monophosphate biosynthetic process	7/407	73/23276	0.000286673	0.0064986	0.00529275	Atp5h/Atp5j/Atp5l/Atp5a1/Adssl1/Atp5k/Atp5g3	7
1186	SP_4.SP_15	GO:0033033	negative regulation of myeloid cell apoptotic process	4/407	19/23276	0.000289933	0.00652556	0.00531471	Fcgr2b/Fcer1g/Clec5a/Vimp	4
1187	SP_4.SP_15	GO:0051851	modification by host of symbiont morphology or physiology	6/407	53/23276	0.000315886	0.00701906	0.00571663	Trem3/Elane/Ppib/Trem1/Stom/Hdac1	6
1188	SP_4.SP_15	GO:0070085	glycosylation	12/407	208/23276	0.000318366	0.00701906	0.00571663	B4galnt1/Alg8/C1galt1c1/Dpagt1/Sdf2l1/Rpn2/B3gnt5/Man1a/Ddost/Golga2/Edem2/Rpn1	12
1189	SP_4.SP_15	GO:0071887	leukocyte apoptotic process	9/407	123/23276	0.000318542	0.00701906	0.00571663	Fcgr2b/Fcer1g/Vimp/Siva1/Lgals3/P2rx7/Gimap8/Tsc22d3/Tcp1	9
1190	SP_4.SP_15	GO:0097193	intrinsic apoptotic signaling pathway	14/407	272/23276	0.000336086	0.00730367	0.00594844	Tnfrsf1a/S100a8/Gpx1/Sgpp1/P4hb/Vimp/Ero1l/S100a9/Plaur/Hsph1/Creb3l1/Zmat1/Tmbim6/Hdac1	14
1191	SP_4.SP_15	GO:0032527	protein exit from endoplasmic reticulum	5/407	35/23276	0.000336094	0.00730367	0.00594844	Vimp/Os9/Rangrf/Sec61b/Edem2	5
1192	SP_4.SP_15	GO:0031348	negative regulation of defense response	10/407	154/23276	0.000393607	0.00849491	0.00691864	Fcgr2b/Tnfrsf1a/Aoah/Cx3cr1/Gpx1/Vimp/C1qbp/Mefv/Arrb2/Siglece	10
1193	SP_4.SP_15	GO:2000106	regulation of leukocyte apoptotic process	8/407	102/23276	0.000427532	0.0091643	0.00746382	Fcgr2b/Fcer1g/Vimp/Lgals3/P2rx7/Gimap8/Tsc22d3/Tcp1	8
1194	SP_4.SP_15	GO:0042119	neutrophil activation	4/407	21/23276	0.000435479	0.00921236	0.00750296	Tyrobp/Fcer1g/Anxa3/Stx11	4
1195	SP_4.SP_15	GO:1900408	negative regulation of cellular response to oxidative stress	5/407	37/23276	0.000438544	0.00921236	0.00750296	Hp/Gpx1/Glrx/Hsph1/Hk3	5
1196	SP_4.SP_15	GO:1902883	negative regulation of response to oxidative stress	5/407	37/23276	0.000438544	0.00921236	0.00750296	Hp/Gpx1/Glrx/Hsph1/Hk3	5
1197	SP_4.SP_15	GO:1903036	positive regulation of response to wounding	10/407	158/23276	0.000482044	0.0100591	0.00819256	Ccr2/Tnfrsf1a/Fcgr3/Fcer1g/S100a8/Hpse/C3/S100a9/Alox5ap/Lbp	10
1198	SP_4.SP_15	GO:0006911	phagocytosis, engulfment	6/407	58/23276	0.000517558	0.0107291	0.00873828	Fcgr2b/Fcgr3/Fcer1g/Siglece/Trem2/Lbp	6
1199	SP_4.SP_15	GO:1901032	negative regulation of response to reactive oxygen species	4/407	22/23276	0.000524949	0.0108112	0.00880514	Hp/Glrx/Hsph1/Hk3	4
1200	SP_4.SP_15	GO:0050764	regulation of phagocytosis	7/407	82/23276	0.000584893	0.0119204	0.00970849	Fcgr2b/Fcgr3/Prtn3/Fcer1g/C3/Siglece/Lbp	7
1201	SP_4.SP_15	GO:0002274	myeloid leukocyte activation	10/407	162/23276	0.000586372	0.0119204	0.00970849	Tyrobp/Ccr2/Fcgr3/Fcer1g/Cx3cr1/Anxa3/Cd300lb/Fes/Stx11/Lbp	10
1202	SP_4.SP_15	GO:0051186	cofactor metabolic process	15/407	322/23276	0.000595925	0.0120369	0.00980342	Slc11a2/Gapdh/Hsd11b1/Alas1/Dgat1/Acnat1/Pgd/P2rx7/Prdx5/Fbp1/Nadk/Atpif1/Mthfd1/Hk3/Mcee	15
1203	SP_4.SP_15	GO:0001819	positive regulation of cytokine production	16/407	357/23276	0.000601722	0.0120766	0.00983573	Ccr2/Tnfrsf1a/Fcgr3/Elane/Fcer1g/Il6ra/Clec5a/Hpse/C3/Fcnb/C1qbp/P2rx7/Il1f9/Unc93b1/Hdac1/Lbp	16
1204	SP_4.SP_15	GO:0006119	oxidative phosphorylation	6/407	60/23276	0.000621688	0.0123204	0.0100343	Dnajc15/Cox5a/Uqcr10/Ndufa10/Uqcrb/Cox4i1	6
1205	SP_4.SP_15	GO:1903902	positive regulation of viral life cycle	6/407	60/23276	0.000621688	0.0123204	0.0100343	Ppih/P4hb/Lgals1/Ppia/Ppib/Stom	6
1206	SP_4.SP_15	GO:0009101	glycoprotein biosynthetic process	13/407	257/23276	0.000638532	0.0125027	0.0101827	Alg8/Soat1/C1galt1c1/Dpagt1/Sdf2l1/Rpn2/B3gnt5/Chst12/Man1a/Ddost/Golga2/Edem2/Rpn1	13
1207	SP_4.SP_15	GO:0006631	fatty acid metabolic process	16/407	359/23276	0.000638822	0.0125027	0.0101827	Dbi/Tnfrsf1a/Adipor1/Nucb2/C3/Ivd/Dgat1/Acnat1/Degs1/Ndufs6/Etfa/Alox5ap/Lta4h/Ephx2/Abcd2/Etfb	16
1208	SP_4.SP_15	GO:1903900	regulation of viral life cycle	9/407	136/23276	0.000664549	0.0129152	0.0105187	Slpi/Ppih/P4hb/Lgals1/Fcnb/Ppia/Ppib/Stom/Hdac1	9
1209	SP_4.SP_15	GO:0006486	protein glycosylation	11/407	195/23276	0.000675202	0.0129152	0.0105187	Alg8/C1galt1c1/Dpagt1/Sdf2l1/Rpn2/B3gnt5/Man1a/Ddost/Golga2/Edem2/Rpn1	11
1210	SP_4.SP_15	GO:0043413	macromolecule glycosylation	11/407	195/23276	0.000675202	0.0129152	0.0105187	Alg8/C1galt1c1/Dpagt1/Sdf2l1/Rpn2/B3gnt5/Man1a/Ddost/Golga2/Edem2/Rpn1	11
1211	SP_4.SP_15	GO:0042060	wound healing	15/407	326/23276	0.000676297	0.0129152	0.0105187	F13a1/Ccr2/Lnp/Fcer1g/Fam46a/Gpx1/C1galt1c1/Hpse/F10/C3/Slc7a11/Evl/S100a9/Papss2/Fn1	15
1212	SP_4.SP_15	GO:0050728	negative regulation of inflammatory response	8/407	110/23276	0.000707946	0.0134347	0.0109418	Fcgr2b/Tnfrsf1a/Aoah/Cx3cr1/Gpx1/Vimp/Mefv/Siglece	8
1213	SP_4.SP_15	GO:0010823	negative regulation of mitochondrion organization	5/407	41/23276	0.000712024	0.0134347	0.0109418	Tspo/Gpx1/Slc25a5/Higd1a/Arrb2	5
1214	SP_4.SP_15	GO:2001243	negative regulation of intrinsic apoptotic signaling pathway	7/407	85/23276	0.000726203	0.0136206	0.0110932	Gpx1/Vimp/Plaur/Hsph1/Creb3l1/Tmbim6/Hdac1	7
1215	SP_4.SP_15	GO:1900407	regulation of cellular response to oxidative stress	6/407	62/23276	0.000741364	0.0138227	0.0112578	Hp/Gpx1/P4hb/Glrx/Hsph1/Hk3	6
1216	SP_4.SP_15	GO:0001906	cell killing	8/407	111/23276	0.00075152	0.0139296	0.0113449	Trem3/Fcgr3/Elane/P2rx7/Arrb2/Ctsc/Trem1/Stx11	8
1217	SP_4.SP_15	GO:0002281	macrophage activation involved in immune response	3/407	11/23276	0.000788852	0.0143681	0.011702	Tyrobp/Cx3cr1/Lbp	3
1218	SP_4.SP_15	GO:0018119	peptidyl-cysteine S-nitrosylation	3/407	11/23276	0.000788852	0.0143681	0.011702	S100a8/Gapdh/S100a9	3
1219	SP_4.SP_15	GO:1901298	regulation of hydrogen peroxide-mediated programmed cell death	3/407	11/23276	0.000788852	0.0143681	0.011702	Glrx/Hsph1/Hk3	3
1220	SP_4.SP_15	GO:0030433	ER-associated ubiquitin-dependent protein catabolic process	6/407	63/23276	0.000807503	0.0146232	0.0119098	Vimp/Sdf2l1/Os9/Sec61b/Psmc4/Edem2	6
1221	SP_4.SP_15	GO:0002250	adaptive immune response	16/407	372/23276	0.000930992	0.0167632	0.0136527	Ccr2/Fcgr2b/Fcgr3/Prkcb/Fcer1g/Klhl6/C3/C1qbp/Clec4a2/P2rx7/Ctsc/Sema4a/Stx11/Tnfsf13/Gpr183/Unc93b1	16
1222	SP_4.SP_15	GO:0010038	response to metal ion	11/407	204/23276	0.00097785	0.0175069	0.0142584	Hvcn1/Slc11a2/Glud1/Xdh/Mt1/Itpr3/P2rx7/Fbp1/Alox5ap/Fn1/Ass1	11
1223	SP_4.SP_15	GO:1901998	toxin transport	5/407	44/23276	0.000988571	0.017521	0.0142699	Mfsd10/Nrp1/Hspa5/Cct7/Tcp1	5
1224	SP_4.SP_15	GO:0030100	regulation of endocytosis	11/407	205/23276	0.00101748	0.017521	0.0142699	Fcgr2b/Fcgr3/Prtn3/Fcer1g/C3/Lgals3/Arrb2/Siglece/Ehd4/Sh3gl2/Lbp	11
1225	SP_4.SP_15	GO:2000116	regulation of cysteine-type endopeptidase activity	11/407	205/23276	0.00101748	0.017521	0.0142699	Slc11a2/Klf4/Xdh/S100a8/Gpx1/Rps6ka1/Mefv/Arrb2/S100a9/Prdx5/Plaur	11
1226	SP_4.SP_15	GO:1902882	regulation of response to oxidative stress	6/407	66/23276	0.00103349	0.017521	0.0142699	Hp/Gpx1/P4hb/Glrx/Hsph1/Hk3	6
1227	SP_4.SP_15	GO:0002885	positive regulation of hypersensitivity	3/407	12/23276	0.0010382	0.017521	0.0142699	Fcgr3/Fcer1g/C3	3
1228	SP_4.SP_15	GO:0017014	protein nitrosylation	3/407	12/23276	0.0010382	0.017521	0.0142699	S100a8/Gapdh/S100a9	3
1229	SP_4.SP_15	GO:0042535	positive regulation of tumor necrosis factor biosynthetic process	3/407	12/23276	0.0010382	0.017521	0.0142699	Ccr2/Fcgr3/Lbp	3
1230	SP_4.SP_15	GO:0051085	chaperone mediated protein folding requiring cofactor	3/407	12/23276	0.0010382	0.017521	0.0142699	Ero1l/H2-DMb1/Hsph1	3
1231	SP_4.SP_15	GO:0051852	disruption by host of symbiont cells	3/407	12/23276	0.0010382	0.017521	0.0142699	Trem3/Elane/Trem1	3
1232	SP_4.SP_15	GO:0051873	killing by host of symbiont cells	3/407	12/23276	0.0010382	0.017521	0.0142699	Trem3/Elane/Trem1	3
1233	SP_4.SP_15	GO:0031349	positive regulation of defense response	13/407	271/23276	0.00103981	0.017521	0.0142699	Ccr2/Tnfrsf1a/Fcgr3/Fcer1g/S100a8/C3/Fcnb/C1qbp/Arrb2/S100a9/Alox5ap/Unc93b1/Lbp	13
1234	SP_4.SP_15	GO:0052548	regulation of endopeptidase activity	13/407	272/23276	0.00107513	0.0180199	0.0146762	Slpi/Slc11a2/Klf4/Xdh/S100a8/Gpx1/Rps6ka1/Cst3/Mefv/Arrb2/S100a9/Prdx5/Plaur	13
1235	SP_4.SP_15	GO:1903513	endoplasmic reticulum to cytosol transport	5/407	45/23276	0.00109639	0.0182005	0.0148233	Vimp/Os9/Gsto1/Sec61b/Edem2	5
1236	SP_4.SP_15	GO:0010324	membrane invagination	6/407	67/23276	0.00111868	0.0182005	0.0148233	Fcgr2b/Fcgr3/Fcer1g/Siglece/Trem2/Lbp	6
1237	SP_4.SP_15	GO:0032760	positive regulation of tumor necrosis factor production	6/407	67/23276	0.00111868	0.0182005	0.0148233	Ccr2/Tnfrsf1a/Fcgr3/Fcer1g/Hdac1/Lbp	6
1238	SP_4.SP_15	GO:0048002	antigen processing and presentation of peptide antigen	6/407	67/23276	0.00111868	0.0182005	0.0148233	Fcgr2b/Fcgr3/Fcer1g/H2-DMb1/Trem2/Unc93b1	6
1239	SP_4.SP_15	GO:0048524	positive regulation of viral process	6/407	67/23276	0.00111868	0.0182005	0.0148233	Ppih/P4hb/Lgals1/Ppia/Ppib/Stom	6
1240	SP_4.SP_15	GO:0019882	antigen processing and presentation	8/407	118/23276	0.00112056	0.0182005	0.0148233	Fcgr2b/Fcgr3/Rab32/Fcer1g/H2-DMb1/Fcgrt/Trem2/Unc93b1	8
1241	SP_4.SP_15	GO:0030970	retrograde protein transport, ER to cytosol	4/407	27/23276	0.00117553	0.0188984	0.0153917	Vimp/Os9/Sec61b/Edem2	4
1242	SP_4.SP_15	GO:0045070	positive regulation of viral genome replication	4/407	27/23276	0.00117553	0.0188984	0.0153917	Ppih/Ppia/Ppib/Stom	4
1243	SP_4.SP_15	GO:1903557	positive regulation of tumor necrosis factor superfamily cytokine production	6/407	68/23276	0.00120915	0.0192874	0.0157085	Ccr2/Tnfrsf1a/Fcgr3/Fcer1g/Hdac1/Lbp	6
1244	SP_4.SP_15	GO:0050792	regulation of viral process	9/407	148/23276	0.00121197	0.0192874	0.0157085	Slpi/Ppih/P4hb/Lgals1/Fcnb/Ppia/Ppib/Stom/Hdac1	9
1245	SP_4.SP_15	GO:0051289	protein homotetramerization	6/407	69/23276	0.00130512	0.0205777	0.0167594	Gpx3/Evl/Dctpp1/Fbp1/Tk1/Golga2	6
1246	SP_4.SP_15	GO:0002866	positive regulation of acute inflammatory response to antigenic stimulus	3/407	13/23276	0.00133223	0.0205777	0.0167594	Fcgr3/Fcer1g/C3	3
1247	SP_4.SP_15	GO:0010421	hydrogen peroxide-mediated programmed cell death	3/407	13/23276	0.00133223	0.0205777	0.0167594	Glrx/Hsph1/Hk3	3
1248	SP_4.SP_15	GO:0050755	chemokine metabolic process	3/407	13/23276	0.00133223	0.0205777	0.0167594	Trem3/Elane/Trem1	3
1249	SP_4.SP_15	GO:0097468	programmed cell death in response to reactive oxygen species	3/407	13/23276	0.00133223	0.0205777	0.0167594	Glrx/Hsph1/Hk3	3
1250	SP_4.SP_15	GO:1900037	regulation of cellular response to hypoxia	3/407	13/23276	0.00133223	0.0205777	0.0167594	Chchd2/Commd1/Tmbim6	3
1251	SP_4.SP_15	GO:0006643	membrane lipid metabolic process	9/407	151/23276	0.0013942	0.0212423	0.0173007	B4galnt1/Sgpp1/Naga/Neu1/Degs1/B3gnt5/P2rx7/Pigo/Smpdl3a	9
1252	SP_4.SP_15	GO:0032102	negative regulation of response to external stimulus	13/407	280/23276	0.00139548	0.0212423	0.0173007	Tspo/Fcgr2b/Tnfrsf1a/Aoah/Cx3cr1/Gpx1/Vimp/Nucb2/C1qbp/Mefv/Nrp1/Siglece/Sema4a	13
1253	SP_4.SP_15	GO:0051260	protein homooligomerization	13/407	280/23276	0.00139548	0.0212423	0.0173007	Lcn2/Itpr3/Gpx3/Evl/Dctpp1/Mgst1/Fbp1/Ehd4/Alox5ap/Stom/Anxa6/Tk1/Golga2	13
1254	SP_4.SP_15	GO:0042542	response to hydrogen peroxide	7/407	96/23276	0.00148922	0.0224558	0.018289	Hp/Gpx1/Glrx/Lcn2/Trpc6/Hsph1/Hk3	7
1255	SP_4.SP_15	GO:0044764	multi-organism cellular process	12/407	248/23276	0.00148945	0.0224558	0.018289	Slpi/Ppih/Clec5a/P4hb/Lgals1/Banf1/Fcnb/C1qbp/Ppia/Ppib/Stom/Hdac1	12
1256	SP_4.SP_15	GO:0010043	response to zinc ion	4/407	29/23276	0.00154769	0.0231127	0.018824	Hvcn1/Mt1/P2rx7/Ass1	4
1257	SP_4.SP_15	GO:0010574	regulation of vascular endothelial growth factor production	4/407	29/23276	0.00154769	0.0231127	0.018824	Ccr2/Hpse/C3/Ndrg2	4
1258	SP_4.SP_15	GO:0010821	regulation of mitochondrion organization	10/407	185/23276	0.00161163	0.023954	0.0195092	Tspo/Gpx1/C1qbp/Siva1/Slc25a5/Higd1a/Arrb2/Plaur/Atpif1/Oscp1	10
1259	SP_4.SP_15	GO:0032642	regulation of chemokine production	6/407	72/23276	0.00162816	0.0239734	0.019525	Klf4/Elane/Il6ra/Mefv/Hdac1/Lbp	6
1260	SP_4.SP_15	GO:0032755	positive regulation of interleukin-6 production	6/407	72/23276	0.00162816	0.0239734	0.019525	Fcer1g/Il6ra/P2rx7/Il1f9/Unc93b1/Lbp	6
1261	SP_4.SP_15	GO:0009152	purine ribonucleotide biosynthetic process	11/407	218/23276	0.00166521	0.0244049	0.0198765	Atp5h/Atp5j/Atp5l/Atp5a1/Nucb2/Adssl1/Atp5k/Nme2/Papss1/Atp5g3/Papss2	11
1262	SP_4.SP_15	GO:0002460	adaptive immune response based on somatic recombination of immune receptors built from immunoglobulin superfamily domains	12/407	252/23276	0.0017038	0.024855	0.020243	Ccr2/Fcgr2b/Fcgr3/Fcer1g/Klhl6/C3/C1qbp/P2rx7/Ctsc/Sema4a/Stx11/Tnfsf13	12
1263	SP_4.SP_15	GO:0002712	regulation of B cell mediated immunity	5/407	50/23276	0.00177058	0.0254754	0.0207483	Fcgr2b/Fcgr3/Fcer1g/C3/Tnfsf13	5
1264	SP_4.SP_15	GO:0002886	regulation of myeloid leukocyte mediated immunity	5/407	50/23276	0.00177058	0.0254754	0.0207483	Ccr2/Fcgr3/Fcer1g/C3/Fes	5
1265	SP_4.SP_15	GO:0002889	regulation of immunoglobulin mediated immune response	5/407	50/23276	0.00177058	0.0254754	0.0207483	Fcgr2b/Fcgr3/Fcer1g/C3/Tnfsf13	5
1266	SP_4.SP_15	GO:0046496	nicotinamide nucleotide metabolic process	8/407	127/23276	0.00179341	0.0256866	0.0209203	Gapdh/Hsd11b1/Pgd/P2rx7/Prdx5/Fbp1/Nadk/Hk3	8
1267	SP_4.SP_15	GO:0032103	positive regulation of response to external stimulus	13/407	289/23276	0.00184695	0.0263337	0.0214474	Ccr2/Tnfrsf1a/Fcgr3/Fcer1g/S100a8/C3/C1qbp/Nrp1/S100a9/Ly86/Alox5ap/Fn1/Lbp	13
1268	SP_4.SP_15	GO:0051817	modification of morphology or physiology of other organism involved in symbiotic interaction	6/407	74/23276	0.00187503	0.0266135	0.0216753	Trem3/Elane/Ppib/Trem1/Stom/Hdac1	6
1269	SP_4.SP_15	GO:0002532	production of molecular mediator involved in inflammatory response	5/407	51/23276	0.0019353	0.0272238	0.0221723	Fcer1g/Mefv/Alox5ap/Ephx2/Lbp	5
1270	SP_4.SP_15	GO:1903201	regulation of oxidative stress-induced cell death	5/407	51/23276	0.0019353	0.0272238	0.0221723	Gpx1/P4hb/Glrx/Hsph1/Hk3	5
1271	SP_4.SP_15	GO:0019362	pyridine nucleotide metabolic process	8/407	129/23276	0.00197913	0.0277167	0.0225737	Gapdh/Hsd11b1/Pgd/P2rx7/Prdx5/Fbp1/Nadk/Hk3	8
1272	SP_4.SP_15	GO:0010573	vascular endothelial growth factor production	4/407	31/23276	0.00199477	0.027812	0.0226513	Ccr2/Hpse/C3/Ndrg2	4
1273	SP_4.SP_15	GO:0032602	chemokine production	6/407	75/23276	0.0020086	0.0278814	0.0227079	Klf4/Elane/Il6ra/Mefv/Hdac1/Lbp	6
1274	SP_4.SP_15	GO:0019058	viral life cycle	10/407	191/23276	0.00203932	0.0279278	0.0227457	Slpi/Ppih/Clec5a/P4hb/Lgals1/Fcnb/Ppia/Ppib/Stom/Hdac1	10
1275	SP_4.SP_15	GO:0009260	ribonucleotide biosynthetic process	11/407	224/23276	0.00206119	0.0279278	0.0227457	Atp5h/Atp5j/Atp5l/Atp5a1/Nucb2/Adssl1/Atp5k/Nme2/Papss1/Atp5g3/Papss2	11
1276	SP_4.SP_15	GO:0002862	negative regulation of inflammatory response to antigenic stimulus	3/407	15/23276	0.00206512	0.0279278	0.0227457	Fcgr2b/Gpx1/Vimp	3
1277	SP_4.SP_15	GO:0050765	negative regulation of phagocytosis	3/407	15/23276	0.00206512	0.0279278	0.0227457	Fcgr2b/Prtn3/Siglece	3
1278	SP_4.SP_15	GO:0090382	phagosome maturation	3/407	15/23276	0.00206512	0.0279278	0.0227457	Rab32/P2rx7/Rab31	3
1279	SP_4.SP_15	GO:1901028	regulation of mitochondrial outer membrane permeabilization involved in apoptotic signaling pathway	3/407	15/23276	0.00206512	0.0279278	0.0227457	Siva1/Slc25a5/Atpif1	3
1280	SP_4.SP_15	GO:0043281	regulation of cysteine-type endopeptidase activity involved in apoptotic process	10/407	192/23276	0.00211875	0.0285308	0.0232367	Slc11a2/Klf4/Xdh/S100a8/Gpx1/Rps6ka1/Arrb2/S100a9/Prdx5/Plaur	10
1281	SP_4.SP_15	GO:0008625	extrinsic apoptotic signaling pathway via death domain receptors	6/407	76/23276	0.00214924	0.0288181	0.0234707	Tnfrsf1a/Gpx1/Sort1/Gabarap/Lgals3/Atf3	6
1282	SP_4.SP_15	GO:0051235	maintenance of location	12/407	260/23276	0.00220886	0.0294921	0.0240197	Tspo/B4galnt1/Dbi/Soat1/C3/Ero1l/Dgat1/Os9/Gsto1/P2rx7/Nrip1/Hspa5	12
1283	SP_4.SP_15	GO:1901361	organic cyclic compound catabolic process	14/407	331/23276	0.00221932	0.0295066	0.0240315	Slirp/Xdh/Rnaseh2c/Cnot8/Lsm6/Hsd11b1/P2rx7/Dctpp1/Ptbp1/Fbp1/Gda/Fen1/Lsm7/Ephx2	14
1284	SP_4.SP_15	GO:0002675	positive regulation of acute inflammatory response	4/407	32/23276	0.00224864	0.0297708	0.0242467	Fcgr3/Fcer1g/C3/Alox5ap	4
1285	SP_4.SP_15	GO:0050778	positive regulation of immune response	17/407	444/23276	0.00227078	0.0299381	0.024383	Ccr2/Fcgr3/Elane/Prkcb/Fcer1g/Klhl6/C3/Fcnb/C1qbp/Lgals3/Cfp/P2rx7/Arrb2/Tnfsf13/Vav3/Unc93b1/Lbp	17
1286	SP_4.SP_15	GO:0046390	ribose phosphate biosynthetic process	11/407	227/23276	0.00228611	0.0300147	0.0244454	Atp5h/Atp5j/Atp5l/Atp5a1/Nucb2/Adssl1/Atp5k/Nme2/Papss1/Atp5g3/Papss2	11
1287	SP_4.SP_15	GO:0000302	response to reactive oxygen species	9/407	163/23276	0.00235562	0.030799	0.0250841	Hp/Gpx1/Mpo/Glrx/Lcn2/Trpc6/Prdx5/Hsph1/Hk3	9
1288	SP_4.SP_15	GO:0072524	pyridine-containing compound metabolic process	8/407	133/23276	0.00239586	0.0311957	0.0254072	Gapdh/Hsd11b1/Pgd/P2rx7/Prdx5/Fbp1/Nadk/Hk3	8
1289	SP_4.SP_15	GO:1990267	response to transition metal nanoparticle	6/407	78/23276	0.00245266	0.0318038	0.0259024	Hvcn1/Slc11a2/Mt1/P2rx7/Fn1/Ass1	6
1290	SP_4.SP_15	GO:0009118	regulation of nucleoside metabolic process	5/407	54/23276	0.00249667	0.0318776	0.0259625	Tspo/Dnajc15/P2rx7/Fbp1/Atpif1	5
1291	SP_4.SP_15	GO:1903578	regulation of ATP metabolic process	5/407	54/23276	0.00249667	0.0318776	0.0259625	Tspo/Dnajc15/P2rx7/Fbp1/Atpif1	5
1292	SP_4.SP_15	GO:0001820	serotonin secretion	3/407	16/23276	0.00250893	0.0318776	0.0259625	Fcgr3/Fcer1g/Lgals3	3
1293	SP_4.SP_15	GO:0051818	disruption of cells of other organism involved in symbiotic interaction	3/407	16/23276	0.00250893	0.0318776	0.0259625	Trem3/Elane/Trem1	3
1294	SP_4.SP_15	GO:0051883	killing of cells in other organism involved in symbiotic interaction	3/407	16/23276	0.00250893	0.0318776	0.0259625	Trem3/Elane/Trem1	3
1295	SP_4.SP_15	GO:0046320	regulation of fatty acid oxidation	4/407	33/23276	0.00252392	0.0319392	0.0260127	Dbi/Nucb2/Dgat1/Abcd2	4
1296	SP_4.SP_15	GO:0044242	cellular lipid catabolic process	9/407	165/23276	0.00255755	0.0322353	0.0262539	Dbi/Naga/Neu1/Ivd/Idh1/Smpdl3a/Etfa/Abcd2/Etfb	9
1297	SP_4.SP_15	GO:0036503	ERAD pathway	6/407	79/23276	0.00261592	0.0326078	0.0265572	Vimp/Sdf2l1/Os9/Sec61b/Psmc4/Edem2	6
1298	SP_4.SP_15	GO:0008637	apoptotic mitochondrial changes	7/407	106/23276	0.00262561	0.0326078	0.0265572	Gpx1/Siva1/Slc25a5/Higd1a/Arrb2/Plaur/Atpif1	7
1299	SP_4.SP_15	GO:0051928	positive regulation of calcium ion transport	7/407	106/23276	0.00262561	0.0326078	0.0265572	Tspo/Dbi/Trpc6/Lgals3/Gsto1/P2rx7/Arrb2	7
1300	SP_4.SP_15	GO:0043902	positive regulation of multi-organism process	8/407	135/23276	0.00262849	0.0326078	0.0265572	Ppih/P4hb/Lgals1/C1qbp/Ppia/Ppib/Ly86/Stom	8
1301	SP_4.SP_15	GO:0051259	protein oligomerization	18/407	490/23276	0.0026674	0.0326884	0.0266229	Tnfrsf1a/Lcn2/Itpr3/Prkar2a/Nme2/Gpx3/P2rx7/Evl/Dctpp1/Mgst1/Fbp1/Ehd4/Alox5ap/Rrm2/Stom/Anxa6/Tk1/Golga2	18
1302	SP_4.SP_15	GO:0030260	entry into host cell	5/407	55/23276	0.00270761	0.0326884	0.0266229	Fuca2/Clec5a/P4hb/Lgals1/Fcnb	5
1303	SP_4.SP_15	GO:0044409	entry into host	5/407	55/23276	0.00270761	0.0326884	0.0266229	Fuca2/Clec5a/P4hb/Lgals1/Fcnb	5
1304	SP_4.SP_15	GO:0051806	entry into cell of other organism involved in symbiotic interaction	5/407	55/23276	0.00270761	0.0326884	0.0266229	Fuca2/Clec5a/P4hb/Lgals1/Fcnb	5
1305	SP_4.SP_15	GO:0051828	entry into other organism involved in symbiotic interaction	5/407	55/23276	0.00270761	0.0326884	0.0266229	Fuca2/Clec5a/P4hb/Lgals1/Fcnb	5
1306	SP_4.SP_15	GO:0052126	movement in host environment	5/407	55/23276	0.00270761	0.0326884	0.0266229	Fuca2/Clec5a/P4hb/Lgals1/Fcnb	5
1307	SP_4.SP_15	GO:0052192	movement in environment of other organism involved in symbiotic interaction	5/407	55/23276	0.00270761	0.0326884	0.0266229	Fuca2/Clec5a/P4hb/Lgals1/Fcnb	5
1308	SP_4.SP_15	GO:0016052	carbohydrate catabolic process	7/407	107/23276	0.00276815	0.0332918	0.0271143	Gapdh/Naga/Neu1/Hsd11b1/P2rx7/Fbp1/Hk3	7
1309	SP_4.SP_15	GO:0035821	modification of morphology or physiology of other organism	6/407	80/23276	0.00278719	0.0333682	0.0271766	Trem3/Elane/Ppib/Trem1/Stom/Hdac1	6
1310	SP_4.SP_15	GO:0016032	viral process	11/407	233/23276	0.00279568	0.0333682	0.0271766	Slpi/Ppih/Clec5a/P4hb/Lgals1/Banf1/Fcnb/Ppia/Ppib/Stom/Hdac1	11
1311	SP_4.SP_15	GO:0006739	NADP metabolic process	4/407	34/23276	0.00282148	0.0335489	0.0273238	Hsd11b1/Pgd/Prdx5/Nadk	4
1312	SP_4.SP_15	GO:0002863	positive regulation of inflammatory response to antigenic stimulus	3/407	17/23276	0.00300734	0.034959	0.0284721	Fcgr3/Fcer1g/C3	3
1313	SP_4.SP_15	GO:0016226	iron-sulfur cluster assembly	3/407	17/23276	0.00300734	0.034959	0.0284721	Fam96a/Ciapin1/Nubp2	3
1314	SP_4.SP_15	GO:0031163	metallo-sulfur cluster assembly	3/407	17/23276	0.00300734	0.034959	0.0284721	Fam96a/Ciapin1/Nubp2	3
1315	SP_4.SP_15	GO:0032682	negative regulation of chemokine production	3/407	17/23276	0.00300734	0.034959	0.0284721	Klf4/Elane/Mefv	3
1316	SP_4.SP_15	GO:0032695	negative regulation of interleukin-12 production	3/407	17/23276	0.00300734	0.034959	0.0284721	C1qbp/Mefv/Arrb2	3
1317	SP_4.SP_15	GO:0046321	positive regulation of fatty acid oxidation	3/407	17/23276	0.00300734	0.034959	0.0284721	Nucb2/Dgat1/Abcd2	3
1318	SP_4.SP_15	GO:0019439	aromatic compound catabolic process	13/407	306/23276	0.00302864	0.034959	0.0284721	Slirp/Xdh/Rnaseh2c/Cnot8/Lsm6/P2rx7/Dctpp1/Ptbp1/Fbp1/Gda/Fen1/Lsm7/Ephx2	13
1319	SP_4.SP_15	GO:0043900	regulation of multi-organism process	16/407	418/23276	0.00302881	0.034959	0.0284721	Slpi/Fuca2/Ppih/Elane/P4hb/Lgals1/Mpo/Fcnb/C1qbp/Ppia/Ppib/Ly86/Trem1/Stom/Hdac1/Lbp	16
1320	SP_4.SP_15	GO:1903202	negative regulation of oxidative stress-induced cell death	4/407	35/23276	0.00314217	0.036135	0.0294299	Gpx1/Glrx/Hsph1/Hk3	4
1321	SP_4.SP_15	GO:0006081	cellular aldehyde metabolic process	5/407	57/23276	0.00316771	0.0362962	0.0295613	Idh2/Hsd11b1/Pgd/Aldh3b1/Idh1	5
1322	SP_4.SP_15	GO:0006665	sphingolipid metabolic process	7/407	110/23276	0.00323157	0.0368937	0.0300479	B4galnt1/Sgpp1/Neu1/Degs1/B3gnt5/P2rx7/Smpdl3a	7
1323	SP_4.SP_15	GO:0006732	coenzyme metabolic process	12/407	273/23276	0.00328587	0.0373782	0.0304425	Gapdh/Hsd11b1/Dgat1/Acnat1/Pgd/P2rx7/Prdx5/Fbp1/Nadk/Mthfd1/Hk3/Mcee	12
1324	SP_4.SP_15	GO:0034614	cellular response to reactive oxygen species	7/407	111/23276	0.00339849	0.0385203	0.0313727	Mpo/Glrx/Lcn2/Trpc6/Prdx5/Hsph1/Hk3	7
1325	SP_4.SP_15	GO:0050766	positive regulation of phagocytosis	5/407	58/23276	0.00341772	0.0385995	0.0314371	Fcgr2b/Fcgr3/Fcer1g/C3/Lbp	5
1326	SP_4.SP_15	GO:0050878	regulation of body fluid levels	13/407	311/23276	0.00347469	0.0388235	0.0316196	F13a1/Lnp/Xdh/Fcer1g/Fam46a/C1galt1c1/Hpse/F10/C3/Slc7a11/Evl/S100a9/Papss2	13
1327	SP_4.SP_15	GO:0002714	positive regulation of B cell mediated immunity	4/407	36/23276	0.00348685	0.0388235	0.0316196	Fcgr3/Fcer1g/C3/Tnfsf13	4
1328	SP_4.SP_15	GO:0002891	positive regulation of immunoglobulin mediated immune response	4/407	36/23276	0.00348685	0.0388235	0.0316196	Fcgr3/Fcer1g/C3/Tnfsf13	4
1329	SP_4.SP_15	GO:0072350	tricarboxylic acid metabolic process	4/407	36/23276	0.00348685	0.0388235	0.0316196	Glud1/Idh2/Idh1/Ass1	4
1330	SP_4.SP_15	GO:0043154	negative regulation of cysteine-type endopeptidase activity involved in apoptotic process	6/407	84/23276	0.00355734	0.038945	0.0317185	Klf4/Gpx1/Rps6ka1/Arrb2/Prdx5/Plaur	6
1331	SP_4.SP_15	GO:0045047	protein targeting to ER	3/407	18/23276	0.00356239	0.038945	0.0317185	Sec61a1/Srp72/Spcs2	3
1332	SP_4.SP_15	GO:0090201	negative regulation of release of cytochrome c from mitochondria	3/407	18/23276	0.00356239	0.038945	0.0317185	Gpx1/Higd1a/Arrb2	3
1333	SP_4.SP_15	GO:1902236	negative regulation of endoplasmic reticulum stress-induced intrinsic apoptotic signaling pathway	3/407	18/23276	0.00356239	0.038945	0.0317185	Vimp/Creb3l1/Tmbim6	3
1334	SP_4.SP_15	GO:0042107	cytokine metabolic process	7/407	112/23276	0.00357191	0.038945	0.0317185	Ccr2/Trem3/Klf4/Fcgr3/Elane/Trem1/Lbp	7
1335	SP_4.SP_15	GO:1901136	carbohydrate derivative catabolic process	7/407	112/23276	0.00357191	0.038945	0.0317185	Fuca2/Gpc1/Naga/Hpse/Neu1/Cst3/Edem2	7
1336	SP_4.SP_15	GO:0006733	oxidoreduction coenzyme metabolic process	8/407	142/23276	0.00358453	0.0389478	0.0317208	Gapdh/Hsd11b1/Pgd/P2rx7/Prdx5/Fbp1/Nadk/Hk3	8
1337	SP_4.SP_15	GO:0002703	regulation of leukocyte mediated immunity	9/407	175/23276	0.00378208	0.040953	0.033354	Ccr2/Fcgr2b/Fcgr3/Fcer1g/C3/P2rx7/Arrb2/Fes/Tnfsf13	9
1338	SP_4.SP_15	GO:1903573	negative regulation of response to endoplasmic reticulum stress	4/407	37/23276	0.00385634	0.0416141	0.0338924	Vimp/Os9/Creb3l1/Tmbim6	4
1339	SP_4.SP_15	GO:0015850	organic hydroxy compound transport	10/407	209/23276	0.00389467	0.0418843	0.0341124	Fcgr3/Prkcb/Fcer1g/Soat1/Nucb2/Lgals3/Mfsd10/Npc2/Emb/Ly6e	10
1340	SP_4.SP_15	GO:0019915	lipid storage	5/407	60/23276	0.00395978	0.0424338	0.03456	B4galnt1/Soat1/C3/Dgat1/Nrip1	5
1341	SP_4.SP_15	GO:0002237	response to molecule of bacterial origin	13/407	316/23276	0.0039727	0.0424338	0.03456	Slpi/Fcgr2b/Tnfrsf1a/Elane/Vimp/Cd300lb/P2rx7/Mgst1/Ly86/Irf5/Trem2/Nkx2-1/Lbp	13
1342	SP_4.SP_15	GO:2000117	negative regulation of cysteine-type endopeptidase activity	6/407	86/23276	0.00399687	0.0425478	0.0346528	Klf4/Gpx1/Rps6ka1/Arrb2/Prdx5/Plaur	6
1343	SP_4.SP_15	GO:0010951	negative regulation of endopeptidase activity	8/407	145/23276	0.00406838	0.0431632	0.035154	Slpi/Klf4/Gpx1/Rps6ka1/Cst3/Arrb2/Prdx5/Plaur	8
1344	SP_4.SP_15	GO:0042533	tumor necrosis factor biosynthetic process	3/407	19/23276	0.00417597	0.0440084	0.0358424	Ccr2/Fcgr3/Lbp	3
1345	SP_4.SP_15	GO:0042534	regulation of tumor necrosis factor biosynthetic process	3/407	19/23276	0.00417597	0.0440084	0.0358424	Ccr2/Fcgr3/Lbp	3
1346	SP_4.SP_15	GO:1903409	reactive oxygen species biosynthetic process	6/407	87/23276	0.00423112	0.0443714	0.036138	Tspo/Klf4/Mpo/Cybb/Gbf1/Ass1	6
1347	SP_4.SP_15	GO:1901031	regulation of response to reactive oxygen species	4/407	38/23276	0.00425146	0.0443714	0.036138	Hp/Glrx/Hsph1/Hk3	4
1348	SP_4.SP_15	GO:0006635	fatty acid beta-oxidation	5/407	61/23276	0.00425267	0.0443714	0.036138	Dbi/Ivd/Etfa/Abcd2/Etfb	5
1349	SP_4.SP_15	GO:0051701	interaction with host	6/407	88/23276	0.00447535	0.0465407	0.0379049	Fuca2/Clec5a/P4hb/Lgals1/Fcnb/Tcp1	6
1350	SP_4.SP_15	GO:0002697	regulation of immune effector process	15/407	398/23276	0.00464301	0.0481254	0.0391955	Ccr2/Fcgr2b/Fcgr3/Fcer1g/C3/C1qbp/Lgals3/P2rx7/Arrb2/Fes/Trem1/Tnfsf13/Stom/Tmbim6/Lbp	15
1351	SP_4.SP_15	GO:0002824	positive regulation of adaptive immune response based on somatic recombination of immune receptors built from immunoglobulin superfamily domains	6/407	89/23276	0.00472982	0.0482077	0.0392625	Ccr2/Fcgr3/Fcer1g/C3/P2rx7/Tnfsf13	6
1352	SP_4.SP_15	GO:0042493	response to drug	10/407	215/23276	0.00474699	0.0482077	0.0392625	Gstm1/Prkcb/Lcn2/Mfsd10/P2rx7/Srp72/Mgst1/Fbp1/Cybb/Vav3	10
1353	SP_4.SP_15	GO:0019216	regulation of lipid metabolic process	12/407	286/23276	0.00475285	0.0482077	0.0392625	Tspo/Dbi/Klf4/Adipor1/Nucb2/C3/Dgat1/Dnajc15/Idh1/Vav3/Ephx2/Abcd2	12
1354	SP_4.SP_15	GO:0055088	lipid homeostasis	7/407	118/23276	0.00475779	0.0482077	0.0392625	Soat1/Ivd/Dgat1/Npc2/Etfa/Ephx2/Tmem97	7
1355	SP_4.SP_15	GO:0006925	inflammatory cell apoptotic process	3/407	20/23276	0.00484983	0.0482077	0.0392625	Fcgr2b/Vimp/Tcp1	3
1356	SP_4.SP_15	GO:0031640	killing of cells of other organism	3/407	20/23276	0.00484983	0.0482077	0.0392625	Trem3/Elane/Trem1	3
1357	SP_4.SP_15	GO:0033539	fatty acid beta-oxidation using acyl-CoA dehydrogenase	3/407	20/23276	0.00484983	0.0482077	0.0392625	Ivd/Etfa/Etfb	3
1358	SP_4.SP_15	GO:0033865	nucleoside bisphosphate metabolic process	3/407	20/23276	0.00484983	0.0482077	0.0392625	Papss1/Papss2/Mcee	3
1359	SP_4.SP_15	GO:0033875	ribonucleoside bisphosphate metabolic process	3/407	20/23276	0.00484983	0.0482077	0.0392625	Papss1/Papss2/Mcee	3
1360	SP_4.SP_15	GO:0034032	purine nucleoside bisphosphate metabolic process	3/407	20/23276	0.00484983	0.0482077	0.0392625	Papss1/Papss2/Mcee	3
1361	SP_4.SP_15	GO:0044130	negative regulation of growth of symbiont in host	3/407	20/23276	0.00484983	0.0482077	0.0392625	Elane/Mpo/Lbp	3
1362	SP_4.SP_15	GO:0044146	negative regulation of growth of symbiont involved in interaction with host	3/407	20/23276	0.00484983	0.0482077	0.0392625	Elane/Mpo/Lbp	3
1363	SP_4.SP_15	GO:0044364	disruption of cells of other organism	3/407	20/23276	0.00484983	0.0482077	0.0392625	Trem3/Elane/Trem1	3
