# Supplementary material for: Reconstruction of complex single-cell trajectories using CellRouter
Source: Nat Commun. 2018 Mar 1;9:892. doi: 10.1038/s41467-018-03214-y (PMC5832860; doi:10.1038/s41467-018-03214-y)
Supplement: Supplementary file 11 — Supplementary Data 9 [file 41467_2018_3214_MOESM11_ESM.xls]

## Sheet: Sheet1
Supplementary Data 9. Subpopulation-specific gene signatures (mesoderm diversification).
	population	fc
H19	SP_17	9.93213
Scpep1	SP_17	7.35665
Itga5	SP_17	6.36298
Myo18a	SP_17	12.445
Car4	SP_17	13.8948
Luzp1	SP_17	2.59726
Snd1	SP_17	2.55052
Folr1	SP_17	289.881
Rac1	SP_16	1.85609
Uba1	SP_14	1.4197
Braf	SP_8	2.47716
Tmem39a	SP_17	2.88132
Lamb1	SP_17	5.07213
Apoe	SP_17	30.1722
Pafah1b2	SP_12	1.6089
Slc2a3	SP_17	15.0643
Calr	SP_17	3.07059
Clcn5	SP_17	10.316
Etfb	SP_17	4.1158
Hnrnpa2b1	SP_2	2.9383
Nid1	SP_17	10.8455
Gata6	SP_17	7.51369
Aamp	SP_14	1.37972
Arpc2	SP_16	2.10066
Pgrmc1	SP_12	2.215
Tspan31	SP_14	1.80409
Kif5b	SP_17	2.08874
Ctnnb1	SP_17	2.00727
Clic1	SP_16	4.42732
Lrrc8a	SP_16	1.74232
Zmiz1	SP_17	2.62769
Hnrnph1	SP_16	1.49705
Id3	SP_12	2.80936
Carhsp1	SP_17	1.95654
Pla2g12b	SP_17	758.464
Tbrg1	SP_17	2.60149
Amotl1	SP_14	5.20219
Surf4	SP_17	2.6346
Hmgb3	SP_17	2.03995
Ppfibp1	SP_16	2.51913
Plcg1	SP_16	2.37317
Arl5b	SP_14	3.05826
Top2b	SP_2	2.86701
Igfbp4	SP_16	9.01178
Wsb1	SP_16	3.00995
Gpx3	SP_13	6.86953
Kdm6b	SP_17	3.07192
Sparc	SP_17	5.30012
Lhx1	SP_17	103.76
Ubb	SP_14	1.48653
Cd164	SP_17	2.45012
Serinc1	SP_17	2.82938
Ppp1r12a	SP_17	2.61381
Stx7	SP_17	14.3059
Hkdc1	SP_17	4914.99
H2afy2	SP_12	5.77878
Sar1a	SP_16	1.64157
Sgpl1	SP_17	4.85267
Grb10	SP_17	5.58855
Fbxw11	SP_17	3.08912
Mgat1	SP_17	3.50168
Canx	SP_16	1.79901
Sypl	SP_16	3.36789
Pdia6	SP_17	2.30973
Rock2	SP_17	3.62301
Laptm4a	SP_17	2.26263
Smc6	SP_17	2.41516
Apob	SP_17	16946
Prkar1a	SP_14	2.34398
Sel1l	SP_17	2.53912
Hif1a	SP_16	1.46729
Pcnx	SP_16	4.58529
Lgmn	SP_17	32.9845
Numb	SP_17	5.37339
Tmed10	SP_17	2.65065
Meg3	SP_17	10.4246
Amn	SP_17	621.415
Prpf4b	SP_5	1.40169
Ssr1	SP_17	2.05782
Ctsl	SP_17	17.2686
Prelid1	SP_13	1.3359
Hnrnpk	SP_2	1.69955
Golm1	SP_17	4.03019
Vcan	SP_12	6.12844
Emb	SP_17	10.2234
Dlg5	SP_17	5.41383
Mapk1ip1l	SP_14	1.76043
Ktn1	SP_17	2.00727
Rnase4	SP_17	278.162
Arf4	SP_16	2.68005
Sh3bp5	SP_17	5.83429
Nisch	SP_17	2.23444
Mapk8	SP_17	4.58663
Zdhhc20	SP_17	2.43877
Lcp1	SP_17	49.9816
Tsc22d1	SP_5	3.64085
Akap11	SP_17	3.86011
Dab2	SP_17	105.51
Slc7a8	SP_17	79.1359
Zscan26	SP_14	2.24228
Ywhaz	SP_17	1.59447
Atad2	SP_17	2.80515
Asap1	SP_16	2.91593
Myh9	SP_17	5.54017
Atp13a3	SP_17	4.42912
Glyr1	SP_16	1.54439
Arsa	SP_17	4.70227
Yaf2	SP_17	2.27964
Tfg	SP_12	1.43147
Fstl1	SP_16	4.12437
Pdia5	SP_17	11.9687
Clic6	SP_17	62.4203
Itsn1	SP_16	2.28138
Fhl1	SP_17	5.2023
Ivns1abp	SP_17	2.07622
Brd4	SP_17	2.09497
Myl12a	SP_17	1.82607
Birc6	SP_16	2.17424
Strn	SP_16	3.0842
Pja2	SP_16	3.23437
Pkdcc	SP_17	14.2347
Rock1	SP_17	2.88803
Cdh2	SP_11	4.38525
Apom	SP_17	3072.54
Prrc2a	SP_12	1.40132
Csnk1a1	SP_2	1.62933
Fbn2	SP_12	6.46076
Ddb1	SP_17	1.54803
Pcgf5	SP_17	4.80633
Tnks2	SP_17	3.44932
Smc5	SP_17	2.44832
Cyp26a1	SP_17	43.9725
Rbp4	SP_17	347.246
Eif3a	SP_2	1.94976
Tm9sf3	SP_17	2.35529
P4hb	SP_17	2.4033
Maged1	SP_13	2.03875
Csnk1d	SP_12	1.3023
Huwe1	SP_17	2.13631
Flnb	SP_17	7.42335
Cd63	SP_17	8.4155
Dnajc14	SP_12	2.06231
Podxl	SP_17	13.8164
Itgb1	SP_16	2.38809
Nrp1	SP_13	5.41396
Pdia4	SP_17	2.12953
Tram1	SP_17	2.28317
Nrp2	SP_14	9.67581
Sf3b1	SP_17	1.51637
Ctdsp1	SP_17	4.42125
Obsl1	SP_17	4.46592
Itm2c	SP_14	2.88541
Csrp1	SP_13	5.19702
Mpzl1	SP_16	3.27558
Soat1	SP_17	2.94703
Lpgat1	SP_17	4.58466
Plxna2	SP_17	12.1662
Fam107b	SP_16	11.3675
Cubn	SP_17	4973.84
Hspa5	SP_17	2.49753
Rab14	SP_17	3.12565
March7	SP_17	2.31919
Ly75	SP_17	4.09055
Dnajc10	SP_17	3.77357
Nop10	SP_4	1.58308
Caprin1	SP_2	1.93862
Pdia3	SP_17	2.15127
Bmp2	SP_10	6.50354
Cst3	SP_17	3.45698
Rpn2	SP_17	1.90461
Gnb4	SP_17	4.64955
Sec62	SP_17	2.25447
Mfsd1	SP_17	2.88509
Ssr3	SP_17	2.44766
Notch2	SP_13	3.18851
Prss12	SP_17	125.415
Snx27	SP_17	4.93075
Mttp	SP_17	93.2696
Wls	SP_12	7.07831
Dnaja1	SP_17	1.48875
Chmp5	SP_17	2.06829
Jak1	SP_16	3.79588
2610528J11Rik	SP_17	109.727
Cap1	SP_16	2.1186
Srsf10	SP_12	1.40954
Ddost	SP_17	2.20231
Wasf2	SP_16	3.01044
Stx12	SP_16	3.56343
Slc4a2	SP_17	6.3422
Ctnnbip1	SP_17	4.36206
Clcn6	SP_17	8.93025
Lrpap1	SP_17	11.3404
Add1	SP_17	2.60335
Emilin1	SP_16	9.89802
Tmem165	SP_17	2.43861
Zfp326	SP_17	2.40883
Aldh2	SP_17	6.66162
Atp2a2	SP_17	3.02584
Ep400	SP_17	2.0168
Actb	SP_17	1.83323
Fscn1	SP_14	1.96198
Cald1	SP_14	5.76458
Mtpn	SP_16	2.00041
Sec61a1	SP_16	2.24246
Kdm5a	SP_23	2.27833
Ltbr	SP_17	3.70867
Tspan9	SP_17	6.9624
Iqgap1	SP_17	3.61499
Ctsc	SP_17	44.3688
Zfand6	SP_17	2.24115
Smg1	SP_16	1.87589
Myo7a	SP_17	46.8234
Fus	SP_14	1.63233
Ubfd1	SP_11	1.3683
Oat	SP_17	5.8808
Cttn	SP_17	2.38803
Praf2	SP_17	5.7997
Stard8	SP_13	6.78592
Flna	SP_17	2.88542
Rbbp7	SP_1	2.27517
Nxf7	SP_17	73.6211
Col4a1	SP_17	13.7665
Col4a2	SP_17	10.9648
Sfrp1	SP_17	54.3157
Pcm1	SP_17	2.43121
Slc25a4	SP_17	2.92771
Smad1	SP_17	8.49523
Gab1	SP_17	8.90383
Arl2bp	SP_6	1.8583
Cbfb	SP_17	3.69154
Rdx	SP_17	7.45468
Apoa1	SP_17	5921.08
Arcn1	SP_16	1.6264
Stt3a	SP_17	2.85095
Polr2m	SP_2	1.52882
Nedd4	SP_12	1.76308
Phip	SP_12	1.97209
Tspan3	SP_12	1.7466
Tmem30a	SP_14	3.26846
Nptn	SP_17	4.76286
Elovl5	SP_16	2.53334
Ctsh	SP_17	339.482
Tpm1	SP_17	4.03693
Atp1b3	SP_16	1.81832
Stt3b	SP_17	3.57752
Nktr	SP_17	2.87836
Manf	SP_17	3.43186
Arhgef17	SP_17	5.71008
Slc16a1	SP_17	14.8725
Phldb2	SP_17	5.7262
Tmed7	SP_17	2.34372
Clasp2	SP_8	2.3574
Lpar6	SP_16	5.87366
Rbfox2	SP_17	2.86019
Hdlbp	SP_17	2.31832
Lrrc58	SP_16	3.13906
Golgb1	SP_17	3.92937
Ptpn13	SP_17	6.03385
Zcchc11	SP_17	3.72051
Dbn1	SP_12	2.17642
Dpp4	SP_17	215.446
Foxa1	SP_17	398.017
Mboat7	SP_17	4.60564
Tmem63b	SP_17	7.46354
Zfp57	SP_17	6.84942
Fam178a	SP_13	3.10757
Clcn7	SP_17	7.45479
Arhgef26	SP_17	21.0234
Zdhhc9	SP_17	17.319
Sh3glb1	SP_16	2.77051
Ralgapa2	SP_17	10.271
Cd81	SP_16	3.38976
Fermt2	SP_17	3.39712
Ctnna1	SP_17	3.28072
Tspan14	SP_17	3.64023
Zc3h7a	SP_17	4.81243
Gcc2	SP_14	5.65461
Slc22a23	SP_16	6.00975
Lasp1	SP_17	5.96787
Trp53inp2	SP_17	14.3248
Lpar1	SP_17	18.0339
Sccpdh	SP_17	7.16545
Lmtk2	SP_17	6.70708
Arhgap18	SP_17	29.1826
March6	SP_17	2.94084
Dap	SP_17	6.34435
Polg	SP_13	4.08934
Arid4b	SP_17	2.02627
Mreg	SP_17	23.7774
Hnrnpu	SP_2	2.22937
Vasn	SP_13	6.26683
Rhou	SP_17	11.3521
Prrc2c	SP_17	2.19114
Lrp1	SP_12	3.39907
Akap9	SP_17	4.15908
Sgms1	SP_17	5.99417
Hmgn1	SP_17	1.53344
Ttc3	SP_12	2.01488
H2afv	SP_12	2.16311
Ssr2	SP_17	2.5764
Amot	SP_17	44.8922
Ipo9	SP_17	2.0898
Lman1	SP_17	3.35318
Agrn	SP_17	8.27776
Mum1l1	SP_17	10.0671
Selk	SP_16	3.0039
Wbp5	SP_17	4.22476
Id1	SP_12	3.90294
Bex2	SP_17	2.19761
Greb1l	SP_12	6.77298
Lrrn4	SP_17	11.1428
Mob1a	SP_17	2.37165
Thrap3	SP_17	1.99869
Slc16a13	SP_17	11.8304
Dsg2	SP_17	17.3128
Rin3	SP_17	18.38
Swi5	SP_12	1.42323
Trrap	SP_17	3.38953
Basp1	SP_17	4.14876
AI464131	SP_17	66.2554
Rbp1	SP_17	15.5178
Tmem164	SP_16	3.65049
Cltc	SP_17	5.05389
Rab2a	SP_17	1.90516
Mageh1	SP_14	5.82412
Lxn	SP_16	6.57749
Marcksl1	SP_14	1.70124
Zfp710	SP_14	4.79881
Acap2	SP_16	3.62323
Krt8	SP_17	10.9311
Aff4	SP_17	2.80776
Tmem37	SP_17	25.9265
Gja1	SP_12	2.99743
Lin28a	SP_17	2.4372
Gprc5c	SP_17	9.14238
Flrt3	SP_17	21.0191
Pcbp1	SP_2	2.10629
Mest	SP_16	5.21331
Mogat2	SP_17	4.20718
Tnrc6a	SP_23	3.22894
Nrk	SP_17	147.652
Ndfip2	SP_17	4.50136
Cnn3	SP_14	1.96413
Irs4	SP_17	137.826
Afp	SP_17	15583.1
Tead1	SP_17	6.03109
Srsf11	SP_2	1.47822
Gpc3	SP_17	8.08563
Rpl32	SP_23	1.17738
Tmed9	SP_17	2.35466
Usp47	SP_17	4.80093
Dlgap4	SP_16	1.90949
Ttr	SP_17	34001.5
Gmfb	SP_14	2.21226
Gak	SP_17	2.87636
Kdr	SP_16	9.86781
Mapk3	SP_17	3.23422
Slc39a4	SP_17	32.6391
Hnrnpr	SP_2	2.69454
Slc31a1	SP_17	5.05531
Numa1	SP_17	2.79278
Bmpr2	SP_17	5.37473
Marcks	SP_16	2.80927
Serpinh1	SP_16	4.40067
Top1	SP_2	1.61436
Nbeal1	SP_17	5.67587
Atxn7l3b	SP_17	2.86824
Kdelr2	SP_16	3.43634
Trim71	SP_17	2.33194
Tmsb10	SP_14	1.67
Rian	SP_17	10.023
Ccnd2	SP_8	3.25133
Tspan32	SP_3	7.62045
Cdh1	SP_23	4.28861
Ckmt1	SP_23	4.73276
Arvcf	SP_1	5.29906
Lck	SP_23	2.60303
Pdgfb	SP_5	8.27271
Dnmt3l	SP_23	18.3484
Rpa1	SP_22	1.68498
Slc5a5	SP_24	3.26441
Slc7a7	SP_17	11.377
Icam2	SP_16	35.468
Pcbp3	SP_1	3.20032
Lgals9	SP_17	6.84962
Ramp2	SP_16	16.7516
Rarg	SP_12	2.46083
Efnb2	SP_10	3.7162
Rnd2	SP_9	5.9911
Cnn1	SP_21	3.05133
Col18a1	SP_16	2.62729
Kpnb1	SP_17	1.44028
Npepps	SP_17	3.50154
Def8	SP_17	2.47356
Tnk1	SP_17	6.29675
Tcea3	SP_17	8.49185
Gstt3	SP_17	7.87868
Ddt	SP_17	2.29127
Marveld3	SP_18	4.53058
Ddx18	SP_23	1.27755
Akt1	SP_23	3.52772
Clpb	SP_20	1.52457
Aif1l	SP_1	1.63658
Kcnh6	SP_19	4.19451
Vwf	SP_2	5.85562
Esam	SP_16	43.4124
Grik3	SP_1	3.71239
Pdzd4	SP_26	3.88196
Hsf2bp	SP_18	3.06517
Stat6	SP_23	3.43071
Mov10	SP_17	6.56168
Nr2f6	SP_17	3.86445
Prpf6	SP_19	1.56957
Alkbh7	SP_1	1.92057
Dennd1c	SP_19	3.64184
Mea1	SP_1	1.44687
Ggct	SP_17	2.30497
Pnkp	SP_20	1.77252
Med25	SP_1	1.34353
Bcam	SP_1	3.38063
Prkar2b	SP_2	5.89006
Fam32a	SP_20	1.32772
Elf3	SP_23	10.1191
Sri	SP_17	2.21369
Mpnd	SP_14	1.63755
Ap1m2	SP_17	3.08652
Mob3a	SP_15	2.0421
Pld3	SP_17	7.99809
Elavl3	SP_18	5.37434
Rps11	SP_21	1.1108
Bicd1	SP_26	3.66238
Dusp3	SP_16	8.30662
Slc25a1	SP_25	1.54447
Ddr1	SP_17	4.77204
Homer3	SP_7	2.90984
Rps6ka1	SP_17	2.44621
Dnase2a	SP_17	11.8281
Bax	SP_21	1.34942
Mmd	SP_16	5.01484
Stat3	SP_10	3.92304
Stat5a	SP_7	6.81302
Atp6v1f	SP_23	1.83119
Ralb	SP_16	5.7016
Ndrg2	SP_22	2.79199
Arhgef40	SP_12	2.09732
Pnpla6	SP_17	2.4015
Arhgef18	SP_25	3.42619
Chn2	SP_1	3.8414
Cnn2	SP_17	3.64796
Rab11a	SP_2	2.92034
Grap	SP_16	17.0082
Mapk13	SP_1	5.76638
Crabp2	SP_1	4.34887
Hdgf	SP_2	2.37934
Cd44	SP_13	5.93918
Prdx2	SP_4	1.85789
Prlr	SP_26	4.56322
Msh6	SP_19	1.76579
Trim28	SP_17	1.56914
Trh	SP_24	5.15674
Rcn1	SP_2	3.48868
Ankrd13d	SP_21	2.09178
Atp5g1	SP_23	1.4611
Tbcb	SP_17	1.26495
Fblim1	SP_17	4.38873
Epor	SP_3	6.26865
Ttc5	SP_17	2.30561
Osgep	SP_1	1.44015
Zbtb32	SP_23	4.05188
Cbfa2t3	SP_3	5.34934
Tek	SP_16	16.8506
Elovl1	SP_17	2.67792
Rnf114	SP_19	1.68682
Mvd	SP_23	2.38599
Rundc3a	SP_24	2.77188
B4galnt1	SP_23	3.91142
Cnp	SP_1	3.37745
Eif1b	SP_14	1.4504
Syngr3	SP_22	5.57615
Ddah2	SP_17	3.44862
Scube2	SP_2	7.69901
Cpt1c	SP_1	3.06613
Rplp1	SP_23	1.28076
Mid1ip1	SP_6	2.35582
Phax	SP_20	1.33042
Elk3	SP_16	26.8098
Elavl2	SP_22	2.32602
Mgst1	SP_1	5.72987
Rab25	SP_26	3.15614
Rps15a	SP_4	1.21717
Ewsr1	SP_12	1.4227
Derl3	SP_19	3.65407
Fam163b	SP_19	3.13342
Apobec3	SP_20	2.59535
Oit3	SP_16	43.2792
Snap47	SP_1	1.66646
Rps25	SP_23	1.19385
Acaa1b	SP_17	3.9562
Zfp296	SP_23	3.05954
Fsd1	SP_21	2.87482
Pgam1	SP_12	1.23538
Gltp	SP_17	2.56165
Nanog	SP_25	8.21284
Tmem167	SP_2	2.11943
Rps5	SP_11	1.11737
Etv5	SP_24	2.40265
Ndufs2	SP_17	1.53455
Elof1	SP_18	1.28606
St3gal1	SP_17	9.25659
Clip3	SP_21	2.20492
Mertk	SP_17	15.6907
Piezo1	SP_5	2.40884
Kif1a	SP_26	3.80815
E2f4	SP_24	1.57686
Gata2	SP_9	7.72753
Npdc1	SP_17	2.92402
Actn1	SP_17	3.46436
Cnksr3	SP_21	1.98087
Lage3	SP_1	1.41868
Pcolce2	SP_19	2.289
Lama5	SP_17	8.5618
Hspa8	SP_22	1.30826
Prpsap1	SP_19	1.46203
Lta4h	SP_10	1.78038
Gatsl2	SP_17	3.88211
Fli1	SP_16	14.1302
Slc25a5	SP_2	2.44362
Ndufa1	SP_11	1.3225
Cd34	SP_16	21.0634
Gtf3a	SP_20	1.40549
Mapkapk2	SP_5	3.13415
Mpp2	SP_3	4.89918
Aldoc	SP_23	2.11862
Psmd11	SP_19	1.37411
Pipox	SP_19	5.86981
Crlf3	SP_16	2.58752
Abr	SP_17	2.26327
Serinc3	SP_2	2.97428
Wfdc2	SP_18	3.03039
Myo1c	SP_16	8.95387
Cox7c	SP_19	1.42879
Med13l	SP_9	3.27734
Erbb3	SP_23	6.78358
Anxa6	SP_16	5.38095
G3bp1	SP_19	1.22958
Ikzf1	SP_3	5.97436
Cbx1	SP_8	1.35934
Cdk5rap3	SP_1	2.12769
Slc25a39	SP_8	1.51583
Rad51d	SP_26	1.7276
Wwc1	SP_17	4.35809
Sult4a1	SP_26	1.82927
Mrpl45	SP_19	1.30705
Irf1	SP_24	2.97863
Isyna1	SP_22	1.67186
Map1s	SP_9	1.53642
Grb7	SP_17	4.80728
Gyg	SP_10	3.42803
Cyb561	SP_20	3.55869
Sema6a	SP_26	2.90262
Syne4	SP_1	4.20782
Lama4	SP_13	6.61039
Rspo3	SP_10	6.5813
Map7	SP_17	7.14389
Moxd1	SP_1	4.27795
Cdk17	SP_5	3.30451
Usp44	SP_19	3.30214
Socs2	SP_11	2.24106
Nudt4	SP_13	2.63235
Sycp3	SP_1	3.07856
Ppa1	SP_20	1.31443
Unc5b	SP_17	4.26113
Pno1	SP_20	1.25294
Lgr5	SP_5	11.5698
Actr2	SP_16	2.2889
Ptprb	SP_5	13.9198
Adora2a	SP_16	15.9362
Phlda1	SP_10	4.54935
Timm13	SP_3	1.43957
Nfyb	SP_22	1.67125
Sumo3	SP_20	1.52283
Pfkl	SP_14	1.44155
Ccng1	SP_26	1.93382
Cyfip2	SP_1	11.5638
Flt4	SP_16	35.4288
Hnrnpab	SP_1	1.33754
Ube2b	SP_17	1.36304
Cdkn2aipnl	SP_23	1.41738
Nefh	SP_18	4.34334
Btg2	SP_5	6.17914
Gatsl3	SP_23	3.96118
Supt4a	SP_4	1.97726
Rnf187	SP_1	1.41969
Mfap3	SP_19	1.39413
Llgl1	SP_17	2.04998
Nampt	SP_22	1.96975
Tspan13	SP_1	3.74661
Adi1	SP_22	1.55429
Mboat2	SP_22	2.11058
Dnmt3a	SP_19	2.5364
Itgb3	SP_5	10.5738
Pecam1	SP_16	8.31419
Helz	SP_17	3.52512
Slc9a3r1	SP_17	7.49059
P2rx1	SP_16	11.7686
Atp2a3	SP_7	6.48096
Txndc17	SP_13	1.49169
Nxn	SP_18	1.96023
Scrn2	SP_1	2.35174
Stat5b	SP_7	4.74117
Adam11	SP_20	3.56748
Polr2h	SP_19	1.43588
Ahsa1	SP_25	1.37514
Sptb	SP_3	7.95387
Rab15	SP_23	2.84769
4930447C04Rik	SP_18	2.37923
Ccdc88c	SP_1	3.28417
Pfkp	SP_23	2.70237
Ppp4r4	SP_25	6.55214
0610007P14Rik	SP_17	2.30063
Hsp90aa1	SP_2	1.53413
Fdft1	SP_22	1.89386
Ppp1r13b	SP_16	9.18156
2010107E04Rik	SP_4	1.44309
Trim27	SP_17	1.54952
Tmem14c	SP_4	5.02646
Gadd45g	SP_16	6.12558
Uqcrb	SP_2	2.4399
Dapk1	SP_17	2.59132
Erap1	SP_24	3.39135
Srd5a1	SP_23	5.0963
Nsun2	SP_22	1.33262
Tert	SP_25	2.97558
Hapln1	SP_5	11.396
Marveld2	SP_17	4.98643
Ocln	SP_20	3.17286
Hexb	SP_17	4.93009
Hmgcr	SP_16	3.38067
Iqgap2	SP_17	4.73029
F2rl1	SP_23	13.6903
Plk2	SP_16	15.9726
Serinc5	SP_2	4.97011
Fgf10	SP_17	3.55049
Fam213a	SP_17	2.54494
2700060E02Rik	SP_20	1.35517
Otx2	SP_17	5.42013
Ogdhl	SP_1	2.60766
Spcs1	SP_17	2.44275
Kpna3	SP_19	1.56835
Pspc1	SP_1	1.87863
Pbk	SP_4	1.95549
Nefm	SP_19	3.57711
Nefl	SP_24	4.34841
Xpo7	SP_21	1.29227
Fgf17	SP_25	18.2773
Dok2	SP_18	4.42384
Rcbtb2	SP_16	2.26408
Uchl3	SP_20	1.37751
Mbnl2	SP_16	7.05798
Mettl3	SP_20	1.59083
Ajuba	SP_24	1.89518
Drosha	SP_18	1.34891
Jph4	SP_18	3.88742
Dhrs4	SP_22	1.8085
Psme1	SP_24	1.73321
Ripk3	SP_16	5.88812
Rad1	SP_21	1.4238
Sdc2	SP_14	2.33418
Fam134b	SP_17	10.6191
Rnf19a	SP_16	2.29518
Atp6v1c1	SP_17	1.95711
Myc	SP_10	2.10461
Enpp2	SP_21	3.89303
Cby1	SP_1	2.02606
Parvb	SP_17	4.96868
Ttll1	SP_17	3.33856
Ndufa6	SP_23	1.34116
Sept3	SP_19	2.92785
Slc38a2	SP_26	1.36226
Slc38a4	SP_13	5.77478
Hdac7	SP_16	5.69118
Rogdi	SP_1	1.95352
Cyc1	SP_19	1.32391
Maf1	SP_22	1.5891
Ly6e	SP_1	2.61376
Mapk12	SP_26	2.80877
Mapk8ip2	SP_1	3.91239
Kif21a	SP_17	11.4423
Rrn3	SP_22	1.52835
Mrpl40	SP_23	1.26545
Mina	SP_22	1.86364
Cpox	SP_2	3.96889
St3gal6	SP_13	3.43964
Aifm3	SP_1	9.7966
Ypel1	SP_26	2.11863
Arhgap31	SP_16	22.2178
Snx4	SP_16	2.31628
Ndufb4	SP_2	2.52302
Hspbap1	SP_23	1.86668
Samsn1	SP_16	28.5973
Ets2	SP_16	6.6886
Parp9	SP_18	2.90182
Cbr3	SP_26	2.7632
Runx1	SP_9	6.85253
Ifnar2	SP_17	2.88797
Sod1	SP_9	2.51064
Prpf40b	SP_17	2.82226
Serinc2	SP_23	5.34122
Acy1	SP_17	2.54802
Slc17a9	SP_21	3.92382
Pisd	SP_22	1.80818
Rhebl1	SP_24	1.52433
Smoc2	SP_25	4.92366
Zscan10	SP_21	2.25792
Hcfc1r1	SP_17	3.96277
Flywch2	SP_19	2.68068
Hsp90ab1	SP_17	1.29177
Calcr	SP_1	7.76387
Rrp36	SP_1	1.55274
Abcg1	SP_3	7.18217
Rsph1	SP_26	2.81037
Slc37a1	SP_17	5.60415
Prss41	SP_20	2.11093
Msh2	SP_19	1.84175
Hn1l	SP_19	1.66603
Mrpl28	SP_22	1.29061
Zeb1	SP_16	6.21442
Celf4	SP_26	2.66304
Elp2	SP_22	1.59002
Mib1	SP_2	2.02305
Pou5f1	SP_21	2.57346
Psors1c2	SP_25	3.683
Spry4	SP_17	6.79462
Arap3	SP_16	15.6837
Mal2	SP_22	4.33245
Grp	SP_20	3.85342
Slmo1	SP_22	2.86542
Ppic	SP_13	3.47892
Mapk4	SP_26	2.99504
Sall3	SP_5	3.29088
Fech	SP_3	3.4407
Tle4	SP_26	2.43979
Fth1	SP_17	3.13473
Rab3il1	SP_12	5.83991
Cd6	SP_22	4.30434
Prpf19	SP_12	1.72602
Cdc37l1	SP_17	2.18938
Gldc	SP_17	5.68579
Pola2	SP_20	1.50513
Cnih2	SP_1	2.418
Rps6ka4	SP_17	4.64782
Fermt3	SP_4	6.51673
Stip1	SP_19	1.283
Hhex	SP_16	6.88878
Prdx3	SP_4	3.07223
Pcgf6	SP_20	1.49262
Vwa2	SP_18	4.33976
Ablim1	SP_10	7.10289
Slc18a2	SP_2	6.0926
Stra13	SP_3	1.70997
Got1	SP_22	1.86061
Fgf8	SP_25	10.8827
Kcnip2	SP_1	3.80653
Tmem180	SP_19	2.70014
Alas2	SP_4	10.806
Rps24	SP_23	1.17306
Atp10a	SP_20	2.7757
Dgka	SP_23	6.66385
Chmp6	SP_19	1.31367
Ddit3	SP_2	3.3368
Syce1	SP_21	3.04738
Taldo1	SP_19	1.29265
Zfp711	SP_16	9.10954
Asl	SP_23	1.67955
Tnrc6c	SP_26	2.16439
Pfkfb4	SP_3	6.65281
0610011F06Rik	SP_17	3.34452
Prps2	SP_20	1.8748
Sdc3	SP_7	7.09645
Homer2	SP_3	3.8336
Snca	SP_4	8.40233
Adam23	SP_26	2.56819
Ikzf2	SP_5	5.67365
Xrcc5	SP_22	1.9094
Fn1	SP_5	2.91045
Tuba4a	SP_21	2.38611
Speg	SP_12	2.03193
Tnni1	SP_13	3.57941
Eif2d	SP_22	1.78571
Parp1	SP_1	1.55036
Capn2	SP_5	3.17291
Tmem63a	SP_17	7.94986
Tagln2	SP_17	5.50048
Mpc2	SP_17	3.20948
Atp1b1	SP_17	10.345
Atf3	SP_16	22.646
Nmt2	SP_19	1.42355
Aldh9a1	SP_20	1.40994
Dars2	SP_20	1.73325
Psmb7	SP_15	1.33602
Lypd6b	SP_19	5.04907
Eng	SP_16	14.5751
Gfi1b	SP_9	7.10931
Strbp	SP_1	1.86717
Egfl7	SP_16	10.0044
Tmem141	SP_18	1.75
Sapcd2	SP_21	2.03802
Rbms1	SP_16	2.98825
Arrdc1	SP_18	2.65233
Galnt3	SP_19	3.79845
Lrp2	SP_26	3.8612
Slc43a3	SP_3	3.66301
Slc43a1	SP_14	3.01416
Timm10	SP_10	1.94348
Ube2l6	SP_4	8.64568
Itga6	SP_26	3.32106
Lpcat4	SP_23	2.53964
Prrg4	SP_26	4.59648
Depdc7	SP_17	3.75694
Tcp11l1	SP_21	1.92325
Dut	SP_19	1.43087
Tspan18	SP_16	10.1794
Syt13	SP_24	3.32622
Frmd5	SP_19	3.42541
Harbi1	SP_22	1.94767
Pacsin3	SP_1	2.33509
Spint1	SP_17	6.20214
Slc23a2	SP_17	2.66476
Slc27a2	SP_26	4.64609
Dusp2	SP_16	5.63484
Pcsk2	SP_1	5.90212
Dtd1	SP_22	1.84222
Snta1	SP_19	4.43277
Fam210b	SP_17	7.94294
Stmn2	SP_1	3.00439
Rbm38	SP_10	2.79079
Chmp4c	SP_17	3.09709
Sall4	SP_17	2.16644
Car2	SP_4	3.54538
Stmn3	SP_1	6.99089
Ahcy	SP_25	1.67532
Mtfr1	SP_20	1.35811
Tti1	SP_22	1.52464
Skil	SP_19	2.47453
Mbnl1	SP_2	5.67908
P2ry1	SP_5	11.3373
Ccnl1	SP_2	1.75766
Vangl1	SP_3	2.28455
S100a11	SP_23	9.07608
Tpm3	SP_16	2.83343
Larp7	SP_24	1.5373
Hadh	SP_17	4.01779
Sfrp2	SP_18	2.79176
Thbs3	SP_12	3.54666
Apoa1bp	SP_17	2.24531
Dclk2	SP_19	4.86898
Rps3a1	SP_22	1.3566
Sh3d19	SP_17	8.16991
Acp6	SP_18	1.68149
Bcar3	SP_17	7.97747
Gclm	SP_21	2.44449
Bdh2	SP_1	5.44429
Ddah1	SP_23	7.76262
Cyr61	SP_5	4.0802
Rragd	SP_19	2.5846
Txn1	SP_23	1.53633
Zfp37	SP_19	1.73399
Kdm4c	SP_19	2.52386
B4galt1	SP_10	2.3388
Nfx1	SP_17	2.23676
Cntfr	SP_1	5.96887
Tpm2	SP_24	1.83596
Tln1	SP_16	3.03782
Glipr2	SP_13	2.95057
Psip1	SP_1	1.66266
Dab1	SP_17	2.97705
Artn	SP_10	5.32445
Hook1	SP_17	4.38932
Laptm5	SP_7	11.4128
Pdpn	SP_17	7.86607
Echdc2	SP_23	2.32818
Cpt2	SP_22	1.59338
Magoh	SP_2	1.3251
Slc2a1	SP_13	2.45776
Prdx1	SP_22	1.43368
Nasp	SP_19	1.28111
Rad54l	SP_1	1.65701
Mknk1	SP_7	3.56084
Mob3c	SP_10	5.09048
Tal1	SP_14	5.96011
Cmpk1	SP_2	4.59801
Aldh4a1	SP_1	2.61961
Tmem54	SP_22	3.42343
Eif3i	SP_4	1.41414
Zbtb8a	SP_21	3.43651
Ncdn	SP_19	1.63268
Nudc	SP_21	1.3521
Meaf6	SP_21	1.32184
Cdca8	SP_21	1.20201
Park7	SP_21	1.17633
Cdk5	SP_1	2.48999
Fam126a	SP_17	2.88801
Fbxo44	SP_26	3.2575
Mthfr	SP_17	4.91707
Tprgl	SP_19	1.50928
Prkcz	SP_1	2.2409
Prom1	SP_14	3.62871
Crmp1	SP_22	3.21034
Pi4k2b	SP_17	2.60819
Grpel1	SP_17	1.49811
Ube2k	SP_17	1.95206
Paics	SP_20	1.40296
Klhl8	SP_1	3.7309
Fgf5	SP_17	6.97406
Tpst2	SP_7	3.17439
Tesc	SP_19	3.66677
G3bp2	SP_19	1.81088
Pitpnm2	SP_5	5.13834
Arpc3	SP_16	2.22736
Camkk2	SP_9	4.27976
Anapc5	SP_17	1.84847
Prkab1	SP_5	3.60166
Pla2g1b	SP_26	3.73095
Ftsj2	SP_20	1.5392
2210016L21Rik	SP_24	1.4088
Ung	SP_19	1.77292
Rnf6	SP_21	1.49139
Flt1	SP_16	16.0957
Col1a2	SP_5	3.77932
Tspan12	SP_10	4.96129
Mcm7	SP_14	1.41961
Asns	SP_9	2.56278
Igf2bp3	SP_1	1.59584
Zc3hav1	SP_17	5.67947
Epha1	SP_25	4.9911
Mkrn1	SP_24	2.66569
Foxp1	SP_12	4.18382
Plxna1	SP_24	1.72391
Gdf3	SP_17	5.89532
Mlf2	SP_18	1.30425
Plxnd1	SP_16	15.4593
Lag3	SP_1	3.43773
Etv6	SP_16	2.964
Arhgdib	SP_16	6.86583
Ldhb	SP_6	2.93268
Lrmp	SP_1	4.36819
Kras	SP_17	2.89111
Bcat1	SP_1	3.41864
Mtmr14	SP_20	1.47549
Creld1	SP_1	2.52545
Dennd5b	SP_17	4.48825
Mbd4	SP_22	1.99189
Mrpl51	SP_17	1.27573
Fkbp4	SP_21	1.62435
Ttyh1	SP_1	6.79747
Rpl28	SP_3	1.74195
Zfp719	SP_17	2.43969
Tdrd12	SP_19	4.06602
Rhpn2	SP_17	13.8556
Apba2	SP_24	3.69154
Mef2a	SP_16	8.93056
Lrfn1	SP_1	3.08387
Tmem126a	SP_17	1.37986
Arl6ip1	SP_17	2.93188
Ipo5	SP_19	1.22331
Calca	SP_19	4.82537
Qprt	SP_17	9.23247
Stard10	SP_17	28.1577
Aldoa	SP_21	1.21647
Coro1a	SP_1	3.06561
Aqp8	SP_9	6.08886
Arhgap17	SP_17	2.2655
Pak1	SP_1	2.4314
Pycard	SP_19	2.37582
Prss8	SP_17	14.5567
Ush1c	SP_1	3.26632
Arfip2	SP_17	2.44923
Crym	SP_1	3.36241
Lhpp	SP_1	4.04457
Ctbp2	SP_26	2.13781
Knop1	SP_21	1.40924
Fgf3	SP_10	4.6077
Igsf1	SP_1	4.01545
Mcf2	SP_20	3.44955
Otud5	SP_17	2.18121
Eras	SP_20	3.80398
Hdac6	SP_17	6.88982
Gata1	SP_4	7.43879
Msn	SP_16	4.00998
Cox7b	SP_11	1.48958
Acsl4	SP_19	2.60771
Slc7a3	SP_26	4.07464
Zfp185	SP_2	6.58667
Zcchc18	SP_19	3.3778
Prps1	SP_20	1.51383
Mcf2l	SP_18	4.02731
F10	SP_3	8.56545
Rasa3	SP_16	7.33243
Coprs	SP_23	1.74507
Ptpn7	SP_7	8.45854
Tenm3	SP_12	2.67604
Rbpms	SP_21	1.681
Sap30	SP_19	1.50323
Pdlim3	SP_13	3.15073
Aktip	SP_17	2.26395
Orc6	SP_4	1.57467
Tecr	SP_22	1.35501
Txnl4b	SP_22	1.7024
Cdyl2	SP_23	4.02482
Mt2	SP_17	14.6849
Mt1	SP_17	17.4094
Cox4i1	SP_17	1.40763
Emc8	SP_17	1.9656
Usp10	SP_21	1.38354
Pik3r2	SP_14	2.00494
Ifi30	SP_17	11.7569
Pbx4	SP_1	7.6268
Cdh5	SP_16	16.8479
Cmtm3	SP_16	11.2122
Hsd11b2	SP_16	4.00256
Wwp2	SP_1	1.50605
Taf1d	SP_2	2.85036
Abcb10	SP_4	4.26595
St14	SP_23	5.76147
Sesn3	SP_1	3.69807
Ubash3b	SP_23	7.49759
Ets1	SP_10	6.11571
Cadm1	SP_24	1.9126
Mpzl2	SP_23	19.6989
Pin1	SP_18	1.20218
Mns1	SP_3	2.54938
Elovl4	SP_26	2.08376
Usp28	SP_19	2.96686
Pkm	SP_21	1.30438
Gsta4	SP_22	1.8096
Rbpms2	SP_21	2.42982
Spg21	SP_23	1.48339
Rpl4	SP_20	1.18933
Tfdp2	SP_1	1.7536
Cmtm7	SP_10	2.356
Eomes	SP_25	8.17368
Tdgf1	SP_25	7.54357
Rpsa	SP_5	1.31638
Gnai2	SP_17	2.88581
Mapkapk3	SP_20	2.5716
Chsy1	SP_2	4.16601
Gpr19	SP_19	1.86747
Fhl3	SP_16	6.143
Pon2	SP_16	2.89232
Cd59a	SP_17	9.58652
Lmo2	SP_3	5.95525
Trpa1	SP_1	5.96861
Ugt8a	SP_22	4.47773
Acsl3	SP_24	1.60682
Rims3	SP_24	3.34188
Camkv	SP_19	3.71304
Chpf	SP_14	2.30542
Nfatc1	SP_16	4.73885
Afap1l1	SP_16	7.61449
Eif3l	SP_22	1.44602
Tie1	SP_16	15.2005
Rac2	SP_5	8.94648
Ptprf	SP_17	3.8716
Mif	SP_17	1.4187
Map2k4	SP_16	1.73659
Tmem35	SP_22	5.80544
Ucp2	SP_17	3.59969
Vav3	SP_16	11.7887
Nrxn2	SP_19	2.73646
Mrpl15	SP_20	1.35737
Zswim5	SP_18	3.60109
9430020K01Rik	SP_16	4.66471
Slc16a2	SP_19	2.98935
Coil	SP_20	1.52167
Cct2	SP_22	1.29394
Tpst1	SP_19	1.5689
Ccnd3	SP_4	2.52499
Irf2bpl	SP_6	3.20314
Slc25a37	SP_4	3.27992
Nipsnap1	SP_17	2.79838
Plcg2	SP_21	2.58367
Ina	SP_24	3.06902
Tbc1d10a	SP_23	2.2339
Tmem30b	SP_19	4.29129
Morc2a	SP_17	2.61326
Ppp1r18	SP_16	7.25375
Ssh3	SP_1	2.93662
Itga2b	SP_7	7.57304
Grn	SP_17	2.69581
Celf5	SP_18	4.31379
Myl12b	SP_17	2.28129
Dhcr24	SP_17	3.28387
Atcay	SP_18	4.8162
Vat1	SP_10	4.73718
Eef2	SP_21	1.14148
Baz1a	SP_23	6.72076
Xkr6	SP_17	5.49072
Wnk4	SP_7	5.24073
Lars2	SP_17	2.73905
Rims4	SP_24	4.85413
G2e3	SP_21	2.00569
Cdcp1	SP_17	12.3228
Eif1	SP_16	1.38825
Melk	SP_17	1.44658
Ggta1	SP_17	4.01452
Cd276	SP_21	1.69177
Tmem55b	SP_19	1.87249
Tmem59l	SP_20	3.21734
Ddx26b	SP_2	2.97544
Prtg	SP_12	2.41614
Fmnl2	SP_19	1.88395
Myrf	SP_26	2.60648
Prickle1	SP_25	3.02582
Surf6	SP_5	1.59635
Pphln1	SP_21	1.62631
Fam69b	SP_17	5.23178
Rif1	SP_17	2.18886
Eea1	SP_2	3.62658
Aaas	SP_25	1.46923
Cuedc2	SP_20	1.53905
Cox6b1	SP_16	1.41704
Ssx2ip	SP_2	4.09034
Plch1	SP_19	3.9922
Mrpl41	SP_4	1.33591
Unc93b1	SP_23	5.59479
Frem2	SP_17	7.79051
Paip2	SP_22	1.40233
Scd1	SP_23	3.75171
Mycn	SP_6	2.07945
Nodal	SP_17	11.078
Spred3	SP_26	3.61442
Mex3c	SP_17	2.34862
Aagab	SP_19	1.70204
Gemin5	SP_19	1.38139
Ovol2	SP_17	11.017
Man1c1	SP_16	6.62347
Mfsd2b	SP_4	8.5893
Rims2	SP_1	2.71544
4930427A07Rik	SP_26	2.0378
Ubr5	SP_17	2.72726
H2-DMa	SP_26	2.98242
Ahdc1	SP_18	2.97253
Eef1a1	SP_22	1.38092
Phyhipl	SP_19	4.01747
Fbxw17	SP_19	2.1449
Tgm2	SP_5	8.36509
Rtkn2	SP_1	2.04369
Cpe	SP_1	2.88153
Ccdc92	SP_23	2.94446
Igsf9	SP_19	2.79729
Acer2	SP_17	2.80105
Fam120a	SP_2	2.64474
Igsf8	SP_21	2.56193
Smim3	SP_4	2.91844
Ano2	SP_7	6.64235
Phf20	SP_8	1.31767
Pde4dip	SP_10	4.09671
F11r	SP_17	4.53607
Snx10	SP_17	3.87856
Mpp6	SP_2	2.18508
Pmepa1	SP_17	6.64297
Grtp1	SP_17	4.39441
Jarid2	SP_23	2.83324
Armc10	SP_22	1.96969
Cbfa2t2	SP_18	1.72479
Susd4	SP_1	4.18185
Akap12	SP_24	2.48187
Fam65a	SP_16	4.36283
Samd10	SP_22	3.62466
Josd2	SP_3	3.03726
Bud31	SP_14	1.79804
Ptpn3	SP_18	3.8809
Ralgps1	SP_17	9.06597
Gcnt1	SP_5	2.40112
Irs2	SP_3	3.59822
Plcl2	SP_16	5.19413
Ppp1r9b	SP_3	3.57884
Prune2	SP_1	5.28218
Abhd2	SP_17	4.9979
Srrm2	SP_17	1.8785
Rpl22l1	SP_2	2.73737
D1Pas1	SP_26	3.11965
Pcsk1n	SP_5	4.43934
Igfbp2	SP_17	4.14422
Exosc2	SP_26	1.39872
Mtmr7	SP_17	5.10959
Zmynd8	SP_24	2.1039
Mrps6	SP_6	2.69945
Msantd3	SP_19	1.94361
Ldb2	SP_20	2.75855
Thap3	SP_19	1.6453
Tmem120a	SP_17	3.49451
Cited2	SP_2	5.26455
Pik3cd	SP_23	3.05615
Hip1	SP_26	1.83803
Dtx4	SP_17	7.84095
Fam60a	SP_19	2.11482
Fkbp6	SP_18	3.92576
Nup43	SP_20	1.55142
Flywch1	SP_21	1.65818
9430038I01Rik	SP_17	2.26184
Mrps28	SP_5	1.38921
Pacsin1	SP_1	10.0778
Ddx58	SP_17	6.74184
Slc25a24	SP_2	2.89663
Nsmce4a	SP_2	1.46951
Ppp1r15a	SP_16	4.13609
Spns2	SP_3	5.20464
Arglu1	SP_14	1.89033
Dgkz	SP_5	3.77921
Bptf	SP_17	2.04178
Xaf1	SP_26	4.81775
Ltbp4	SP_21	3.12175
Cblc	SP_1	3.44595
Matn1	SP_2	10.1346
Adam22	SP_18	3.08686
Kazn	SP_19	1.92554
Mael	SP_20	4.39818
Phc1	SP_26	3.07231
Creg1	SP_16	4.94197
Klc3	SP_21	3.47974
Il17rd	SP_17	6.83642
Scamp5	SP_17	6.02909
Hnrnpul1	SP_17	2.18141
Esrp1	SP_17	6.99862
Gfer	SP_23	1.54056
Atp1a3	SP_20	3.56383
Rcc2	SP_26	1.45759
Abhd4	SP_1	2.18826
Cmtm8	SP_17	5.7377
Map7d2	SP_1	3.46236
Wdr43	SP_20	1.39737
Pde9a	SP_22	4.10741
Zmiz2	SP_17	3.09111
Car8	SP_16	6.56707
Slc7a1	SP_3	4.40312
Myzap	SP_16	16.2908
BC055324	SP_22	2.0045
Stx3	SP_19	2.97899
Ago1	SP_17	3.21239
Fbxo2	SP_19	5.46022
Cdc42ep4	SP_17	2.35855
Ccdc64	SP_1	4.67853
Zic5	SP_26	2.85287
Lad1	SP_23	8.52847
2700046A07Rik	SP_10	6.21158
Mcm3	SP_20	1.31984
Pigs	SP_20	1.54742
Acacb	SP_22	2.55636
Igsf3	SP_13	3.14194
Tmcc2	SP_3	4.97927
Fam212a	SP_7	3.58775
Kdm5b	SP_26	1.77189
Bag2	SP_17	3.55098
Gnl3	SP_2	1.39546
Rbm45	SP_20	1.54906
Fam83g	SP_23	4.47692
Zfp532	SP_17	2.46305
Leo1	SP_1	1.39719
Cd2bp2	SP_1	1.6236
Sh2b3	SP_16	5.19799
Npl	SP_17	11.6673
Krtcap2	SP_17	1.86647
Sbk1	SP_19	2.86047
Gng2	SP_23	3.17306
Tuba1c	SP_17	3.09202
Hpdl	SP_23	3.16494
4930426D05Rik	SP_1	6.79008
Fam13c	SP_1	4.15585
Tmem130	SP_20	4.51539
Hscb	SP_17	2.31358
Adamts3	SP_9	3.56303
Pld6	SP_22	3.45969
Ccdc64b	SP_18	4.20259
Mgat5b	SP_1	4.51807
Ccrl2	SP_7	6.98045
Cep164	SP_17	2.68845
Gls2	SP_23	7.64999
2900011O08Rik	SP_1	4.37802
Crb3	SP_17	4.50014
Gm1821	SP_21	1.54542
Aplnr	SP_16	6.70761
Snhg11	SP_1	2.71223
Rasip1	SP_16	10.9066
Shb	SP_17	4.42279
Zfp367	SP_2	2.00426
Tst	SP_23	5.78033
Prrt3	SP_22	3.55907
Dmd	SP_17	5.64898
Shroom2	SP_1	3.0104
Lrrc3b	SP_26	2.54431
Epcam	SP_17	3.29435
Plekha7	SP_17	7.79469
Smtnl2	SP_7	3.0236
Ifit2	SP_20	3.35507
Pnma2	SP_20	2.55947
Stxbp6	SP_26	2.99465
Fam178b	SP_21	3.6142
Sox18	SP_16	83.2795
Fam19a4	SP_26	3.50156
Lyrm4	SP_4	2.61687
Fam46b	SP_1	3.33467
Hmga1	SP_20	1.35976
Bst2	SP_17	2.72556
Rhoj	SP_16	19.7982
3110062M04Rik	SP_16	3.08103
Zfp41	SP_1	2.89811
Rpl9	SP_1	1.34639
Fam185a	SP_1	1.70575
Tgif1	SP_21	2.17547
Cldn4	SP_23	17.0661
Rps8	SP_17	1.5021
Utf1	SP_21	3.67165
Bex4	SP_17	3.45531
Lhfp	SP_6	6.92066
F2r	SP_5	4.47995
Fam171b	SP_24	2.84323
Zbtb8b	SP_1	4.95601
Igf2	SP_5	6.44221
Ccdc6	SP_20	1.71658
Efna5	SP_17	3.4009
Zfp518a	SP_26	1.85715
Gm9833	SP_19	1.58103
Zfp219	SP_19	2.5186
Tmem200a	SP_1	9.66906
Chchd10	SP_19	2.35186
Pls1	SP_20	3.60807
Cdc42ep1	SP_5	6.91783
Sall2	SP_26	3.1032
Zfpm1	SP_3	5.50212
Rpl36al	SP_23	1.29862
Tmsb4x	SP_16	5.23367
Arl4c	SP_24	2.87685
2810025M15Rik	SP_16	1.7872
H2afx	SP_19	1.33843
Bex1	SP_23	5.77222
F2rl3	SP_16	9.21352
Slc9b1	SP_17	5.00277
Slc35d3	SP_19	4.86639
Kcnb1	SP_18	5.37352
Fam78a	SP_16	7.92325
Fgf4	SP_21	4.56938
Ercc6l	SP_23	1.73374
Pcdh1	SP_17	4.92402
Cbr1	SP_26	1.4296
Hist1h1e	SP_17	2.08608
Gypa	SP_4	26.9349
Arf3	SP_17	2.17303
Pfdn4	SP_22	1.39811
Pld4	SP_19	3.85548
Hbb-bh1	SP_4	24.5819
Slc39a1	SP_16	2.85476
Tmem106c	SP_20	2.70886
Mpp3	SP_1	3.47755
Ezr	SP_17	11.5627
Nav2	SP_26	3.50342
Pbx1	SP_3	1.87939
Hook2	SP_17	8.22492
Plekhg3	SP_17	6.27478
Rap1b	SP_5	3.7396
Atad2b	SP_17	3.6626
Sae1	SP_20	1.28831
Junb	SP_14	3.302
Reep1	SP_16	15.9633
Gas5	SP_5	1.72215
Cacng8	SP_1	3.47993
Phgdh	SP_22	1.58174
Cbx7	SP_17	6.61013
Aldh7a1	SP_17	1.95652
Plxnb1	SP_19	2.48394
Slc39a8	SP_17	4.4643
Mat2a	SP_22	1.38732
Tceal5	SP_19	3.67209
Skida1	SP_20	2.59287
1810037I17Rik	SP_17	2.52554
Klf1	SP_4	12.7347
Lifr	SP_16	6.18228
Aes	SP_17	3.33291
Xlr	SP_24	2.90978
Adam10	SP_2	4.58288
Lrrc8c	SP_2	3.18266
1700013H16Rik	SP_1	10.144
Map6	SP_23	4.66538
Cdca7	SP_20	1.80699
Gja6	SP_2	11.1049
Tcf7l1	SP_6	2.51095
Mta3	SP_23	2.83865
Tceb2	SP_23	1.23673
Foxi3	SP_1	5.18975
Cnot10	SP_21	1.35497
Npm3	SP_17	2.9749
Tyw1	SP_1	1.43358
Actr3b	SP_21	2.49239
Chd9	SP_26	2.66675
A930024E05Rik	SP_1	4.3114
Hmga2	SP_14	3.48599
Hist3h2ba	SP_1	3.0335
Ide	SP_20	1.63898
Skap1	SP_5	5.26908
Chd6	SP_17	2.30256
Homez	SP_1	1.97767
Atp5sl	SP_1	1.58515
Fam136a	SP_22	1.45925
Ece1	SP_16	4.2173
Ldoc1	SP_23	6.28272
Gapdh	SP_18	1.55456
Rpl36	SP_23	1.2593
Gstm1	SP_17	2.20476
Spock2	SP_18	3.76288
Dppa4	SP_23	9.79445
Eif4b	SP_17	1.18933
Fam57b	SP_26	3.2584
Sept9	SP_10	2.43341
Zfp36l3	SP_24	5.23683
Ppp2r5d	SP_6	1.32924
Calcrl	SP_16	9.53901
Rcan3	SP_17	3.06868
Fdps	SP_22	1.9771
Ptp4a3	SP_5	4.57348
Unc5c	SP_13	6.43268
Gtf2i	SP_17	2.03314
Dppa5a	SP_25	2.77547
Tor3a	SP_1	3.93622
Nr1h2	SP_19	1.5272
Rpl35a	SP_11	2.47681
Rpl26	SP_11	2.86991
Rrp1	SP_14	1.33218
Cdh3	SP_17	6.63441
Prcp	SP_5	3.11055
Cxcl12	SP_1	5.56173
Phf5a	SP_14	1.30199
Acvr2b	SP_1	1.87698
Kalrn	SP_10	5.16277
Inadl	SP_17	8.77917
Zfp13	SP_12	1.57304
Pgk1	SP_25	1.37481
Fmr1nb	SP_17	36.4071
Tubb3	SP_1	2.80134
Tubb4a	SP_19	3.23525
Zfp512	SP_1	1.69062
l7Rn6	SP_17	1.42689
Actg1	SP_17	2.04211
Sox7	SP_16	18.4266
Ldha	SP_22	1.3344
Parp10	SP_24	3.77169
Rps15	SP_11	1.16631
Eno1	SP_17	1.35887
Sema3e	SP_24	2.90472
Klhdc3	SP_22	1.32886
Jakmip1	SP_17	10.8543
Chd4	SP_23	1.54785
Rab3ip	SP_19	1.79809
Ethe1	SP_17	2.26785
Snord104	SP_3	2.67684
Tacc1	SP_7	3.91481
Gm13051	SP_21	3.35187
Ttc32	SP_26	2.05106
Fxyd6	SP_14	2.28848
Vsig10	SP_19	4.86101
Suds3	SP_17	2.13954
Hes6	SP_19	1.64822
Polr1c	SP_21	1.33076
Foxd3	SP_21	5.02145
Tuba3a	SP_21	5.18276
Zic3	SP_17	9.72614
Sptbn2	SP_23	3.91797
Gtf2f2	SP_22	1.58414
Lgals1	SP_5	5.20142
Flnc	SP_12	3.58758
Psrc1	SP_26	1.88904
Rap1a	SP_2	2.66601
Cgn	SP_17	19.7916
Syt11	SP_18	3.53731
Fat1	SP_24	2.1534
Ccnd1	SP_16	2.06463
Lrrc8b	SP_16	11.3617
Rbm47	SP_17	20.1954
Cited4	SP_3	8.53722
Cecr2	SP_19	1.68435
Vrtn	SP_25	2.54084
Zfp946	SP_19	2.59022
Map3k5	SP_17	3.87043
Dtnb	SP_19	2.50233
Tut1	SP_18	1.50428
Gng3	SP_26	3.0976
Sms	SP_6	1.66776
Apcdd1	SP_5	7.85673
Tuba1a	SP_13	1.82531
Dppa2	SP_23	14.7483
Acrbp	SP_17	3.98559
Grcc10	SP_23	2.24423
Cep170b	SP_17	9.15224
Vamp5	SP_16	34.024
Ccdc160	SP_24	3.5939
Arhgdig	SP_18	2.03205
Pnldc1	SP_19	2.63264
Ecscr	SP_16	22.0066
Rpl13a	SP_23	1.18048
Spint2	SP_17	5.71572
Sox2	SP_23	7.1183
Zfp345	SP_14	2.70917
Plxnc1	SP_9	5.05433
Gas2l3	SP_19	3.01865
Qser1	SP_26	2.16105
Amd1	SP_23	1.4736
Selm	SP_17	3.4855
Smim1	SP_4	9.70001
Gm13152	SP_23	2.11991
Sec61g	SP_4	1.53496
Prnp	SP_23	2.88328
Prps1l3	SP_22	1.51362
Psme2	SP_25	2.3539
Zfp664	SP_21	1.50682
B3gnt7	SP_17	5.1488
Sssca1	SP_18	1.51931
Rpl39	SP_2	2.09448
Npm3-ps1	SP_17	3.02033
Fam220a	SP_24	1.6092
Gm9855	SP_19	1.56316
Snhg12	SP_2	2.88581
2410006H16Rik	SP_3	2.15492
L1td1	SP_26	3.19975
C430049B03Rik	SP_13	6.69881
Slc5a3	SP_16	4.75431
Shkbp1	SP_17	3.00915
Tmem102	SP_17	7.14501
Pou3f1	SP_23	4.74612
Gypc	SP_4	5.81528
Zfp493	SP_19	2.98569
Tcerg1l	SP_18	5.16098
AK010878	SP_19	1.51845
1110038B12Rik	SP_3	2.03579
Malat1	SP_2	2.79432
Snord55	SP_2	2.38489
AA465934	SP_1	6.25277
Rpl41	SP_14	1.16913
Tomm20	SP_17	1.43807
Dynlt1f	SP_8	2.4103
Dynlt1b	SP_8	3.01001
9530082P21Rik	SP_17	2.62424
Snhg6	SP_5	1.81749
Kctd12	SP_16	12.9859
2310034O05Rik	SP_19	6.26167
Trim25	SP_17	5.08456
Tpd52l1	SP_8	4.40292
Sox9	SP_6	8.69895
Calm1	SP_17	2.64913
Agpat3	SP_17	11.2157
Lsr	SP_11	1.86149
Tubb5	SP_12	1.22717
Chordc1	SP_2	1.64241
Trmt1	SP_17	1.42055
Rab34	SP_12	1.59154
Armc6	SP_7	1.65135
Prkd1	SP_12	3.13163
Prkra	SP_8	2.08705
Apoc2	SP_17	4418.94
Atp5d	SP_9	1.4173
Rabac1	SP_17	3.1277
Dll3	SP_11	7.59842
Prodh	SP_5	2.94856
Crot	SP_8	4.2408
Nob1	SP_11	1.62237
Dnaja3	SP_11	3.08489
Angptl2	SP_12	4.34827
Kifc2	SP_17	2.40991
Ptpn6	SP_1	3.4679
Clcn3	SP_17	3.38065
Utp20	SP_23	1.49817
Ap1s1	SP_17	2.70548
Wdr1	SP_16	2.0679
Klf5	SP_23	16.8259
Spc25	SP_14	1.52144
Pafah1b3	SP_1	2.08846
Bcas2	SP_2	1.74389
Ctcf	SP_2	1.59785
Apc	SP_23	2.05325
Ergic3	SP_17	1.99107
Tuft1	SP_11	14.469
Crip2	SP_16	3.50134
Srm	SP_9	1.59884
Atp7b	SP_17	27.7248
Cdk4	SP_17	1.33177
Sod2	SP_4	1.834
Fzd3	SP_12	4.26871
Vps72	SP_11	1.67316
Fpgs	SP_23	3.57996
Ifrd2	SP_3	1.70337
Slc3a2	SP_17	3.22537
Phlda2	SP_15	5.86722
Akt1s1	SP_17	2.07623
Odc1	SP_2	1.61265
Adam19	SP_14	4.98169
Cad	SP_9	1.49701
Ehmt2	SP_17	2.97827
Tmem259	SP_17	5.28438
Glis2	SP_17	12
Psmb1	SP_11	1.29078
Dll1	SP_6	26.889
Ppp1cb	SP_8	1.94845
Edf1	SP_17	1.90755
Golga7	SP_11	1.81614
Atp6v0e	SP_17	3.53845
Cers2	SP_23	1.95957
Tab2	SP_17	2.69237
Dstn	SP_17	1.53286
Rnd3	SP_13	2.98695
Glod4	SP_15	1.62802
Traf4	SP_10	1.86239
Suz12	SP_17	3.73905
B4galt5	SP_23	5.78311
Pmp22	SP_13	11.997
Pfn1	SP_16	1.47583
Akap1	SP_17	3.35063
Ncor1	SP_17	2.4199
Pip4k2b	SP_23	3.71439
Aatf	SP_9	1.859
Atp5g3	SP_17	1.83496
Sfrp5	SP_17	273.059
Hoxb1	SP_8	8.99107
Slc35b4	SP_11	4.83917
Ccdc12	SP_2	1.54207
1110001J03Rik	SP_17	2.62633
Pex3	SP_11	3.44564
Slc16a10	SP_17	5.90995
Hebp2	SP_14	3.1214
Hsf2	SP_11	2.16193
Sept10	SP_8	3.64672
Sgk1	SP_25	2.70387
Myb	SP_7	4.34029
Ctgf	SP_16	4.74461
Ddx21	SP_3	1.58181
Srgn	SP_17	1025.99
Meis1	SP_12	7.34579
Pdlim4	SP_8	4.87762
Rps27a	SP_3	1.33748
Myl7	SP_6	10.7193
Tom1l1	SP_4	2.60932
Atxn7l1	SP_11	8.90807
Adcy3	SP_6	3.92783
Ddx52	SP_11	1.87297
Mrc2	SP_12	6.16835
Ddx5	SP_2	1.46998
Mrpl38	SP_7	1.42933
Ywhae	SP_6	1.24185
L2hgdh	SP_11	11.4962
Gsc	SP_17	76.3614
Efcab11	SP_8	2.88724
Gdi2	SP_8	1.67643
Gli3	SP_12	2.76324
Cap2	SP_15	5.21464
Ror2	SP_12	4.83561
Msx2	SP_8	12.0364
Gkap1	SP_17	4.6749
Nkd2	SP_11	3.73254
Mrpl36	SP_4	1.83847
Gpx8	SP_13	2.04294
Bmpr1a	SP_11	2.42724
Anxa11	SP_6	4.26926
Ctsb	SP_17	7.98547
Prkcd	SP_15	2.08875
Tdh	SP_17	30.0921
Wnt5a	SP_11	7.63693
Bnip3l	SP_14	1.78876
Spry2	SP_14	3.74348
Cct5	SP_22	1.18889
Laptm4b	SP_11	4.32382
Emc2	SP_11	2.77793
Has2	SP_8	2.88201
Deptor	SP_11	4.00011
Plec	SP_23	3.56777
Snai2	SP_12	20.0318
B3gnt5	SP_11	3.19914
Usp7	SP_17	2.62065
Dlg1	SP_17	2.06986
Ncbp2	SP_11	1.42841
Zfp148	SP_11	3.30674
Itgb5	SP_13	2.61196
Robo1	SP_11	3.96229
Il10rb	SP_17	15.1909
1110004E09Rik	SP_17	2.13999
Tuba1b	SP_12	1.16796
Smarcd1	SP_11	1.62514
Larp4	SP_17	1.93552
Ndufa5	SP_23	1.34695
Nfatc4	SP_12	5.47229
Pigx	SP_14	2.25615
Slc29a1	SP_10	2.69591
Ptk7	SP_1	2.15366
Sik1	SP_23	3.74881
Ralbp1	SP_17	3.8009
Twsg1	SP_11	4.53846
Bambi	SP_8	4.29901
Dync2li1	SP_6	2.00091
Gfra3	SP_11	17.5892
Bag6	SP_17	3.26042
Rab27b	SP_2	12.3717
Osbp	SP_17	6.95841
Gna14	SP_11	8.87602
Pcsk5	SP_15	5.7325
Adrbk1	SP_17	2.40769
Slc29a2	SP_23	1.63236
Mrpl11	SP_1	1.54886
Efemp2	SP_13	3.78594
Esrra	SP_17	5.38775
Mark2	SP_17	5.46518
Acsl5	SP_4	1.84297
Pdcd11	SP_3	1.69793
Sfr1	SP_11	1.29513
Scd2	SP_11	2.05343
Actr1a	SP_17	1.96879
Prdx4	SP_8	1.78655
Cnpy2	SP_17	1.92748
Paip1	SP_23	2.68534
Ifitm3	SP_4	2.45653
Sigirr	SP_17	17.4876
Rplp2	SP_23	1.21793
Pnpla2	SP_5	1.92665
Cd151	SP_17	4.86597
Tspan4	SP_7	1.5737
Tk1	SP_7	1.85763
Cnksr2	SP_13	5.82112
Rps6ka6	SP_8	4.1359
Crispld1	SP_15	5.90431
Slc25a10	SP_17	6.04862
Nop16	SP_10	1.43442
Eya1	SP_12	70.8787
Mrpl30	SP_4	1.74059
Coa5	SP_11	2.16278
Tmem131	SP_9	1.63828
Cfc1	SP_15	5.50616
Pecr	SP_11	2.38212
Ncl	SP_2	1.63528
Mrpl44	SP_11	1.62948
Scly	SP_17	14.2373
Dars	SP_11	1.54257
Tfcp2l1	SP_17	58.0776
Cd55	SP_17	17.8883
Tada1	SP_11	3.35574
F5	SP_17	119.009
Ralgps2	SP_16	2.00375
Rsu1	SP_11	2.23626
Abca2	SP_1	4.63875
Frzb	SP_11	8.09022
Sema6d	SP_6	9.23072
Meis2	SP_11	7.00396
Eif3j1	SP_3	1.69241
Wdr76	SP_17	3.37652
Jag1	SP_12	6.53989
Cdan1	SP_17	3.91287
Zc3h8	SP_11	3.15418
Rbck1	SP_11	1.6072
Fabp5	SP_1	1.67741
Ndrg3	SP_4	1.67327
1110008F13Rik	SP_4	1.33463
Pik3ca	SP_11	4.98906
Tnik	SP_17	5.53592
Nras	SP_11	1.45804
Fam198b	SP_5	25.0895
Adam15	SP_5	5.61315
Lmna	SP_23	4.56109
Ptbp2	SP_11	2.86029
Dapp1	SP_2	6.1071
Tmem55a	SP_11	1.83948
Sdcbp	SP_2	2.02506
Pdlim5	SP_11	10.1551
Ptprd	SP_12	7.55717
Cachd1	SP_11	4.54832
Ift74	SP_12	2.25176
Gpx7	SP_15	4.51205
Rragc	SP_17	3.09827
Urod	SP_11	1.4406
Lrrc41	SP_11	2.6559
Pdzk1ip1	SP_17	16.6305
Mrto4	SP_3	1.31161
Tinagl1	SP_23	113.493
Zfp362	SP_11	10.6788
Yrdc	SP_2	1.64587
Inpp5b	SP_7	2.06618
Rheb	SP_2	1.60226
Nol9	SP_19	1.29902
Mad2l2	SP_23	2.00595
Ociad1	SP_11	1.70423
Dpysl5	SP_6	3.84207
Sel1l3	SP_17	39.366
Pds5a	SP_17	2.56203
Pdgfra	SP_12	7.34803
Antxr2	SP_6	5.40256
Pdap1	SP_3	1.29832
Polr1d	SP_23	1.9238
Hsph1	SP_17	1.96318
Rbm28	SP_3	1.44949
Pcolce	SP_12	10.9318
Agfg2	SP_4	3.01922
Tsc22d4	SP_5	2.01413
Cbx3	SP_11	2.00366
Ptn	SP_12	21.6767
Slc13a4	SP_17	100.102
Mrps33	SP_11	1.84084
Anxa4	SP_17	27.0022
Cct7	SP_22	1.25493
Rpn1	SP_17	2.64206
Nup210	SP_19	1.91702
Slc6a6	SP_15	2.89698
Ybx3	SP_2	2.94485
Cmas	SP_2	2.75915
Pop4	SP_13	1.56587
Kctd15	SP_12	3.09662
Idh2	SP_11	1.55359
Mesp1	SP_11	10.1852
Kif22	SP_11	1.83175
Ppp4c	SP_11	1.50541
Rbbp6	SP_23	2.0968
Ate1	SP_17	2.24759
Rrm1	SP_11	1.87963
Dock11	SP_11	5.09491
Vbp1	SP_2	2.31364
Sh3bgrl	SP_11	3.35877
Nono	SP_12	1.25483
Rps4x	SP_22	1.11143
Arhgap6	SP_17	8.39984
Dusp9	SP_23	3.37433
Slc25a15	SP_17	3.27286
Adrb3	SP_6	17.9565
Wwc2	SP_17	4.85752
Fgfr1	SP_11	2.98622
Ash2l	SP_17	2.88296
Casp3	SP_22	1.74205
Nkd1	SP_8	9.65273
Cdh11	SP_12	9.02211
Tnpo2	SP_23	2.3538
Mmp2	SP_13	5.43204
Fam192a	SP_11	2.16397
Mphosph6	SP_17	1.99282
Ntpcr	SP_2	2.25061
Mau2	SP_11	2.92488
Psmb10	SP_4	2.41368
Cyb5b	SP_4	1.47867
Bmper	SP_11	8.65221
Tbx20	SP_13	9.78527
Clmp	SP_12	9.51519
C2cd2l	SP_17	9.28352
Cgnl1	SP_11	4.04112
Crabp1	SP_14	6.30001
Rcn2	SP_13	2.25541
Igdcc3	SP_1	4.60827
Dis3l	SP_11	12.5861
Pik3cb	SP_17	9.20249
Cdc25a	SP_17	2.60982
Usp4	SP_11	2.64249
Snx33	SP_14	4.51831
Cdv3	SP_2	1.44288
Rasgrp2	SP_7	2.29538
Mycbp2	SP_17	6.55791
Trim33	SP_2	3.46099
Card10	SP_17	12.837
Chst2	SP_14	6.55491
Frrs1	SP_17	2.2193
Eri3	SP_1	1.96884
Armcx1	SP_16	2.33872
Larp4b	SP_17	2.24029
Reep4	SP_17	2.62919
Acbd6	SP_17	1.40661
Foxh1	SP_6	2.38962
Trim36	SP_11	6.09338
Ctnnd1	SP_17	4.86373
Gas2l1	SP_17	4.55501
Exosc4	SP_9	1.28938
Slc26a2	SP_17	5.69814
Pja1	SP_13	2.3671
Atp5h	SP_11	1.30964
Tiparp	SP_12	1.90088
Pbx2	SP_17	4.65927
Ttyh2	SP_11	9.71268
Glis1	SP_6	5.5705
Cpne7	SP_3	9.85713
Cobll1	SP_17	7.9029
Synrg	SP_17	8.9154
Parm1	SP_17	14.7467
Zbtb7a	SP_23	2.22496
Pdk3	SP_15	1.62491
Ror1	SP_12	18.596
Rcbtb1	SP_11	3.11697
Reep6	SP_17	30.7452
Supt16	SP_11	1.80263
Twist1	SP_12	9.53277
Pknox2	SP_12	8.15178
Slain2	SP_2	2.15282
C530008M17Rik	SP_13	4.27746
Pcdh8	SP_11	25.5773
Greb1	SP_17	5.91852
Etl4	SP_10	2.98273
Dchs1	SP_14	6.16674
Hk1	SP_23	4.227
Ss18	SP_11	1.84414
Foxa2	SP_17	106.207
Ppp1r14a	SP_13	2.74422
Clic4	SP_17	2.29664
Larp1	SP_17	1.98715
Hand1	SP_8	10.471
Fbxo34	SP_17	4.85114
Vash2	SP_14	3.07927
Cdkn1c	SP_13	4.72418
Mrps26	SP_17	2.02189
Zfp365	SP_12	6.29436
Bri3bp	SP_23	1.51364
Scarb1	SP_16	2.9309
Slc43a2	SP_17	12.4993
Abhd17c	SP_17	5.73122
Ptov1	SP_11	1.85793
Wdr26	SP_17	2.01024
Mvb12b	SP_17	14.5277
Alpk3	SP_13	13.3908
Fam117a	SP_3	3.47816
Adrm1	SP_17	1.36118
Psmd7	SP_17	1.26333
Rnf122	SP_14	5.03626
Picalm	SP_2	3.02746
Prrx2	SP_12	13.6132
Plekhg5	SP_17	15.8763
Cercam	SP_17	3.68553
Slc7a5	SP_23	3.35906
Rbms2	SP_11	2.57725
Gramd1b	SP_17	149.365
Ccbl2	SP_11	4.18521
Bcor	SP_7	2.14103
Abhd11	SP_23	3.42628
Ppip5k2	SP_11	1.96669
Efhd2	SP_5	4.13297
Limd2	SP_16	1.94737
Spen	SP_17	2.89676
Rps19	SP_3	1.24517
Zfp598	SP_17	2.86197
Rpl21	SP_3	2.76871
Rrp9	SP_10	1.50774
Mbp	SP_4	4.64705
Ddx24	SP_11	1.65758
Ydjc	SP_2	2.22762
Rnpep	SP_11	1.99109
Tmc7	SP_11	3.58566
Isl1	SP_12	4.81993
Hps4	SP_11	5.80337
Mfap4	SP_12	10.6372
Asb4	SP_15	5.99697
Foxf1	SP_8	7.96172
Snai1	SP_6	5.83644
Nrep	SP_12	8.60493
Ppp2r3a	SP_11	10.1931
Pgp	SP_23	1.59496
Zc2hc1a	SP_1	2.43568
Ccdc84	SP_17	2.72576
Slc35g1	SP_23	6.38904
Sptssa	SP_17	2.07788
Rps2	SP_1	2.01297
Zfp36	SP_5	5.08094
Uqcrq	SP_17	2.22348
Fzd5	SP_17	109.139
AI467606	SP_7	7.32783
Cxcr4	SP_14	11.6902
Penk	SP_12	6.50397
BC049730	SP_17	11.8545
Pid1	SP_11	4.22331
Ermp1	SP_23	4.75202
Hnrnpa1	SP_2	1.7772
B3gntl1	SP_11	6.9844
Chtf8	SP_12	1.70864
Foxc2	SP_6	9.23394
Cdc42se1	SP_16	2.35719
Mars2	SP_4	2.11693
Cltb	SP_23	5.545
Frat2	SP_7	2.71338
Slc38a9	SP_17	8.03709
Ripply2	SP_11	23.0209
Palm3	SP_17	31.2783
Rgmb	SP_12	4.21125
Syngr2	SP_9	1.89853
Frmd6	SP_13	5.07582
Fgfbp1	SP_23	77.6909
Gli2	SP_12	7.39274
Zfp407	SP_11	4.80775
Msx1	SP_8	6.80417
Phf3	SP_17	2.98755
Zfp260	SP_14	2.05871
Tsku	SP_11	3.35613
Bdp1	SP_17	2.63764
2610318N02Rik	SP_12	1.84431
Slc35c1	SP_17	4.75475
Hic2	SP_17	3.62266
Sept6	SP_14	2.81165
Lamtor4	SP_1	1.66065
Pcdh19	SP_11	19.1612
Tceal8	SP_1	1.80377
Atp6v1a	SP_17	3.65539
Msl1	SP_17	3.33384
Sh3pxd2a	SP_13	2.60314
Exoc6	SP_16	4.73377
Msi1	SP_12	2.75635
Prr14l	SP_17	2.8539
[truncated: 2,851 more rows]
