# Supplementary material for: Reconstruction of complex single-cell trajectories using CellRouter
Source: Nat Commun. 2018 Mar 1;9:892. doi: 10.1038/s41467-018-03214-y (PMC5832860; doi:10.1038/s41467-018-03214-y)
Supplement: Supplementary file 12 — Supplementary Data 10 [file 41467_2018_3214_MOESM12_ESM.xls]

## Sheet: Sheet1
Supplementary Data 10. Gene ontology analysis of genes dynamically up- or downregulated during mesoderm differentiation
	Cluster	ID	Description	GeneRatio	BgRatio	pvalue	p.adjust	qvalue	geneID	Count
1	up	GO:0001667	ameboidal-type cell migration	34/666	325/23276	8.46387e-11	3.40163e-07	2.58015e-07	12159/18186/72446/17886/15111/23871/18645/16412/12261/22341/16542/73723/18187/18606/73230/15117/18127/67384/68750/19130/19353/20778/11852/18643/27494/16776/76499/12927/109880/242687/104831/14170/53868/18760	34
2	up	GO:0031589	cell-substrate adhesion	30/666	284/23276	8.71484e-10	1.75125e-06	1.32832e-06	15227/12842/16412/12261/22341/16542/20874/18081/18708/18606/15117/14366/57278/16852/16419/68750/19353/72007/12305/329872/16776/16007/76499/14115/231830/70450/14219/109880/20194/12721	30
3	up	GO:0048568	embryonic organ development	39/666	460/23276	1.77277e-09	1.90531e-06	1.44518e-06	15110/12159/15227/21386/18186/12156/56096/16691/15111/17701/241324/16542/15205/20472/217325/15394/17869/93760/26380/15213/18129/26941/15902/14461/19353/21849/15451/12211/57246/16923/18552/16007/68588/15407/14460/16669/12591/30791/20732	39
4	up	GO:0010810	regulation of cell-substrate adhesion	22/666	167/23276	2.68267e-09	1.90531e-06	1.44518e-06	15227/12842/16412/12261/22341/16542/20874/18081/18708/18606/15117/14366/16852/68750/19353/12305/16007/76499/14115/70450/109880/20194	22
5	up	GO:0040017	positive regulation of locomotion	38/666	448/23276	2.83717e-09	1.90531e-06	1.44518e-06	12159/15227/18186/12156/12842/12822/23871/16412/12261/22341/16542/18708/18606/18613/15117/13609/14825/17869/16852/19684/67384/68750/14828/19130/19353/17913/11852/13143/18643/27494/16007/76499/12927/16195/22051/53868/18760/12721	38
6	up	GO:0034330	cell junction organization	23/666	185/23276	3.66479e-09	1.90531e-06	1.44518e-06	16412/16542/20874/16480/18606/13052/13511/19684/19353/109620/17913/216805/14086/215449/76499/231830/12562/69697/71228/107746/54135/104831/20194	23
7	up	GO:0030335	positive regulation of cell migration	36/666	415/23276	4.12657e-09	1.90531e-06	1.44518e-06	12159/15227/12156/12842/12822/23871/16412/12261/22341/16542/18708/18606/18613/15117/13609/14825/17869/19684/67384/68750/14828/19130/19353/17913/11852/13143/18643/27494/16007/76499/12927/16195/22051/53868/18760/12721	36
8	up	GO:0090130	tissue migration	25/666	218/23276	4.17115e-09	1.90531e-06	1.44518e-06	12159/15227/18186/17886/23871/18645/16412/22341/16542/73723/18606/73230/15117/18127/68750/19130/20778/11852/18643/27494/76499/12927/104831/53868/18760	25
9	up	GO:0001701	in utero embryonic development	37/666	435/23276	4.26669e-09	1.90531e-06	1.44518e-06	15110/15227/21386/67204/12156/56096/17886/14008/16691/15111/16330/17701/16412/15205/217325/18127/72349/13710/26380/21872/15213/18129/14461/13804/21849/17888/12211/216805/27494/16007/14460/71602/16669/12591/30791/238055/20732	37
10	up	GO:0051272	positive regulation of cellular component movement	37/666	438/23276	5.13256e-09	2.06278e-06	1.56462e-06	12159/15227/18186/12156/12842/12822/23871/16412/12261/22341/16542/18708/18606/18613/15117/13609/14825/17869/19684/67384/68750/14828/19130/19353/17913/11852/13143/18643/27494/16007/76499/12927/16195/22051/53868/18760/12721	37
11	up	GO:2000147	positive regulation of cell motility	36/666	428/23276	9.2745e-09	3.38856e-06	2.57023e-06	12159/15227/12156/12842/12822/23871/16412/12261/22341/16542/18708/18606/18613/15117/13609/14825/17869/19684/67384/68750/14828/19130/19353/17913/11852/13143/18643/27494/16007/76499/12927/16195/22051/53868/18760/12721	36
12	up	GO:0031032	actomyosin structure organization	20/666	149/23276	1.0193e-08	3.41382e-06	2.58939e-06	17886/16691/18645/16412/18708/13609/67384/16419/19130/50875/19353/17888/18643/76499/14219/109880/16669/242687/20194/12797	20
13	up	GO:0010631	epithelial cell migration	24/666	214/23276	1.32194e-08	4.08683e-06	3.09987e-06	12159/18186/17886/23871/18645/16412/22341/16542/73723/18606/73230/15117/18127/68750/19130/20778/11852/18643/27494/76499/12927/104831/53868/18760	24
14	up	GO:0060485	mesenchyme development	25/666	232/23276	1.48562e-08	4.25129e-06	3.22461e-06	17702/15110/12159/15227/18186/12156/12842/15111/17701/241324/15205/20472/18187/68010/15117/17869/15213/246154/21849/15451/57246/16776/13876/76499/14170	25
15	up	GO:0090132	epithelium migration	24/666	216/23276	1.5867e-08	4.25129e-06	3.22461e-06	12159/18186/17886/23871/18645/16412/22341/16542/73723/18606/73230/15117/18127/68750/19130/20778/11852/18643/27494/76499/12927/104831/53868/18760	24
16	up	GO:0045216	cell-cell junction organization	21/666	170/23276	1.95751e-08	4.50777e-06	3.41915e-06	16412/16542/20874/16480/18606/13052/13511/19684/19353/109620/17913/216805/14086/76499/231830/12562/69697/71228/54135/104831/20194	21
17	up	GO:0048762	mesenchymal cell differentiation	22/666	186/23276	2.01441e-08	4.50777e-06	3.41915e-06	17702/12159/18186/12156/12842/15111/17701/241324/15205/20472/18187/68010/15117/15213/246154/21849/15451/57246/16776/13876/76499/14170	22
18	up	GO:0001890	placenta development	20/666	155/23276	2.0189e-08	4.50777e-06	3.41915e-06	170676/15110/56096/22113/14008/16691/15205/217325/93760/26380/66923/15213/18129/14461/21849/12211/16007/16669/12591/20732	20
19	up	GO:0007264	small GTPase mediated signal transduction	37/666	463/23276	2.22911e-08	4.71515e-06	3.57645e-06	16653/232227/16412/20620/59021/11858/18613/545156/102098/18129/29875/23881/320982/19353/76484/216805/19700/11852/57912/15368/12549/56392/27494/74754/215449/68939/114713/19414/19731/381112/107746/242687/19345/56784/101497/53868/75869	37
20	up	GO:0048608	reproductive structure development	34/666	407/23276	2.84163e-08	5.71025e-06	4.33124e-06	170676/15110/12159/21386/67204/56096/22113/14008/16691/16542/15205/11504/217325/18127/14366/93760/26380/66923/15213/18129/76850/14461/21849/12211/22187/12160/56436/74754/16007/12443/14460/16669/12591/20732	34
21	up	GO:0061458	reproductive system development	34/666	412/23276	3.82981e-08	7.32953e-06	5.55947e-06	170676/15110/12159/21386/67204/56096/22113/14008/16691/16542/15205/11504/217325/18127/14366/93760/26380/66923/15213/18129/76850/14461/21849/12211/22187/12160/56436/74754/16007/12443/14460/16669/12591/20732	34
22	up	GO:0003007	heart morphogenesis	24/666	239/23276	1.10912e-07	2.02616e-05	1.53685e-05	17702/15110/12159/15227/21386/12156/13380/15111/17701/15205/21821/11504/15117/13609/66923/15213/18129/15902/19130/109620/17888/57246/16007/13876	24
23	up	GO:0014031	mesenchymal cell development	20/666	172/23276	1.17297e-07	2.04964e-05	1.55465e-05	17702/18186/12156/12842/15111/17701/241324/15205/18187/68010/15117/15213/246154/21849/15451/57246/16776/13876/76499/14170	20
24	up	GO:0010634	positive regulation of epithelial cell migration	15/666	101/23276	1.84145e-07	2.96032e-05	2.24541e-05	12159/23871/22341/16542/18606/15117/68750/19130/11852/18643/27494/76499/12927/53868/18760	15
25	up	GO:0010811	positive regulation of cell-substrate adhesion	15/666	101/23276	1.84145e-07	2.96032e-05	2.24541e-05	15227/16412/12261/22341/16542/18081/18606/15117/68750/19353/16007/14115/70450/109880/20194	15
26	up	GO:0048864	stem cell development	20/666	178/23276	2.06592e-07	3.12989e-05	2.37403e-05	17702/18186/12156/12842/15111/17701/241324/15205/18187/68010/15117/15213/246154/21849/15451/57246/16776/13876/76499/14170	20
27	up	GO:0003158	endothelium development	15/666	102/23276	2.10269e-07	3.12989e-05	2.37403e-05	12159/14008/12822/16542/73230/66923/21872/15213/19684/19130/228852/11852/215449/12562/107746	15
28	up	GO:0045446	endothelial cell differentiation	14/666	89/23276	2.26996e-07	3.1707e-05	2.40498e-05	12159/14008/12822/16542/73230/66923/21872/15213/19684/19130/228852/215449/12562/107746	14
29	up	GO:0072659	protein localization to plasma membrane	22/666	213/23276	2.28789e-07	3.1707e-05	2.40498e-05	72993/16412/234678/16480/16573/18708/16668/26941/19684/67384/22141/19353/16776/76499/226849/18777/23880/100503572/20194/16500/78473/23969	22
30	up	GO:0001525	angiogenesis	33/666	424/23276	2.37605e-07	3.18312e-05	2.4144e-05	15110/12159/18186/17886/15111/12822/23871/16412/22341/16542/11504/18187/18606/73230/13609/18127/14461/107449/14886/216805/228852/11852/15368/57246/27494/16007/353156/20846/14219/19263/242687/12224/18760	33
31	up	GO:1990778	protein localization to cell periphery	22/666	215/23276	2.69289e-07	3.46003e-05	2.62444e-05	72993/16412/234678/16480/16573/18708/16668/26941/19684/67384/22141/19353/16776/76499/226849/18777/23880/100503572/20194/16500/78473/23969	22
32	up	GO:0007015	actin filament organization	27/666	307/23276	2.75494e-07	3.46003e-05	2.62444e-05	18645/73723/18708/18613/13609/56226/19684/67384/16419/20740/19130/50875/19353/18643/14086/74117/76499/12927/231830/14219/109880/63985/242687/20194/20741/12721/23969	27
33	up	GO:0010632	regulation of epithelial cell migration	19/666	166/23276	3.10494e-07	3.67761e-05	2.78947e-05	12159/23871/18645/22341/16542/73723/18606/73230/15117/68750/19130/11852/18643/27494/76499/12927/104831/53868/18760	19
34	up	GO:0010256	endomembrane system organization	35/666	471/23276	3.11119e-07	3.67761e-05	2.78947e-05	72993/80708/16412/234678/16480/54673/59021/16573/18708/16668/26941/19684/67384/22141/217379/19353/16776/227648/28193/76499/226849/102058/77963/18777/23880/100503572/19345/20194/20741/18760/16500/22631/27374/78473/23969	35
35	up	GO:0007009	plasma membrane organization	25/666	274/23276	3.8173e-07	4.38335e-05	3.32478e-05	72993/80708/16412/234678/16480/54673/16573/18708/16668/26941/19684/67384/22141/19353/16776/76499/226849/18777/23880/100503572/20194/20741/16500/78473/23969	25
36	up	GO:0051493	regulation of cytoskeleton organization	32/666	413/23276	3.99473e-07	4.45968e-05	3.38268e-05	18645/20620/66371/73723/18708/18613/13609/56226/19684/67384/20740/19130/50875/19353/12338/18643/14086/105689/74117/76499/18637/66917/14219/69697/109880/63985/15505/242687/20194/20741/12721/21749	32
37	up	GO:0003206	cardiac chamber morphogenesis	16/666	122/23276	4.17077e-07	4.53036e-05	3.43629e-05	17702/15110/15227/21386/15111/15205/21821/11504/15213/18129/15902/19130/109620/17888/57246/16007	16
38	up	GO:0045787	positive regulation of cell cycle	26/666	296/23276	4.68186e-07	4.95169e-05	3.75587e-05	17702/21386/12444/116871/71950/17701/12445/15205/13684/72349/17869/12575/19684/16569/15902/68612/19130/50875/16002/13205/226151/72584/12443/14219/56190/21749	26
39	up	GO:0042692	muscle cell differentiation	30/666	376/23276	4.97068e-07	5.12235e-05	3.88532e-05	12159/15227/21386/16653/12156/17886/13380/16691/17701/16009/16412/15205/18708/21821/93760/66923/116904/13052/15213/225518/16852/19130/50875/17888/16002/11739/16669/56190/17691/15982	30
40	up	GO:0048738	cardiac muscle tissue development	21/666	209/23276	6.77883e-07	6.81103e-05	5.16618e-05	15110/12159/21386/12156/13380/16412/21821/13609/93760/116904/13052/15213/13511/15902/19130/109620/17888/57246/11739/17691/16526	21
41	up	GO:0045785	positive regulation of cell adhesion	28/666	344/23276	8.01269e-07	7.71933e-05	5.85513e-05	15227/16412/12261/22341/16542/15205/18081/18606/15117/15519/16728/16852/67384/68750/19353/216805/15510/16007/16002/14115/16195/70450/109880/15505/104831/20194/12721/78473	28
42	up	GO:1900026	positive regulation of substrate adhesion-dependent cell spreading	8/666	28/23276	8.06697e-07	7.71933e-05	5.85513e-05	12261/18606/15117/68750/19353/70450/109880/20194	8
43	up	GO:0007178	transmembrane receptor protein serine/threonine kinase signaling pathway	27/666	325/23276	8.46739e-07	7.91405e-05	6.00283e-05	17702/170676/12159/12156/71950/14008/13380/22352/17701/241324/16542/15205/68010/73230/18129/16419/14828/246154/17888/216805/12160/57246/16007/68939/170749/12562/110542	27
44	up	GO:0048732	gland development	31/666	408/23276	9.20387e-07	8.4069e-05	6.37665e-05	17702/12159/15227/21386/18186/12156/78894/15111/17701/20111/15205/21821/13710/18129/26941/78908/15902/14461/68750/19130/15451/12305/56436/15368/16776/16002/12443/109880/54135/16004/14104	31
45	up	GO:0032970	regulation of actin filament-based process	26/666	309/23276	1.06106e-06	9.47641e-05	7.18788e-05	17886/18645/16480/73723/18708/18613/13609/13511/19684/67384/20740/19130/50875/19353/109620/18643/14086/74117/76499/14219/109880/63985/242687/20194/20741/12721	26
46	up	GO:0060411	cardiac septum morphogenesis	11/666	61/23276	1.10387e-06	9.64445e-05	7.31534e-05	17702/15110/21386/15205/21821/15213/18129/15902/19130/57246/16007	11
47	up	GO:0050769	positive regulation of neurogenesis	33/666	455/23276	1.1592e-06	9.9124e-05	7.51858e-05	12159/18186/12156/13380/22352/16412/22341/16542/15205/83557/11858/11504/19716/18606/16728/17869/15902/245886/14461/19130/17005/12160/22359/268902/74117/16195/21648/107746/109880/18760/27374/20732/23969	33
48	up	GO:0001837	epithelial to mesenchymal transition	14/666	102/23276	1.25627e-06	0.000105186	7.9784e-05	17702/12156/12842/17701/241324/68010/15117/15213/246154/21849/15451/57246/13876/76499	14
49	up	GO:0034329	cell junction assembly	17/666	149/23276	1.35037e-06	0.000110758	8.401e-05	16412/16542/20874/16480/18606/19353/17913/216805/14086/215449/76499/231830/12562/71228/107746/54135/20194	17
50	up	GO:0090150	establishment of protein localization to membrane	22/666	239/23276	1.63308e-06	0.000130857	9.92553e-05	72993/16412/234678/16480/54673/16573/18708/16668/15519/12122/26941/19684/30059/17913/16776/76499/226849/18777/109880/20194/16500/23969	22
51	up	GO:0010770	positive regulation of cell morphogenesis involved in differentiation	18/666	168/23276	1.67119e-06	0.000130857	9.92553e-05	18186/12156/12842/12261/241324/11858/68010/18606/15117/16728/245886/68750/19353/268902/74117/70450/109880/20194	18
52	up	GO:0090092	regulation of transmembrane receptor protein serine/threonine kinase signaling pathway	20/666	203/23276	1.6931e-06	0.000130857	9.92553e-05	17702/170676/12159/12156/71950/13380/17701/241324/16542/15205/68010/73230/18129/14828/246154/216805/12160/57246/16007/68939	20
53	up	GO:0061311	cell surface receptor signaling pathway involved in heart development	7/666	22/23276	1.78409e-06	0.000133097	0.000100954	17702/12159/12156/13380/15111/17701/15213	7
54	up	GO:0001892	embryonic placenta development	14/666	105/23276	1.79158e-06	0.000133097	0.000100954	15110/56096/16691/15205/217325/26380/15213/14461/21849/12211/16007/16669/12591/20732	14
55	up	GO:0003205	cardiac chamber development	18/666	169/23276	1.82143e-06	0.000133097	0.000100954	17702/15110/15227/21386/15111/15205/21821/11504/93760/15213/18129/15902/19130/109620/17888/57246/18552/16007	18
56	up	GO:0007163	establishment or maintenance of cell polarity	17/666	154/23276	2.1405e-06	0.000153619	0.000116521	15227/17886/241324/15205/217325/15213/26941/72515/232288/14086/27494/215449/74117/76499/12562/71228/12591	17
57	up	GO:0090002	establishment of protein localization to plasma membrane	16/666	138/23276	2.22176e-06	0.000155967	0.000118301	72993/16412/234678/16480/16573/18708/16668/26941/19684/16776/76499/226849/18777/20194/16500/23969	16
58	up	GO:0010769	regulation of cell morphogenesis involved in differentiation	27/666	342/23276	2.25083e-06	0.000155967	0.000118301	18186/12156/12842/22352/12261/241324/22629/11858/68010/18606/15117/16728/245886/68750/22129/19353/246154/76484/15451/57246/268902/74117/76499/70450/109880/20194/15982	27
59	up	GO:0060627	regulation of vesicle-mediated transport	30/666	405/23276	2.31339e-06	0.000157585	0.000119528	15227/80708/13380/15481/18645/16412/210789/19684/242662/22141/245886/14461/234779/20778/15368/22260/69150/215449/76499/18777/70450/109880/19345/104831/12402/53868/12721/16500/98878/23969	30
60	up	GO:0034446	substrate adhesion-dependent cell spreading	12/666	79/23276	2.42328e-06	0.00016111	0.000122202	12261/18606/15117/14366/68750/19353/72007/16776/231830/70450/109880/20194	12
61	up	GO:0035051	cardiocyte differentiation	16/666	139/23276	2.44532e-06	0.00016111	0.000122202	12159/21386/12156/13380/15111/16412/15205/21821/93760/66923/116904/13052/19130/17888/11739/17691	16
62	up	GO:0031346	positive regulation of cell projection organization	27/666	345/23276	2.65416e-06	0.00017205	0.0001305	12159/18186/16412/11858/11504/18606/15519/16728/56226/53860/245886/235072/68750/19353/17005/12160/22359/18643/14086/268902/74117/21648/107746/109880/242687/18760/23969	27
63	up	GO:0051017	actin filament bundle assembly	15/666	125/23276	2.97942e-06	0.000190068	0.000144167	18645/18708/13609/56226/19684/67384/16419/19353/18643/14086/76499/14219/109880/242687/20194	15
64	up	GO:0030038	contractile actin filament bundle assembly	12/666	81/23276	3.17687e-06	0.000193452	0.000146734	18645/18708/13609/67384/16419/19353/18643/76499/14219/109880/242687/20194	12
65	up	GO:0032231	regulation of actin filament bundle assembly	12/666	81/23276	3.17687e-06	0.000193452	0.000146734	18645/18708/13609/19684/67384/19353/18643/76499/14219/109880/242687/20194	12
66	up	GO:0043149	stress fiber assembly	12/666	81/23276	3.17687e-06	0.000193452	0.000146734	18645/18708/13609/67384/16419/19353/18643/76499/14219/109880/242687/20194	12
67	up	GO:0043392	negative regulation of DNA binding	9/666	44/23276	3.5245e-06	0.000211418	0.000160361	17702/15110/15111/17701/15205/15213/15902/15368/14460	9
68	up	GO:0072657	protein localization to membrane	28/666	373/23276	3.88496e-06	0.000224704	0.000170439	72993/16412/234678/16480/54673/16573/18708/16668/15519/12122/26941/19684/67384/22141/30059/19353/17913/16776/76499/226849/18777/23880/100503572/109880/20194/16500/78473/23969	28
69	up	GO:0043542	endothelial cell migration	16/666	144/23276	3.89592e-06	0.000224704	0.000170439	12159/18186/17886/23871/16412/22341/16542/73723/73230/18127/19130/20778/11852/27494/12927/18760	16
70	up	GO:0051492	regulation of stress fiber assembly	11/666	69/23276	3.91374e-06	0.000224704	0.000170439	18645/18708/13609/67384/19353/18643/76499/14219/109880/242687/20194	11
71	up	GO:0061572	actin filament bundle organization	15/666	128/23276	4.01409e-06	0.00022722	0.000172347	18645/18708/13609/56226/19684/67384/16419/19353/18643/14086/76499/14219/109880/242687/20194	15
72	up	GO:0043903	regulation of symbiosis, encompassing mutualism through parasitism	18/666	179/23276	4.1511e-06	0.000231712	0.000175754	78781/66371/14825/16852/80287/73158/19130/21849/15451/671535/18643/13205/319278/66597/20846/20815/217069/17523	18
73	up	GO:0048863	stem cell differentiation	24/666	294/23276	4.61861e-06	0.000254277	0.00019287	17702/12159/18186/12156/71950/12842/15111/17701/241324/15205/83557/20472/18187/68010/15117/15213/246154/21849/15451/57246/16776/13876/76499/14170	24
74	up	GO:2000678	negative regulation of transcription regulatory region DNA binding	6/666	17/23276	5.07182e-06	0.00027425	0.000208019	17702/15110/17701/15205/15213/14460	6
75	up	GO:0030513	positive regulation of BMP signaling pathway	8/666	35/23276	5.11787e-06	0.00027425	0.000208019	17702/12159/17701/241324/16542/15205/18129/16007	8
76	up	GO:0045995	regulation of embryonic development	14/666	115/23276	5.34605e-06	0.000282708	0.000214434	12159/67071/22113/71950/13380/15205/14461/14828/27494/16776/76499/14460/12591/16775	14
77	up	GO:0050792	regulation of viral process	16/666	148/23276	5.56772e-06	0.000290606	0.000220425	78781/66371/16852/80287/73158/19130/21849/15451/671535/18643/13205/319278/66597/20846/20815/217069	16
78	up	GO:1902745	positive regulation of lamellipodium organization	7/666	26/23276	6.22816e-06	0.00032091	0.000243411	18606/15519/68750/19353/14086/74117/242687	7
79	up	GO:0050673	epithelial cell proliferation	27/666	363/23276	6.82255e-06	0.000347086	0.000263266	12159/12444/12156/16009/20111/22341/16542/15205/21821/73230/15117/17869/13052/15213/18129/15902/68750/19130/20778/74155/15451/228852/12160/353156/20846/12443/18760	27
80	up	GO:0000910	cytokinesis	14/666	119/23276	7.99617e-06	0.000401708	0.000304696	17886/66371/54673/215445/216963/211978/216049/16569/235072/18000/12211/216805/11852/74117	14
81	up	GO:1903900	regulation of viral life cycle	15/666	136/23276	8.5059e-06	0.00042204	0.000320118	78781/66371/16852/80287/73158/19130/21849/15451/671535/18643/13205/319278/66597/20815/217069	15
82	up	GO:0044403	symbiosis, encompassing mutualism through parasitism	23/666	285/23276	8.76233e-06	0.000424287	0.000321823	78781/66371/14825/17869/60596/16852/80287/73158/19130/21849/20778/15451/671535/22196/18643/18552/13205/319278/66597/20846/20815/217069/17523	23
83	up	GO:0044419	interspecies interaction between organisms	23/666	285/23276	8.76233e-06	0.000424287	0.000321823	78781/66371/14825/17869/60596/16852/80287/73158/19130/21849/20778/15451/671535/22196/18643/18552/13205/319278/66597/20846/20815/217069/17523	23
84	up	GO:0090287	regulation of cellular response to growth factor stimulus	20/666	229/23276	1.05734e-05	0.000505887	0.000383716	17702/170676/12159/71950/13380/17701/241324/22341/16542/15205/68010/73230/14366/18129/14828/246154/17913/216805/16007/68939	20
85	up	GO:0032956	regulation of actin cytoskeleton organization	22/666	272/23276	1.31984e-05	0.000624052	0.000473345	18645/73723/18708/18613/13609/19684/67384/20740/19130/50875/19353/18643/14086/74117/76499/14219/109880/63985/242687/20194/20741/12721	22
86	up	GO:0055007	cardiac muscle cell differentiation	13/666	109/23276	1.44326e-05	0.00066798	0.000506665	12159/21386/12156/13380/16412/21821/93760/116904/13052/19130/17888/11739/17691	13
87	up	GO:0010564	regulation of cell cycle process	31/666	467/23276	1.44599e-05	0.00066798	0.000506665	17702/12159/116871/17701/20620/66371/22629/54673/216963/12122/12575/19684/16569/15902/68612/19130/50875/19891/12211/216805/16002/13205/226151/72584/12443/66917/14219/72611/56190/12450/21749	31
88	up	GO:0007169	transmembrane receptor protein tyrosine kinase signaling pathway	32/666	492/23276	1.58681e-05	0.000724704	0.00054969	12159/18186/12156/114255/16009/22341/16542/18708/21821/18187/19716/216963/16370/14366/26941/216148/29875/74155/17005/12305/17913/12160/56436/16002/76499/12927/14219/71602/107746/14170/12402/18760	32
89	up	GO:0050679	positive regulation of epithelial cell proliferation	16/666	161/23276	1.63042e-05	0.000736256	0.000558452	12159/12444/12156/22341/16542/15117/17869/13052/68750/19130/15451/228852/12160/353156/12443/18760	16
90	up	GO:0071772	response to BMP	16/666	162/23276	1.76205e-05	0.000778205	0.000590271	17702/12159/12156/71950/14008/13380/17701/241324/16542/15205/73230/18129/17888/12160/16007/14464	16
91	up	GO:0071773	cellular response to BMP stimulus	16/666	162/23276	1.76205e-05	0.000778205	0.000590271	17702/12159/12156/71950/14008/13380/17701/241324/16542/15205/73230/18129/17888/12160/16007/14464	16
92	up	GO:1900024	regulation of substrate adhesion-dependent cell spreading	8/666	41/23276	1.78586e-05	0.000778865	0.000590771	12261/18606/15117/68750/19353/70450/109880/20194	8
93	up	GO:0090068	positive regulation of cell cycle process	18/666	199/23276	1.8023e-05	0.000778865	0.000590771	17702/116871/17701/12575/19684/16569/15902/68612/19130/50875/16002/13205/226151/72584/12443/14219/56190/21749	18
94	up	GO:0070372	regulation of ERK1 and ERK2 cascade	20/666	239/23276	1.97712e-05	0.000845322	0.000641179	12159/67071/18186/12156/16542/73230/72349/26941/74155/216805/13669/16007/215449/21648/14219/107746/109880/14170/27374/14870	20
95	up	GO:0033690	positive regulation of osteoblast proliferation	5/666	13/23276	2.00921e-05	0.000850003	0.000644729	12156/231633/16007/68588/14460	5
96	up	GO:0007346	regulation of mitotic cell cycle	29/666	433/23276	2.30566e-05	0.000965256	0.000732149	12159/116871/71950/20620/66371/22629/15205/20874/13684/72349/12122/17869/12575/26941/19684/15902/68612/50875/19891/16002/13205/226151/72584/12443/72611/56190/17691/12450/21749	29
97	up	GO:0051146	striated muscle cell differentiation	21/666	262/23276	2.36093e-05	0.000978204	0.00074197	12159/21386/16653/12156/17886/13380/16691/17701/16412/21821/93760/116904/13052/19130/50875/17888/16002/11739/16669/56190/17691	21
98	up	GO:0030510	regulation of BMP signaling pathway	11/666	83/23276	2.41184e-05	0.000979111	0.000742658	17702/12159/71950/13380/17701/241324/16542/15205/73230/18129/16007	11
99	up	GO:0034332	adherens junction organization	11/666	83/23276	2.41184e-05	0.000979111	0.000742658	16542/20874/16480/18606/19684/19353/109620/76499/71228/104831/20194	11
100	up	GO:0043583	ear development	19/666	223/23276	2.46882e-05	0.000992217	0.000752599	12159/18186/12156/17701/15205/20472/21821/73230/15394/17869/15213/26941/242022/14461/19130/19353/15451/12305/68588	19
101	up	GO:0048532	anatomical structure arrangement	6/666	22/23276	2.70586e-05	0.00107103	0.000812382	18186/18187/15394/14828/19353/15407	6
102	up	GO:0048562	embryonic organ morphogenesis	23/666	306/23276	2.73778e-05	0.00107103	0.000812382	15110/12159/15227/21386/18186/15111/17701/241324/15205/20472/15394/17869/93760/18129/26941/15902/14461/19353/15451/57246/68588/15407/30791	23
103	up	GO:0060674	placenta blood vessel development	7/666	32/23276	2.74487e-05	0.00107103	0.000812382	15205/217325/93760/15213/18129/16007/20732	7
104	up	GO:0060491	regulation of cell projection assembly	14/666	133/23276	2.86781e-05	0.00110824	0.000840604	27205/18645/21821/15519/56226/53860/19684/235072/19353/18643/14086/74117/242687/12224	14
105	up	GO:0045931	positive regulation of mitotic cell cycle	14/666	134/23276	3.11967e-05	0.00119409	0.000905719	116871/71950/15205/13684/72349/19684/68612/50875/16002/13205/226151/72584/12443/21749	14
106	up	GO:0097581	lamellipodium organization	10/666	71/23276	3.29331e-05	0.00124866	0.000947114	226251/18606/13609/15519/68750/19353/14086/74117/67804/242687	10
107	up	GO:0044764	multi-organism cellular process	20/666	248/23276	3.36168e-05	0.00126267	0.000957741	78781/12261/66371/17869/16852/80287/73158/19130/21849/15451/671535/22196/18643/18552/13205/319278/66597/20846/20815/217069	20
108	up	GO:0003197	endocardial cushion development	7/666	33/23276	3.39838e-05	0.00126464	0.000959232	17702/15227/12156/17701/15213/57246/13876	7
109	up	GO:0030509	BMP signaling pathway	15/666	153/23276	3.4911e-05	0.00128722	0.000976363	17702/12159/12156/71950/14008/13380/17701/241324/16542/15205/73230/18129/17888/12160/16007	15
110	up	GO:0048333	mesodermal cell differentiation	6/666	23/23276	3.57258e-05	0.00129353	0.000981148	12159/15227/71950/14008/13380/20472	6
111	up	GO:0060317	cardiac epithelial to mesenchymal transition	6/666	23/23276	3.57258e-05	0.00129353	0.000981148	17702/12156/17701/15117/15213/13876	6
112	up	GO:1903391	regulation of adherens junction organization	8/666	45/23276	3.64275e-05	0.00130655	0.000991019	16542/20874/18606/19684/19353/76499/104831/20194	8
113	up	GO:0030278	regulation of ossification	18/666	210/23276	3.70317e-05	0.00130655	0.000991019	17702/12159/12156/15111/20472/13609/11732/15213/231633/15902/72007/16007/68588/16195/14460/27047/18760/26379	18
114	up	GO:0070373	negative regulation of ERK1 and ERK2 cascade	9/666	58/23276	3.70605e-05	0.00130655	0.000991019	67071/72349/26941/74155/216805/13669/21648/107746/14870	9
115	up	GO:0001889	liver development	12/666	103/23276	3.87761e-05	0.00135514	0.00102788	12159/78894/20111/15205/21821/18129/19130/15451/15368/12443/54135/16004	12
116	up	GO:0016032	viral process	19/666	233/23276	4.51319e-05	0.00156366	0.00118604	78781/66371/17869/16852/80287/73158/19130/21849/15451/671535/22196/18643/18552/13205/319278/66597/20846/20815/217069	19
117	up	GO:0044089	positive regulation of cellular component biogenesis	27/666	405/23276	4.73435e-05	0.00161673	0.00122629	18645/16542/54673/18606/15519/56226/12122/53860/67384/216150/235072/19130/19353/18643/14086/22260/74117/76499/226151/14219/109880/63985/242687/20194/12721/21749/72587	27
118	up	GO:0061138	morphogenesis of a branching epithelium	18/666	214/23276	4.7468e-05	0.00161673	0.00122629	17702/12159/15227/21386/16653/18186/12156/16542/22420/20472/217325/17869/19130/12305/57246/16776/71228/20732	18
119	up	GO:0070371	ERK1 and ERK2 cascade	20/666	255/23276	4.9806e-05	0.0016821	0.00127588	12159/67071/18186/12156/16542/73230/72349/26941/74155/216805/13669/16007/215449/21648/14219/107746/109880/14170/27374/14870	20
120	up	GO:0003279	cardiac septum development	12/666	106/23276	5.16307e-05	0.00171491	0.00130076	17702/15110/21386/15205/21821/15213/18129/15902/19130/57246/18552/16007	12
121	up	GO:0061008	hepaticobiliary system development	12/666	106/23276	5.16307e-05	0.00171491	0.00130076	12159/78894/20111/15205/21821/18129/19130/15451/15368/12443/54135/16004	12
122	up	GO:0048844	artery morphogenesis	9/666	61/23276	5.59231e-05	0.00183036	0.00138833	12159/15227/18186/15111/15205/15394/15213/19130/238055	9
123	up	GO:0030010	establishment of cell polarity	12/666	107/23276	5.66644e-05	0.00183036	0.00138833	15227/17886/15205/217325/15213/26941/72515/232288/14086/27494/215449/12562	12
124	up	GO:0031333	negative regulation of protein complex assembly	12/666	107/23276	5.66644e-05	0.00183036	0.00138833	13380/18645/18613/19684/245886/20740/50875/18643/57246/13205/327959/20741	12
125	up	GO:0051258	protein polymerization	18/666	217/23276	5.69284e-05	0.00183036	0.00138833	18645/18613/19684/67384/20740/68612/18000/50875/19353/18643/74117/76499/231830/63985/53323/20741/12721/21749	18
126	up	GO:0071353	cellular response to interleukin-4	6/666	25/23276	5.96926e-05	0.00190401	0.00144419	27367/14828/17216/17025/12721/14104	6
127	up	GO:0051494	negative regulation of cytoskeleton organization	13/666	125/23276	6.2283e-05	0.00197099	0.001495	18645/18613/13609/56226/19684/20740/50875/18643/76499/63985/242687/20741/12721	13
128	up	GO:0010595	positive regulation of endothelial cell migration	9/666	62/23276	6.37789e-05	0.00200256	0.00151895	12159/23871/22341/16542/19130/11852/27494/12927/18760	9
129	up	GO:0051100	negative regulation of binding	13/666	126/23276	6.76638e-05	0.00210807	0.00159897	17702/15110/13380/15111/17701/15205/16976/17869/15213/15902/15368/66849/14460	13
130	up	GO:0007219	Notch signaling pathway	15/666	163/23276	7.26043e-05	0.00224095	0.00169976	12156/13386/14008/15205/21821/217325/15213/18129/14461/207521/13877/14718/353156/16195/16669	15
131	up	GO:0035239	tube morphogenesis	26/666	393/23276	7.37511e-05	0.00224095	0.00169976	17702/15110/12159/15227/21386/16653/18186/12156/15111/16542/15205/22420/20472/15394/17869/93760/18129/15902/12305/11852/18643/57246/16776/68588/71228/20732	26
132	up	GO:1902743	regulation of lamellipodium organization	7/666	37/23276	7.41593e-05	0.00224095	0.00169976	18606/15519/68750/19353/14086/74117/242687	7
133	up	GO:2000677	regulation of transcription regulatory region DNA binding	7/666	37/23276	7.41593e-05	0.00224095	0.00169976	17702/15110/15111/17701/15205/15213/14460	7
134	up	GO:0043254	regulation of protein complex assembly	24/666	351/23276	8.32581e-05	0.00247862	0.00188004	13380/18645/66371/54673/18613/12122/19684/67384/245886/20740/50875/19353/18643/57246/14086/74117/76499/13205/226151/327959/63985/20741/12721/21749	24
135	up	GO:0060562	epithelial tube morphogenesis	24/666	351/23276	8.32581e-05	0.00247862	0.00188004	17702/15110/12159/15227/21386/16653/18186/12156/15111/16542/15205/22420/20472/17869/93760/18129/12305/11852/18643/57246/16776/68588/71228/20732	24
136	up	GO:0021783	preganglionic parasympathetic fiber development	5/666	17/23276	8.78319e-05	0.00257662	0.00195437	18186/15205/18187/15394/15407	5
137	up	GO:0030033	microvillus assembly	5/666	17/23276	8.78319e-05	0.00257662	0.00195437	27205/26941/19684/14086/12224	5
138	up	GO:0003229	ventricular cardiac muscle tissue development	8/666	51/23276	9.25428e-05	0.00263957	0.00200212	15110/21386/15213/13511/15902/19130/109620/17888	8
139	up	GO:0014015	positive regulation of gliogenesis	9/666	65/23276	9.31313e-05	0.00263957	0.00200212	12156/22352/15205/18606/17869/15902/16195/27374/20732	9
140	up	GO:1901606	alpha-amino acid catabolic process	9/666	65/23276	9.31313e-05	0.00263957	0.00200212	68133/18127/12036/19125/328092/56720/14718/18242/104174	9
141	up	GO:1901888	regulation of cell junction assembly	9/666	65/23276	9.31313e-05	0.00263957	0.00200212	16542/20874/18606/19353/17913/215449/76499/107746/20194	9
142	up	GO:0048525	negative regulation of viral process	10/666	80/23276	9.32618e-05	0.00263957	0.00200212	78781/80287/19130/21849/671535/319278/66597/20846/20815/217069	10
143	up	GO:0070670	response to interleukin-4	6/666	27/23276	9.50265e-05	0.00267071	0.00202574	27367/14828/17216/17025/12721/14104	6
144	up	GO:0045667	regulation of osteoblast differentiation	13/666	131/23276	0.000101052	0.0027877	0.00211448	17702/12159/12156/15111/15213/231633/15902/72007/16007/68588/16195/18760/26379	13
145	up	GO:1903828	negative regulation of cellular protein localization	13/666	131/23276	0.000101052	0.0027877	0.00211448	26941/67384/19387/671535/216805/226418/11640/226849/18777/72565/22051/15505/21749	13
146	up	GO:0001503	ossification	25/666	378/23276	0.000101328	0.0027877	0.00211448	17702/12159/12156/12842/15111/20472/12033/13609/11732/15213/231633/15902/72007/13877/12160/16007/16002/68588/16195/14219/14460/27047/18760/26379/14104	25
147	up	GO:0016197	endosomal transport	17/666	207/23276	0.000102553	0.0027877	0.00211448	215445/74718/19684/245886/320982/76742/11852/69150/77963/231830/67804/56418/19345/12591/104831/12721/98878	17
148	up	GO:0051101	regulation of DNA binding	11/666	97/23276	0.00010359	0.0027877	0.00211448	17702/15110/15111/17701/15205/17869/15213/15902/21849/15368/14460	11
149	up	GO:0045669	positive regulation of osteoblast differentiation	9/666	66/23276	0.000105135	0.0027877	0.00211448	17702/12159/12156/15213/231633/16007/68588/16195/18760	9
150	up	GO:0048332	mesoderm morphogenesis	9/666	66/23276	0.000105135	0.0027877	0.00211448	15110/12159/15227/21386/71950/14008/13380/241324/20472	9
151	up	GO:0014013	regulation of gliogenesis	12/666	114/23276	0.000105319	0.0027877	0.00211448	12159/12156/22352/15205/83557/18606/17869/71918/15902/16195/27374/20732	12
152	up	GO:0051496	positive regulation of stress fiber assembly	7/666	39/23276	0.000105432	0.0027877	0.00211448	18645/67384/19353/18643/14219/109880/20194	7
153	up	GO:0032387	negative regulation of intracellular transport	13/666	132/23276	0.000109214	0.00286884	0.00217602	15227/26941/67384/19387/671535/226418/11640/15368/215449/18777/72565/22051/109880	13
154	up	GO:0001763	morphogenesis of a branching structure	18/666	229/23276	0.000113598	0.00294549	0.00223416	17702/12159/15227/21386/16653/18186/12156/16542/22420/20472/217325/17869/19130/12305/57246/16776/71228/20732	18
155	up	GO:0002064	epithelial cell development	18/666	229/23276	0.000113598	0.00294549	0.00223416	12159/22352/12822/21821/21872/26941/19684/19130/19353/228852/12160/56436/215449/12562/71602/107746/53868/12224	18
156	up	GO:0022617	extracellular matrix disassembly	6/666	28/23276	0.000118034	0.00302081	0.0022913	23871/15451/12305/14086/76499/102058	6
157	up	GO:0001710	mesodermal cell fate commitment	5/666	18/23276	0.000118758	0.00302081	0.0022913	12159/71950/14008/13380/20472	5
158	up	GO:0010592	positive regulation of lamellipodium assembly	5/666	18/23276	0.000118758	0.00302081	0.0022913	15519/19353/14086/74117/242687	5
159	up	GO:0030198	extracellular matrix organization	17/666	210/23276	0.000122227	0.0030895	0.00234339	15227/12842/15481/12822/23871/15117/13710/15451/12305/14086/16007/76499/102058/14219/71602/223838/20732	17
160	up	GO:0051640	organelle localization	25/666	383/23276	0.000124506	0.00309287	0.00234595	15227/17886/18645/66371/16573/217325/218038/26941/242662/14461/72515/22187/15368/69150/215449/74117/76499/97112/70450/109880/56418/22631/320165/21749/23969	25
161	up	GO:0045071	negative regulation of viral genome replication	7/666	40/23276	0.000124669	0.00309287	0.00234595	78781/80287/19130/21849/671535/319278/20815	7
162	up	GO:0072132	mesenchyme morphogenesis	7/666	40/23276	0.000124669	0.00309287	0.00234595	17702/15227/12156/17701/17869/15213/57246	7
163	up	GO:0019058	viral life cycle	16/666	191/23276	0.000129088	0.00317311	0.00240681	78781/66371/16852/80287/73158/19130/21849/15451/671535/18643/18552/13205/319278/66597/20815/217069	16
164	up	GO:0043062	extracellular structure organization	17/666	211/23276	0.000129483	0.00317311	0.00240681	15227/12842/15481/12822/23871/15117/13710/15451/12305/14086/16007/76499/102058/14219/71602/223838/20732	17
165	up	GO:0044772	mitotic cell cycle phase transition	21/666	295/23276	0.000130388	0.00317594	0.00240895	12314/12444/116871/16412/20620/13684/12122/12575/19684/15902/68612/50875/19891/76499/13205/72584/12443/72611/56190/12450/21749	21
166	up	GO:0006887	exocytosis	21/666	296/23276	0.00013667	0.00330889	0.0025098	15227/18645/107371/217325/242662/14461/74616/15368/69150/215449/76499/102058/52055/70450/217140/109880/56418/105504/12721/16500/22631	21
167	up	GO:0007160	cell-matrix adhesion	15/666	173/23276	0.000141979	0.00341686	0.00259169	16412/22341/16542/20874/18081/18708/18606/57278/16419/19353/12305/329872/76499/14219/20194	15
168	up	GO:0007043	cell-cell junction assembly	9/666	69/23276	0.000149182	0.00354772	0.00269095	16412/16480/17913/216805/14086/231830/12562/71228/54135	9
169	up	GO:0045069	regulation of viral genome replication	9/666	69/23276	0.000149182	0.00354772	0.00269095	78781/80287/73158/19130/21849/671535/13205/319278/20815	9
170	up	GO:0010463	mesenchymal cell proliferation	8/666	55/23276	0.000160052	0.00378382	0.00287004	12159/15227/12156/15111/17701/16542/20472/17869	8
171	up	GO:1904950	negative regulation of establishment of protein localization	17/666	215/23276	0.000162414	0.00381194	0.00289136	215445/76273/26941/67384/19387/671535/226418/11640/226849/52055/18777/72565/22051/65113/15505/16500/21749	17
172	up	GO:0090100	positive regulation of transmembrane receptor protein serine/threonine kinase signaling pathway	11/666	102/23276	0.000163138	0.00381194	0.00289136	17702/12159/12156/17701/241324/16542/15205/18129/216805/12160/16007	11
173	up	GO:0048010	vascular endothelial growth factor receptor signaling pathway	7/666	42/23276	0.000171689	0.00395624	0.00300081	12159/18186/22341/16542/14366/12927/18760	7
174	up	GO:0009952	anterior/posterior pattern specification	17/666	216/23276	0.000171709	0.00395624	0.00300081	17702/12159/15227/21386/12156/13380/17701/241324/15205/20472/21821/15394/15424/15213/18552/15407/12591	17
175	up	GO:0050678	regulation of epithelial cell proliferation	21/666	301/23276	0.000172267	0.00395624	0.00300081	12159/12444/12156/22341/16542/15205/21821/15117/17869/13052/15213/68750/19130/74155/15451/228852/12160/353156/20846/12443/18760	21
176	up	GO:0048754	branching morphogenesis of an epithelial tube	15/666	177/23276	0.000182798	0.00417423	0.00316617	17702/12159/15227/21386/16653/18186/12156/16542/22420/20472/17869/12305/57246/16776/71228	15
177	up	GO:0021561	facial nerve development	4/666	11/23276	0.000186719	0.00419388	0.00318107	18186/18187/15394/15407	4
178	up	GO:0021610	facial nerve morphogenesis	4/666	11/23276	0.000186719	0.00419388	0.00318107	18186/18187/15394/15407	4
179	up	GO:0000082	G1/S transition of mitotic cell cycle	14/666	158/23276	0.000186789	0.00419388	0.00318107	12444/16412/20620/13684/12122/12575/19684/15902/19891/13205/72584/12443/72611/56190	14
180	up	GO:0001952	regulation of cell-matrix adhesion	10/666	87/23276	0.000189493	0.00423095	0.00320919	22341/16542/20874/18081/18708/18606/19353/12305/76499/20194	10
181	up	GO:0045687	positive regulation of glial cell differentiation	7/666	43/23276	0.000200062	0.00444226	0.00336947	12156/15205/18606/15902/16195/27374/20732	7
182	up	GO:0048486	parasympathetic nervous system development	5/666	20/23276	0.000204934	0.00447624	0.00339524	18186/15205/18187/15394/15407	5
183	up	GO:0072111	cell proliferation involved in kidney development	5/666	20/23276	0.000204934	0.00447624	0.00339524	12159/12156/83557/17869/216805	5
184	up	GO:1903393	positive regulation of adherens junction organization	5/666	20/23276	0.000204934	0.00447624	0.00339524	16542/18606/19353/104831/20194	5
185	up	GO:0043534	blood vessel endothelial cell migration	9/666	72/23276	0.000207655	0.00451117	0.00342174	18186/17886/16412/22341/16542/73723/20778/27494/18760	9
186	up	GO:0001501	skeletal system development	28/666	467/23276	0.000210088	0.00453949	0.00344322	17702/15110/12159/21386/12156/13386/12842/15111/17701/16542/20472/15117/15394/15424/17869/231633/12160/329872/18552/16007/140858/230484/15407/14219/242687/30791/102866/26379	28
187	up	GO:1903533	regulation of protein targeting	20/666	284/23276	0.000215677	0.00463532	0.0035159	12159/15205/16480/54673/18708/68010/15519/72344/12575/26941/67384/21849/16199/671535/17913/11640/231830/72565/22051/16500	20
188	up	GO:0010975	regulation of neuron projection development	28/666	468/23276	0.000217566	0.00465105	0.00352783	18858/12159/18186/22352/16412/20620/22629/15205/11858/11504/545156/16728/16852/245886/76484/17005/12160/22359/64294/268902/74117/76499/21648/107746/109880/18760/15982/23969	28
189	up	GO:0016239	positive regulation of macroautophagy	7/666	44/23276	0.000232101	0.00493552	0.0037436	16542/54673/73158/56367/15368/66597/13853	7
190	up	GO:0006897	endocytosis	29/666	495/23276	0.000240265	0.00508224	0.00385489	17886/80708/13380/15481/16412/224703/18613/218038/22141/14461/19353/234779/20778/12725/57912/22359/22260/69150/17076/70450/67804/71602/242687/19345/12402/20405/12721/98878/23969	29
191	up	GO:0033157	regulation of intracellular protein transport	23/666	355/23276	0.000254974	0.00533662	0.00404784	12159/15205/16480/54673/18708/68010/15519/72344/12575/26941/67384/19387/21849/16199/671535/17913/226418/11640/231830/18777/72565/22051/16500	23
192	up	GO:0045685	regulation of glial cell differentiation	9/666	74/23276	0.000256343	0.00533662	0.00404784	12159/12156/15205/83557/18606/15902/16195/27374/20732	9
193	up	GO:0010639	negative regulation of organelle organization	21/666	310/23276	0.000257322	0.00533662	0.00404784	12159/18645/210789/18613/13609/56226/19684/67384/245886/20740/50875/216805/18643/76499/26949/63985/242687/20741/70472/12721/21749	21
194	up	GO:0003179	heart valve morphogenesis	6/666	32/23276	0.000257603	0.00533662	0.00404784	12156/15213/18129/57246/16007/13876	6
195	up	GO:0043409	negative regulation of MAPK cascade	13/666	144/23276	0.000261172	0.00538283	0.00408289	12159/67071/72349/26941/74155/216805/57912/13669/240754/21648/107746/15505/14870	13
196	up	GO:0032535	regulation of cellular component size	22/666	333/23276	0.000263108	0.00539505	0.00409216	18186/18645/70435/73723/11858/18613/15519/16728/26941/19684/67384/20740/50875/19353/12725/18643/74117/76499/63985/20741/12721/15982	22
197	up	GO:1903649	regulation of cytoplasmic transport	26/666	426/23276	0.000265923	0.00542509	0.00411495	12159/15205/16480/54673/18708/68010/15519/72344/12575/26941/19684/67384/19387/20218/21849/16199/671535/226418/11640/231830/18777/72565/22051/104831/18760/12721	26
198	up	GO:0051051	negative regulation of transport	28/666	474/23276	0.000267612	0.00543199	0.00412018	15227/80708/26385/15205/210789/215445/76273/18127/17869/26941/67384/19387/245886/671535/226418/11640/15368/22260/215449/52055/18777/72565/22051/65113/109880/12721/16500/23969	28
199	up	GO:0048711	positive regulation of astrocyte differentiation	4/666	12/23276	0.000273747	0.00552859	0.00419345	12156/15205/15902/16195	4
200	up	GO:0060537	muscle tissue development	25/666	404/23276	0.000281921	0.0056652	0.00429707	15110/12159/21386/12156/13380/16412/21821/13609/17869/93760/116904/13052/15213/13511/15902/19130/109620/17888/216805/57246/11739/17691/12224/16526/15982	25
201	up	GO:0010508	positive regulation of autophagy	9/666	75/23276	0.000284022	0.00567902	0.00430755	20620/16542/54673/73158/56367/216805/15368/66597/13853	9
202	up	GO:0072001	renal system development	18/666	247/23276	0.000290363	0.00572669	0.00434371	12159/15227/18186/12156/22420/83557/20472/21821/11504/17869/15902/216805/16776/268902/18552/20846/71228/71602	18
203	up	GO:0044770	cell cycle phase transition	21/666	313/23276	0.00029291	0.00572669	0.00434371	12314/12444/116871/16412/20620/13684/12122/12575/19684/15902/68612/50875/19891/76499/13205/72584/12443/72611/56190/12450/21749	21
204	up	GO:0044843	cell cycle G1/S phase transition	14/666	165/23276	0.000293051	0.00572669	0.00434371	12444/16412/20620/13684/12122/12575/19684/15902/19891/13205/72584/12443/72611/56190	14
205	up	GO:0007498	mesoderm development	11/666	109/23276	0.00029353	0.00572669	0.00434371	15110/12159/67071/15227/21386/71950/14008/13380/241324/20472/17294	11
206	up	GO:0010594	regulation of endothelial cell migration	11/666	109/23276	0.00029353	0.00572669	0.00434371	12159/23871/22341/16542/73723/73230/19130/11852/27494/12927/18760	11
207	up	GO:0051656	establishment of organelle localization	19/666	269/23276	0.000296068	0.00574829	0.00436009	17886/18645/66371/16573/217325/218038/26941/242662/72515/22187/215449/74117/76499/97112/109880/56418/22631/21749/23969	19
208	up	GO:0030041	actin filament polymerization	13/666	146/23276	0.000299011	0.00577753	0.00438227	18645/18613/19684/67384/20740/50875/19353/18643/74117/231830/63985/20741/12721	13
209	up	GO:0030837	negative regulation of actin filament polymerization	7/666	46/23276	0.000308556	0.00588017	0.00446012	18645/18613/19684/20740/50875/18643/20741	7
210	up	GO:0032233	positive regulation of actin filament bundle assembly	7/666	46/23276	0.000308556	0.00588017	0.00446012	18645/67384/19353/18643/14219/109880/20194	7
211	up	GO:0014706	striated muscle tissue development	24/666	383/23276	0.000308713	0.00588017	0.00446012	15110/12159/21386/12156/13380/16412/21821/13609/17869/93760/116904/13052/15213/13511/15902/19130/109620/17888/57246/11739/17691/12224/16526/15982	24
212	up	GO:1903901	negative regulation of viral life cycle	9/666	76/23276	0.000314128	0.0059551	0.00451696	78781/80287/19130/21849/671535/319278/66597/20815/217069	9
213	up	GO:0051098	regulation of binding	20/666	293/23276	0.000324129	0.00611584	0.00463888	17702/15110/12159/12156/13380/15111/17701/20620/15205/16976/68010/17869/15213/15902/21849/15368/68588/66849/14460/20194	20
214	up	GO:0002335	mature B cell differentiation	5/666	22/23276	0.000331972	0.00619752	0.00470084	102545/16431/18129/16852/234779	5
215	up	GO:0003203	endocardial cushion morphogenesis	5/666	22/23276	0.000331972	0.00619752	0.00470084	17702/12156/17701/15213/57246	5
216	up	GO:0055008	cardiac muscle tissue morphogenesis	8/666	61/23276	0.000333084	0.00619752	0.00470084	15110/12156/13609/15213/19130/109620/17888/57246	8
217	up	GO:0003231	cardiac ventricle development	12/666	129/23276	0.000338516	0.00626957	0.00475548	15110/15227/21386/15111/15205/15213/15902/19130/109620/17888/57246/16007	12
218	up	GO:0009063	cellular amino acid catabolic process	9/666	77/23276	0.000346824	0.00639397	0.00484984	68133/18127/12036/19125/328092/56720/14718/18242/104174	9
219	up	GO:0043122	regulation of I-kappaB kinase/NF-kappaB signaling	15/666	189/23276	0.000371812	0.00681369	0.0051682	78781/20620/76273/16852/22196/15368/72565/66597/20846/22051/65113/18760/56786/217069/14870	15
220	up	GO:0001707	mesoderm formation	8/666	62/23276	0.000372981	0.00681369	0.0051682	15110/12159/15227/71950/14008/13380/241324/20472	8
221	up	GO:0019079	viral genome replication	9/666	78/23276	0.000382277	0.00690344	0.00523627	78781/80287/73158/19130/21849/671535/13205/319278/20815	9
222	up	GO:0042475	odontogenesis of dentin-containing tooth	9/666	78/23276	0.000382277	0.00690344	0.00523627	17702/15110/12159/12156/15111/17701/22420/21821/16776	9
223	up	GO:0010715	regulation of extracellular matrix disassembly	4/666	13/23276	0.000386483	0.00690344	0.00523627	23871/12305/14086/76499	4
224	up	GO:0021604	cranial nerve structural organization	4/666	13/23276	0.000386483	0.00690344	0.00523627	18186/18187/15394/15407	4
225	up	GO:1901213	regulation of transcription from RNA polymerase II promoter involved in heart development	4/666	13/23276	0.000386483	0.00690344	0.00523627	17702/12159/12156/17701	4
226	up	GO:0032271	regulation of protein polymerization	14/666	170/23276	0.000397524	0.00706925	0.00536204	18645/18613/19684/67384/20740/50875/19353/18643/74117/76499/63985/20741/12721/21749	14
227	up	GO:0032528	microvillus organization	5/666	23/23276	0.000414263	0.00730229	0.0055388	27205/26941/19684/14086/12224	5
228	up	GO:0033688	regulation of osteoblast proliferation	5/666	23/23276	0.000414263	0.00730229	0.0055388	12156/231633/16007/68588/14460	5
229	up	GO:0001649	osteoblast differentiation	16/666	212/23276	0.000421707	0.00740104	0.00561371	17702/12159/12156/15111/12033/15213/231633/15902/72007/13877/16007/68588/16195/18760/26379/14104	16
230	up	GO:0043484	regulation of RNA splicing	10/666	96/23276	0.000424696	0.0074211	0.00562892	93686/15481/12261/225027/18708/66395/67039/56190/56195/17149	10
231	up	GO:0008154	actin polymerization or depolymerization	14/666	172/23276	0.000447435	0.0077846	0.00590464	18645/73723/18613/19684/67384/20740/50875/19353/18643/74117/231830/63985/20741/12721	14
232	up	GO:0032106	positive regulation of response to extracellular stimulus	7/666	49/23276	0.000459851	0.00793194	0.00601639	16542/54673/73158/56367/15368/66597/13853	7
233	up	GO:0032109	positive regulation of response to nutrient levels	7/666	49/23276	0.000459851	0.00793194	0.00601639	16542/54673/73158/56367/15368/66597/13853	7
234	up	GO:0048839	inner ear development	15/666	193/23276	0.000464151	0.00793798	0.00602097	12159/18186/12156/15205/21821/73230/15394/15213/26941/242022/14461/19130/19353/15451/68588	15
235	up	GO:0051056	regulation of small GTPase mediated signal transduction	15/666	193/23276	0.000464151	0.00793798	0.00602097	16653/232227/16412/545156/102098/18129/216805/56392/27494/114713/19414/381112/107746/56784/101497	15
236	up	GO:0008064	regulation of actin polymerization or depolymerization	13/666	153/23276	0.000470466	0.00801188	0.00607703	18645/73723/18613/19684/67384/20740/50875/19353/18643/74117/63985/20741/12721	13
237	up	GO:0030031	cell projection assembly	23/666	371/23276	0.000474433	0.00804534	0.00610241	18858/27205/226251/18645/21821/13609/15519/56226/53860/26941/19684/67384/235072/18000/19353/18643/14086/16776/74117/100503572/242687/72140/12224	23
238	up	GO:0030833	regulation of actin filament polymerization	12/666	134/23276	0.000479245	0.0080928	0.00613841	18645/18613/19684/67384/20740/50875/19353/18643/74117/63985/20741/12721	12
239	up	GO:0045165	cell fate commitment	18/666	258/23276	0.000489524	0.00823178	0.00624383	15110/12159/21386/12156/71950/14008/13380/16412/16542/15205/22420/20472/18129/15902/14461/19130/14460/14464	18
240	up	GO:0042330	taxis	28/666	493/23276	0.00050001	0.00831083	0.00630378	12159/18186/226251/22253/102545/12261/22341/16542/16573/18187/18606/13609/15394/16728/14825/13052/97487/15902/19353/107449/13143/27494/268902/105689/16007/12927/18760/12721	28
241	up	GO:0030832	regulation of actin filament length	13/666	154/23276	0.000500703	0.00831083	0.00630378	18645/73723/18613/19684/67384/20740/50875/19353/18643/74117/63985/20741/12721	13
242	up	GO:0035088	establishment or maintenance of apical/basal cell polarity	6/666	36/23276	0.000502496	0.00831083	0.00630378	15227/241324/26941/14086/71228/12591	6
243	up	GO:0061245	establishment or maintenance of bipolar cell polarity	6/666	36/23276	0.000502496	0.00831083	0.00630378	15227/241324/26941/14086/71228/12591	6
244	up	GO:0038084	vascular endothelial growth factor signaling pathway	5/666	24/23276	0.000511046	0.00831536	0.00630722	18186/16542/18187/17913/18760	5
245	up	GO:0044319	wound healing, spreading of cells	5/666	24/23276	0.000511046	0.00831536	0.00630722	17702/68750/12305/16007/76499	5
246	up	GO:0060914	heart formation	5/666	24/23276	0.000511046	0.00831536	0.00630722	12159/13380/15111/15205/21821	5
247	up	GO:0090505	epiboly involved in wound healing	5/666	24/23276	0.000511046	0.00831536	0.00630722	17702/68750/12305/16007/76499	5
248	up	GO:0010717	regulation of epithelial to mesenchymal transition	8/666	65/23276	0.000516565	0.00837127	0.00634963	12156/12842/241324/68010/246154/15451/57246/76499	8
249	up	GO:0002011	morphogenesis of an epithelial sheet	7/666	50/23276	0.000521686	0.0084203	0.00638682	17702/18129/68750/12305/57246/16007/76499	7
250	up	GO:1901722	regulation of cell proliferation involved in kidney development	4/666	14/23276	0.000528868	0.00850208	0.00644885	12159/83557/17869/216805	4
251	up	GO:0051147	regulation of muscle cell differentiation	13/666	155/23276	0.000532569	0.00852747	0.00646811	12159/15227/21386/12156/13380/17701/16009/18708/225518/19130/11739/56190/17691	13
252	up	GO:2000045	regulation of G1/S transition of mitotic cell cycle	10/666	99/23276	0.000543434	0.00866692	0.00657388	12122/12575/19684/15902/19891/13205/72584/12443/72611/56190	10
253	up	GO:0043123	positive regulation of I-kappaB kinase/NF-kappaB signaling	12/666	136/23276	0.000547918	0.00870388	0.00660192	78781/20620/76273/16852/22196/15368/66597/22051/65113/18760/56786/217069	12
254	up	GO:0032388	positive regulation of intracellular transport	21/666	329/23276	0.000565217	0.00893813	0.00677959	12159/15205/16480/54673/18708/68010/15519/72344/19684/14461/20218/21849/16199/17913/69150/231830/72565/22051/104831/22654/16500	21
255	up	GO:0072594	establishment of protein localization to organelle	28/666	497/23276	0.000567112	0.00893813	0.00677959	12159/15481/15205/16480/54673/20472/12469/18708/68010/15519/12122/72344/12575/74718/26941/67384/30059/21849/16199/671535/11640/231830/72565/12468/22051/15505/22631/21749	28
256	up	GO:0007034	vacuolar transport	9/666	83/23276	0.000607295	0.00953406	0.00723161	15481/66371/76273/74718/76742/11852/77963/65113/12591	9
257	up	GO:0090504	epiboly	5/666	25/23276	0.000623884	0.00975639	0.00740024	17702/68750/12305/16007/76499	5
258	up	GO:0042476	odontogenesis	10/666	101/23276	0.000636921	0.00992164	0.00752559	17702/15110/12159/12156/12842/15111/17701/22420/21821/16776	10
259	up	GO:0043623	cellular protein complex assembly	26/666	452/23276	0.000649594	0.01008	0.0076457	18645/18613/15519/19684/67384/245886/20740/68612/18000/50875/19353/21780/56436/18643/57246/246782/74117/76499/102058/22327/231830/63985/53323/20741/12721/21749	26
260	up	GO:0001570	vasculogenesis	9/666	84/23276	0.000663228	0.0102421	0.00776867	15227/18186/16542/15117/14366/66923/15213/27494/71602	9
261	up	GO:0048008	platelet-derived growth factor receptor signaling pathway	7/666	52/23276	0.000665138	0.0102421	0.00776867	18186/26941/29875/76499/12927/71602/107746	7
262	up	GO:1901342	regulation of vasculature development	17/666	243/23276	0.000673285	0.010328	0.00783381	12159/23871/22341/16542/11504/18606/18127/15213/14461/14886/216805/228852/11852/15368/27494/20846/18760	17
263	up	GO:0061028	establishment of endothelial barrier	6/666	38/23276	0.000678535	0.0103689	0.00786487	21872/19684/228852/215449/12562/107746	6
264	up	GO:0003272	endocardial cushion formation	4/666	15/23276	0.000704929	0.010691	0.00810913	17702/17701/15213/57246	4
265	up	GO:0072673	lamellipodium morphogenesis	4/666	15/23276	0.000704929	0.010691	0.00810913	18606/68750/67804/242687	4
266	up	GO:0032103	positive regulation of response to external stimulus	19/666	289/23276	0.000714558	0.0107963	0.008189	18186/78781/12261/22341/16542/54673/13609/14825/73158/19353/56367/15510/15368/13143/69150/66597/109880/13853/18760	19
267	up	GO:0060711	labyrinthine layer development	7/666	53/23276	0.000747713	0.0112549	0.00853687	15205/217325/15213/12211/16007/12591/20732	7
268	up	GO:0033687	osteoblast proliferation	5/666	26/23276	0.000754397	0.0112711	0.00854914	12156/231633/16007/68588/14460	5
269	up	GO:0090162	establishment of epithelial cell polarity	5/666	26/23276	0.000754397	0.0112711	0.00854914	15227/15205/15213/26941/232288	5
270	up	GO:0007265	Ras protein signal transduction	18/666	268/23276	0.000763606	0.0113664	0.00862146	16653/232227/16412/20620/18613/545156/102098/18129/216805/56392/74754/215449/114713/19414/381112/107746/242687/101497	18
271	up	GO:0051052	regulation of DNA metabolic process	21/666	337/23276	0.000769635	0.0113834	0.00863435	12159/16009/12469/17869/12575/26430/13804/19353/21849/19891/216805/12160/18643/226151/230484/12468/65113/22791/16526/27374/21749	21
272	up	GO:0003208	cardiac ventricle morphogenesis	8/666	69/23276	0.000774413	0.0113834	0.00863435	15110/15227/15111/15213/19130/109620/17888/57246	8
273	up	GO:0021879	forebrain neuron differentiation	8/666	69/23276	0.000774413	0.0113834	0.00863435	18186/15205/18187/14461/19130/19353/22187/268902	8
274	up	GO:0001655	urogenital system development	19/666	291/23276	0.000776078	0.0113834	0.00863435	12159/15227/18186/12156/22420/83557/20472/21821/11504/17869/15902/14461/216805/16776/268902/18552/20846/71228/71602	19
275	up	GO:0045666	positive regulation of neuron differentiation	22/666	361/23276	0.000782484	0.0114356	0.00867396	12159/18186/12156/13380/16412/83557/11858/11504/16728/245886/14461/19130/17005/12160/22359/268902/74117/21648/107746/109880/18760/23969	22
276	up	GO:0001935	endothelial cell proliferation	10/666	104/23276	0.000801737	0.0116746	0.00885518	12159/12156/16542/73230/19130/20778/228852/353156/20846/18760	10
277	up	GO:0022612	gland morphogenesis	12/666	142/23276	0.000805438	0.0116861	0.00886395	17702/12159/21386/18186/20111/13710/18129/26941/19130/15451/12305/16776	12
278	up	GO:2000027	regulation of organ morphogenesis	14/666	183/23276	0.000828	0.0119703	0.00907948	12159/12156/13380/15111/17701/15205/22420/20472/21821/17869/19353/15451/68588/93960	14
279	up	GO:0008593	regulation of Notch signaling pathway	8/666	70/23276	0.0008528	0.0122846	0.0093179	13386/15205/217325/15213/14461/13877/353156/16195	8
280	up	GO:1902532	negative regulation of intracellular signal transduction	25/666	436/23276	0.00085616	0.012289	0.0093212	12159/67071/16412/12261/54673/72349/26941/216150/74155/216805/57912/13669/13205/240754/66168/114713/19414/72565/20846/21648/22051/107746/15505/13853/14870	25
281	up	GO:0009896	positive regulation of catabolic process	20/666	317/23276	0.000873894	0.0124989	0.00948041	80708/78781/16009/20620/16542/54673/17869/19684/56515/73158/13804/56367/216805/15368/72584/66597/65113/93960/74326/13853	20
282	up	GO:0001822	kidney development	16/666	227/23276	0.000884383	0.012604	0.00956019	12159/18186/12156/22420/83557/20472/21821/11504/17869/15902/216805/16776/268902/18552/71228/71602	16
283	up	GO:0001954	positive regulation of cell-matrix adhesion	6/666	40/23276	0.000898865	0.0126627	0.00960469	22341/16542/18081/18606/19353/20194	6
284	up	GO:0003170	heart valve development	6/666	40/23276	0.000898865	0.0126627	0.00960469	12156/15213/18129/57246/16007/13876	6
285	up	GO:0042481	regulation of odontogenesis	5/666	27/23276	0.000904254	0.0126627	0.00960469	12159/12156/17701/22420/21821	5
286	up	GO:0045197	establishment or maintenance of epithelial cell apical/basal polarity	5/666	27/23276	0.000904254	0.0126627	0.00960469	15227/241324/26941/71228/12591	5
287	up	GO:2000826	regulation of heart morphogenesis	5/666	27/23276	0.000904254	0.0126627	0.00960469	12159/12156/13380/15111/15205	5
288	up	GO:0097191	extrinsic apoptotic signaling pathway	16/666	228/23276	0.000926591	0.0128528	0.00974886	18186/208449/16691/18708/16668/12122/12070/12211/107449/15368/64294/13205/14460/11546/17000/17347	16
289	up	GO:0014065	phosphatidylinositol 3-kinase signaling	10/666	106/23276	0.00092996	0.0128528	0.00974886	72446/12261/16542/18708/26941/17005/107449/19249/228852/12402	10
290	up	GO:1902806	regulation of cell cycle G1/S phase transition	10/666	106/23276	0.00092996	0.0128528	0.00974886	12122/12575/19684/15902/19891/13205/72584/12443/72611/56190	10
291	up	GO:0060840	artery development	9/666	88/23276	0.000930619	0.0128528	0.00974886	12159/15227/18186/15111/15205/15394/15213/19130/238055	9
292	up	GO:0034333	adherens junction assembly	8/666	71/23276	0.000937428	0.0128584	0.00975315	16542/20874/16480/18606/19353/76499/71228/20194	8
293	up	GO:0055006	cardiac cell development	8/666	71/23276	0.000937428	0.0128584	0.00975315	12159/21386/66923/116904/13052/19130/17888/11739	8
294	up	GO:0055001	muscle cell development	13/666	165/23276	0.00095714	0.0130842	0.00992438	12159/21386/16691/16412/15205/66923/116904/13052/19130/50875/17888/11739/16669	13
295	up	GO:0006935	chemotaxis	27/666	491/23276	0.00101148	0.0137801	0.0104522	12159/18186/226251/22253/102545/12261/22341/16542/16573/18187/18606/13609/15394/16728/14825/13052/97487/19353/107449/13143/27494/268902/105689/16007/12927/18760/12721	27
296	up	GO:0090102	cochlea development	6/666	41/23276	0.00102781	0.013873	0.0105227	15205/21821/15394/19353/15451/68588	6
297	up	GO:0098900	regulation of action potential	6/666	41/23276	0.00102781	0.013873	0.0105227	16480/277328/13052/13511/109620/16500	6
298	up	GO:0061180	mammary gland epithelium development	8/666	72/23276	0.00102865	0.013873	0.0105227	17702/15227/21386/17701/15902/68750/12305/12443	8
299	up	GO:0003002	regionalization	21/666	345/23276	0.00103504	0.0139124	0.0105526	17702/12159/15227/21386/18186/12156/13380/17701/241324/15205/20472/21821/18187/15394/15424/15213/18129/57246/18552/15407/12591	21
300	up	GO:0001885	endothelial cell development	7/666	56/23276	0.00104494	0.0139987	0.010618	12822/21872/19684/228852/215449/12562/107746	7
301	up	GO:1901990	regulation of mitotic cell cycle phase transition	15/666	209/23276	0.00105517	0.0140887	0.0106863	116871/12122/12575/19684/15902/68612/50875/19891/13205/72584/12443/72611/56190/12450/21749	15
302	up	GO:0030879	mammary gland development	11/666	127/23276	0.00107297	0.0142142	0.0107815	17702/12159/15227/21386/17701/13710/15902/68750/12305/12443/14104	11
303	up	GO:0010591	regulation of lamellipodium assembly	5/666	28/23276	0.00107517	0.0142142	0.0107815	15519/19353/14086/74117/242687	5
304	up	GO:0032456	endocytic recycling	5/666	28/23276	0.00107517	0.0142142	0.0107815	215445/320982/69150/231830/98878	5
305	up	GO:1903829	positive regulation of cellular protein localization	20/666	323/23276	0.00109805	0.0144691	0.0109748	12159/16412/15205/16480/54673/16573/12469/18708/68010/15519/72344/19684/21849/16199/17913/231830/72565/12468/22051/16500	20
306	up	GO:0034504	protein localization to nucleus	21/666	347/23276	0.00111253	0.0146119	0.0110832	12159/15191/12842/15481/17701/15205/16480/20472/12469/18708/68010/15519/12575/26941/21849/671535/216805/11640/72565/12468/22051	21
307	up	GO:0060415	muscle tissue morphogenesis	8/666	73/23276	0.00112683	0.0147516	0.0111891	15110/12156/13609/15213/19130/109620/17888/57246	8
308	up	GO:0030032	lamellipodium assembly	7/666	57/23276	0.0011623	0.0149839	0.0113653	226251/13609/15519/19353/14086/74117/242687	7
309	up	GO:0032272	negative regulation of protein polymerization	7/666	57/23276	0.0011623	0.0149839	0.0113653	18645/18613/19684/20740/50875/18643/20741	7
310	up	GO:0061448	connective tissue development	16/666	233/23276	0.00116421	0.0149839	0.0113653	17702/15110/12159/12156/12842/15111/17701/20472/329003/15902/22187/12160/56436/16007/14219/26379	16
311	up	GO:0001709	cell fate determination	6/666	42/23276	0.0011705	0.0149839	0.0113653	15110/12159/15205/18129/14461/19130	6
312	up	GO:0002313	mature B cell differentiation involved in immune response	4/666	17/23276	0.00117441	0.0149839	0.0113653	16431/18129/16852/234779	4
313	up	GO:0006458	'de novo' protein folding	4/666	17/23276	0.00117441	0.0149839	0.0113653	15481/54673/15510/15505	4
314	up	GO:0051084	'de novo' posttranslational protein folding	4/666	17/23276	0.00117441	0.0149839	0.0113653	15481/54673/15510/15505	4
315	up	GO:0098901	regulation of cardiac muscle cell action potential	4/666	17/23276	0.00117441	0.0149839	0.0113653	16480/13052/13511/109620	4
316	up	GO:0090317	negative regulation of intracellular protein transport	9/666	91/23276	0.00118374	0.0150553	0.0114195	26941/67384/19387/671535/226418/11640/18777/72565/22051	9
317	up	GO:0045665	negative regulation of neuron differentiation	15/666	212/23276	0.00121753	0.0154362	0.0117084	18858/18186/22352/16412/20620/22629/15205/13684/19716/15213/16852/15902/22129/64294/15982	15
318	up	GO:1903305	regulation of regulated secretory pathway	10/666	110/23276	0.00123697	0.0156333	0.0118579	15227/18645/242662/14461/15368/69150/215449/70450/109880/16500	10
319	up	GO:0003209	cardiac atrium morphogenesis	5/666	29/23276	0.00126891	0.0159367	0.012088	18129/19130/17888/57246/16007	5
320	up	GO:1903053	regulation of extracellular matrix organization	5/666	29/23276	0.00126891	0.0159367	0.012088	15481/23871/12305/14086/76499	5
321	up	GO:0030856	regulation of epithelial cell differentiation	11/666	130/23276	0.00129845	0.0162569	0.0123309	17702/12159/21386/14008/16542/15205/15213/74155/12562/12443/223838	11
322	up	GO:0034113	heterotypic cell-cell adhesion	6/666	43/23276	0.00132787	0.0164713	0.0124935	16412/16480/13052/13511/109620/16404	6
323	up	GO:0051893	regulation of focal adhesion assembly	6/666	43/23276	0.00132787	0.0164713	0.0124935	16542/20874/18606/19353/76499/20194	6
324	up	GO:0090109	regulation of cell-substrate junction assembly	6/666	43/23276	0.00132787	0.0164713	0.0124935	16542/20874/18606/19353/76499/20194	6
325	up	GO:1900180	regulation of protein localization to nucleus	15/666	214/23276	0.00133706	0.0165343	0.0125413	12159/16480/12469/18708/68010/15519/12575/26941/21849/671535/216805/11640/72565/12468/22051	15
326	up	GO:0031331	positive regulation of cellular catabolic process	17/666	259/23276	0.00135707	0.0167302	0.0126899	80708/78781/16009/20620/16542/54673/17869/19684/56515/73158/13804/56367/216805/15368/66597/74326/13853	17
327	up	GO:0043901	negative regulation of multi-organism process	12/666	151/23276	0.00137564	0.0169073	0.0128242	78781/12261/80287/19130/21849/671535/319278/66597/20846/20815/217069/17523	12
328	up	GO:0045778	positive regulation of ossification	9/666	93/23276	0.00138141	0.0169265	0.0128388	17702/12159/12156/15213/231633/16007/68588/16195/18760	9
329	up	GO:0045055	regulated exocytosis	13/666	172/23276	0.00139903	0.017004	0.0128975	15227/18645/242662/14461/15368/69150/215449/52055/70450/109880/12721/16500/22631	13
330	up	GO:0046578	regulation of Ras protein signal transduction	13/666	172/23276	0.00139903	0.017004	0.0128975	16653/232227/16412/545156/102098/18129/216805/56392/114713/19414/381112/107746/101497	13
331	up	GO:0007249	I-kappaB kinase/NF-kappaB signaling	15/666	215/23276	0.00140043	0.017004	0.0128975	78781/20620/76273/16852/22196/15368/72565/66597/20846/22051/65113/18760/56786/217069/14870	15
332	up	GO:0021953	central nervous system neuron differentiation	14/666	194/23276	0.00145168	0.0175732	0.0133293	18186/13380/12552/15205/18187/15394/14461/19130/19353/76484/22187/57246/268902/105689	14
333	up	GO:0070167	regulation of biomineral tissue development	8/666	76/23276	0.00146692	0.0176805	0.0134107	12159/12156/22420/13609/11732/231633/14460/27047	8
334	up	GO:0055123	digestive system development	11/666	132/23276	0.00146934	0.0176805	0.0134107	15227/15205/20472/15902/14461/18552/16002/14460/14464/12591/12224	11
335	up	GO:0046685	response to arsenic-containing substance	4/666	18/23276	0.00147602	0.0177078	0.0134314	15368/13205/17025/17347	4
336	up	GO:0097178	ruffle assembly	5/666	30/23276	0.00148725	0.0177894	0.0134933	18645/19684/67384/19353/18643	5
337	up	GO:1903902	positive regulation of viral life cycle	7/666	60/23276	0.00157728	0.0188103	0.0142677	66371/16852/73158/15451/18643/13205/20815	7
338	up	GO:0019216	regulation of lipid metabolic process	18/666	286/23276	0.00159238	0.0189342	0.0143616	12156/54673/18708/16370/108099/15902/19130/19353/20778/12160/22260/16007/16002/226849/54135/17691/14170/238055	18
339	up	GO:0002065	columnar/cuboidal epithelial cell differentiation	12/666	154/23276	0.00162732	0.0192358	0.0145904	12159/12156/15205/15213/26941/19130/19353/12160/14464/223838/12591/12224	12
340	up	GO:0006457	protein folding	12/666	154/23276	0.00162732	0.0192358	0.0145904	15481/54673/12469/15519/109054/15510/22327/18637/66917/12468/15505/14231	12
341	up	GO:0022407	regulation of cell-cell adhesion	21/666	358/23276	0.00163378	0.0192556	0.0146054	12159/27205/12156/15205/18708/15117/72349/15519/57432/16728/16852/19684/15510/56436/16002/240754/16195/65113/15505/12721/14870	21
342	up	GO:0048483	autonomic nervous system development	6/666	45/23276	0.00169054	0.0198128	0.015028	18186/15111/15205/18187/15394/15407	6
343	up	GO:0007389	pattern specification process	25/666	458/23276	0.00169091	0.0198128	0.015028	17702/15110/12159/15227/21386/18186/12156/13380/15111/17701/241324/15205/22420/20472/21821/18187/15394/15424/15213/18129/12160/57246/18552/15407/12591	25
344	up	GO:2000177	regulation of neural precursor cell proliferation	9/666	96/23276	0.00172689	0.0200784	0.0152295	22341/19716/15902/14461/19130/224171/107746/56195/20732	9
345	up	GO:0021872	forebrain generation of neurons	8/666	78/23276	0.00173559	0.0200784	0.0152295	18186/15205/18187/14461/19130/19353/22187/268902	8
346	up	GO:0021954	central nervous system neuron development	8/666	78/23276	0.00173559	0.0200784	0.0152295	18186/12552/18187/14461/19353/22187/268902/105689	8
347	up	GO:0001738	morphogenesis of a polarized epithelium	7/666	61/23276	0.00173856	0.0200784	0.0152295	15227/26941/19353/16776/68588/71228/93960	7
348	up	GO:0001938	positive regulation of endothelial cell proliferation	7/666	61/23276	0.00173856	0.0200784	0.0152295	12159/12156/16542/19130/228852/353156/18760	7
349	up	GO:0043087	regulation of GTPase activity	19/666	312/23276	0.00174904	0.0201415	0.0152774	232227/16412/73723/216963/18613/545156/13609/102098/19684/245886/29875/27494/320560/114713/19414/74760/107746/56784/20194	19
350	up	GO:0051894	positive regulation of focal adhesion assembly	4/666	19/23276	0.00182765	0.0208675	0.015828	16542/18606/19353/20194	4
351	up	GO:0072574	hepatocyte proliferation	4/666	19/23276	0.00182765	0.0208675	0.015828	20111/18129/19130/15451	4
352	up	GO:0072575	epithelial cell proliferation involved in liver morphogenesis	4/666	19/23276	0.00182765	0.0208675	0.015828	20111/18129/19130/15451	4
353	up	GO:0045765	regulation of angiogenesis	15/666	221/23276	0.00183585	0.0209016	0.0158539	23871/22341/16542/11504/18606/18127/14461/14886/216805/228852/11852/15368/27494/20846/18760	15
354	up	GO:0090101	negative regulation of transmembrane receptor protein serine/threonine kinase signaling pathway	9/666	97/23276	0.0018563	0.0210747	0.0159852	170676/71950/13380/68010/73230/14828/246154/57246/68939	9
355	up	GO:0002279	mast cell activation involved in immune response	6/666	46/23276	0.00189784	0.0214253	0.0162511	15227/14461/15368/69150/70450/22631	6
356	up	GO:0043303	mast cell degranulation	6/666	46/23276	0.00189784	0.0214253	0.0162511	15227/14461/15368/69150/70450/22631	6
357	up	GO:1901992	positive regulation of mitotic cell cycle phase transition	7/666	62/23276	0.00191236	0.0215288	0.0163297	116871/19684/68612/50875/13205/72584/12443	7
358	up	GO:0006413	translational initiation	9/666	98/23276	0.00199334	0.0223745	0.0169711	67204/13684/73158/20218/75705/13669/13205/27979/13682	9
359	up	GO:0051495	positive regulation of cytoskeleton organization	13/666	179/23276	0.00199861	0.0223745	0.0169711	18645/67384/19130/19353/18643/74117/18637/14219/109880/63985/20194/12721/21749	13
360	up	GO:0060795	cell fate commitment involved in formation of primary germ layer	5/666	32/23276	0.00200505	0.0223842	0.0169785	12159/71950/14008/13380/20472	5
361	up	GO:1901987	regulation of cell cycle phase transition	15/666	224/23276	0.00209271	0.0232981	0.0176717	116871/12122/12575/19684/15902/68612/50875/19891/13205/72584/12443/72611/56190/12450/21749	15
362	up	GO:0002448	mast cell mediated immunity	6/666	47/23276	0.00212381	0.023579	0.0178847	15227/14461/15368/69150/70450/22631	6
363	up	GO:0050768	negative regulation of neurogenesis	17/666	271/23276	0.00219386	0.0242019	0.0183572	18858/12159/18186/22352/16412/20620/22629/15205/83557/13684/19716/15213/16852/15902/22129/64294/15982	17
364	up	GO:0007006	mitochondrial membrane organization	8/666	81/23276	0.00220989	0.0242019	0.0183572	54673/15519/12122/17869/30059/11739/66098/22654	8
365	up	GO:0048644	muscle organ morphogenesis	8/666	81/23276	0.00220989	0.0242019	0.0183572	15110/12156/13609/15213/19130/109620/17888/57246	8
366	up	GO:0098742	cell-cell adhesion via plasma-membrane adhesion molecules	11/666	139/23276	0.00221846	0.0242019	0.0183572	12156/12552/16728/75599/13052/13511/16852/242022/268902/12562/104831	11
367	up	GO:0009065	glutamine family amino acid catabolic process	4/666	20/23276	0.00223333	0.0242019	0.0183572	18127/19125/14718/18242	4
368	up	GO:0045648	positive regulation of erythrocyte differentiation	4/666	20/23276	0.00223333	0.0242019	0.0183572	23871/15902/14461/14460	4
369	up	GO:0060850	regulation of transcription involved in cell fate commitment	4/666	20/23276	0.00223333	0.0242019	0.0183572	12159/12156/14008/19130	4
370	up	GO:0048565	digestive tract development	10/666	119/23276	0.00223412	0.0242019	0.0183572	15227/15205/20472/15902/14461/18552/14460/14464/12591/12224	10
371	up	GO:1903311	regulation of mRNA metabolic process	10/666	119/23276	0.00223412	0.0242019	0.0183572	93686/78781/15481/12261/225027/67384/67039/74326/20815/17149	10
372	up	GO:0010976	positive regulation of neuron projection development	17/666	272/23276	0.00227975	0.0244769	0.0185658	12159/18186/16412/11858/11504/16728/245886/17005/12160/22359/268902/74117/21648/107746/109880/18760/23969	17
373	up	GO:0097193	intrinsic apoptotic signaling pathway	17/666	272/23276	0.00227975	0.0244769	0.0185658	17701/54673/18708/17869/12575/26941/52521/22187/216805/15368/13143/13205/66168/72565/66593/15505/53323	17
374	up	GO:0001933	negative regulation of protein phosphorylation	22/666	393/23276	0.00229575	0.0244769	0.0185658	12159/67071/72446/13380/16009/18613/108099/72349/24056/12575/26941/68612/74155/216805/57912/13669/240754/21648/66917/107746/15505/14870	22
375	up	GO:0010660	regulation of muscle cell apoptotic process	7/666	64/23276	0.0023001	0.0244769	0.0185658	15481/15111/16009/18708/17005/15368/11739	7
376	up	GO:0043299	leukocyte degranulation	7/666	64/23276	0.0023001	0.0244769	0.0185658	15227/14461/15368/69150/70450/12721/22631	7
377	up	GO:0003230	cardiac atrium development	5/666	33/23276	0.00230823	0.0244769	0.0185658	18129/19130/17888/57246/16007	5
378	up	GO:0033006	regulation of mast cell activation involved in immune response	5/666	33/23276	0.00230823	0.0244769	0.0185658	15227/14461/15368/69150/70450	5
379	up	GO:0043304	regulation of mast cell degranulation	5/666	33/23276	0.00230823	0.0244769	0.0185658	15227/14461/15368/69150/70450	5
380	up	GO:0050918	positive chemotaxis	6/666	48/23276	0.00236949	0.0250605	0.0190085	12159/18186/22341/16542/13609/12721	6
381	up	GO:2000736	regulation of stem cell differentiation	10/666	120/23276	0.00237634	0.0250669	0.0190133	12156/71950/12842/241324/15205/68010/246154/15451/57246/76499	10
382	up	GO:0051224	negative regulation of protein transport	14/666	205/23276	0.00242644	0.0255284	0.0193634	215445/76273/26941/67384/19387/671535/226418/11640/52055/18777/72565/22051/65113/16500	14
383	up	GO:0008360	regulation of cell shape	10/666	121/23276	0.00252573	0.0265037	0.0201031	17886/16542/68010/102098/26941/19684/15451/57912/16404/12721	10
384	up	GO:0046822	regulation of nucleocytoplasmic transport	14/666	206/23276	0.00253691	0.0265516	0.0201395	12159/16480/18708/68010/15519/12575/26941/19387/20218/21849/671535/11640/72565/22051	14
385	up	GO:0022613	ribonucleoprotein complex biogenesis	20/666	347/23276	0.00255279	0.0266485	0.0202129	101739/69902/52530/27367/12261/76850/52521/74035/27966/20935/28126/13669/433864/13205/97112/67493/56195/14007/27374/72587	20
386	up	GO:0044264	cellular polysaccharide metabolic process	8/666	83/23276	0.0025788	0.0267808	0.0203133	22113/108099/15117/27357/16002/66849/16195/13853	8
387	up	GO:2000648	positive regulation of stem cell proliferation	8/666	83/23276	0.0025788	0.0267808	0.0203133	12159/15227/21386/22341/16542/19716/14825/17869	8
388	up	GO:0007179	transforming growth factor beta receptor signaling pathway	11/666	142/23276	0.00262239	0.0271634	0.0206035	170676/12156/68010/16419/14828/246154/216805/68939/170749/12562/110542	11
389	up	GO:0010665	regulation of cardiac muscle cell apoptotic process	5/666	34/23276	0.0026434	0.0273106	0.0207152	15481/15111/16009/17005/11739	5
390	up	GO:0010821	regulation of mitochondrion organization	13/666	185/23276	0.00266804	0.027372	0.0207617	12261/16542/70435/15205/54673/12122/72344/67384/16199/216805/26949/231830/22654	13
391	up	GO:0034101	erythrocyte homeostasis	10/666	122/23276	0.00268256	0.027372	0.0207617	12159/93686/14008/23871/107371/15902/14461/50875/15368/14460	10
392	up	GO:0007162	negative regulation of cell adhesion	15/666	230/23276	0.00269651	0.027372	0.0207617	12159/27205/12156/12842/18708/18606/72349/14366/57432/16852/19684/76499/240754/65113/14870	15
393	up	GO:0003171	atrioventricular valve development	4/666	21/23276	0.00269702	0.027372	0.0207617	12156/15213/57246/16007	4
394	up	GO:0031571	mitotic G1 DNA damage checkpoint	4/666	21/23276	0.00269702	0.027372	0.0207617	12575/19891/12443/56190	4
395	up	GO:0051497	negative regulation of stress fiber assembly	4/666	21/23276	0.00269702	0.027372	0.0207617	13609/18643/76499/242687	4
396	up	GO:0072576	liver morphogenesis	4/666	21/23276	0.00269702	0.027372	0.0207617	20111/18129/19130/15451	4
397	up	GO:0021536	diencephalon development	7/666	66/23276	0.00274576	0.0277267	0.0210308	12159/18186/12156/15205/18187/14461/22187	7
398	up	GO:1901989	positive regulation of cell cycle phase transition	7/666	66/23276	0.00274576	0.0277267	0.0210308	116871/19684/68612/50875/13205/72584/12443	7
399	up	GO:0072655	establishment of protein localization to mitochondrion	11/666	143/23276	0.00276952	0.0278344	0.0211125	15205/54673/15519/12122/72344/67384/30059/16199/231830/15505/22631	11
400	up	GO:0006839	mitochondrial transport	14/666	208/23276	0.00277028	0.0278344	0.0211125	15205/54673/16573/15519/67681/12122/72344/67384/30059/16199/231830/11739/22654/22631	14
401	up	GO:0071560	cellular response to transforming growth factor beta stimulus	12/666	165/23276	0.00289478	0.0290127	0.0220062	170676/12156/68010/18127/16419/14828/246154/216805/68939/170749/12562/110542	12
402	up	GO:0002886	regulation of myeloid leukocyte mediated immunity	6/666	50/23276	0.00292426	0.0291628	0.0221201	15227/14825/14461/15368/69150/70450	6
403	up	GO:0090003	regulation of establishment of protein localization to plasma membrane	6/666	50/23276	0.00292426	0.0291628	0.0221201	72993/16412/16573/18708/226849/18777	6
404	up	GO:0034110	regulation of homotypic cell-cell adhesion	17/666	279/23276	0.00296325	0.0294554	0.022342	12159/15205/15117/72349/15519/57432/16852/19684/15510/56436/16002/240754/16195/65113/15505/12721/14870	17
405	up	GO:0048524	positive regulation of viral process	7/666	67/23276	0.00299202	0.0294554	0.022342	66371/16852/73158/15451/18643/13205/20815	7
406	up	GO:0055013	cardiac muscle cell development	7/666	67/23276	0.00299202	0.0294554	0.022342	12159/21386/116904/13052/19130/17888/11739	7
407	up	GO:0016241	regulation of macroautophagy	9/666	104/23276	0.00299409	0.0294554	0.022342	16542/54673/21821/72344/73158/56367/15368/66597/13853	9
408	up	GO:0006879	cellular iron ion homeostasis	5/666	35/23276	0.00301247	0.0294554	0.022342	11306/17869/15368/65113/66383	5
409	up	GO:0021884	forebrain neuron development	5/666	35/23276	0.00301247	0.0294554	0.022342	18186/18187/19353/22187/268902	5
410	up	GO:0048009	insulin-like growth factor receptor signaling pathway	5/666	35/23276	0.00301247	0.0294554	0.022342	12156/16009/18708/21821/12160	5
411	up	GO:0060122	inner ear receptor stereocilium organization	5/666	35/23276	0.00301247	0.0294554	0.022342	15205/21821/15213/26941/68588	5
412	up	GO:0010950	positive regulation of endopeptidase activity	10/666	124/23276	0.00301956	0.0294554	0.022342	12122/17869/15510/56436/16007/13205/72565/20846/14219/66593	10
413	up	GO:1901605	alpha-amino acid metabolic process	14/666	211/23276	0.00315318	0.0300265	0.0227752	68133/18601/18127/12036/19125/328092/56720/14450/14718/18242/56442/230779/104174/14584	14
414	up	GO:0016358	dendrite development	15/666	234/23276	0.00317393	0.0300265	0.0227752	18186/93686/16412/20620/22629/216963/545156/245886/235072/19353/76484/12160/22359/74117/23969	15
415	up	GO:1903650	negative regulation of cytoplasmic transport	9/666	105/23276	0.00319379	0.0300265	0.0227752	26941/67384/19387/671535/226418/11640/18777/72565/22051	9
416	up	GO:0071559	response to transforming growth factor beta	12/666	167/23276	0.00319416	0.0300265	0.0227752	170676/12156/68010/18127/16419/14828/246154/216805/68939/170749/12562/110542	12
417	up	GO:0046661	male sex differentiation	10/666	125/23276	0.00320027	0.0300265	0.0227752	21386/67204/16542/76850/22187/12160/56436/74754/12443/14460	10
418	up	GO:0008211	glucocorticoid metabolic process	4/666	22/23276	0.00322259	0.0300265	0.0227752	12156/22629/15484/12160	4
419	up	GO:0044783	G1 DNA damage checkpoint	4/666	22/23276	0.00322259	0.0300265	0.0227752	12575/19891/12443/56190	4
420	up	GO:0044819	mitotic G1/S transition checkpoint	4/666	22/23276	0.00322259	0.0300265	0.0227752	12575/19891/12443/56190	4
421	up	GO:0060716	labyrinthine layer blood vessel development	4/666	22/23276	0.00322259	0.0300265	0.0227752	15205/217325/15213/16007	4
422	up	GO:0060749	mammary gland alveolus development	4/666	22/23276	0.00322259	0.0300265	0.0227752	15227/15902/12305/12443	4
423	up	GO:0061377	mammary gland lobule development	4/666	22/23276	0.00322259	0.0300265	0.0227752	15227/15902/12305/12443	4
424	up	GO:1903306	negative regulation of regulated secretory pathway	4/666	22/23276	0.00322259	0.0300265	0.0227752	15227/15368/215449/109880	4
425	up	GO:2000300	regulation of synaptic vesicle exocytosis	4/666	22/23276	0.00322259	0.0300265	0.0227752	18645/242662/215449/109880	4
426	up	GO:0010812	negative regulation of cell-substrate adhesion	6/666	51/23276	0.00323551	0.0300265	0.0227752	12842/18708/18606/14366/16852/76499	6
427	up	GO:1902117	positive regulation of organelle assembly	6/666	51/23276	0.00323551	0.0300265	0.0227752	54673/53860/235072/19130/14086/72587	6
428	up	GO:0003198	epithelial to mesenchymal transition involved in endocardial cushion formation	3/666	11/23276	0.00324058	0.0300265	0.0227752	17702/17701/15213	3
429	up	GO:0010885	regulation of cholesterol storage	3/666	11/23276	0.00324058	0.0300265	0.0227752	20778/22260/238055	3
430	up	GO:0032486	Rap protein signal transduction	3/666	11/23276	0.00324058	0.0300265	0.0227752	20620/215449/107746	3
431	up	GO:0070202	regulation of establishment of protein localization to chromosome	3/666	11/23276	0.00324058	0.0300265	0.0227752	12469/12468/21749	3
432	up	GO:0086069	bundle of His cell to Purkinje myocyte communication	3/666	11/23276	0.00324058	0.0300265	0.0227752	16480/13511/109620	3
433	up	GO:0097066	response to thyroid hormone	3/666	11/23276	0.00324058	0.0300265	0.0227752	19684/15451/14460	3
434	up	GO:0055024	regulation of cardiac muscle tissue development	7/666	68/23276	0.00325482	0.0300265	0.0227752	12159/12156/13380/13052/57246/11739/16526	7
435	up	GO:0042326	negative regulation of phosphorylation	23/666	430/23276	0.0032648	0.0300265	0.0227752	12159/67071/72446/13380/16009/18613/108099/72349/24056/12575/26941/68612/74155/216805/57912/13669/226849/240754/21648/66917/107746/15505/14870	23
436	up	GO:0051302	regulation of cell division	16/666	258/23276	0.00326489	0.0300265	0.0227752	17702/12159/17701/66371/22341/22629/54673/216963/17869/16569/68612/12211/216805/16002/226151/21749	16
437	up	GO:1903651	positive regulation of cytoplasmic transport	16/666	258/23276	0.00326489	0.0300265	0.0227752	12159/15205/16480/54673/18708/68010/15519/72344/19684/20218/21849/16199/231830/72565/22051/104831	16
438	up	GO:0031214	biomineral tissue development	10/666	126/23276	0.00338948	0.0309327	0.0234626	17702/12159/12156/12842/22420/13609/11732/231633/14460/27047	10
439	up	GO:1902115	regulation of organelle assembly	10/666	126/23276	0.00338948	0.0309327	0.0234626	20620/66371/54673/21821/53860/19684/235072/19130/14086/72587	10
440	up	GO:0043280	positive regulation of cysteine-type endopeptidase activity involved in apoptotic process	9/666	106/23276	0.00340384	0.0309327	0.0234626	12122/17869/15510/16007/13205/72565/20846/14219/66593	9
441	up	GO:0010662	regulation of striated muscle cell apoptotic process	5/666	36/23276	0.0034173	0.0309327	0.0234626	15481/15111/16009/17005/11739	5
442	up	GO:0034605	cellular response to heat	5/666	36/23276	0.0034173	0.0309327	0.0234626	277328/15368/19414/66917/245688	5
443	up	GO:0035924	cellular response to vascular endothelial growth factor stimulus	5/666	36/23276	0.0034173	0.0309327	0.0234626	18186/16542/18187/17913/18760	5
444	up	GO:0045214	sarcomere organization	5/666	36/23276	0.0034173	0.0309327	0.0234626	16691/16412/19130/17888/16669	5
445	up	GO:0010721	negative regulation of cell development	19/666	332/23276	0.00348648	0.031488	0.0238837	18858/12159/18186/22352/16412/20620/22629/15205/83557/13684/19716/15213/16852/15902/22129/246154/15451/64294/15982	19
446	up	GO:0010657	muscle cell apoptotic process	7/666	69/23276	0.00353486	0.0318534	0.0241609	15481/15111/16009/18708/17005/15368/11739	7
447	up	GO:0048015	phosphatidylinositol-mediated signaling	10/666	127/23276	0.00358748	0.0321832	0.024411	72446/12261/16542/18708/26941/17005/107449/19249/228852/12402	10
448	up	GO:1900182	positive regulation of protein localization to nucleus	10/666	127/23276	0.00358748	0.0321832	0.024411	12159/16480/12469/18708/68010/15519/21849/72565/12468/22051	10
449	up	GO:0006520	cellular amino acid metabolic process	17/666	285/23276	0.00367713	0.0328805	0.0249399	68133/18601/18127/12036/19125/15451/328092/56720/14450/14718/107508/18242/56442/230779/104174/14584/109652	17
450	up	GO:0042306	regulation of protein import into nucleus	12/666	170/23276	0.00368975	0.0328805	0.0249399	12159/16480/18708/68010/15519/12575/26941/21849/671535/11640/72565/22051	12
451	up	GO:0072089	stem cell proliferation	12/666	170/23276	0.00368975	0.0328805	0.0249399	12159/15227/21386/12156/15111/17701/22341/16542/20472/19716/14825/17869	12
452	up	GO:0042471	ear morphogenesis	10/666	128/23276	0.00379453	0.0336873	0.0255519	18186/17701/20472/15394/17869/26941/14461/19353/15451/68588	10
453	up	GO:0070585	protein localization to mitochondrion	11/666	149/23276	0.003798	0.0336873	0.0255519	15205/54673/15519/12122/72344/67384/30059/16199/231830/15505/22631	11
454	up	GO:0090103	cochlea morphogenesis	4/666	23/23276	0.00381381	0.0336873	0.0255519	15394/19353/15451/68588	4
455	up	GO:1901890	positive regulation of cell junction assembly	4/666	23/23276	0.00381381	0.0336873	0.0255519	16542/18606/19353/20194	4
456	up	GO:0030500	regulation of bone mineralization	7/666	70/23276	0.00383287	0.0337814	0.0256233	12159/12156/13609/11732/231633/14460/27047	7
457	up	GO:0045022	early endosome to late endosome transport	5/666	37/23276	0.00385979	0.0338534	0.0256779	74718/19684/245886/77963/104831	5
458	up	GO:0060412	ventricular septum morphogenesis	5/666	37/23276	0.00385979	0.0338534	0.0256779	21386/15205/15213/15902/19130	5
459	up	GO:0090316	positive regulation of intracellular protein transport	15/666	239/23276	0.00386631	0.0338534	0.0256779	12159/15205/16480/54673/18708/68010/15519/72344/21849/16199/17913/231830/72565/22051/16500	15
460	up	GO:0030239	myofibril assembly	6/666	53/23276	0.00393116	0.0340704	0.0258425	16691/16412/19130/50875/17888/16669	6
461	up	GO:0032418	lysosome localization	6/666	53/23276	0.00393116	0.0340704	0.0258425	15227/14461/15368/69150/70450/22631	6
462	up	GO:0060119	inner ear receptor cell development	6/666	53/23276	0.00393116	0.0340704	0.0258425	15205/21821/15213/26941/19353/68588	6
463	up	GO:0097006	regulation of plasma lipoprotein particle levels	6/666	53/23276	0.00393116	0.0340704	0.0258425	16976/20778/22359/22260/238055/17523	6
464	up	GO:0044262	cellular carbohydrate metabolic process	16/666	263/23276	0.00393348	0.0340704	0.0258425	22113/16009/108099/15117/17869/27357/68734/16002/140858/14718/66849/71780/16195/17691/233549/13853	16
465	up	GO:0051090	regulation of sequence-specific DNA binding transcription factor activity	19/666	336/23276	0.00396681	0.0342852	0.0260054	17702/15110/16653/15111/16480/14366/226169/15902/72388/19130/671535/22196/15368/24058/66597/17691/18760/217069/15982	19
466	up	GO:0051347	positive regulation of transferase activity	25/666	489/23276	0.00398983	0.0343139	0.0260272	12159/16653/12444/12156/12445/20874/54673/108099/14366/12575/216148/29875/14828/19130/19353/52521/22196/22359/16007/16002/12443/109880/56442/15505/230779	25
467	up	GO:0090066	regulation of anatomical structure size	25/666	489/23276	0.00398983	0.0343139	0.0260272	18186/18645/16542/70435/73723/11858/18613/18127/15519/16728/60596/26941/19684/67384/20740/50875/19353/12725/18643/74117/76499/63985/20741/12721/15982	25
468	up	GO:0055002	striated muscle cell development	11/666	150/23276	0.00399574	0.0343139	0.0260272	12159/21386/16691/16412/116904/13052/19130/50875/17888/11739/16669	11
469	up	GO:0010952	positive regulation of peptidase activity	10/666	129/23276	0.00401094	0.0343633	0.0260647	12122/17869/15510/56436/16007/13205/72565/20846/14219/66593	10
470	up	GO:0007548	sex differentiation	15/666	240/23276	0.0040186	0.0343633	0.0260647	12159/21386/67204/16542/11504/18127/14366/76850/22187/12160/56436/74754/12443/14460/110542	15
471	up	GO:0005977	glycogen metabolic process	7/666	71/23276	0.00414956	0.0352581	0.0267434	22113/108099/27357/16002/66849/16195/13853	7
472	up	GO:0006073	cellular glucan metabolic process	7/666	71/23276	0.00414956	0.0352581	0.0267434	22113/108099/27357/16002/66849/16195/13853	7
473	up	GO:0044042	glucan metabolic process	7/666	71/23276	0.00414956	0.0352581	0.0267434	22113/108099/27357/16002/66849/16195/13853	7
474	up	GO:0003207	cardiac chamber formation	3/666	12/23276	0.00422952	0.0355313	0.0269506	15110/15111/57246	3
475	up	GO:0010878	cholesterol storage	3/666	12/23276	0.00422952	0.0355313	0.0269506	20778/22260/238055	3
476	up	GO:0032530	regulation of microvillus organization	3/666	12/23276	0.00422952	0.0355313	0.0269506	27205/14086/12224	3
477	up	GO:0051085	chaperone mediated protein folding requiring cofactor	3/666	12/23276	0.00422952	0.0355313	0.0269506	15481/15510/15505	3
478	up	GO:0060536	cartilage morphogenesis	3/666	12/23276	0.00422952	0.0355313	0.0269506	15110/15111/17701	3
479	up	GO:0048017	inositol lipid-mediated signaling	10/666	130/23276	0.00423698	0.0355313	0.0269506	72446/12261/16542/18708/26941/17005/107449/19249/228852/12402	10
480	up	GO:1904589	regulation of protein import	12/666	173/23276	0.00424547	0.0355313	0.0269506	12159/16480/18708/68010/15519/12575/26941/21849/671535/11640/72565/22051	12
481	up	GO:0006986	response to unfolded protein	8/666	90/23276	0.00426128	0.0355313	0.0269506	18708/15519/14828/226418/15510/12443/15505/68292	8
482	up	GO:0007156	homophilic cell adhesion via plasma membrane adhesion molecules	8/666	90/23276	0.00426128	0.0355313	0.0269506	12552/16728/75599/13511/242022/268902/12562/104831	8
483	up	GO:0010659	cardiac muscle cell apoptotic process	5/666	38/23276	0.00434179	0.0359787	0.0272899	15481/15111/16009/17005/11739	5
484	up	GO:0045646	regulation of erythrocyte differentiation	5/666	38/23276	0.00434179	0.0359787	0.0272899	93686/23871/15902/14461/14460	5
485	up	GO:0048873	homeostasis of number of cells within a tissue	5/666	38/23276	0.00434179	0.0359787	0.0272899	16653/14461/19353/14460/12721	5
486	up	GO:0006511	ubiquitin-dependent protein catabolic process	25/666	493/23276	0.00442233	0.0365707	0.027739	20620/75083/74112/72344/56515/216150/68612/22129/217379/18140/226418/22196/224170/22644/20438/72584/230484/66597/65113/104831/53323/12402/68292/217069/21749	25
487	up	GO:0010894	negative regulation of steroid biosynthetic process	4/666	24/23276	0.00447437	0.0366989	0.0278362	12156/19130/12160/14170	4
488	up	GO:0043567	regulation of insulin-like growth factor receptor signaling pathway	4/666	24/23276	0.00447437	0.0366989	0.0278362	12156/16009/21821/12160	4
489	up	GO:0045939	negative regulation of steroid metabolic process	4/666	24/23276	0.00447437	0.0366989	0.0278362	12156/19130/12160/14170	4
490	up	GO:0055026	negative regulation of cardiac muscle tissue development	4/666	24/23276	0.00447437	0.0366989	0.0278362	12156/13380/13052/16526	4
491	up	GO:1904951	positive regulation of establishment of protein localization	25/666	494/23276	0.00453639	0.0371319	0.0281646	12159/78894/16412/22341/15205/16480/54673/16573/12469/18708/68010/15519/277328/72344/21849/16199/71764/17913/15510/22260/231830/72565/12468/22051/16500	25
492	up	GO:0001936	regulation of endothelial cell proliferation	8/666	91/23276	0.00455791	0.0371566	0.0281834	12159/12156/16542/19130/228852/353156/20846/18760	8
493	up	GO:1904019	epithelial cell apoptotic process	8/666	91/23276	0.00455791	0.0371566	0.0281834	12159/16691/12822/16542/16668/12122/15368/109880	8
494	up	GO:0030218	erythrocyte differentiation	9/666	111/23276	0.00462207	0.0376035	0.0285223	12159/93686/14008/23871/107371/15902/14461/50875/14460	9
495	up	GO:0051216	cartilage development	12/666	175/23276	0.00465184	0.0377692	0.028648	17702/15110/12159/12156/12842/15111/17701/20472/12160/16007/14219/26379	12
496	up	GO:1903037	regulation of leukocyte cell-cell adhesion	16/666	268/23276	0.00471052	0.0381685	0.0289509	12159/15205/15117/72349/15519/57432/16852/15510/56436/16002/240754/16195/65113/15505/12721/14870	16
497	up	GO:0035019	somatic stem cell population maintenance	6/666	55/23276	0.00473175	0.0382633	0.0290228	71950/15205/20472/14461/109880/12591	6
498	up	GO:1903706	regulation of hemopoiesis	19/666	342/23276	0.00478916	0.0386499	0.029316	12159/93686/23871/16542/15205/18708/15519/57432/14825/17869/18129/15902/14461/216805/56436/14460/65113/66058/26379	19
499	up	GO:0060113	inner ear receptor cell differentiation	7/666	73/23276	0.0048419	0.0389139	0.0295163	12159/15205/21821/15213/26941/19353/68588	7
500	up	GO:0051961	negative regulation of nervous system development	17/666	293/23276	0.00484423	0.0389139	0.0295163	18858/12159/18186/22352/16412/20620/22629/15205/83557/13684/19716/15213/16852/15902/22129/64294/15982	17
501	up	GO:0003156	regulation of organ formation	5/666	39/23276	0.00486518	0.0389139	0.0295163	12159/12156/13380/15111/15205	5
502	up	GO:1904031	positive regulation of cyclin-dependent protein kinase activity	5/666	39/23276	0.00486518	0.0389139	0.0295163	12444/12445/12575/19130/12443	5
503	up	GO:0019827	stem cell population maintenance	11/666	154/23276	0.00487028	0.0389139	0.0295163	21386/71950/15205/83557/20472/13684/26380/14461/19130/109880/12591	11
504	up	GO:0045862	positive regulation of proteolysis	16/666	269/23276	0.00488003	0.0389144	0.0295166	17886/80708/15481/20620/12122/17869/56515/15451/15510/56436/16007/13205/72565/20846/14219/66593	16
505	up	GO:0045444	fat cell differentiation	13/666	199/23276	0.00495752	0.039454	0.0299259	17702/12156/13386/215210/15205/21821/329003/15902/14461/72007/12443/12224/16775	13
506	up	GO:0006626	protein targeting to mitochondrion	10/666	133/23276	0.00497587	0.0395218	0.0299774	15205/54673/15519/12122/72344/67384/30059/16199/231830/22631	10
507	up	GO:0060249	anatomical structure homeostasis	18/666	319/23276	0.00507679	0.0402439	0.0305251	16653/26557/16412/16542/12469/13609/17869/13052/22141/14461/19353/19891/12725/14219/12468/14460/12721/21749	18
508	up	GO:0031345	negative regulation of cell projection organization	11/666	155/23276	0.00511099	0.0404352	0.0306702	18858/18186/22352/18645/16412/20620/22629/15205/16852/64294/15982	11
509	up	GO:0032465	regulation of cytokinesis	6/666	56/23276	0.00517416	0.0406497	0.0308329	66371/54673/216963/16569/12211/216805	6
510	up	GO:0046824	positive regulation of nucleocytoplasmic transport	9/666	113/23276	0.00519483	0.0406497	0.0308329	12159/16480/18708/68010/15519/20218/21849/72565/22051	9
511	up	GO:0035282	segmentation	8/666	93/23276	0.00519849	0.0406497	0.0308329	12159/15227/21386/18186/13380/241324/18187/12591	8
512	up	GO:0032232	negative regulation of actin filament bundle assembly	4/666	25/23276	0.00520779	0.0406497	0.0308329	13609/18643/76499/242687	4
513	up	GO:0051180	vitamin transport	4/666	25/23276	0.00520779	0.0406497	0.0308329	20525/20527/20778/54338	4
514	up	GO:0090023	positive regulation of neutrophil chemotaxis	4/666	25/23276	0.00520779	0.0406497	0.0308329	12261/14825/19353/13143	4
515	up	GO:2001233	regulation of apoptotic signaling pathway	20/666	370/23276	0.00521685	0.0406497	0.0308329	18186/208449/17701/54673/12122/17869/26941/12211/22187/107449/216805/15368/13143/64294/13205/66168/14460/15505/17000/22654	20
516	up	GO:1903729	regulation of plasma membrane organization	7/666	74/23276	0.00521902	0.0406497	0.0308329	72993/16412/54673/16573/18708/226849/18777	7
517	up	GO:0007501	mesodermal cell fate specification	3/666	13/23276	0.00538243	0.0416802	0.0316145	14008/13380/20472	3
518	up	GO:0030859	polarized epithelial cell differentiation	3/666	13/23276	0.00538243	0.0416802	0.0316145	15227/26941/71228	3
519	up	GO:0035089	establishment of apical/basal cell polarity	3/666	13/23276	0.00538243	0.0416802	0.0316145	15227/26941/14086	3
520	up	GO:0008333	endosome to lysosome transport	5/666	40/23276	0.0054318	0.041901	0.031782	74718/76742/11852/77963/12591	5
521	up	GO:0010658	striated muscle cell apoptotic process	5/666	40/23276	0.0054318	0.041901	0.031782	15481/15111/16009/17005/11739	5
522	up	GO:0043902	positive regulation of multi-organism process	10/666	135/23276	0.0055221	0.042516	0.0322485	78781/12261/66371/14825/16852/73158/15451/18643/13205/20815	10
523	up	GO:0001704	formation of primary germ layer	8/666	94/23276	0.00554348	0.042599	0.0323114	15110/12159/15227/71950/14008/13380/241324/20472	8
524	up	GO:0001894	tissue homeostasis	13/666	202/23276	0.00560998	0.043027	0.032636	16653/26557/16412/16542/13609/13052/22141/14461/19353/12725/14219/14460/12721	13
525	up	GO:0098727	maintenance of cell number	11/666	157/23276	0.00562059	0.043027	0.032636	21386/71950/15205/83557/20472/13684/26380/14461/19130/109880/12591	11
526	up	GO:0021602	cranial nerve morphogenesis	4/666	26/23276	0.0060175	0.0458906	0.0348081	18186/18187/15394/15407	4
527	up	GO:2000178	negative regulation of neural precursor cell proliferation	4/666	26/23276	0.0060175	0.0458906	0.0348081	15902/14461/107746/20732	4
528	up	GO:0046580	negative regulation of Ras protein signal transduction	5/666	41/23276	0.00604347	0.0459143	0.0348261	16412/216805/114713/19414/107746	5
529	up	GO:0048713	regulation of oligodendrocyte differentiation	5/666	41/23276	0.00604347	0.0459143	0.0348261	12159/15205/18606/15902/27374	5
530	up	GO:0010171	body morphogenesis	6/666	58/23276	0.00614881	0.0464129	0.0352043	12842/13380/83691/17701/76499/109880	6
531	up	GO:0060420	regulation of heart growth	6/666	58/23276	0.00614881	0.0464129	0.0352043	13052/19130/17888/57246/11739/16526	6
532	up	GO:0045598	regulation of fat cell differentiation	9/666	116/23276	0.00615528	0.0464129	0.0352043	17702/12156/13386/15205/21821/15902/14461/72007/12224	9
533	up	GO:2001056	positive regulation of cysteine-type endopeptidase activity	9/666	116/23276	0.00615528	0.0464129	0.0352043	12122/17869/15510/16007/13205/72565/20846/14219/66593	9
534	up	GO:0061351	neural precursor cell proliferation	11/666	159/23276	0.0061694	0.0464323	0.035219	22341/21821/19716/15902/14461/19130/224171/107746/56195/320165/20732	11
535	up	GO:0005976	polysaccharide metabolic process	8/666	96/23276	0.00628555	0.047218	0.035815	22113/108099/15117/27357/16002/66849/16195/13853	8
536	up	GO:0030100	regulation of endocytosis	13/666	205/23276	0.00632933	0.0474582	0.0359972	80708/13380/15481/16412/22141/14461/234779/20778/22260/19345/12402/98878/23969	13
537	up	GO:0046890	regulation of lipid biosynthetic process	10/666	138/23276	0.00642805	0.0481086	0.0364905	12156/19130/20778/12160/22260/16007/16002/17691/14170/238055	10
538	up	GO:0071826	ribonucleoprotein complex subunit organization	12/666	183/23276	0.00659839	0.0487377	0.0369677	101739/27367/12261/16573/76850/20935/13669/13205/56195/14007/27374/72587	12
539	up	GO:0016049	cell growth	24/666	483/23276	0.00666267	0.0487377	0.0369677	18186/208449/17701/16009/16412/11858/18187/16728/12575/18129/235072/29875/16199/15451/12305/216805/16007/76499/13205/11739/14219/22791/245688/15982	24
540	up	GO:0051148	negative regulation of muscle cell differentiation	6/666	59/23276	0.00668325	0.0487377	0.0369677	12159/21386/12156/13380/17701/225518	6
541	up	GO:1901862	negative regulation of muscle tissue development	6/666	59/23276	0.00668325	0.0487377	0.0369677	12159/12156/13380/13052/216805/16526	6
542	up	GO:1904888	cranial skeletal system development	6/666	59/23276	0.00668325	0.0487377	0.0369677	17702/12159/20472/15394/329872/30791	6
543	up	GO:0010656	negative regulation of muscle cell apoptotic process	5/666	42/23276	0.00670197	0.0487377	0.0369677	15481/15111/18708/15368/11739	5
544	up	GO:0031529	ruffle organization	5/666	42/23276	0.00670197	0.0487377	0.0369677	18645/19684/67384/19353/18643	5
545	up	GO:0051058	negative regulation of small GTPase mediated signal transduction	5/666	42/23276	0.00670197	0.0487377	0.0369677	16412/216805/114713/19414/107746	5
546	up	GO:0060323	head morphogenesis	5/666	42/23276	0.00670197	0.0487377	0.0369677	12842/13380/83691/17701/109880	5
547	up	GO:0006544	glycine metabolic process	3/666	14/23276	0.00670613	0.0487377	0.0369677	68133/14450/104174	3
548	up	GO:0042487	regulation of odontogenesis of dentin-containing tooth	3/666	14/23276	0.00670613	0.0487377	0.0369677	12159/12156/21821	3
549	up	GO:0048715	negative regulation of oligodendrocyte differentiation	3/666	14/23276	0.00670613	0.0487377	0.0369677	12159/15205/15902	3
550	up	GO:0097094	craniofacial suture morphogenesis	3/666	14/23276	0.00670613	0.0487377	0.0369677	17702/12159/329872	3
551	up	GO:0097284	hepatocyte apoptotic process	3/666	14/23276	0.00670613	0.0487377	0.0369677	16691/16668/12122	3
552	up	GO:0097320	membrane tubulation	3/666	14/23276	0.00670613	0.0487377	0.0369677	80708/54673/23969	3
553	up	GO:1904814	regulation of protein localization to chromosome, telomeric region	3/666	14/23276	0.00670613	0.0487377	0.0369677	12469/12468/21749	3
554	up	GO:0033002	muscle cell proliferation	12/666	184/23276	0.00688116	0.049746	0.0377324	12159/16009/18708/13609/18127/17869/13052/15902/15368/57246/20846/16526	12
555	up	GO:0030947	regulation of vascular endothelial growth factor receptor signaling pathway	4/666	27/23276	0.00690676	0.049746	0.0377324	12159/22341/16542/14366	4
556	up	GO:0045920	negative regulation of exocytosis	4/666	27/23276	0.00690676	0.049746	0.0377324	15227/15368/215449/109880	4
557	up	GO:0071624	positive regulation of granulocyte chemotaxis	4/666	27/23276	0.00690676	0.049746	0.0377324	12261/14825/19353/13143	4
558	up	GO:0086065	cell communication involved in cardiac conduction	4/666	27/23276	0.00690676	0.049746	0.0377324	16480/13052/13511/109620	4
559	up	GO:0035050	embryonic heart tube development	7/666	78/23276	0.00695112	0.0499759	0.0379069	15110/21386/12156/15111/15205/18129/57246	7
560	down	GO:0035239	tube morphogenesis	49/667	393/23276	4.54285e-18	1.87938e-14	1.43793e-14	21416/13388/14234/14609/18514/57265/22773/13838/244058/29876/18612/13841/330409/50768/22160/22772/19876/14048/17292/74123/16842/20563/216285/16869/18505/20481/18128/18741/24063/20377/12631/12767/20677/104156/18208/16772/14179/18854/18595/20671/19143/20682/99377/106042/13614/71093/65100/22323/21815	49
561	down	GO:0009952	anterior/posterior pattern specification	36/667	216/23276	1.21492e-17	2.51305e-14	1.92276e-14	382089/17293/13388/14234/13389/18514/17300/22773/68713/18424/18530/21415/546726/15258/13590/16842/216285/12227/16869/16848/13082/21389/18505/18423/20481/18128/14562/11480/20377/14367/12622/14179/21667/12151/20671/19090	36
562	down	GO:0003002	regionalization	45/667	345/23276	1.91286e-17	2.63784e-14	2.01824e-14	382089/17293/13388/14234/13389/18514/17300/22773/68713/18424/20613/18530/21415/14836/546726/15258/13590/17292/16842/216285/12227/16869/16848/13082/21389/18505/18423/20481/18128/18741/24063/14562/11480/20377/14367/12622/67603/14179/21667/19699/12151/20671/13614/19090/21815	45
563	down	GO:0060562	epithelial tube morphogenesis	45/667	351/23276	3.73447e-17	3.86237e-14	2.95514e-14	13388/14234/14609/18514/57265/22773/13838/244058/29876/18612/13841/330409/50768/22160/22772/19876/14048/17292/16842/20563/216285/16869/18505/20481/18128/18741/24063/20377/12631/12767/20677/104156/18208/16772/14179/18854/20671/19143/20682/99377/106042/13614/65100/22323/21815	45
564	down	GO:0007389	pattern specification process	49/667	458/23276	2.29245e-15	1.89677e-12	1.45124e-12	382089/17293/13388/14234/13389/14609/18514/17300/22773/68713/18424/20613/22772/18530/21415/14836/546726/15258/14048/13590/17292/16842/216285/12227/16869/16848/13082/21389/18505/18423/20481/18128/18741/24063/14562/11480/20377/14367/12767/12622/67603/14179/21667/19699/12151/20671/13614/19090/21815	49
565	down	GO:0007369	gastrulation	27/667	162/23276	1.46237e-13	9.26941e-11	7.09213e-11	14234/17300/23966/18424/20613/23796/14268/14048/13590/17292/16842/16869/21389/14562/16402/11480/20377/208177/12622/67603/14179/21667/20671/65960/71093/240672/21815	27
566	down	GO:0035282	segmentation	21/667	93/23276	1.56843e-13	9.26941e-11	7.09213e-11	382089/17293/13388/14234/13389/17300/68713/18424/18530/21415/16842/16869/16848/21389/18505/18128/14562/20377/14367/21667/19090	21
567	down	GO:0001756	somitogenesis	18/667	71/23276	1.02002e-12	5.2748e-10	4.0358e-10	382089/17293/13388/14234/13389/17300/68713/18424/18530/16842/16869/16848/21389/18505/18128/14562/20377/19090	18
568	down	GO:0021915	neural tube development	26/667	178/23276	9.43289e-12	4.33598e-09	3.31751e-09	21416/57265/244058/330409/50768/22160/22772/14836/216285/68176/18505/20481/18128/20377/12631/20677/236539/14179/12151/20671/19143/99377/106042/65100/22323/21815	26
569	down	GO:0007178	transmembrane receptor protein serine/threonine kinase signaling pathway	35/667	325/23276	2.05685e-11	8.5092e-09	6.51048e-09	21416/320202/244058/22772/15258/13590/27528/16842/66995/72002/77794/21804/20481/18128/14562/21814/11480/11491/20377/108075/14119/12622/69106/14179/21667/18854/65960/71093/240725/11576/16859/12741/21815/53378/68799	35
570	down	GO:0014031	mesenchymal cell development	25/667	172/23276	2.64322e-11	9.94091e-09	7.6059e-09	16449/214968/14234/14609/17300/20613/22160/14836/546726/16842/216285/20358/13082/18505/21804/18128/18741/21814/20377/12631/208177/14179/20682/13614/53378	25
571	down	GO:0061053	somite development	18/667	87/23276	4.11801e-11	1.41968e-08	1.08621e-08	382089/17293/13388/14234/13389/17300/68713/18424/18530/16842/16869/16848/21389/18505/18128/14562/20377/19090	18
572	down	GO:0048864	stem cell development	25/667	178/23276	5.65677e-11	1.80016e-08	1.37732e-08	16449/214968/14234/14609/17300/20613/22160/14836/546726/16842/216285/20358/13082/18505/21804/18128/18741/21814/20377/12631/208177/14179/20682/13614/53378	25
573	down	GO:0048762	mesenchymal cell differentiation	25/667	186/23276	1.48295e-10	4.38212e-08	3.35281e-08	16449/214968/14234/14609/17300/20613/22160/14836/546726/16842/216285/20358/13082/18505/21804/18128/18741/21814/20377/12631/208177/14179/20682/13614/53378	25
574	down	GO:0003007	heart morphogenesis	28/667	239/23276	3.08934e-10	8.52039e-08	6.51904e-08	16449/13388/14234/14609/17300/57265/22773/20613/50768/22160/14048/13590/17292/77446/21954/11464/18128/18741/21814/19662/12876/20190/17938/20677/14179/20671/20682/399558	28
575	down	GO:0016055	Wnt signaling pathway	36/667	382/23276	4.59636e-10	1.18845e-07	9.09292e-08	21416/57265/21415/14836/17292/20378/16842/68667/21804/21888/18128/18741/12876/17309/319478/268980/20377/53627/14367/68339/14370/14797/20677/16543/14179/107351/21667/20671/20682/106042/72293/240725/21372/72043/11798/26563	36
576	down	GO:0048863	stem cell differentiation	31/667	294/23276	4.94462e-10	1.20329e-07	9.20649e-08	16449/214968/14234/14609/17300/18612/20613/22160/21415/14836/546726/16842/216285/20358/13082/18505/21804/18128/18741/21814/20377/12631/208177/14179/18595/20671/20682/106042/13614/12193/53378	31
577	down	GO:0060537	muscle tissue development	37/667	404/23276	5.8572e-10	1.34618e-07	1.02998e-07	21416/13388/14234/30953/14609/17300/23966/244923/22160/72900/14048/17292/16842/12227/50490/77446/21954/18505/60406/13405/20481/11464/18128/18741/21814/19662/20190/17938/14179/21667/18595/20671/20682/106042/13207/17967/71960	37
578	down	GO:0016331	morphogenesis of embryonic epithelium	23/667	169/23276	6.27671e-10	1.36667e-07	1.04565e-07	57265/244058/330409/50768/22160/22772/18530/216285/18505/21804/20481/20377/12631/20677/14179/19143/20682/99377/106042/240725/65100/22323/21815	23
579	down	GO:0060485	mesenchyme development	27/667	232/23276	7.44336e-10	1.53966e-07	1.17801e-07	16449/214968/14234/13389/14609/17300/20613/22160/22772/14836/546726/16842/216285/20358/13082/18505/21804/18128/18741/21814/20377/12631/208177/14179/20682/13614/53378	27
580	down	GO:0014033	neural crest cell differentiation	16/667	81/23276	1.03066e-09	2.03041e-07	1.55349e-07	16449/214968/14234/17300/22160/14836/546726/16842/20358/13082/18505/18741/20377/12631/20682/13614	16
581	down	GO:0007517	muscle organ development	34/667	364/23276	1.77123e-09	3.27387e-07	2.50487e-07	21416/13388/14234/14609/17300/57265/14009/244923/22160/14836/12804/16842/12227/77446/21954/18505/60406/13405/20481/11464/18128/18741/21814/19662/20190/67367/17938/14179/53599/20671/106042/13207/17967/71960	34
582	down	GO:0014706	striated muscle tissue development	35/667	383/23276	1.82013e-09	3.27387e-07	2.50487e-07	21416/13388/14234/14609/17300/23966/244923/22160/72900/14048/17292/16842/12227/50490/77446/21954/18505/60406/13405/20481/11464/18128/18741/21814/19662/20190/17938/14179/21667/18595/20671/106042/13207/17967/71960	35
583	down	GO:0007411	axon guidance	24/667	196/23276	2.3549e-09	4.05926e-07	3.10578e-07	214968/13838/14009/18612/13841/18424/22772/19876/21367/269116/20563/16869/20358/93691/107448/14587/12767/18208/14179/19699/270190/22323/399558/14432	24
584	down	GO:0097485	neuron projection guidance	24/667	197/23276	2.61054e-09	4.15695e-07	3.18053e-07	214968/13838/14009/18612/13841/18424/22772/19876/21367/269116/20563/16869/20358/93691/107448/14587/12767/18208/14179/19699/270190/22323/399558/14432	24
585	down	GO:0090287	regulation of cellular response to growth factor stimulus	26/667	229/23276	2.61254e-09	4.15695e-07	3.18053e-07	21416/13388/244058/15258/27528/20563/77794/236794/21804/13405/20481/18128/24063/14562/21814/11480/11491/20377/14119/12622/67603/21667/65960/240725/72043/53378	26
586	down	GO:0001501	skeletal system development	39/667	467/23276	2.83161e-09	4.33866e-07	3.31956e-07	382089/14234/13389/30953/18514/17300/20613/22160/64406/14836/14048/20378/216285/16869/17180/170826/20481/18741/14562/19662/11480/20377/20190/14119/29813/14797/20677/12406/14179/18595/12151/20682/13614/13004/240725/72043/67671/16969/330790	39
587	down	GO:0035148	tube formation	21/667	155/23276	3.7852e-09	5.59263e-07	4.27898e-07	57265/244058/330409/50768/22160/22772/216285/18505/20481/18128/20377/12631/20677/19143/20682/99377/106042/71093/65100/22323/21815	21
588	down	GO:0023019	signal transduction involved in regulation of gene expression	9/667	22/23276	4.40002e-09	6.27685e-07	4.80249e-07	17293/14836/14176/17292/21389/12622/14179/18595/20671	9
589	down	GO:0009798	axis specification	16/667	92/23276	7.22141e-09	9.95832e-07	7.61922e-07	382089/17293/13388/18424/21415/13590/16869/21389/20481/18128/18741/14562/20377/14367/12622/21667	16
590	down	GO:0090288	negative regulation of cellular response to growth factor stimulus	18/667	120/23276	9.64117e-09	1.24642e-06	9.53651e-07	21416/15258/20563/77794/21804/20481/18128/24063/14562/21814/11491/20377/14119/12622/21667/65960/240725/72043	18
591	down	GO:2000736	regulation of stem cell differentiation	18/667	120/23276	9.64117e-09	1.24642e-06	9.53651e-07	21416/16449/17300/20613/22160/21415/16842/216285/21804/18128/21814/20377/208177/18595/20682/106042/12193/53378	18
592	down	GO:0001763	morphogenesis of a branching structure	25/667	229/23276	1.17614e-08	1.43396e-06	1.09714e-06	14234/18514/29876/18612/13841/14048/16842/20563/16869/18128/18741/24063/12876/20377/14367/12767/104156/16772/14179/21667/18854/19143/20682/13614/240725	25
593	down	GO:0014020	primary neural tube formation	17/667	108/23276	1.1785e-08	1.43396e-06	1.09714e-06	57265/244058/330409/50768/22160/22772/216285/18505/20481/20377/12631/19143/99377/106042/65100/22323/21815	17
594	down	GO:0001841	neural tube formation	18/667	122/23276	1.25963e-08	1.48889e-06	1.13916e-06	57265/244058/330409/50768/22160/22772/216285/18505/20481/20377/12631/20677/19143/99377/106042/65100/22323/21815	18
595	down	GO:0007498	mesoderm development	17/667	109/23276	1.3596e-08	1.56241e-06	1.19542e-06	14234/13389/17300/20613/22772/21415/14048/17292/16842/21389/14562/11480/12622/14179/20671/65960/67671	17
596	down	GO:0009948	anterior/posterior axis specification	12/667	51/23276	1.58639e-08	1.77375e-06	1.35712e-06	382089/17293/18424/21415/13590/16869/21389/20481/14562/14367/12622/21667	12
597	down	GO:0001838	embryonic epithelial tube formation	19/667	140/23276	2.02796e-08	2.1512e-06	1.64591e-06	57265/244058/330409/50768/22160/22772/216285/18505/20481/20377/12631/20677/19143/20682/99377/106042/65100/22323/21815	19
598	down	GO:0072175	epithelial tube formation	19/667	140/23276	2.02796e-08	2.1512e-06	1.64591e-06	57265/244058/330409/50768/22160/22772/216285/18505/20481/20377/12631/20677/19143/20682/99377/106042/65100/22323/21815	19
599	down	GO:0090092	regulation of transmembrane receptor protein serine/threonine kinase signaling pathway	23/667	203/23276	2.24514e-08	2.32204e-06	1.77662e-06	21416/320202/244058/22772/15258/13590/27528/77794/21804/20481/18128/14562/21814/11480/11491/20377/14119/12622/21667/65960/240725/16859/53378	23
600	down	GO:0014032	neural crest cell development	14/667	75/23276	2.45649e-08	2.47866e-06	1.89645e-06	16449/214968/14234/17300/22160/546726/16842/20358/13082/18505/18741/12631/20682/13614	14
601	down	GO:0045995	regulation of embryonic development	17/667	115/23276	3.09808e-08	3.05161e-06	2.33482e-06	13388/57265/23966/18424/20613/17292/16869/16848/18505/18128/20377/208177/16772/67603/20671/240725/21815	17
602	down	GO:0006935	chemotaxis	38/667	491/23276	3.49566e-08	3.36315e-06	2.57318e-06	214968/13838/14009/18612/13841/18424/22772/380705/14268/19876/21367/269116/16842/20563/68667/16869/20358/14745/93691/18128/11491/75458/107448/14587/12767/269608/18208/14179/19699/18595/13614/16859/16416/270190/20208/22323/399558/14432	38
603	down	GO:0001843	neural tube closure	16/667	103/23276	3.84043e-08	3.57568e-06	2.73579e-06	57265/244058/330409/50768/22160/22772/216285/18505/20481/20377/19143/99377/106042/65100/22323/21815	16
604	down	GO:0042330	taxis	38/667	493/23276	3.88943e-08	3.57568e-06	2.73579e-06	214968/13838/14009/18612/13841/18424/22772/380705/14268/19876/21367/269116/16842/20563/68667/16869/20358/14745/93691/18128/11491/75458/107448/14587/12767/269608/18208/14179/19699/18595/13614/16859/16416/270190/20208/22323/399558/14432	38
605	down	GO:0060606	tube closure	16/667	104/23276	4.41983e-08	3.97496e-06	3.04129e-06	57265/244058/330409/50768/22160/22772/216285/18505/20481/20377/19143/99377/106042/65100/22323/21815	16
606	down	GO:0060070	canonical Wnt signaling pathway	24/667	228/23276	4.65635e-08	4.09858e-06	3.13587e-06	21416/57265/21415/17292/20378/16842/68667/18128/17309/20377/53627/14367/14370/14797/20677/14179/21667/20671/20682/106042/72293/21372/72043/11798	24
607	down	GO:0001503	ossification	32/667	378/23276	5.5358e-08	4.77117e-06	3.65047e-06	21416/382089/16449/14234/14609/18514/17300/68713/22160/15078/12310/16842/68667/17180/170826/433938/20481/18128/17534/21814/11480/20377/20190/14119/12622/14758/12311/27207/20682/65960/13207/67671	32
608	down	GO:0001704	formation of primary germ layer	15/667	94/23276	7.05731e-08	5.95839e-06	4.55883e-06	14234/17300/20613/14268/14048/17292/16842/16869/21389/16402/67603/20671/65960/71093/240672	15
609	down	GO:2000027	regulation of organ morphogenesis	21/667	183/23276	7.33179e-08	6.06632e-06	4.64141e-06	14234/17300/57265/18612/22160/12490/14048/17292/16869/18128/24063/20377/17938/104156/14179/18854/20671/20682/13614/240725/72043	21
610	down	GO:0048562	embryonic organ morphogenesis	28/667	306/23276	7.47895e-08	6.06675e-06	4.64174e-06	21416/13388/14234/14609/57265/22773/18424/22160/14836/15258/14048/17292/20378/216285/16869/18423/18128/18741/19662/14367/18208/14179/18595/12151/20671/20682/13614/67671	28
611	down	GO:0001655	urogenital system development	27/667	291/23276	9.61493e-08	7.64942e-06	5.85265e-06	16449/13388/14234/30953/18514/17300/13838/13841/14048/20563/16869/18128/24063/19662/20377/20677/18073/12622/15201/83396/14179/18595/20671/20682/240725/72043/16416	27
612	down	GO:0090101	negative regulation of transmembrane receptor protein serine/threonine kinase signaling pathway	15/667	97/23276	1.08529e-07	8.47139e-06	6.48155e-06	21416/15258/13590/77794/21804/20481/18128/14562/21814/11491/20377/14119/12622/21667/65960	15
613	down	GO:0010721	negative regulation of cell development	29/667	332/23276	1.19529e-07	9.15728e-06	7.00633e-06	16449/13388/214968/14234/13389/18514/17300/13838/244058/13841/21367/77424/20378/20563/12484/20358/21389/14745/14025/331401/20481/18128/21814/20377/12010/18208/107351/20682/18536	29
614	down	GO:0048568	embryonic organ development	35/667	460/23276	1.83589e-07	1.38092e-05	1.05656e-05	21416/13388/14234/14609/18514/17300/57265/22773/18424/20613/22160/14836/15258/14048/17292/20378/16842/216285/16869/18423/18128/18741/14562/19662/14367/18208/14179/18595/12151/20671/19143/20682/13614/67671/16596	35
615	down	GO:0072001	renal system development	24/667	247/23276	2.11029e-07	1.55898e-05	1.19279e-05	16449/13388/14234/30953/18514/17300/13838/13841/14048/20563/16869/24063/19662/20677/18073/12622/83396/14179/18595/20671/20682/240725/72043/16416	24
616	down	GO:0061138	morphogenesis of a branching epithelium	22/667	214/23276	2.54692e-07	1.84853e-05	1.41433e-05	14234/18514/29876/18612/14048/16842/20563/16869/18128/18741/24063/20377/14367/12767/104156/16772/14179/18854/19143/20682/13614/240725	22
617	down	GO:0007409	axonogenesis	32/667	408/23276	3.14926e-07	2.20822e-05	1.68953e-05	214968/80883/13838/244058/14009/18612/13841/18424/22772/14268/19876/21367/269116/20563/16869/20358/236794/14025/93691/18128/13175/107448/14587/12767/74018/18208/14179/19699/270190/22323/399558/14432	32
618	down	GO:0048732	gland development	32/667	408/23276	3.14926e-07	2.20822e-05	1.68953e-05	21416/18514/17300/22773/18612/216233/19876/17292/20378/16842/20563/18505/18128/18741/21814/20377/21672/15377/104156/18208/16772/14179/18854/18595/20682/65960/240725/72043/11979/12421/19090/16596	32
619	down	GO:0030509	BMP signaling pathway	18/667	153/23276	4.29022e-07	2.95811e-05	2.26328e-05	21416/244058/15258/16842/66995/72002/20481/18128/14562/21814/11480/20377/12622/14179/21667/65960/240725/68799	18
620	down	GO:0000578	embryonic axis specification	9/667	35/23276	4.47384e-07	3.03414e-05	2.32146e-05	382089/17293/18424/21415/16869/21389/14562/14367/21667	9
621	down	GO:2000826	regulation of heart morphogenesis	8/667	27/23276	5.97716e-07	3.98831e-05	3.0515e-05	14234/17300/22160/14048/17292/18128/17938/20682	8
622	down	GO:0001822	kidney development	22/667	227/23276	7.0332e-07	4.61847e-05	3.53364e-05	16449/13388/14234/30953/18514/17300/13838/13841/14048/20563/16869/24063/20677/18073/12622/83396/14179/18595/20682/240725/72043/16416	22
623	down	GO:0032525	somite rostral/caudal axis specification	6/667	13/23276	7.825e-07	5.05813e-05	3.87003e-05	382089/17293/18424/16869/21389/14562	6
624	down	GO:0003231	cardiac ventricle development	16/667	129/23276	9.14757e-07	5.82208e-05	4.45453e-05	16449/14234/17300/57265/19876/17292/77446/21954/18128/18741/21814/12876/12767/17938/20677/99377	16
625	down	GO:0071772	response to BMP	18/667	162/23276	1.00326e-06	6.19479e-05	4.7397e-05	21416/244058/15258/16842/66995/72002/20481/18128/14562/21814/11480/20377/12622/14179/21667/65960/240725/68799	18
626	down	GO:0071773	cellular response to BMP stimulus	18/667	162/23276	1.00326e-06	6.19479e-05	4.7397e-05	21416/244058/15258/16842/66995/72002/20481/18128/14562/21814/11480/20377/12622/14179/21667/65960/240725/68799	18
627	down	GO:0061564	axon development	32/667	433/23276	1.16053e-06	7.06047e-05	5.40204e-05	214968/80883/13838/244058/14009/18612/13841/18424/22772/14268/19876/21367/269116/20563/16869/20358/236794/14025/93691/18128/13175/107448/14587/12767/74018/18208/14179/19699/270190/22323/399558/14432	32
628	down	GO:2000738	positive regulation of stem cell differentiation	10/667	50/23276	1.27399e-06	7.34666e-05	5.62101e-05	21416/17300/20613/22160/16842/216285/21804/18128/20682/53378	10
629	down	GO:0001837	epithelial to mesenchymal transition	14/667	102/23276	1.27861e-06	7.34666e-05	5.62101e-05	14609/20613/22160/14836/16842/216285/21804/18128/21814/20377/208177/14179/20682/53378	14
630	down	GO:0003158	endothelium development	14/667	102/23276	1.27861e-06	7.34666e-05	5.62101e-05	13388/14234/29876/17292/77446/53945/13405/18128/22350/622434/20671/21937/71093/12741	14
631	down	GO:0090100	positive regulation of transmembrane receptor protein serine/threonine kinase signaling pathway	14/667	102/23276	1.27861e-06	7.34666e-05	5.62101e-05	320202/22772/15258/13590/21804/18128/14562/21814/11480/11491/65960/240725/16859/53378	14
632	down	GO:0035265	organ growth	18/667	165/23276	1.31296e-06	7.44071e-05	5.69297e-05	21416/13388/14234/14609/17300/23966/17292/17180/77446/18128/17761/21814/19662/11548/67603/14179/20682/17967	18
633	down	GO:0010810	regulation of cell-substrate adhesion	18/667	167/23276	1.56509e-06	8.74968e-05	6.69447e-05	50768/14268/11854/94214/13405/18128/16402/13835/140709/208177/56348/18073/14758/107351/21667/100952/18762/16416	18
634	down	GO:0003205	cardiac chamber development	18/667	169/23276	1.86029e-06	0.000102613	7.85106e-05	16449/14234/17300/57265/19876/17292/77446/21954/18128/18741/21814/19662/12876/12767/17938/20677/14179/99377	18
635	down	GO:0010717	regulation of epithelial to mesenchymal transition	11/667	65/23276	2.16147e-06	0.000117658	9.00215e-05	21416/20613/22160/16842/216285/21804/18128/21814/20377/208177/53378	11
636	down	GO:0010769	regulation of cell morphogenesis involved in differentiation	27/667	342/23276	2.31479e-06	0.000124367	9.51549e-05	21416/214968/13838/244058/13841/53872/20613/22160/14268/19876/21367/16842/20563/216285/20358/14025/21804/18128/21814/20377/12631/208177/18208/107351/19699/16416/53378	27
637	down	GO:0030900	forebrain development	27/667	343/23276	2.44604e-06	0.000129734	9.92609e-05	21416/18424/50768/14836/19876/21367/16842/20563/12227/16869/18423/22627/20481/18128/18741/13175/12767/22174/72129/70762/21335/14179/19699/65960/65100/18536/17967	27
638	down	GO:0007492	endoderm development	11/667	66/23276	2.52733e-06	0.000132349	0.000101261	18424/14268/17292/16869/18128/14562/16402/67603/14179/20671/240672	11
639	down	GO:0031589	cell-substrate adhesion	24/667	284/23276	2.60556e-06	0.000133354	0.00010203	50768/14268/12490/21367/11854/94214/13405/18128/16402/13835/20377/230661/22174/140709/208177/56348/18073/14758/107351/21667/100952/18762/16416/270190	24
640	down	GO:0001764	neuron migration	17/667	156/23276	2.61099e-06	0.000133354	0.00010203	11899/14609/22160/21367/16869/20358/22627/18741/13175/14587/12767/72129/18208/19699/18536/19302/399558	17
641	down	GO:0048738	cardiac muscle tissue development	20/667	209/23276	2.72014e-06	0.000137234	0.000104999	14234/14609/17300/23966/72900/17292/50490/77446/21954/18505/11464/18128/18741/21814/19662/14179/21667/18595/106042/17967	20
642	down	GO:0001667	ameboidal-type cell migration	26/667	325/23276	2.78764e-06	0.000138946	0.000106309	17293/214968/14234/30953/22160/19876/13590/17292/16842/20563/20358/18505/18128/18741/21814/12631/12767/269608/12622/14179/21667/18854/20671/20682/71093/16416	26
643	down	GO:0061383	trabecula morphogenesis	9/667	43/23276	2.91151e-06	0.000142478	0.000109011	170826/77446/53945/18128/21814/19662/20377/14119/17938	9
644	down	GO:0030198	extracellular matrix organization	20/667	210/23276	2.92739e-06	0.000142478	0.000109011	14234/17300/14268/94214/77794/18128/12406/208177/56348/18073/14758/53381/18595/20682/240725/72043/100952/16416/76293/399558	20
645	down	GO:0043062	extracellular structure organization	20/667	211/23276	3.14886e-06	0.000151475	0.000115895	14234/17300/14268/94214/77794/18128/12406/208177/56348/18073/14758/53381/18595/20682/240725/72043/100952/16416/76293/399558	20
646	down	GO:0010718	positive regulation of epithelial to mesenchymal transition	8/667	33/23276	3.21099e-06	0.000152688	0.000116823	21416/20613/22160/16842/216285/21804/18128/53378	8
647	down	GO:0045665	negative regulation of neuron differentiation	20/667	212/23276	3.38543e-06	0.000159154	0.00012177	16449/13388/214968/18514/13838/244058/13841/21367/20563/12484/20358/21389/14745/14025/331401/18128/12010/18208/107351/20682	20
648	down	GO:0048754	branching morphogenesis of an epithelial tube	18/667	177/23276	3.61324e-06	0.000167955	0.000128504	14234/18514/29876/18612/14048/16842/20563/16869/18128/18741/24063/12767/104156/16772/14179/18854/20682/13614	18
649	down	GO:0050768	negative regulation of neurogenesis	23/667	271/23276	3.90361e-06	0.000179436	0.000137288	16449/13388/214968/13389/18514/13838/244058/13841/21367/20563/12484/20358/21389/14745/14025/331401/20481/18128/12010/18208/107351/20682/18536	23
650	down	GO:0030510	regulation of BMP signaling pathway	12/667	83/23276	4.19339e-06	0.000190638	0.000145859	21416/244058/15258/20481/18128/14562/21814/11480/20377/12622/65960/240725	12
651	down	GO:0051961	negative regulation of nervous system development	24/667	293/23276	4.46837e-06	0.000200931	0.000153734	16449/13388/214968/13389/18514/13838/244058/13841/21367/20563/12484/20358/21389/14745/14025/331401/20481/18128/12876/12010/18208/107351/20682/18536	24
652	down	GO:0030111	regulation of Wnt signaling pathway	21/667	238/23276	5.58616e-06	0.000247339	0.000189242	21416/14836/17292/20378/16842/68667/18128/319478/20377/14367/14797/20677/16543/107351/20671/20682/106042/72293/240725/72043/11798	21
653	down	GO:0048640	negative regulation of developmental growth	13/667	100/23276	5.64258e-06	0.000247339	0.000189242	21416/214968/14609/244058/13841/216233/20563/20358/14025/19662/20377/18208/11556	13
654	down	GO:0048638	regulation of developmental growth	26/667	338/23276	5.67978e-06	0.000247339	0.000189242	21416/13388/214968/14234/14609/17300/244058/13841/216233/14268/116838/20563/20358/14025/18128/19662/20377/17938/22350/18208/11556/67603/14179/17967/19090/20981	26
655	down	GO:0045165	cell fate commitment	22/667	258/23276	5.84574e-06	0.000251915	0.000192743	21416/13388/14234/13389/23966/18424/14836/14048/17292/21389/18505/21804/18128/14562/20377/67603/14179/18854/20671/20682/19090/14432	22
656	down	GO:0001525	angiogenesis	30/667	424/23276	5.95453e-06	0.000253957	0.000194306	13388/14234/17300/29876/14268/12490/15258/19876/16842/20563/17304/18128/18741/16402/13835/14367/12767/14370/13713/14179/21667/18854/18595/20671/21937/13614/240725/16416/270190/53417	30
657	down	GO:0010623	developmental programmed cell death	9/667	47/23276	6.35169e-06	0.000267492	0.000204661	14234/17300/16842/18617/18128/21814/14367/18854/19090	9
658	down	GO:0007169	transmembrane receptor protein tyrosine kinase signaling pathway	33/667	492/23276	6.40118e-06	0.000267492	0.000204661	21416/16008/13388/14234/30953/17300/13838/13841/216233/14176/68365/236794/18128/24063/13835/11491/14587/83813/16818/67603/14179/107351/18595/20682/240725/72043/18762/16416/80794/270190/545812/26563/399558	33
659	down	GO:0009880	embryonic pattern specification	10/667	60/23276	7.22617e-06	0.000298947	0.000228727	382089/17293/13388/18424/21415/16869/21389/14562/14367/21667	10
660	down	GO:0010470	regulation of gastrulation	8/667	37/23276	8.0698e-06	0.000330542	0.000252901	23966/18424/17292/16869/208177/67603/20671/21815	8
661	down	GO:0090596	sensory organ morphogenesis	23/667	284/23276	8.47548e-06	0.000343755	0.000263011	16449/13388/57265/18424/22160/14836/54352/15258/14048/20378/16869/18423/20481/18741/19662/14367/18208/14179/14221/20682/13614/270190/67671	23
662	down	GO:0045446	endothelial cell differentiation	12/667	89/23276	8.79032e-06	0.000353064	0.000270133	13388/29876/17292/77446/13405/18128/22350/622434/20671/21937/71093/12741	12
663	down	GO:0001701	in utero embryonic development	30/667	435/23276	9.81786e-06	0.000390543	0.000298809	13388/13389/14609/17300/20613/22160/67153/16842/20563/77446/331401/18128/18741/14562/21814/27078/14367/22782/14824/22702/21667/18595/12151/20671/19143/99377/13614/13207/17308/16596	30
664	down	GO:0060560	developmental growth involved in morphogenesis	20/667	228/23276	1.01284e-05	0.000399059	0.000305324	214968/244058/13841/14268/19876/17292/116838/20563/16869/20358/236794/14025/18128/24063/20377/13175/18208/20682/18762/20981	20
665	down	GO:0003206	cardiac chamber morphogenesis	14/667	122/23276	1.08704e-05	0.000424252	0.0003246	16449/14234/17300/57265/17292/77446/21954/18128/18741/21814/19662/12876/20677/14179	14
666	down	GO:0016049	cell growth	32/667	483/23276	1.13072e-05	0.000437177	0.000334489	320202/16008/214968/14609/244058/13841/216233/14268/13590/20378/116838/16842/20563/20358/236794/14025/21814/11491/20377/13175/83813/11548/18208/18854/20671/12520/20682/13614/18762/16416/20981/53378	32
667	down	GO:0072073	kidney epithelium development	13/667	108/23276	1.32558e-05	0.000507769	0.0003885	16449/14234/18514/17300/13838/13841/14048/20563/16869/24063/12622/14179/20682	13
668	down	GO:0060561	apoptotic process involved in morphogenesis	7/667	29/23276	1.38479e-05	0.000525586	0.000402131	14234/17300/16842/18128/21814/14367/18854	7
669	down	GO:0009855	determination of bilateral symmetry	14/667	125/23276	1.43927e-05	0.000541298	0.000414153	382089/13388/14609/22773/22772/13590/17292/18128/18741/11480/12622/14179/20671/21815	14
670	down	GO:0022612	gland morphogenesis	15/667	142/23276	1.46322e-05	0.000545344	0.000417249	18612/19876/20563/18505/18128/20377/104156/18208/16772/14179/18854/20682/65960/240725/72043	15
671	down	GO:0072132	mesenchyme morphogenesis	8/667	40/23276	1.49014e-05	0.000550419	0.000421131	14234/17300/20613/22160/16842/18128/14179/20682	8
672	down	GO:0009799	specification of symmetry	14/667	126/23276	1.57725e-05	0.000577441	0.000441806	382089/13388/14609/22773/22772/13590/17292/18128/18741/11480/12622/14179/20671/21815	14
673	down	GO:0010001	glial cell differentiation	18/667	197/23276	1.60299e-05	0.000581715	0.000445077	21416/13388/13389/13838/23966/11540/21367/14176/16842/13405/20481/18128/12767/20677/236539/19699/20682/14432	18
674	down	GO:0044344	cellular response to fibroblast growth factor stimulus	11/667	80/23276	1.7153e-05	0.000612746	0.000468818	21416/14176/68365/24063/20377/67603/14179/21667/240725/72043/399558	11
675	down	GO:0003151	outflow tract morphogenesis	10/667	66/23276	1.73293e-05	0.000612746	0.000468818	16449/14234/17300/57265/22160/14048/18741/20190/14179/20671	10
676	down	GO:0048332	mesoderm morphogenesis	10/667	66/23276	1.73293e-05	0.000612746	0.000468818	14234/17300/20613/21415/14048/17292/16842/21389/20671/65960	10
677	down	GO:0048145	regulation of fibroblast proliferation	12/667	96/23276	1.92793e-05	0.000673772	0.00051551	67153/14268/58801/20481/20377/21667/18854/18595/19302/16416/19090/21815	12
678	down	GO:0007219	Notch signaling pathway	16/667	163/23276	1.93809e-05	0.000673772	0.00051551	382089/16449/17293/13388/14234/13389/17300/20613/14048/17292/16848/319594/69065/18128/11491/20682	16
679	down	GO:0051051	negative regulation of transport	31/667	474/23276	1.98658e-05	0.000684872	0.000524003	22160/100102/14268/12490/12794/235406/56807/14873/18128/22228/11747/20377/22630/20677/22782/16543/71345/22350/14758/69106/21335/22320/18854/13614/11911/241727/16859/16416/20927/12798/53378	31
680	down	GO:0042063	gliogenesis	21/667	259/23276	2.03256e-05	0.00068963	0.000527643	21416/13388/13389/13838/23966/11540/14268/21367/14176/16842/13405/20481/18128/12767/20677/104156/236539/18755/19699/20682/14432	21
681	down	GO:0006882	cellular zinc ion homeostasis	6/667	21/23276	2.03372e-05	0.00068963	0.000527643	72002/17750/22782/66500/11979/72027	6
682	down	GO:0051058	negative regulation of small GTPase mediated signal transduction	8/667	42/23276	2.17442e-05	0.00072623	0.000555646	50768/20563/24063/83813/21858/11548/320271/107351	8
683	down	GO:0071774	response to fibroblast growth factor	11/667	82/23276	2.17676e-05	0.00072623	0.000555646	21416/14176/68365/24063/20377/67603/14179/21667/240725/72043/399558	11
684	down	GO:0045762	positive regulation of adenylate cyclase activity	7/667	31/23276	2.21969e-05	0.000734627	0.000562071	11540/12310/104111/21858/11515/11556/12311	7
685	down	GO:0030856	regulation of epithelial cell differentiation	14/667	130/23276	2.2529e-05	0.000739702	0.000565954	13388/77424/17292/74123/20378/16869/18128/14562/15377/18755/20682/21937/71093/12741	14
686	down	GO:0001654	eye development	26/667	366/23276	2.29486e-05	0.000747548	0.000571957	16449/13388/14234/14609/17300/29876/18424/22160/54352/15258/72002/16869/20481/18741/14562/27078/19662/14367/16772/17536/14221/18595/20682/65960/270190/21815	26
687	down	GO:0048144	fibroblast proliferation	12/667	98/23276	2.38003e-05	0.000769232	0.000588548	67153/14268/58801/20481/20377/21667/18854/18595/19302/16416/19090/21815	12
688	down	GO:0003208	cardiac ventricle morphogenesis	10/667	69/23276	2.5857e-05	0.000829227	0.000634451	16449/14234/17300/17292/77446/21954/18128/21814/12876/20677	10
689	down	GO:0055069	zinc ion homeostasis	6/667	22/23276	2.72879e-05	0.000859334	0.000657486	72002/17750/22782/66500/11979/72027	6
690	down	GO:0061311	cell surface receptor signaling pathway involved in heart development	6/667	22/23276	2.72879e-05	0.000859334	0.000657486	16449/13388/20613/17292/18128/20671	6
691	down	GO:0060419	heart growth	11/667	84/23276	2.74189e-05	0.000859334	0.000657486	14234/14609/17300/23966/17292/77446/18128/21814/19662/67603/17967	11
692	down	GO:1902742	apoptotic process involved in development	7/667	32/23276	2.77134e-05	0.000862033	0.000659551	14234/17300/16842/18128/21814/14367/18854	7
693	down	GO:0010770	positive regulation of cell morphogenesis involved in differentiation	16/667	168/23276	2.8196e-05	0.000870499	0.000666028	21416/13838/53872/20613/22160/14268/19876/16842/216285/14025/21804/18128/18208/19699/16416/53378	16
694	down	GO:0007368	determination of left/right symmetry	13/667	116/23276	2.87384e-05	0.000874198	0.000668858	382089/13388/14609/22773/22772/13590/17292/18128/18741/11480/14179/20671/21815	13
695	down	GO:0072006	nephron development	13/667	116/23276	2.87384e-05	0.000874198	0.000668858	16449/13388/14234/18514/14048/16869/18073/14179/18595/20682/240725/72043/16416	13
696	down	GO:0016050	vesicle organization	18/667	206/23276	2.92544e-05	0.000883397	0.000675896	74015/12490/53330/67141/68365/18197/235406/29813/74018/22320/19332/217517/72293/241727/209131/20981/53378/207352	18
697	down	GO:0010811	positive regulation of cell-substrate adhesion	12/667	101/23276	3.23056e-05	0.000968467	0.000740985	14268/94214/13405/16402/13835/140709/56348/18073/21667/100952/18762/16416	12
698	down	GO:0060538	skeletal muscle organ development	17/667	189/23276	3.34807e-05	0.000996473	0.000762412	21416/13388/244923/22160/12804/12227/18505/60406/13405/20481/18128/18741/20190/17938/20671/13207/71960	17
699	down	GO:0001708	cell fate specification	11/667	86/23276	3.42944e-05	0.0010134	0.000775362	13388/23966/18424/14836/14048/17292/21389/18128/67603/20671/20682	11
700	down	GO:0030514	negative regulation of BMP signaling pathway	8/667	45/23276	3.6817e-05	0.00108023	0.000826492	21416/15258/20481/18128/14562/20377/12622/65960	8
701	down	GO:0060828	regulation of canonical Wnt signaling pathway	16/667	172/23276	3.76332e-05	0.0010964	0.000838867	21416/17292/20378/16842/68667/18128/20377/14367/14797/20677/20671/20682/106042/72293/72043/11798	16
702	down	GO:0051056	regulation of small GTPase mediated signal transduction	17/667	193/23276	4.36901e-05	0.00126396	0.000967068	50768/20563/14745/24063/19732/224014/236915/83813/74018/21858/320404/11548/269608/320271/107351/19699/99371	17
703	down	GO:0014855	striated muscle cell proliferation	9/667	61/23276	5.65728e-05	0.00162529	0.00124353	14234/14609/17300/23966/18128/21814/19662/67367/17967	9
704	down	GO:0060038	cardiac muscle cell proliferation	8/667	48/23276	5.97606e-05	0.00170503	0.00130454	14234/14609/17300/23966/18128/21814/19662/17967	8
705	down	GO:0060343	trabecula formation	6/667	25/23276	6.01917e-05	0.00170557	0.00130495	170826/53945/21814/19662/20377/14119	6
706	down	GO:0001706	endoderm formation	7/667	36/23276	6.22242e-05	0.00174082	0.00133192	14268/17292/16869/16402/67603/20671/240672	7
707	down	GO:0045785	positive regulation of cell adhesion	24/667	344/23276	6.22773e-05	0.00174082	0.00133192	16008/14234/380705/14268/12310/16842/12484/11854/94214/13405/16402/13835/140709/320404/16818/56348/18073/21667/12151/14998/100952/18762/16859/16416	24
708	down	GO:0048593	camera-type eye morphogenesis	13/667	125/23276	6.3235e-05	0.00175573	0.00134332	16449/13388/22160/54352/15258/16869/20481/18741/19662/14367/14221/20682/270190	13
709	down	GO:0001707	mesoderm formation	9/667	62/23276	6.45174e-05	0.00177939	0.00136143	14234/17300/20613/14048/17292/16842/21389/20671/65960	9
710	down	GO:0007548	sex differentiation	19/667	240/23276	6.86478e-05	0.00188077	0.001439	21416/30953/18514/17300/12804/16869/16848/17761/19662/11480/20377/22174/13870/53381/14179/242523/18595/20682/11576	19
711	down	GO:0007519	skeletal muscle tissue development	16/667	181/23276	6.96615e-05	0.00189599	0.00145064	21416/13388/244923/22160/12227/18505/60406/13405/20481/18128/18741/20190/17938/20671/13207/71960	16
712	down	GO:0051272	positive regulation of cellular component movement	28/667	438/23276	7.35188e-05	0.00198789	0.00152096	214968/14234/20613/22160/380705/14268/77424/16842/11854/68667/20358/50490/14745/19241/18128/16402/13835/11491/18208/21667/19699/18595/20682/13614/71093/16859/16416/53378	28
713	down	GO:0030098	lymphocyte differentiation	24/667	349/23276	7.79804e-05	0.00209484	0.00160278	13388/16842/12484/16848/69754/14025/14012/11491/20377/14367/21672/12010/14370/22174/20677/320404/16818/15201/12151/14998/18762/16859/12193/19090	24
714	down	GO:0034330	cell junction organization	16/667	185/23276	9.03119e-05	0.00241045	0.00184426	14609/20613/50768/14268/269116/11854/77446/16402/14367/230661/208177/16582/18755/14758/16416/12741	16
715	down	GO:0034329	cell junction assembly	14/667	149/23276	0.000101749	0.00269832	0.00206451	14609/20613/50768/14268/269116/11854/16402/14367/230661/208177/18755/14758/16416/12741	14
716	down	GO:0030178	negative regulation of Wnt signaling pathway	13/667	131/23276	0.000102573	0.00270282	0.00206796	21416/14836/17292/20378/16842/18128/319478/20377/14797/20671/20682/106042/72293	13
717	down	GO:0048705	skeletal system morphogenesis	18/667	227/23276	0.000103558	0.00271152	0.00207461	382089/14234/30953/22160/64406/14836/14048/216285/16869/17180/170826/20481/20377/14119/12406/18595/12151/20682	18
718	down	GO:0048644	muscle organ morphogenesis	10/667	81/23276	0.000104995	0.00273184	0.00209016	14234/17300/57265/14836/77446/21954/11464/18128/18741/21814	10
719	down	GO:0043405	regulation of MAP kinase activity	20/667	269/23276	0.000106358	0.00275001	0.00210406	13838/217410/12484/50490/14745/24066/24063/101809/224014/20377/14367/21672/14370/16543/67603/21667/12520/13614/80794/240672	20
720	down	GO:0040017	positive regulation of locomotion	28/667	448/23276	0.000107969	0.00277434	0.00212267	214968/14234/20613/22160/380705/14268/77424/16842/20563/11854/20358/50490/14745/19241/18128/16402/13835/11491/18208/21667/19699/18595/20682/13614/71093/16859/16416/53378	28
721	down	GO:0090090	negative regulation of canonical Wnt signaling pathway	11/667	98/23276	0.000115231	0.00294265	0.00225145	21416/17292/20378/16842/18128/20377/14797/20671/20682/106042/72293	11
722	down	GO:0061323	cell proliferation involved in heart morphogenesis	5/667	18/23276	0.000119598	0.00303545	0.00232246	14048/18128/18741/17938/20682	5
723	down	GO:0030217	T cell differentiation	18/667	230/23276	0.000122292	0.0030684	0.00234767	16842/16848/14025/14012/11491/14367/21672/12010/14370/20677/320404/16818/12151/14998/18762/16859/12193/19090	18
724	down	GO:2000147	positive regulation of cell motility	27/667	428/23276	0.00012238	0.0030684	0.00234767	214968/14234/20613/22160/380705/14268/77424/16842/11854/20358/50490/14745/19241/18128/16402/13835/11491/18208/21667/19699/18595/20682/13614/71093/16859/16416/53378	27
725	down	GO:0030278	regulation of ossification	17/667	210/23276	0.000124436	0.00310116	0.00237273	16449/14609/18514/22160/12310/68667/17180/20481/18128/11480/20377/14119/14758/12311/20682/65960/13207	17
726	down	GO:0006302	double-strand break repair	14/667	152/23276	0.000125962	0.0031204	0.00238745	20422/22160/14048/212377/80285/15270/71514/68251/13870/60344/104721/18854/12545/19090	14
727	down	GO:0048706	embryonic skeletal system development	13/667	134/23276	0.000129158	0.00312502	0.00239099	14234/18514/22160/14836/14048/216285/16869/19662/11480/18595/12151/240725/72043	13
728	down	GO:0001657	ureteric bud development	10/667	83/23276	0.000129171	0.00312502	0.00239099	14234/18514/17300/14048/20563/16869/24063/12622/14179/20682	10
729	down	GO:0072163	mesonephric epithelium development	10/667	83/23276	0.000129171	0.00312502	0.00239099	14234/18514/17300/14048/20563/16869/24063/12622/14179/20682	10
730	down	GO:0072164	mesonephric tubule development	10/667	83/23276	0.000129171	0.00312502	0.00239099	14234/18514/17300/14048/20563/16869/24063/12622/14179/20682	10
731	down	GO:0046578	regulation of Ras protein signal transduction	15/667	172/23276	0.000135306	0.00325441	0.00248999	50768/14745/24063/19732/224014/236915/83813/74018/21858/320404/11548/269608/320271/107351/99371	15
732	down	GO:0043010	camera-type eye development	22/667	318/23276	0.00014032	0.00334047	0.00255583	16449/13388/14234/14609/17300/29876/22160/54352/15258/16869/20481/18741/27078/19662/14367/16772/14221/18595/20682/65960/270190/21815	22
733	down	GO:0030330	DNA damage response, signal transduction by p53 class mediator	8/667	54/23276	0.000141697	0.00334047	0.00255583	20613/22160/15258/58801/29813/20677/18854/13207	8
734	down	GO:0001823	mesonephros development	10/667	84/23276	0.000142921	0.00334047	0.00255583	14234/18514/17300/14048/20563/16869/24063/12622/14179/20682	10
735	down	GO:0033077	T cell differentiation in thymus	10/667	84/23276	0.000142921	0.00334047	0.00255583	14012/11491/14367/12010/14370/320404/12151/14998/12193/19090	10
736	down	GO:0071594	thymocyte aggregation	10/667	84/23276	0.000142921	0.00334047	0.00255583	14012/11491/14367/12010/14370/320404/12151/14998/12193/19090	10
737	down	GO:0031281	positive regulation of cyclase activity	7/667	41/23276	0.000148024	0.00340208	0.00260297	11540/12310/104111/21858/11515/11556/12311	7
738	down	GO:0046580	negative regulation of Ras protein signal transduction	7/667	41/23276	0.000148024	0.00340208	0.00260297	50768/24063/83813/21858/11548/320271/107351	7
739	down	GO:0051349	positive regulation of lyase activity	7/667	41/23276	0.000148024	0.00340208	0.00260297	11540/12310/104111/21858/11515/11556/12311	7
740	down	GO:0010977	negative regulation of neuron projection development	13/667	136/23276	0.00015001	0.00341063	0.00260951	214968/13838/244058/13841/20563/20358/21389/14745/14025/331401/12010/18208/107351	13
741	down	GO:0008543	fibroblast growth factor receptor signaling pathway	9/667	69/23276	0.000150869	0.00341063	0.00260951	21416/14176/68365/24063/67603/14179/240725/72043/399558	9
742	down	GO:0042770	signal transduction in response to DNA damage	9/667	69/23276	0.000150869	0.00341063	0.00260951	20613/22160/15258/58801/29813/20677/18854/13207/19090	9
743	down	GO:0016202	regulation of striated muscle tissue development	13/667	137/23276	0.000161479	0.003616	0.00276664	21416/13388/14609/22160/16842/18128/19662/17938/14179/20671/106042/13207/17967	13
744	down	GO:0035019	somatic stem cell population maintenance	8/667	55/23276	0.000161702	0.003616	0.00276664	21416/21415/20481/20377/20677/20682/170942/12193	8
745	down	GO:0008593	regulation of Notch signaling pathway	9/667	70/23276	0.000168791	0.00375423	0.0028724	16449/13388/13389/14048/17292/16848/319594/69065/18128	9
746	down	GO:0032924	activin receptor signaling pathway	7/667	42/23276	0.00017328	0.00383346	0.00293302	22772/13590/20481/11480/12622/21667/21815	7
747	down	GO:0035051	cardiocyte differentiation	13/667	139/23276	0.000186695	0.00407068	0.00311452	16449/23966/22160/17292/50490/18505/11464/18128/18741/21667/18595/20671/106042	13
748	down	GO:0048634	regulation of muscle organ development	13/667	139/23276	0.000186695	0.00407068	0.00311452	21416/13388/14609/22160/16842/18128/19662/17938/14179/20671/106042/13207/17967	13
749	down	GO:0007264	small GTPase mediated signal transduction	28/667	463/23276	0.000186954	0.00407068	0.00311452	50768/11861/19395/20563/80981/68365/11854/14745/24063/19732/224014/236915/22630/83813/74018/21858/320404/11548/269608/320271/18208/107351/19332/19699/99371/240168/19330/53378	28
750	down	GO:0017015	regulation of transforming growth factor beta receptor signaling pathway	10/667	87/23276	0.000191795	0.00413258	0.00316188	15258/27528/77794/21804/20481/21814/11491/14119/21667/53378	10
751	down	GO:1903844	regulation of cellular response to transforming growth factor beta stimulus	10/667	87/23276	0.000191795	0.00413258	0.00316188	15258/27528/77794/21804/20481/21814/11491/14119/21667/53378	10
752	down	GO:1901861	regulation of muscle tissue development	13/667	140/23276	0.000200522	0.00429823	0.00328862	21416/13388/14609/22160/16842/18128/19662/17938/14179/20671/106042/13207/17967	13
753	down	GO:0017145	stem cell division	7/667	43/23276	0.000201908	0.00430563	0.00329428	16842/331401/18128/104156/12151/20671/12193	7
754	down	GO:0010817	regulation of hormone levels	28/667	466/23276	0.000207864	0.00440517	0.00337044	21416/30953/14609/546726/116838/68667/13082/14645/19662/12876/22228/11480/19659/11747/20377/108075/20501/20677/67442/22320/19699/18595/18111/13614/94353/11576/18549/20927	28
755	down	GO:0030858	positive regulation of epithelial cell differentiation	8/667	57/23276	0.000208705	0.00440517	0.00337044	17292/16869/18128/15377/18755/20682/71093/12741	8
756	down	GO:0001666	response to hypoxia	15/667	179/23276	0.000210124	0.0044126	0.00337613	22160/12490/12484/319594/18128/22228/11491/20190/12177/20677/21335/11656/18854/13614/53417	15
757	down	GO:0008630	intrinsic apoptotic signaling pathway in response to DNA damage	11/667	105/23276	0.000213958	0.00442572	0.00338616	20613/17688/15258/12925/58801/68428/235323/29813/18854/21937/19090	11
758	down	GO:0010469	regulation of receptor activity	11/667	105/23276	0.000213958	0.00442572	0.00338616	100102/69635/12794/170826/14873/13405/11491/69106/74513/19699/80794	11
759	down	GO:0055076	transition metal ion homeostasis	11/667	105/23276	0.000213958	0.00442572	0.00338616	72002/68428/53945/17750/12010/22782/66500/11656/14151/11979/72027	11
760	down	GO:0030099	myeloid cell differentiation	23/667	352/23276	0.000230621	0.00472735	0.00361695	16449/13388/16842/11983/170826/21814/11480/19659/20377/29813/320404/59003/11656/17536/12311/18854/14151/319156/16416/14218/16596/16969/69656	23
761	down	GO:0007179	transforming growth factor beta receptor signaling pathway	13/667	142/23276	0.000230826	0.00472735	0.00361695	15258/27528/77794/21804/20481/21814/11491/108075/14119/21667/18854/12741/53378	13
762	down	GO:0061008	hepaticobiliary system development	11/667	106/23276	0.000232667	0.00473549	0.00362317	22773/17292/20378/18128/21814/15377/20671/20682/72043/12421/16596	11
763	down	GO:0060415	muscle tissue morphogenesis	9/667	73/23276	0.000233512	0.00473549	0.00362317	14234/17300/57265/77446/21954/11464/18128/18741/21814	9
764	down	GO:0042692	muscle cell differentiation	24/667	376/23276	0.000240795	0.00485937	0.00371796	21416/13388/15078/17292/16842/50490/319594/18505/19241/13405/20481/11464/18128/18741/14562/20190/17938/68794/21667/18595/20682/106042/13614/11465	24
765	down	GO:0008045	motor neuron axon guidance	6/667	32/23276	0.000259689	0.00521522	0.00399022	13838/18612/20563/16869/12767/14179	6
766	down	GO:1902337	regulation of apoptotic process involved in morphogenesis	4/667	12/23276	0.000275322	0.00550244	0.00420998	14234/17300/21814/18854	4
767	down	GO:0036293	response to decreased oxygen levels	15/667	184/23276	0.000283395	0.00563656	0.00431259	22160/12490/12484/319594/18128/22228/11491/20190/12177/20677/21335/11656/18854/13614/53417	15
768	down	GO:0055017	cardiac muscle tissue growth	9/667	75/23276	0.000287167	0.00568426	0.00434909	14234/14609/17300/23966/77446/18128/21814/19662/17967	9
769	down	GO:0048592	eye morphogenesis	14/667	165/23276	0.000297515	0.00583327	0.0044631	16449/13388/18424/22160/54352/15258/16869/20481/18741/19662/14367/14221/20682/270190	14
770	down	GO:0071560	cellular response to transforming growth factor beta stimulus	14/667	165/23276	0.000297515	0.00583327	0.0044631	15258/27528/77794/21804/20481/21814/11491/108075/14119/21667/18854/20682/12741/53378	14
771	down	GO:0003197	endocardial cushion development	6/667	33/23276	0.000309774	0.00604497	0.00462507	16449/20613/22160/18128/14179/20682	6
772	down	GO:0032835	glomerulus development	7/667	46/23276	0.000311368	0.00604756	0.00462705	16449/14234/18073/18595/240725/72043/16416	7
773	down	GO:0042471	ear morphogenesis	12/667	128/23276	0.000319345	0.0061735	0.00472341	13388/57265/18424/14836/14048/20378/18423/18208/14179/20682/13614/67671	12
774	down	GO:0003203	endocardial cushion morphogenesis	5/667	22/23276	0.000334273	0.00641756	0.00491015	20613/22160/18128/14179/20682	5
775	down	GO:0055008	cardiac muscle tissue morphogenesis	8/667	61/23276	0.000336441	0.00641756	0.00491015	14234/17300/77446/21954/11464/18128/18741/21814	8
776	down	GO:0071559	response to transforming growth factor beta	14/667	167/23276	0.000336624	0.00641756	0.00491015	15258/27528/77794/21804/20481/21814/11491/108075/14119/21667/18854/20682/12741/53378	14
777	down	GO:0097193	intrinsic apoptotic signaling pathway	19/667	272/23276	0.000346524	0.00657601	0.00503138	20613/14198/17688/15258/12925/58801/13067/68428/69065/235323/29813/71514/16818/15201/18854/21937/11911/13207/19090	19
778	down	GO:0045761	regulation of adenylate cyclase activity	7/667	47/23276	0.00035692	0.00674237	0.00515866	11540/12310/104111/21858/11515/11556/12311	7
779	down	GO:0018108	peptidyl-tyrosine phosphorylation	20/667	295/23276	0.000360685	0.00678251	0.00518937	13838/13841/380705/12484/16402/13835/11491/20377/22174/83813/16818/21667/19699/18595/12520/21937/18762/16416/80794/270190	20
780	down	GO:0021954	central nervous system neuron development	9/667	78/23276	0.000386467	0.00711513	0.00544386	13838/19876/21367/20563/12227/13175/70762/14179/270190	9
781	down	GO:0035050	embryonic heart tube development	9/667	78/23276	0.000386467	0.00711513	0.00544386	13388/14234/14609/17300/22773/17292/18128/14179/20671	9
782	down	GO:1990267	response to transition metal nanoparticle	9/667	78/23276	0.000386467	0.00711513	0.00544386	14268/12925/53945/17750/12010/22782/66500/20927/11979	9
783	down	GO:1903706	regulation of hemopoiesis	22/667	342/23276	0.000387531	0.00711513	0.00544386	16449/13388/17300/16842/12484/170826/69754/18128/11480/19659/20377/21672/320404/16818/17536/12151/14998/319156/18762/16859/16416/16969	22
784	down	GO:1902532	negative regulation of intracellular signal transduction	26/667	436/23276	0.000387887	0.00711513	0.00544386	20613/50768/22160/216233/20563/24066/14873/75607/13405/24063/101809/20377/29813/83813/21858/11548/22350/320271/15201/67603/107351/272381/80794/240672/59079/399558	26
785	down	GO:1904748	regulation of apoptotic process involved in development	4/667	13/23276	0.000388692	0.00711513	0.00544386	14234/17300/21814/18854	4
786	down	GO:0018212	peptidyl-tyrosine modification	20/667	297/23276	0.000393356	0.00716878	0.00548491	13838/13841/380705/12484/16402/13835/11491/20377/22174/83813/16818/21667/19699/18595/12520/21937/18762/16416/80794/270190	20
787	down	GO:0001974	blood vessel remodeling	7/667	48/23276	0.000407655	0.00739679	0.00565936	16449/14234/14609/17300/21814/11548/14179	7
788	down	GO:0030511	positive regulation of transforming growth factor beta receptor signaling pathway	5/667	23/23276	0.00041712	0.00747023	0.00571555	15258/21804/21814/11491/53378	5
789	down	GO:0060317	cardiac epithelial to mesenchymal transition	5/667	23/23276	0.00041712	0.00747023	0.00571555	20613/22160/18128/21814/14179	5
790	down	GO:1903846	positive regulation of cellular response to transforming growth factor beta stimulus	5/667	23/23276	0.00041712	0.00747023	0.00571555	15258/21804/21814/11491/53378	5
791	down	GO:0021782	glial cell development	9/667	79/23276	0.000425257	0.00758314	0.00580194	21416/13388/23966/11540/21367/13405/20481/20677/236539	9
792	down	GO:0001649	osteoblast differentiation	16/667	212/23276	0.000428641	0.00761067	0.00582301	16449/14609/22160/15078/16842/68667/20481/18128/17534/21814/11480/20377/14119/27207/65960/13207	16
793	down	GO:0072331	signal transduction by p53 class mediator	11/667	115/23276	0.000472523	0.00834817	0.00638728	20613/22160/14198/15258/58801/68428/235323/29813/20677/18854/13207	11
794	down	GO:0071900	regulation of protein serine/threonine kinase activity	24/667	394/23276	0.000474213	0.00834817	0.00638728	13838/217410/12484/50490/14745/24066/69754/24063/101809/224014/11491/20377/14367/21672/14370/74018/16543/67603/12283/21667/12520/13614/80794/240672	24
795	down	GO:0007160	cell-matrix adhesion	14/667	173/23276	0.000481406	0.00843889	0.00645668	50768/14268/12490/21367/11854/13405/13835/230661/208177/18073/14758/21667/18762/16416	14
796	down	GO:0030282	bone mineralization	10/667	98/23276	0.000507011	0.00885022	0.0067714	21416/14609/22160/68667/17180/11480/14119/12622/14758/20682	10
797	down	GO:0048146	positive regulation of fibroblast proliferation	8/667	65/23276	0.000521693	0.0090303	0.00690918	67153/14268/21667/18854/18595/16416/19090/21815	8
798	down	GO:1901888	regulation of cell junction assembly	8/667	65/23276	0.000521693	0.0090303	0.00690918	14609/20613/50768/11854/14367/208177/18755/14758	8
799	down	GO:0060973	cell migration involved in heart development	4/667	14/23276	0.000531873	0.00913013	0.00698556	22160/17292/18128/18741	4
800	down	GO:2000810	regulation of bicellular tight junction assembly	4/667	14/23276	0.000531873	0.00913013	0.00698556	14609/20613/14367/18755	4
801	down	GO:0031345	negative regulation of cell projection organization	13/667	155/23276	0.000540074	0.00923259	0.00706395	214968/13838/244058/13841/20563/20358/21389/14745/14025/331401/12010/18208/107351	13
802	down	GO:0002040	sprouting angiogenesis	8/667	66/23276	0.000578983	0.00985701	0.0075417	13388/14234/19876/16842/20563/18128/16402/21667	8
803	down	GO:0045747	positive regulation of Notch signaling pathway	6/667	37/23276	0.000590034	0.00997263	0.00763016	16449/13388/14048/17292/16848/18128	6
804	down	GO:0030326	embryonic limb morphogenesis	12/667	137/23276	0.000593006	0.00997263	0.00763016	14609/18514/22160/16842/216285/20481/18128/18741/27078/14119/14179/99377	12
805	down	GO:0035113	embryonic appendage morphogenesis	12/667	137/23276	0.000593006	0.00997263	0.00763016	14609/18514/22160/16842/216285/20481/18128/18741/27078/14119/14179/99377	12
806	down	GO:0002063	chondrocyte development	5/667	25/23276	0.000628142	0.0105207	0.00804953	17180/12406/20682/240725/72043	5
807	down	GO:0072503	cellular divalent inorganic cation homeostasis	23/667	379/23276	0.000649221	0.01083	0.00828611	14609/57265/12310/12484/72002/68667/14745/21954/17750/14873/13405/20190/22782/11548/16818/66500/12311/18854/18595/13614/16416/11979/72027	23
808	down	GO:0045926	negative regulation of growth	17/667	242/23276	0.000653617	0.0108595	0.00830871	21416/214968/14609/244058/13841/216233/20378/20563/20358/14025/19662/20377/83813/18208/11556/18854/20671	17
809	down	GO:0035904	aorta development	7/667	52/23276	0.00067105	0.0110603	0.00846235	16449/14048/18128/12767/20677/14179/106042	7
810	down	GO:0048546	digestive tract morphogenesis	7/667	52/23276	0.00067105	0.0110603	0.00846235	21416/74123/18128/18741/20377/18595/20671	7
811	down	GO:2000380	regulation of mesoderm development	4/667	15/23276	0.00070891	0.0116379	0.00890432	22772/17292/12622/20671	4
812	down	GO:0060996	dendritic spine development	9/667	85/23276	0.00073103	0.0119158	0.00911693	13838/53872/14745/236794/12631/14824/19699/228880/270190	9
813	down	GO:0050769	positive regulation of neurogenesis	26/667	455/23276	0.000731598	0.0119158	0.00911693	13389/13838/244058/23966/53872/216233/14268/19876/116838/12484/18010/20358/14745/14025/13405/18128/12767/21858/14824/104156/18755/18208/19699/228880/21815/20981	26
814	down	GO:0043583	ear development	16/667	223/23276	0.000743197	0.0119472	0.00914097	16449/13388/57265/18424/330409/14836/14048/20378/18423/18128/18208/14179/20682/13614/14998/67671	16
815	down	GO:0040013	negative regulation of locomotion	18/667	267/23276	0.000743961	0.0119472	0.00914097	214968/68713/29876/50768/11540/19876/20563/20358/18128/21814/13835/20377/208177/320271/107351/240725/170942/12798	18
816	down	GO:0048608	reproductive structure development	24/667	407/23276	0.000748496	0.0119472	0.00914097	21416/30953/17300/20613/16842/16869/16848/18128/17761/19662/11480/20377/14367/22174/13870/53381/14179/13039/242523/18595/19143/20682/240725/11576	24
817	down	GO:0051640	organelle localization	23/667	383/23276	0.000748612	0.0119472	0.00914097	21416/14048/116838/20743/12794/12484/20358/11777/71177/13405/24063/433485/72129/14824/22350/18208/229841/21335/22320/18536/18762/83762/103573	23
818	down	GO:0001889	liver development	10/667	103/23276	0.00075187	0.0119472	0.00914097	22773/17292/20378/18128/21814/15377/20682/72043/12421/16596	10
819	down	GO:0032925	regulation of activin receptor signaling pathway	5/667	26/23276	0.000759518	0.0119472	0.00914097	22772/13590/20481/11480/12622	5
820	down	GO:0035987	endodermal cell differentiation	5/667	26/23276	0.000759518	0.0119472	0.00914097	14268/17292/16402/67603/20671	5
821	down	GO:0061384	heart trabecula morphogenesis	5/667	26/23276	0.000759518	0.0119472	0.00914097	77446/18128/21814/19662/17938	5
822	down	GO:0085029	extracellular matrix assembly	5/667	26/23276	0.000759518	0.0119472	0.00914097	18128/208177/14758/20682/76293	5
823	down	GO:0007265	Ras protein signal transduction	18/667	268/23276	0.000776802	0.0121728	0.00931357	50768/14745/24063/19732/224014/236915/83813/74018/21858/320404/11548/269608/320271/18208/107351/99371/240168/53378	18
824	down	GO:0003156	regulation of organ formation	6/667	39/23276	0.000788875	0.0122691	0.0093872	14048/17292/18128/24063/14179/240725	6
825	down	GO:0031128	developmental induction	6/667	39/23276	0.000788875	0.0122691	0.0093872	15258/17292/24063/14367/14179/20682	6
826	down	GO:0030279	negative regulation of ossification	9/667	86/23276	0.000796121	0.0122906	0.00940368	22160/12310/68667/20481/18128/20377/12311/20682/65960	9
827	down	GO:0045732	positive regulation of protein catabolic process	14/667	182/23276	0.000796201	0.0122906	0.00940368	14609/100102/217410/11983/235406/70797/22350/229841/20671/12520/20682/106042/72293/20610	14
828	down	GO:0010038	response to metal ion	15/667	204/23276	0.000837721	0.0128835	0.00985728	29876/14268/19395/12925/53945/17750/11747/12010/22782/16818/66500/17967/20927/11979/20981	15
829	down	GO:0030512	negative regulation of transforming growth factor beta receptor signaling pathway	7/667	54/23276	0.000845574	0.0129083	0.00987625	77794/21804/20481/21814/11491/14119/21667	7
830	down	GO:1903845	negative regulation of cellular response to transforming growth factor beta stimulus	7/667	54/23276	0.000845574	0.0129083	0.00987625	77794/21804/20481/21814/11491/14119/21667	7
831	down	GO:0030500	regulation of bone mineralization	8/667	70/23276	0.000861104	0.0129441	0.00990365	14609/22160/68667/17180/11480/14119/14758/20682	8
832	down	GO:0046916	cellular transition metal ion homeostasis	8/667	70/23276	0.000861104	0.0129441	0.00990365	72002/53945/17750/22782/66500/11656/11979/72027	8
833	down	GO:0001952	regulation of cell-matrix adhesion	9/667	87/23276	0.000865851	0.0129441	0.00990365	50768/11854/13405/13835/208177/14758/21667/18762/16416	9
834	down	GO:0035107	appendage morphogenesis	13/667	163/23276	0.000866693	0.0129441	0.00990365	14609/18514/22160/16842/216285/20481/18128/18741/27078/14119/20677/14179/99377	13
835	down	GO:0035108	limb morphogenesis	13/667	163/23276	0.000866693	0.0129441	0.00990365	14609/18514/22160/16842/216285/20481/18128/18741/27078/14119/20677/14179/99377	13
836	down	GO:0048771	tissue remodeling	13/667	163/23276	0.000866693	0.0129441	0.00990365	16449/14234/14609/17300/12484/170826/50490/21814/20377/11548/14179/18854/16416	13
837	down	GO:0061458	reproductive system development	24/667	412/23276	0.000885971	0.0131844	0.0100875	21416/30953/17300/20613/16842/16869/16848/18128/17761/19662/11480/20377/14367/22174/13870/53381/14179/13039/242523/18595/19143/20682/240725/11576	24
838	down	GO:0009896	positive regulation of catabolic process	20/667	317/23276	0.000889966	0.0131964	0.0100967	14609/22160/100102/217410/12227/11983/235406/56480/70797/12177/11548/22350/229841/20671/12520/20682/106042/72293/20610/12193	20
839	down	GO:0003170	heart valve development	6/667	40/23276	0.000905882	0.0132895	0.0101679	16449/22160/18128/18741/20677/20682	6
840	down	GO:0042771	intrinsic apoptotic signaling pathway in response to DNA damage by p53 class mediator	6/667	40/23276	0.000905882	0.0132895	0.0101679	15258/58801/68428/235323/29813/18854	6
841	down	GO:0060603	mammary gland duct morphogenesis	6/667	40/23276	0.000905882	0.0132895	0.0101679	18612/19876/20563/104156/18208/18854	6
842	down	GO:0035024	negative regulation of Rho protein signal transduction	4/667	16/23276	0.000923899	0.0133642	0.0102251	50768/11548/320271/107351	4
843	down	GO:0038092	nodal signaling pathway	4/667	16/23276	0.000923899	0.0133642	0.0102251	22772/13590/21667/21815	4
844	down	GO:0040037	negative regulation of fibroblast growth factor receptor signaling pathway	4/667	16/23276	0.000923899	0.0133642	0.0102251	21416/24063/240725/72043	4
845	down	GO:0042074	cell migration involved in gastrulation	4/667	16/23276	0.000923899	0.0133642	0.0102251	13590/12622/14179/20671	4
846	down	GO:0008406	gonad development	14/667	185/23276	0.000933794	0.0134562	0.0102955	30953/17300/16848/17761/19662/11480/20377/13870/53381/14179/242523/18595/20682/11576	14
847	down	GO:0060840	artery development	9/667	88/23276	0.000940463	0.0134562	0.0102955	16449/14234/17300/14048/18128/12767/20677/14179/106042	9
848	down	GO:0003279	cardiac septum development	10/667	106/23276	0.000940573	0.0134562	0.0102955	16449/57265/19876/77446/18128/18741/12767/20677/14179/99377	10
849	down	GO:0001755	neural crest cell migration	7/667	55/23276	0.000945306	0.0134562	0.0102955	214968/22160/16842/20358/18505/18741/12631	7
850	down	GO:0007044	cell-substrate junction assembly	8/667	71/23276	0.00094652	0.0134562	0.0102955	50768/14268/11854/16402/230661/208177/14758/16416	8
851	down	GO:0030335	positive regulation of cell migration	24/667	415/23276	0.000978553	0.013864	0.0106075	214968/14234/20613/380705/14268/16842/11854/20358/50490/14745/19241/18128/16402/13835/11491/21667/19699/18595/20682/13614/71093/16859/16416/53378	24
852	down	GO:0009953	dorsal/ventral pattern formation	10/667	107/23276	0.00101148	0.0142816	0.010927	18424/14836/16869/20377/14367/12622/67603/14179/13614/21815	10
853	down	GO:0050680	negative regulation of epithelial cell proliferation	11/667	126/23276	0.00101764	0.0143196	0.0109561	14609/18612/19876/11983/21814/20377/13039/20682/71093/240725/19302	11
854	down	GO:2000737	negative regulation of stem cell differentiation	6/667	41/23276	0.0010358	0.0144668	0.0110687	16449/18128/21814/20377/106042/12193	6
855	down	GO:0003281	ventricular septum development	8/667	72/23276	0.00103859	0.0144668	0.0110687	57265/19876/77446/18128/18741/12767/20677/99377	8
856	down	GO:0072332	intrinsic apoptotic signaling pathway by p53 class mediator	8/667	72/23276	0.00103859	0.0144668	0.0110687	14198/15258/58801/68428/235323/29813/18854/13207	8
857	down	GO:0023061	signal release	24/667	417/23276	0.00104483	0.0145049	0.0110978	21416/14609/11540/116838/20743/68667/14645/19662/22228/11480/12287/11747/20377/108075/20501/20677/22782/22320/18111/13614/94353/83762/18190/20927	24
858	down	GO:0001885	endothelial cell development	7/667	56/23276	0.00105407	0.0145356	0.0111213	29876/77446/13405/22350/622434/21937/12741	7
859	down	GO:0001947	heart looping	7/667	56/23276	0.00105407	0.0145356	0.0111213	13388/14609/22773/17292/18128/14179/20671	7
860	down	GO:0043516	regulation of DNA damage response, signal transduction by p53 class mediator	5/667	28/23276	0.00108239	0.0147784	0.0113071	20613/22160/58801/29813/13207	5
861	down	GO:0045662	negative regulation of myoblast differentiation	5/667	28/23276	0.00108239	0.0147784	0.0113071	13388/18128/14562/20682/106042	5
862	down	GO:0045992	negative regulation of embryonic development	5/667	28/23276	0.00108239	0.0147784	0.0113071	20613/17292/16848/20671/240725	5
863	down	GO:0045137	development of primary sexual characteristics	14/667	188/23276	0.00109088	0.0148453	0.0113583	30953/17300/16848/17761/19662/11480/20377/13870/53381/14179/242523/18595/20682/11576	14
864	down	GO:2001233	regulation of apoptotic signaling pathway	22/667	370/23276	0.00109807	0.0148527	0.011364	21416/20613/380705/11540/69635/14048/58801/13067/11983/68428/24105/171543/20377/29813/21672/71514/16818/15201/18854/12151/14827/12421	22
865	down	GO:0010975	regulation of neuron projection development	26/667	468/23276	0.0010986	0.0148527	0.011364	214968/13838/244058/13841/53872/14268/19876/21367/116838/20563/12484/18010/20358/21389/14745/14025/331401/13405/12631/12010/14824/18208/107351/19699/228880/20981	26
866	down	GO:0048872	homeostasis of number of cells	18/667	277/23276	0.00113263	0.0152628	0.0116777	58801/12484/11983/53945/17761/21814/11480/11491/21672/320404/59003/11656/20068/12151/20682/14151/20088/16596	18
867	down	GO:0006875	cellular metal ion homeostasis	25/667	445/23276	0.00116356	0.0154608	0.0118292	14609/57265/12310/12484/72002/68667/14745/21954/53945/17750/14873/13405/20190/22782/11548/16818/66500/11656/12311/18854/18595/13614/16416/11979/72027	25
868	down	GO:0030003	cellular cation homeostasis	27/667	495/23276	0.00116382	0.0154608	0.0118292	14609/57265/29876/12310/12484/72002/68667/14745/21954/53945/17750/14873/13405/20190/22782/11548/16818/66500/11656/12311/18854/19332/18595/13614/16416/11979/72027	27
869	down	GO:0010771	negative regulation of cell morphogenesis involved in differentiation	10/667	109/23276	0.00116645	0.0154608	0.0118292	214968/244058/13841/20563/20358/14025/21814/20377/18208/107351	10
870	down	GO:0060041	retina development in camera-type eye	12/667	148/23276	0.00117187	0.0154608	0.0118292	13388/29876/54352/15258/16869/20481/19662/16772/14221/18595/20682/21815	12
871	down	GO:0060042	retina morphogenesis in camera-type eye	7/667	57/23276	0.00117242	0.0154608	0.0118292	13388/54352/15258/16869/19662/14221/20682	7
872	down	GO:0050678	regulation of epithelial cell proliferation	19/667	301/23276	0.00117688	0.0154608	0.0118292	21416/14609/18612/22160/19876/14048/11983/14645/18128/21814/20377/14824/13039/20682/71093/240725/72043/19302/16416	19
873	down	GO:0030857	negative regulation of epithelial cell differentiation	6/667	42/23276	0.00117955	0.0154608	0.0118292	13388/74123/20378/18128/14562/20682	6
874	down	GO:0051450	myoblast proliferation	4/667	17/23276	0.00118096	0.0154608	0.0118292	18010/18741/67367/71093	4
875	down	GO:2000136	regulation of cell proliferation involved in heart morphogenesis	4/667	17/23276	0.00118096	0.0154608	0.0118292	14048/18128/17938/20682	4
876	down	GO:2000021	regulation of ion homeostasis	14/667	190/23276	0.00120747	0.0157581	0.0120567	14609/11540/68667/14873/75607/13405/20190/12010/22782/16818/66500/18854/13614/16416	14
877	down	GO:0007626	locomotory behavior	16/667	234/23276	0.00123639	0.0160847	0.0123066	11899/13838/11540/15258/21367/12287/268980/29813/74018/72129/11548/104156/60344/19699/20363/18619	16
878	down	GO:0002262	myeloid cell homeostasis	12/667	149/23276	0.00124213	0.0161087	0.0123249	12484/11983/21814/11480/11491/320404/59003/11656/20068/14151/20088/16596	12
879	down	GO:0030308	negative regulation of cell growth	13/667	170/23276	0.00127528	0.0163103	0.0124792	214968/14609/244058/13841/20378/20563/20358/14025/20377/83813/18208/18854/20671	13
880	down	GO:0045216	cell-cell junction organization	13/667	170/23276	0.00127528	0.0163103	0.0124792	14609/20613/50768/269116/11854/77446/14367/230661/208177/16582/18755/14758/12741	13
881	down	GO:0003209	cardiac atrium morphogenesis	5/667	29/23276	0.00127738	0.0163103	0.0124792	17292/77446/18128/18741/20677	5
882	down	GO:0035909	aorta morphogenesis	5/667	29/23276	0.00127738	0.0163103	0.0124792	16449/14048/18128/20677/14179	5
883	down	GO:0040036	regulation of fibroblast growth factor receptor signaling pathway	5/667	29/23276	0.00127738	0.0163103	0.0124792	21416/24063/67603/240725/72043	5
884	down	GO:0043523	regulation of neuron apoptotic process	16/667	235/23276	0.00129248	0.0164522	0.0125878	80890/13841/100102/11540/15258/12804/58801/12227/21672/22174/14179/21937/11911/56086/66270/11798	16
885	down	GO:0050771	negative regulation of axonogenesis	7/667	58/23276	0.00130093	0.0164586	0.0125926	214968/244058/13841/20563/20358/14025/18208	7
886	down	GO:0060443	mammary gland morphogenesis	7/667	58/23276	0.00130093	0.0164586	0.0125926	18612/19876/20563/18505/104156/18208/18854	7
887	down	GO:0072507	divalent inorganic cation homeostasis	23/667	400/23276	0.0013327	0.0168091	0.0128609	14609/57265/12310/12484/72002/68667/14745/21954/17750/14873/13405/20190/22782/11548/16818/66500/12311/18854/18595/13614/16416/11979/72027	23
888	down	GO:0060395	SMAD protein signal transduction	8/667	75/23276	0.00135842	0.0170815	0.0130692	320202/15258/13590/20481/14562/69106/71093/11576	8
889	down	GO:0031331	positive regulation of cellular catabolic process	17/667	259/23276	0.00137892	0.0172867	0.0132262	22160/100102/217410/12227/11983/235406/56480/70797/12177/11548/22350/229841/12520/106042/72293/20610/12193	17
890	down	GO:0046620	regulation of organ growth	9/667	93/23276	0.00139576	0.0174237	0.013331	21416/14234/14609/17300/18128/19662/67603/14179/17967	9
891	down	GO:0045667	regulation of osteoblast differentiation	11/667	131/23276	0.00139827	0.0174237	0.013331	16449/14609/22160/68667/20481/18128/11480/20377/14119/65960/13207	11
892	down	GO:0031279	regulation of cyclase activity	7/667	59/23276	0.0014402	0.0178922	0.0136895	11540/12310/104111/21858/11515/11556/12311	7
893	down	GO:0043112	receptor metabolic process	12/667	152/23276	0.00147414	0.0181661	0.0138991	100102/21367/13405/56530/74018/22350/12311/12520/13614/99371/16416/53378	12
894	down	GO:0070167	regulation of biomineral tissue development	8/667	76/23276	0.00148087	0.0181661	0.0138991	14609/22160/68667/17180/11480/14119/14758/20682	8
895	down	GO:0001710	mesodermal cell fate commitment	4/667	18/23276	0.0014842	0.0181661	0.0138991	14234/14048/17292/20671	4
896	down	GO:0002724	regulation of T cell cytokine production	4/667	18/23276	0.0014842	0.0181661	0.0138991	68667/14367/12010/18762	4
897	down	GO:0007190	activation of adenylate cyclase activity	4/667	18/23276	0.0014842	0.0181661	0.0138991	12310/104111/11515/11556	4
898	down	GO:0055010	ventricular cardiac muscle tissue morphogenesis	6/667	44/23276	0.00151238	0.0184564	0.0141212	14234/17300/77446/21954/18128/21814	6
899	down	GO:1903364	positive regulation of cellular protein catabolic process	10/667	113/23276	0.0015346	0.0186725	0.0142865	100102/217410/11983/70797/22350/229841/12520/106042/72293/20610	10
900	down	GO:0042176	regulation of protein catabolic process	20/667	332/23276	0.001553	0.0188163	0.0143965	14609/14198/100102/217410/11983/235406/22680/70797/21858/22350/229841/18854/20671/12520/20682/106042/72293/20610/103573/53378	20
901	down	GO:0045927	positive regulation of growth	17/667	262/23276	0.00156006	0.0188163	0.0143965	13388/14268/116838/16842/14025/18128/11491/20377/17938/22350/18208/14179/12520/17967/19090/20981/53378	17
902	down	GO:0051146	striated muscle cell differentiation	17/667	262/23276	0.00156006	0.0188163	0.0143965	17292/16842/50490/18505/13405/20481/11464/18128/18741/20190/17938/68794/21667/18595/106042/13614/11465	17
903	down	GO:0060688	regulation of morphogenesis of a branching structure	7/667	60/23276	0.00159083	0.019043	0.01457	18612/16869/12876/20377/104156/20682/240725	7
904	down	GO:0061371	determination of heart left/right asymmetry	7/667	60/23276	0.00159083	0.019043	0.01457	13388/14609/22773/17292/18128/14179/20671	7
905	down	GO:0001558	regulation of cell growth	22/667	381/23276	0.00159267	0.019043	0.01457	16008/214968/14609/244058/13841/216233/14268/20378/116838/16842/20563/20358/14025/11491/20377/83813/18208/18854/20671/12520/20981/53378	22
906	down	GO:0035023	regulation of Rho protein signal transduction	9/667	95/23276	0.00162136	0.0193302	0.0147897	50768/14745/224014/236915/74018/11548/269608/320271/107351	9
907	down	GO:0014013	regulation of gliogenesis	10/667	114/23276	0.00164	0.0194962	0.0149168	21416/13389/13838/23966/21367/20481/18128/12767/104156/18755	10
908	down	GO:0001569	patterning of blood vessels	6/667	45/23276	0.00170343	0.0201345	0.0154051	14234/16842/18741/12767/14179/13614	6
909	down	GO:0048806	genitalia development	6/667	45/23276	0.00170343	0.0201345	0.0154051	21416/16869/19662/22174/14179/18595	6
910	down	GO:0042445	hormone metabolic process	12/667	155/23276	0.00174078	0.0203763	0.0155901	21416/30953/546726/13082/19662/12876/19659/67442/19699/18595/11576/18549	12
911	down	GO:0060348	bone development	13/667	176/23276	0.00174274	0.0203763	0.0155901	382089/22160/64406/17180/20481/18741/20190/29813/12406/14179/20682/240725/72043	13
912	down	GO:0051348	negative regulation of transferase activity	18/667	288/23276	0.00174792	0.0203763	0.0155901	11540/216233/67141/58200/24066/69754/22680/24063/101809/13835/20377/229841/67603/18854/272381/80794/240672/399558	18
913	down	GO:0051271	negative regulation of cellular component movement	16/667	242/23276	0.0017484	0.0203763	0.0155901	214968/29876/50768/12794/20563/20358/18128/21814/13835/20377/208177/320271/107351/240725/170942/12798	16
914	down	GO:0048844	artery morphogenesis	7/667	61/23276	0.00175343	0.0203763	0.0155901	16449/14234/17300/14048/18128/20677/14179	7
915	down	GO:0051339	regulation of lyase activity	7/667	61/23276	0.00175343	0.0203763	0.0155901	11540/12310/104111/21858/11515/11556/12311	7
916	down	GO:0045444	fat cell differentiation	14/667	199/23276	0.00186938	0.0216628	0.0165744	21416/16449/13017/217410/11861/20378/68667/330189/21804/20377/29813/68952/11556/21372	14
917	down	GO:0060998	regulation of dendritic spine development	7/667	62/23276	0.00192865	0.0222872	0.0170522	13838/53872/14745/12631/14824/19699/228880	7
918	down	GO:0050673	epithelial cell proliferation	21/667	363/23276	0.00196709	0.0226681	0.0173436	21416/14609/18612/22160/12490/19876/14048/11983/14645/18128/21814/11480/20377/14824/13039/20682/71093/240725/72043/19302/16416	21
919	down	GO:2001020	regulation of response to DNA damage stimulus	11/667	137/23276	0.00200161	0.0230012	0.0175985	20613/22160/67153/14048/58801/68428/29813/68251/60344/18854/13207	11
920	down	GO:0030817	regulation of cAMP biosynthetic process	9/667	98/23276	0.00201367	0.0230012	0.0175985	11540/12310/14745/104111/21858/11515/11556/12311/13614	9
921	down	GO:0003179	heart valve morphogenesis	5/667	32/23276	0.00201824	0.0230012	0.0175985	16449/22160/18128/20677/20682	5
922	down	GO:0060795	cell fate commitment involved in formation of primary germ layer	5/667	32/23276	0.00201824	0.0230012	0.0175985	14234/14048/17292/67603/20671	5
923	down	GO:0003143	embryonic heart tube morphogenesis	7/667	63/23276	0.00211713	0.0239306	0.0183095	13388/14609/22773/17292/18128/14179/20671	7
924	down	GO:0060389	pathway-restricted SMAD protein phosphorylation	7/667	63/23276	0.00211713	0.0239306	0.0183095	320202/13590/14562/21814/11480/16859/53378	7
925	down	GO:0046660	female sex differentiation	10/667	118/23276	0.00212181	0.0239306	0.0183095	30953/17300/16869/16848/19662/20377/22174/242523/18595/11576	10
926	down	GO:0050808	synapse organization	15/667	224/23276	0.00212292	0.0239306	0.0183095	13841/21367/269116/20743/236794/433485/74018/104156/56724/19699/272381/13004/228880/18190/399558	15
927	down	GO:0016101	diterpenoid metabolic process	6/667	47/23276	0.00213985	0.0240558	0.0184054	546726/13082/19662/19659/67442/11671	6
928	down	GO:0050708	regulation of protein secretion	22/667	391/23276	0.00219644	0.0246251	0.0188409	21416/14609/22160/11540/14268/12490/68667/56807/14645/19662/22228/11747/20377/20501/20677/22350/18854/18111/94353/18762/16859/20927	22
929	down	GO:0031290	retinal ganglion cell axon guidance	4/667	20/23276	0.00224556	0.0249982	0.0191264	13841/22772/20563/270190	4
930	down	GO:1901798	positive regulation of signal transduction by p53 class mediator	4/667	20/23276	0.00224556	0.0249982	0.0191264	58801/68428/29813/13207	4
931	down	GO:0030336	negative regulation of cell migration	14/667	203/23276	0.00224784	0.0249982	0.0191264	214968/29876/50768/20563/18128/21814/13835/20377/208177/320271/107351/240725/170942/12798	14
932	down	GO:0003230	cardiac atrium development	5/667	33/23276	0.00232332	0.0257683	0.0197156	17292/77446/18128/18741/20677	5
933	down	GO:0001933	negative regulation of protein phosphorylation	22/667	393/23276	0.00233801	0.0258619	0.0197872	22160/11540/216233/20563/58200/24066/69754/75607/13405/24063/101809/13835/20377/546049/22350/67603/272381/18762/80794/240672/19090/399558	22
934	down	GO:0010862	positive regulation of pathway-restricted SMAD protein phosphorylation	6/667	48/23276	0.0023873	0.0263367	0.0201505	320202/13590/14562/11480/16859/53378	6
935	down	GO:0000041	transition metal ion transport	8/667	82/23276	0.00241096	0.0265269	0.020296	72002/68428/53945/12010/22782/66500/11979/72027	8
936	down	GO:0042476	odontogenesis	9/667	101/23276	0.00247821	0.0271945	0.0208068	21416/13388/17300/12490/16842/18741/14179/18595/13614	9
937	down	GO:0043407	negative regulation of MAP kinase activity	7/667	65/23276	0.0025365	0.0276873	0.0211839	24066/24063/101809/20377/67603/80794/240672	7
938	down	GO:0048645	organ formation	7/667	65/23276	0.0025365	0.0276873	0.0211839	14048/17292/18505/18128/24063/14179/240725	7
939	down	GO:0009306	protein secretion	25/667	472/23276	0.00257636	0.027995	0.0214193	21416/14609/22160/11540/14268/12490/116838/68667/68428/56807/14645/18128/19662/22228/11747/20377/20501/20677/22350/18854/18111/94353/18762/16859/20927	25
940	down	GO:0033002	muscle cell proliferation	13/667	184/23276	0.00257822	0.027995	0.0214193	21416/14234/14609/17300/23966/18128/21814/19662/67367/13614/16416/17967/19090	13
941	down	GO:0034754	cellular hormone metabolic process	8/667	83/23276	0.00260265	0.0281863	0.0215656	30953/546726/13082/19662/19659/67442/18595/11576	8
942	down	GO:0002064	epithelial cell development	15/667	229/23276	0.00262376	0.0282722	0.0216314	16449/13388/14234/14609/29876/77446/13405/17761/12767/22350/622434/19143/20682/21937/12741	15
943	down	GO:1901214	regulation of neuron death	18/667	299/23276	0.00262425	0.0282722	0.0216314	80890/13841/100102/11540/12490/15258/12804/58801/12227/21672/22174/14179/21937/11911/270190/56086/66270/11798	18
944	down	GO:0001702	gastrulation with mouth forming second	5/667	34/23276	0.0026606	0.0285152	0.0218173	23966/18424/16869/14562/11480	5
945	down	GO:0002042	cell migration involved in sprouting angiogenesis	5/667	34/23276	0.0026606	0.0285152	0.0218173	14234/19876/20563/18128/21667	5
946	down	GO:0048588	developmental cell growth	14/667	207/23276	0.00268749	0.0285453	0.0218403	214968/244058/13841/14268/116838/20563/20358/236794/14025/13175/18208/20682/18762/20981	14
947	down	GO:0048736	appendage development	13/667	185/23276	0.00270251	0.0285453	0.0218403	14609/18514/22160/16842/216285/20481/18128/18741/27078/14119/20677/14179/99377	13
948	down	GO:0060173	limb development	13/667	185/23276	0.00270251	0.0285453	0.0218403	14609/18514/22160/16842/216285/20481/18128/18741/27078/14119/20677/14179/99377	13
949	down	GO:0034101	erythrocyte homeostasis	10/667	122/23276	0.00271154	0.0285453	0.0218403	12484/11983/21814/11480/59003/11656/20068/14151/20088/16596	10
950	down	GO:0003171	atrioventricular valve development	4/667	21/23276	0.0027117	0.0285453	0.0218403	22160/18128/18741/20677	4
951	down	GO:0006783	heme biosynthetic process	4/667	21/23276	0.0027117	0.0285453	0.0218403	11983/12892/11656/14151	4
952	down	GO:0031571	mitotic G1 DNA damage checkpoint	4/667	21/23276	0.0027117	0.0285453	0.0218403	12035/20677/18854/19090	4
953	down	GO:0021536	diencephalon development	7/667	66/23276	0.00276874	0.0290718	0.0222432	21416/18424/16842/18423/18741/14179/17967	7
954	down	GO:0050796	regulation of insulin secretion	12/667	164/23276	0.0027875	0.029121	0.0222808	21416/14609/68667/14645/19662/22228/20377/20501/20677/18111/94353/20927	12
955	down	GO:1903035	negative regulation of response to wounding	12/667	164/23276	0.0027875	0.029121	0.0222808	14609/13838/244058/11540/12490/20563/11747/22174/208177/18595/21937/16859	12
956	down	GO:0001570	vasculogenesis	8/667	84/23276	0.00280605	0.0291856	0.0223302	12490/77446/21954/18128/18741/21814/21667/20671	8
957	down	GO:1903362	regulation of cellular protein catabolic process	14/667	208/23276	0.0028078	0.0291856	0.0223302	14198/100102/217410/11983/22680/70797/22350/229841/18854/12520/106042/72293/20610/53378	14
958	down	GO:0055001	muscle cell development	12/667	165/23276	0.00293003	0.0303798	0.0232439	16842/13405/20481/11464/18128/18741/20190/17938/68794/18595/13614/11465	12
959	down	GO:1901796	regulation of signal transduction by p53 class mediator	6/667	50/23276	0.00294603	0.0304693	0.0233124	20613/22160/58801/68428/29813/13207	6
960	down	GO:0006979	response to oxidative stress	19/667	327/23276	0.0030037	0.0309883	0.0237095	67067/14778/170826/69665/67130/22228/140742/21672/74018/71514/16818/104156/13870/14179/18854/18595/11911/12350/11671	19
961	down	GO:0014009	glial cell proliferation	5/667	35/23276	0.00303195	0.0311245	0.0238137	20481/18128/20677/104156/18755	5
962	down	GO:0021884	forebrain neuron development	5/667	35/23276	0.00303195	0.0311245	0.0238137	19876/21367/20563/70762/14179	5
963	down	GO:0009411	response to UV	10/667	124/23276	0.00305195	0.0312523	0.0239115	17688/12925/58801/12035/235323/13870/226409/18854/14151/76293	10
964	down	GO:0032102	negative regulation of response to external stimulus	17/667	280/23276	0.00312045	0.0318748	0.0243878	214968/14609/13838/244058/11540/12490/19876/20563/20358/18128/11747/21672/22174/208177/18595/21937/16859	17
965	down	GO:0051402	neuron apoptotic process	16/667	257/23276	0.00318921	0.0318781	0.0243903	80890/13841/100102/11540/15258/12804/58801/12227/21672/22174/14179/21937/11911/56086/66270/11798	16
966	down	GO:2001235	positive regulation of apoptotic signaling pathway	12/667	167/23276	0.00323282	0.0318781	0.0243903	11540/58801/13067/11983/68428/24105/171543/20377/71514/16818/18854/14827	12
967	down	GO:0044783	G1 DNA damage checkpoint	4/667	22/23276	0.00324001	0.0318781	0.0243903	12035/20677/18854/19090	4
968	down	GO:0044819	mitotic G1/S transition checkpoint	4/667	22/23276	0.00324001	0.0318781	0.0243903	12035/20677/18854/19090	4
969	down	GO:0048339	paraxial mesoderm development	4/667	22/23276	0.00324001	0.0318781	0.0243903	14234/13389/17300/16842	4
970	down	GO:0003198	epithelial to mesenchymal transition involved in endocardial cushion formation	3/667	11/23276	0.00325437	0.0318781	0.0243903	20613/18128/14179	3
971	down	GO:0007351	tripartite regional subdivision	3/667	11/23276	0.00325437	0.0318781	0.0243903	21415/14367/21667	3
972	down	GO:0008595	anterior/posterior axis specification, embryo	3/667	11/23276	0.00325437	0.0318781	0.0243903	21415/14367/21667	3
973	down	GO:0048845	venous blood vessel morphogenesis	3/667	11/23276	0.00325437	0.0318781	0.0243903	77446/18128/18741	3
974	down	GO:0060068	vagina development	3/667	11/23276	0.00325437	0.0318781	0.0243903	16869/19662/22174	3
975	down	GO:0060346	bone trabecula formation	3/667	11/23276	0.00325437	0.0318781	0.0243903	170826/20377/14119	3
976	down	GO:0061308	cardiac neural crest cell development involved in heart development	3/667	11/23276	0.00325437	0.0318781	0.0243903	16449/22160/18741	3
977	down	GO:0071600	otic vesicle morphogenesis	3/667	11/23276	0.00325437	0.0318781	0.0243903	14048/14179/20682	3
978	down	GO:0072176	nephric duct development	3/667	11/23276	0.00325437	0.0318781	0.0243903	13838/13841/16869	3
979	down	GO:0072178	nephric duct morphogenesis	3/667	11/23276	0.00325437	0.0318781	0.0243903	13838/13841/16869	3
980	down	GO:0072431	signal transduction involved in mitotic G1 DNA damage checkpoint	3/667	11/23276	0.00325437	0.0318781	0.0243903	20677/18854/19090	3
981	down	GO:1902400	intracellular signal transduction involved in G1 DNA damage checkpoint	3/667	11/23276	0.00325437	0.0318781	0.0243903	20677/18854/19090	3
982	down	GO:0003229	ventricular cardiac muscle tissue development	6/667	51/23276	0.00325947	0.0318781	0.0243903	14234/17300/77446/21954/18128/21814	6
983	down	GO:0032844	regulation of homeostatic process	24/667	455/23276	0.00327282	0.0319332	0.0244324	21416/13388/14609/11540/12484/68667/170826/14873/75607/13405/22228/11480/11491/20190/12010/22782/320404/16818/13870/66500/18854/13614/94353/16416	24
984	down	GO:0021885	forebrain cell migration	7/667	68/23276	0.00328182	0.0319456	0.0244419	19876/21367/20563/12767/22174/72129/19699	7
985	down	GO:2000146	negative regulation of cell motility	14/667	212/23276	0.00333409	0.0323782	0.0247729	214968/29876/50768/20563/18128/21814/13835/20377/208177/320271/107351/240725/170942/12798	14
986	down	GO:0031214	biomineral tissue development	10/667	126/23276	0.00342559	0.0331663	0.0253759	21416/14609/22160/68667/17180/11480/14119/12622/14758/20682	10
987	down	GO:0042472	inner ear morphogenesis	9/667	106/23276	0.00343753	0.0331663	0.0253759	13388/57265/18424/14048/20378/18423/18208/14179/20682	9
988	down	GO:0060325	face morphogenesis	5/667	36/23276	0.00343929	0.0331663	0.0253759	21416/30953/16842/20481/18595	5
989	down	GO:0070482	response to oxygen levels	15/667	236/23276	0.00348551	0.0335338	0.0256571	22160/12490/12484/319594/18128/22228/11491/20190/12177/20677/21335/11656/18854/13614/53417	15
990	down	GO:0030819	positive regulation of cAMP biosynthetic process	7/667	69/23276	0.00356406	0.0341308	0.0261139	11540/12310/104111/21858/11515/11556/12311	7
991	down	GO:0048708	astrocyte differentiation	7/667	69/23276	0.00356406	0.0341308	0.0261139	13388/13389/13838/11540/21367/18128/20682	7
992	down	GO:0006721	terpenoid metabolic process	6/667	52/23276	0.00359709	0.0343676	0.026295	546726/13082/19662/19659/67442/11671	6
993	down	GO:0030879	mammary gland development	10/667	127/23276	0.00362555	0.0345597	0.026442	18612/216233/19876/16842/20563/18505/104156/18208/18854/11979	10
994	down	GO:0006171	cAMP biosynthetic process	9/667	107/23276	0.00366033	0.034811	0.0266343	11540/12310/14745/104111/21858/11515/11556/12311/13614	9
995	down	GO:1903531	negative regulation of secretion by cell	13/667	192/23276	0.00371649	0.035264	0.0269809	14268/12490/18128/22228/11747/20377/22782/22350/22320/18854/13614/16859/20927	13
996	down	GO:0043406	positive regulation of MAP kinase activity	12/667	170/23276	0.00373398	0.035349	0.0270459	13838/12484/50490/14745/224014/14367/21672/14370/16543/21667/12520/13614	12
997	down	GO:0048333	mesodermal cell differentiation	4/667	23/23276	0.00383431	0.0360309	0.0275676	14234/14048/17292/20671	4
998	down	GO:0060972	left/right pattern formation	4/667	23/23276	0.00383431	0.0360309	0.0275676	13388/20613/18128/18741	4
999	down	GO:0090103	cochlea morphogenesis	4/667	23/23276	0.00383431	0.0360309	0.0275676	57265/14048/20378/20682	4
1000	down	GO:0031032	actomyosin structure organization	11/667	149/23276	0.00384086	0.0360309	0.0275676	50768/50490/14745/11464/13835/208177/18595/13614/12798/71960/11465	11
1001	down	GO:0048839	inner ear development	13/667	193/23276	0.00388366	0.03635	0.0278118	16449/13388/57265/18424/330409/14048/20378/18423/18128/18208/14179/20682/14998	13
1002	down	GO:0045661	regulation of myoblast differentiation	6/667	53/23276	0.00396	0.0368975	0.0282307	13388/319594/18128/14562/20682/106042	6
1003	down	GO:0097061	dendritic spine organization	6/667	53/23276	0.00396	0.0368975	0.0282307	13838/53872/12631/19699/228880/270190	6
1004	down	GO:0015992	proton transport	8/667	89/23276	0.00401566	0.0372484	0.0284991	67126/22160/66144/17992/11964/236794/27425/11951	8
1005	down	GO:0051899	membrane depolarization	8/667	89/23276	0.00401566	0.0372484	0.0284991	14609/11540/68667/11983/12287/12010/13614/18762	8
1006	down	GO:0055002	striated muscle cell development	11/667	150/23276	0.00404068	0.0373715	0.0285934	16842/13405/20481/11464/18741/20190/17938/68794/18595/13614/11465	11
1007	down	GO:0045666	positive regulation of neuron differentiation	20/667	361/23276	0.00405047	0.0373715	0.0285934	13838/244058/53872/216233/14268/19876/116838/12484/18010/14745/14025/13405/21858/14824/104156/18208/19699/228880/21815/20981	20
1008	down	GO:0021953	central nervous system neuron differentiation	13/667	194/23276	0.00405686	0.0373715	0.0285934	13838/19876/21367/16842/20563/12227/16869/18505/13175/20677/70762/14179/270190	13
1009	down	GO:0090066	regulation of anatomical structure size	25/667	489/23276	0.00406622	0.0373715	0.0285934	214968/14234/14609/17300/244058/13841/11540/14268/21367/12310/20563/68667/20358/14025/21814/12631/11548/22350/18208/11556/107351/13614/22323/12421/56431	25
1010	down	GO:0007204	positive regulation of cytosolic calcium ion concentration	15/667	240/23276	0.0040741	0.0373715	0.0285934	14609/57265/12484/68667/14745/14873/13405/20190/11548/16818/12311/18854/18595/13614/16416	15
1011	down	GO:0046883	regulation of hormone secretion	16/667	264/23276	0.00413852	0.037386	0.0286045	21416/14609/68667/14645/19662/22228/11480/11747/20377/20501/20677/22320/18111/13614/94353/20927	16
1012	down	GO:0050795	regulation of behavior	16/667	264/23276	0.00413852	0.037386	0.0286045	214968/14609/380705/11540/14268/19876/20563/20358/14745/18128/11491/12767/19699/18595/13614/18619	16
1013	down	GO:0060541	respiratory system development	15/667	241/23276	0.00423327	0.037386	0.0286045	22773/14048/74123/16842/77794/77446/20481/18128/18741/24063/19662/16772/14179/18595/20682	15
1014	down	GO:0001886	endothelial cell morphogenesis	3/667	12/23276	0.00424739	0.037386	0.0286045	29876/77446/622434	3
1015	down	GO:0002328	pro-B cell differentiation	3/667	12/23276	0.00424739	0.037386	0.0286045	18128/20677/19090	3
1016	down	GO:0002726	positive regulation of T cell cytokine production	3/667	12/23276	0.00424739	0.037386	0.0286045	14367/12010/18762	3
1017	down	GO:0003207	cardiac chamber formation	3/667	12/23276	0.00424739	0.037386	0.0286045	17292/18128/20677	3
1018	down	GO:0007440	foregut morphogenesis	3/667	12/23276	0.00424739	0.037386	0.0286045	74123/18128/20671	3
1019	down	GO:0015727	lactate transport	3/667	12/23276	0.00424739	0.037386	0.0286045	13723/20501/69309	3
1020	down	GO:0016540	protein autoprocessing	3/667	12/23276	0.00424739	0.037386	0.0286045	100102/13039/18549	3
1021	down	GO:0032799	low-density lipoprotein receptor particle metabolic process	3/667	12/23276	0.00424739	0.037386	0.0286045	100102/56530/16416	3
1022	down	GO:0032926	negative regulation of activin receptor signaling pathway	3/667	12/23276	0.00424739	0.037386	0.0286045	13590/20481/12622	3
1023	down	GO:0035873	lactate transmembrane transport	3/667	12/23276	0.00424739	0.037386	0.0286045	13723/20501/69309	3
1024	down	GO:0035879	plasma membrane lactate transport	3/667	12/23276	0.00424739	0.037386	0.0286045	13723/20501/69309	3
1025	down	GO:0043517	positive regulation of DNA damage response, signal transduction by p53 class mediator	3/667	12/23276	0.00424739	0.037386	0.0286045	58801/29813/13207	3
1026	down	GO:0060433	bronchus development	3/667	12/23276	0.00424739	0.037386	0.0286045	74123/77794/20682	3
1027	down	GO:0061307	cardiac neural crest cell differentiation involved in heart development	3/667	12/23276	0.00424739	0.037386	0.0286045	16449/22160/18741	3
1028	down	GO:0070986	left/right axis specification	3/667	12/23276	0.00424739	0.037386	0.0286045	13388/18128/18741	3
1029	down	GO:2000291	regulation of myoblast proliferation	3/667	12/23276	0.00424739	0.037386	0.0286045	18010/18741/67367	3
1030	down	GO:0006469	negative regulation of protein kinase activity	14/667	218/23276	0.00427232	0.0375256	0.0287113	11540/216233/58200/24066/69754/24063/101809/13835/20377/67603/272381/80794/240672/399558	14
1031	down	GO:0006818	hydrogen transport	8/667	90/23276	0.00429959	0.0376055	0.0287724	67126/22160/66144/17992/11964/236794/27425/11951	8
1032	down	GO:0060021	palate development	8/667	90/23276	0.00429959	0.0376055	0.0287724	30953/57265/20613/16842/216285/20481/21814/18595	8
1033	down	GO:0006509	membrane protein ectodomain proteolysis	5/667	38/23276	0.00436942	0.0381356	0.029178	235406/56175/11491/21858/11492	5
1034	down	GO:0002369	T cell cytokine production	4/667	24/23276	0.00449826	0.0387693	0.0296628	68667/14367/12010/18762	4
1035	down	GO:0030201	heparan sulfate proteoglycan metabolic process	4/667	24/23276	0.00449826	0.0387693	0.0296628	21416/50786/240725/72043	4
1036	down	GO:0042474	middle ear morphogenesis	4/667	24/23276	0.00449826	0.0387693	0.0296628	14836/14048/13614/67671	4
1037	down	GO:0048103	somatic stem cell division	4/667	24/23276	0.00449826	0.0387693	0.0296628	16842/18128/12151/12193	4
1038	down	GO:0055026	negative regulation of cardiac muscle tissue development	4/667	24/23276	0.00449826	0.0387693	0.0296628	14609/19662/14179/106042	4
1039	down	GO:0097345	mitochondrial outer membrane permeabilization	4/667	24/23276	0.00449826	0.0387693	0.0296628	380705/58801/11983/12177	4
1040	down	GO:0006720	isoprenoid metabolic process	7/667	72/23276	0.00452222	0.0388141	0.0296971	546726/14593/13082/19662/19659/67442/11671	7
1041	down	GO:0007189	adenylate cyclase-activating G-protein coupled receptor signaling pathway	7/667	72/23276	0.00452222	0.0388141	0.0296971	11540/12310/104111/11515/11548/11556/12311	7
1042	down	GO:0030801	positive regulation of cyclic nucleotide metabolic process	8/667	91/23276	0.00459872	0.039389	0.030137	57265/11540/12310/104111/21858/11515/11556/12311	8
1043	down	GO:0048639	positive regulation of developmental growth	12/667	175/23276	0.00470672	0.0402308	0.030781	13388/14268/116838/14025/18128/17938/22350/18208/14179/17967/19090/20981	12
1044	down	GO:0022412	cellular process involved in reproduction in multicellular organism	19/667	341/23276	0.00471695	0.0402351	0.0307843	17300/15078/12310/77424/28036/67141/22696/18617/17761/75514/12767/53422/22702/104156/13870/14011/53381/19090/207352	19
1045	down	GO:0006897	endocytosis	25/667	495/23276	0.00474086	0.0403559	0.0308767	13388/100102/74015/21367/68365/17304/12484/235406/56807/17534/140792/12010/22174/14824/22350/93835/12311/22320/19332/12520/241727/12545/12798/209131/53378	25
1046	down	GO:0030073	insulin secretion	13/667	198/23276	0.00481315	0.0408871	0.0312832	21416/14609/116838/68667/14645/19662/22228/20377/20501/20677/18111/94353/20927	13
1047	down	GO:0016925	protein sumoylation	5/667	39/23276	0.00489597	0.0414205	0.0316913	14048/68667/14025/12418/20610	5
1048	down	GO:0048013	ephrin receptor signaling pathway	5/667	39/23276	0.00489597	0.0414205	0.0316913	13838/13841/18128/13835/270190	5
1049	down	GO:0022898	regulation of transmembrane transporter activity	12/667	176/23276	0.0049236	0.0414906	0.0317449	22160/100102/69635/12794/14873/75607/22627/13405/71345/69106/74513/19699	12
1050	down	GO:0019827	stem cell population maintenance	11/667	154/23276	0.00492432	0.0414906	0.0317449	21416/13388/21415/20481/20377/20677/20682/99377/18536/170942/12193	11
1051	down	GO:0045862	positive regulation of proteolysis	16/667	269/23276	0.00494929	0.0415327	0.0317771	50768/217410/19876/21367/69635/58801/13067/11983/235406/70797/16818/229841/18854/106042/72293/20610	16
1052	down	GO:0030814	regulation of cAMP metabolic process	9/667	112/23276	0.00494939	0.0415327	0.0317771	11540/12310/14745/104111/21858/11515/11556/12311/13614	9
1053	down	GO:0050730	regulation of peptidyl-tyrosine phosphorylation	14/667	222/23276	0.00500912	0.0419488	0.0320955	13841/380705/12484/16402/11491/20377/16818/21667/19699/12520/21937/18762/16416/80794	14
1054	down	GO:0000226	microtubule cytoskeleton organization	22/667	420/23276	0.00514038	0.0429412	0.0328548	21367/14048/53330/67141/75991/319953/22680/71177/24063/17761/20501/76568/70762/22350/208177/56724/229841/21335/18536/18762/103573/68041	22
1055	down	GO:1903708	positive regulation of hemopoiesis	12/667	177/23276	0.00514838	0.0429412	0.0328548	16449/17300/16842/170826/11480/320404/16818/12151/14998/18762/16859/16416	12
1056	down	GO:0045668	negative regulation of osteoblast differentiation	6/667	56/23276	0.00521156	0.0432936	0.0331244	22160/68667/20481/18128/20377/65960	6
1057	down	GO:0045843	negative regulation of striated muscle tissue development	6/667	56/23276	0.00521156	0.0432936	0.0331244	14609/22160/16842/19662/14179/106042	6
1058	down	GO:0045685	regulation of glial cell differentiation	7/667	74/23276	0.00526117	0.0436182	0.0333727	21416/13389/13838/23966/21367/18128/12767	7
1059	down	GO:0030072	peptide hormone secretion	15/667	247/23276	0.00529806	0.0438361	0.0335395	21416/14609/116838/68667/14645/19662/22228/11747/20377/20501/20677/18111/13614/94353/20927	15
1060	down	GO:0007501	mesodermal cell fate specification	3/667	13/23276	0.005405	0.0439302	0.0336115	14048/17292/20671	3
1061	down	GO:0021903	rostrocaudal neural tube patterning	3/667	13/23276	0.005405	0.0439302	0.0336115	14179/12151/20671	3
1062	down	GO:0035493	SNARE complex assembly	3/667	13/23276	0.005405	0.0439302	0.0336115	53330/22320/217517	3
1063	down	GO:0048340	paraxial mesoderm morphogenesis	3/667	13/23276	0.005405	0.0439302	0.0336115	14234/17300/16842	3
1064	down	GO:0050961	detection of temperature stimulus involved in sensory perception	3/667	13/23276	0.005405	0.0439302	0.0336115	12310/13864/17035	3
1065	down	GO:0050965	detection of temperature stimulus involved in sensory perception of pain	3/667	13/23276	0.005405	0.0439302	0.0336115	12310/13864/17035	3
1066	down	GO:0060911	cardiac cell fate commitment	3/667	13/23276	0.005405	0.0439302	0.0336115	23966/17292/20671	3
1067	down	GO:0071599	otic vesicle development	3/667	13/23276	0.005405	0.0439302	0.0336115	14048/14179/20682	3
1068	down	GO:1903672	positive regulation of sprouting angiogenesis	3/667	13/23276	0.005405	0.0439302	0.0336115	13388/14234/16402	3
1069	down	GO:0001954	positive regulation of cell-matrix adhesion	5/667	40/23276	0.00546599	0.0441656	0.0337916	13405/13835/21667/18762/16416	5
1070	down	GO:0031122	cytoplasmic microtubule organization	5/667	40/23276	0.00546599	0.0441656	0.0337916	75991/22350/56724/21335/18536	5
1071	down	GO:0045806	negative regulation of endocytosis	5/667	40/23276	0.00546599	0.0441656	0.0337916	235406/56807/241727/12798/53378	5
1072	down	GO:0010976	positive regulation of neuron projection development	16/667	272/23276	0.00549488	0.0442267	0.0338383	13838/244058/53872/14268/19876/116838/12484/18010/14745/14025/13405/14824/18208/19699/228880/20981	16
1073	down	GO:0071902	positive regulation of protein serine/threonine kinase activity	15/667	248/23276	0.00549493	0.0442267	0.0338383	13838/12484/50490/14745/224014/11491/14367/21672/14370/74018/16543/12283/21667/12520/13614	15
1074	down	GO:0030816	positive regulation of cAMP metabolic process	7/667	75/23276	0.00566293	0.0454168	0.0347489	11540/12310/104111/21858/11515/11556/12311	7
1075	down	GO:0090276	regulation of peptide hormone secretion	13/667	202/23276	0.0056788	0.0454168	0.0347489	21416/14609/68667/14645/19662/22228/11747/20377/20501/20677/18111/94353/20927	13
1076	down	GO:0098727	maintenance of cell number	11/667	157/23276	0.00568231	0.0454168	0.0347489	21416/13388/21415/20481/20377/20677/20682/99377/18536/170942/12193	11
1077	down	GO:1902600	hydrogen ion transmembrane transport	6/667	57/23276	0.00568675	0.0454168	0.0347489	67126/66144/17992/11964/27425/11951	6
1078	down	GO:1902105	regulation of leukocyte differentiation	15/667	249/23276	0.00569768	0.0454168	0.0347489	16842/12484/170826/69754/19659/20377/21672/320404/16818/12151/14998/18762/16859/16416/16969	15
1079	down	GO:0072657	protein localization to membrane	20/667	373/23276	0.00578362	0.0460132	0.0352052	53330/269116/58801/56535/17761/12876/236915/76438/22350/104156/93835/56724/12311/22320/19699/21937/666468/72293/228880/18762	20
1080	down	GO:1903008	organelle disassembly	13/667	203/23276	0.00591355	0.0469566	0.035927	12310/11983/17064/56535/69754/11747/14367/12177/72129/110749/666468/19943/66270	13
1081	down	GO:0046879	hormone secretion	18/667	324/23276	0.00602995	0.0471292	0.0360591	21416/14609/116838/68667/14645/19662/22228/11480/11747/20377/108075/20501/20677/22320/18111/13614/94353/20927	18
1082	down	GO:0006779	porphyrin-containing compound biosynthetic process	4/667	26/23276	0.00604922	0.0471292	0.0360591	11983/12892/11656/14151	4
1083	down	GO:0021952	central nervous system projection neuron axonogenesis	4/667	26/23276	0.00604922	0.0471292	0.0360591	13838/20563/13175/270190	4
1084	down	GO:0033014	tetrapyrrole biosynthetic process	4/667	26/23276	0.00604922	0.0471292	0.0360591	11983/12892/11656/14151	4
1085	down	GO:0034308	primary alcohol metabolic process	4/667	26/23276	0.00604922	0.0471292	0.0360591	19662/19659/67442/11671	4
1086	down	GO:0060251	regulation of glial cell proliferation	4/667	26/23276	0.00604922	0.0471292	0.0360591	20481/18128/104156/18755	4
1087	down	GO:1902110	positive regulation of mitochondrial membrane permeability involved in apoptotic process	4/667	26/23276	0.00604922	0.0471292	0.0360591	380705/58801/11983/12177	4
1088	down	GO:1902686	mitochondrial outer membrane permeabilization involved in programmed cell death	4/667	26/23276	0.00604922	0.0471292	0.0360591	380705/58801/11983/12177	4
1089	down	GO:1903670	regulation of sprouting angiogenesis	4/667	26/23276	0.00604922	0.0471292	0.0360591	13388/14234/18128/16402	4
1090	down	GO:2000406	positive regulation of T cell migration	4/667	26/23276	0.00604922	0.0471292	0.0360591	380705/11491/16859/16416	4
1091	down	GO:0060999	positive regulation of dendritic spine development	5/667	41/23276	0.00608129	0.0471586	0.0360816	53872/14745/14824/19699/228880	5
1092	down	GO:0090102	cochlea development	5/667	41/23276	0.00608129	0.0471586	0.0360816	57265/330409/14048/20378/20682	5
1093	down	GO:0032024	positive regulation of insulin secretion	7/667	76/23276	0.00608719	0.0471586	0.0360816	21416/14609/68667/14645/19662/20677/18111	7
1094	down	GO:0050920	regulation of chemotaxis	12/667	181/23276	0.00613049	0.0474053	0.0362703	214968/380705/14268/19876/20563/20358/14745/18128/11491/12767/18595/13614	12
1095	down	GO:0051604	protein maturation	17/667	300/23276	0.00618771	0.0475175	0.0363561	50768/100102/19876/21367/58801/70574/69065/12876/12406/16818/53381/18854/13039/666468/72293/18549/11798	17
1096	down	GO:0010171	body morphogenesis	6/667	58/23276	0.00619281	0.0475175	0.0363561	21416/30953/16842/20481/208177/18595	6
1097	down	GO:0048635	negative regulation of muscle organ development	6/667	58/23276	0.00619281	0.0475175	0.0363561	14609/22160/16842/19662/14179/106042	6
1098	down	GO:0070373	negative regulation of ERK1 and ERK2 cascade	6/667	58/23276	0.00619281	0.0475175	0.0363561	24066/75607/13405/24063/22350/67603	6
1099	down	GO:0030802	regulation of cyclic nucleotide biosynthetic process	9/667	116/23276	0.00621391	0.0475175	0.0363561	11540/12310/14745/104111/21858/11515/11556/12311/13614	9
1100	down	GO:0045598	regulation of fat cell differentiation	9/667	116/23276	0.00621391	0.0475175	0.0363561	21416/16449/217410/20378/68667/21804/20377/29813/68952	9
1101	down	GO:0003013	circulatory system process	22/667	428/23276	0.00637232	0.0486389	0.0372142	13388/14234/14609/17300/11540/54352/11610/12490/12310/20563/68667/77446/21954/13405/17901/11464/21814/12287/12767/11548/11556/13614	22
1102	down	GO:0030799	regulation of cyclic nucleotide metabolic process	10/667	138/23276	0.00649362	0.0494735	0.0378527	57265/11540/12310/14745/104111/21858/11515/11556/12311/13614	10
1103	down	GO:0010212	response to ionizing radiation	9/667	117/23276	0.00656575	0.0498395	0.0381327	14048/58801/235323/20377/15270/68251/13870/18854/19090	9
1104	down	GO:0050709	negative regulation of protein secretion	9/667	117/23276	0.00656575	0.0498395	0.0381327	14268/12490/22228/11747/20377/22350/18854/16859/20927	9
