# Supplementary material for: Reconstruction of complex single-cell trajectories using CellRouter
Source: Nat Commun. 2018 Mar 1;9:892. doi: 10.1038/s41467-018-03214-y (PMC5832860; doi:10.1038/s41467-018-03214-y)
Supplement: Supplementary file 13 — Supplementary Data 11 [file 41467_2018_3214_MOESM13_ESM.xls]

## Sheet: Sheet1
Supplementary Data 11. Gene ontology analysis of genes dynamically up- or down-regulated during blood differentiation
	Cluster	ID	Description	GeneRatio	BgRatio	pvalue	p.adjust	qvalue	geneID	Count
1	up	GO:0030218	erythrocyte differentiation	21/659	111/23276	4.84376e-12	1.54546e-08	1.22548e-08	14460/16596/19824/22778/11656/20851/14582/15122/16909/17684/20850/16590/15126/21349/11983/16331/23871/66154/19746/22761/14151	21
2	up	GO:0030099	myeloid cell differentiation	37/659	352/23276	7.86892e-12	1.54546e-08	1.22548e-08	14460/16596/19824/22778/12394/11656/17863/16416/20851/14582/15122/16909/12349/17684/20850/16590/17869/12398/235627/15126/18750/11757/15170/21349/170826/11983/16331/23871/72828/23991/66154/19746/22761/15242/14247/230721/14151	37
3	up	GO:0034101	erythrocyte homeostasis	21/659	122/23276	3.19579e-11	4.18436e-08	3.31802e-08	14460/16596/19824/22778/11656/20851/14582/15122/16909/17684/20850/16590/15126/21349/11983/16331/23871/66154/19746/22761/14151	21
4	up	GO:0002262	myeloid cell homeostasis	22/659	149/23276	2.40946e-10	2.36609e-07	1.87621e-07	14460/16596/19824/22778/20655/11656/20851/14582/15122/16909/17684/20850/16590/15126/21349/11983/16331/23871/66154/19746/22761/14151	22
5	up	GO:0048872	homeostasis of number of cells	30/659	277/23276	3.71469e-10	2.91826e-07	2.31406e-07	14460/16596/19824/22778/20655/11656/17863/216892/20851/14582/15122/16909/17684/20850/16590/15126/21672/56532/21349/11983/16331/23871/18707/66154/53945/19746/22761/57432/17761/14151	30
6	up	GO:0009116	nucleoside metabolic process	30/659	288/23276	9.51398e-10	6.22848e-07	4.93892e-07	20617/228033/107569/105675/17869/12398/108099/70556/20848/19139/14431/103172/27425/15275/70025/50873/72900/11983/67530/67059/108147/68197/229363/11951/11821/22273/21877/66218/66588/106564	30
7	up	GO:1901657	glycosyl compound metabolic process	30/659	301/23276	2.71596e-09	1.52404e-06	1.2085e-06	20617/228033/107569/105675/17869/12398/108099/70556/20848/19139/14431/103172/27425/15275/70025/50873/72900/11983/67530/67059/108147/68197/229363/11951/11821/22273/21877/66218/66588/106564	30
8	up	GO:0046128	purine ribonucleoside metabolic process	27/659	255/23276	4.62115e-09	2.26899e-06	1.79921e-06	20617/228033/107569/105675/17869/12398/108099/70556/20848/19139/14431/103172/27425/15275/70025/50873/72900/11983/67530/67059/68197/229363/11951/11821/22273/66218/106564	27
9	up	GO:0009119	ribonucleoside metabolic process	28/659	274/23276	5.29538e-09	2.31114e-06	1.83264e-06	20617/228033/107569/105675/17869/12398/108099/70556/20848/19139/14431/103172/27425/15275/70025/50873/72900/11983/67530/67059/68197/229363/11951/11821/22273/66218/66588/106564	28
10	up	GO:0042278	purine nucleoside metabolic process	27/659	259/23276	6.47228e-09	2.54231e-06	2.01595e-06	20617/228033/107569/105675/17869/12398/108099/70556/20848/19139/14431/103172/27425/15275/70025/50873/72900/11983/67530/67059/68197/229363/11951/11821/22273/66218/106564	27
11	up	GO:0009636	response to toxic substance	20/659	152/23276	1.2086e-08	4.31581e-06	3.42225e-06	20655/14775/20512/18024/330260/20656/11898/21672/11757/17196/214084/50873/13804/23871/17748/52700/57432/17523/14873/625249	20
12	up	GO:0009167	purine ribonucleoside monophosphate metabolic process	23/659	201/23276	1.49019e-08	4.87788e-06	3.86795e-06	20617/228033/105675/17869/12398/108099/70556/20848/19139/103172/27425/15275/50873/72900/11983/67530/67059/108147/68197/229363/11951/22273/66218	23
13	up	GO:0009126	purine nucleoside monophosphate metabolic process	23/659	202/23276	1.63771e-08	4.94841e-06	3.92388e-06	20617/228033/105675/17869/12398/108099/70556/20848/19139/103172/27425/15275/50873/72900/11983/67530/67059/108147/68197/229363/11951/22273/66218	23
14	up	GO:0061515	myeloid cell development	13/659	63/23276	1.90318e-08	5.17e-06	4.09959e-06	14460/16596/15122/17684/16590/235627/15126/15170/21349/19746/22761/14247/230721	13
15	up	GO:0009161	ribonucleoside monophosphate metabolic process	23/659	204/23276	1.97429e-08	5.17e-06	4.09959e-06	20617/228033/105675/17869/12398/108099/70556/20848/19139/103172/27425/15275/50873/72900/11983/67530/67059/108147/68197/229363/11951/22273/66218	23
16	up	GO:0042254	ribosome biogenesis	24/659	231/23276	4.77473e-08	1.1722e-05	9.29502e-06	12261/66181/94066/19941/68436/52530/20103/109075/28126/16898/27966/56200/215193/69902/66448/68533/228889/67134/66481/66229/78394/97112/20054/12181	24
17	up	GO:0009123	nucleoside monophosphate metabolic process	23/659	215/23276	5.28713e-08	1.22164e-05	9.68707e-06	20617/228033/105675/17869/12398/108099/70556/20848/19139/103172/27425/15275/50873/72900/11983/67530/67059/108147/68197/229363/11951/22273/66218	23
18	up	GO:1901605	alpha-amino acid metabolic process	22/659	211/23276	1.61882e-07	3.53263e-05	2.80123e-05	18601/69219/20851/104174/20512/18263/20850/68133/11898/14431/236539/56189/226518/67092/212647/108147/27053/26943/229363/328092/18602/19125	22
19	up	GO:0046034	ATP metabolic process	20/659	179/23276	1.91435e-07	3.95767e-05	3.13827e-05	20617/228033/105675/17869/12398/108099/70556/20848/103172/27425/15275/50873/72900/11983/67530/67059/68197/11951/22273/66218	20
20	up	GO:0006575	cellular modified amino acid metabolic process	20/659	181/23276	2.29679e-07	4.31044e-05	3.418e-05	20655/18601/69219/14775/20851/18024/19699/20850/20656/11898/14431/67092/108147/26943/110175/14869/18602/14873/108115/625249	20
21	up	GO:0030168	platelet activation	14/659	90/23276	2.30446e-07	4.31044e-05	3.418e-05	14460/27027/16416/16399/108101/20963/18750/15170/14067/18591/18707/72828/18436/18441	14
22	up	GO:0009141	nucleoside triphosphate metabolic process	22/659	218/23276	2.86447e-07	5.11438e-05	4.05549e-05	20617/228033/105675/17869/12398/108099/70556/20848/103172/27425/15275/50873/72900/11983/66422/67530/67059/68197/11951/22273/66218/66588	22
23	up	GO:0006779	porphyrin-containing compound biosynthetic process	8/659	26/23276	3.93721e-07	6.44391e-05	5.10975e-05	11656/20741/12892/15288/22276/11983/66154/14151	8
24	up	GO:0033014	tetrapyrrole biosynthetic process	8/659	26/23276	3.93721e-07	6.44391e-05	5.10975e-05	11656/20741/12892/15288/22276/11983/66154/14151	8
25	up	GO:0007006	mitochondrial membrane organization	13/659	81/23276	4.27738e-07	6.72063e-05	5.32917e-05	20617/30059/11740/105675/17869/20848/12122/15519/67900/56330/11983/67952/11739	13
26	up	GO:0007596	blood coagulation	19/659	173/23276	5.04156e-07	7.61664e-05	6.03967e-05	14460/14058/27027/16416/18024/16399/108101/235627/20963/21672/18750/15170/14065/14067/18591/18707/72828/18436/18441	19
27	up	GO:0006839	mitochondrial transport	21/659	208/23276	5.28007e-07	7.68152e-05	6.09112e-05	19354/72170/20512/68512/30059/11740/16199/105675/70556/20848/21854/12122/15519/56330/11983/67145/67952/66154/67681/11739/14367	21
28	up	GO:0009205	purine ribonucleoside triphosphate metabolic process	20/659	192/23276	5.96669e-07	8.07316e-05	6.40167e-05	20617/228033/105675/17869/12398/108099/70556/20848/103172/27425/15275/50873/72900/11983/67530/67059/68197/11951/22273/66218	20
29	up	GO:0007599	hemostasis	19/659	175/23276	6.02334e-07	8.07316e-05	6.40167e-05	14460/14058/27027/16416/18024/16399/108101/235627/20963/21672/18750/15170/14065/14067/18591/18707/72828/18436/18441	19
30	up	GO:0044283	small molecule biosynthetic process	33/659	448/23276	6.51557e-07	8.07316e-05	6.40167e-05	11307/20655/18601/20617/20512/26458/108099/11898/19139/14431/11364/20963/19079/236539/14137/14170/70025/234779/54325/22276/67092/212647/108147/27053/11668/71780/67078/17523/18602/14873/18441/16592/238055	33
31	up	GO:0006520	cellular amino acid metabolic process	25/659	285/23276	6.56307e-07	8.07316e-05	6.40167e-05	18601/69219/20851/104174/20512/18263/20850/68133/11898/14431/236539/56189/226518/272396/67092/212647/108147/27053/26943/229363/226414/328092/18602/19125/242642	25
32	up	GO:0050817	coagulation	19/659	176/23276	6.57691e-07	8.07316e-05	6.40167e-05	14460/14058/27027/16416/18024/16399/108101/235627/20963/21672/18750/15170/14065/14067/18591/18707/72828/18436/18441	19
33	up	GO:0009199	ribonucleoside triphosphate metabolic process	20/659	195/23276	7.64116e-07	9.0953e-05	7.21219e-05	20617/228033/105675/17869/12398/108099/70556/20848/103172/27425/15275/50873/72900/11983/67530/67059/68197/11951/22273/66218	20
34	up	GO:0098754	detoxification	11/659	60/23276	8.37392e-07	9.18683e-05	7.28477e-05	20655/14775/18024/20656/21672/11757/17748/52700/17523/14873/625249	11
35	up	GO:0006778	porphyrin-containing compound metabolic process	9/659	38/23276	8.65358e-07	9.18683e-05	7.28477e-05	11656/20741/233016/12892/15288/22276/11983/66154/14151	9
36	up	GO:0042743	hydrogen peroxide metabolic process	9/659	38/23276	8.65358e-07	9.18683e-05	7.28477e-05	20655/20617/14775/20656/20848/21672/11757/17523/625249	9
37	up	GO:0045646	regulation of erythrocyte differentiation	9/659	38/23276	8.65358e-07	9.18683e-05	7.28477e-05	14460/20851/14582/16909/20850/21349/16331/23871/22761	9
38	up	GO:0050878	regulation of body fluid levels	26/659	311/23276	9.8479e-07	0.000101796	8.07201e-05	14460/14058/27027/16534/16416/20851/18024/16399/108101/20850/69847/235627/20963/21672/18750/15170/14065/14067/18591/18707/72828/11979/11821/18436/12550/18441	26
39	up	GO:0009144	purine nucleoside triphosphate metabolic process	20/659	200/23276	1.14074e-06	0.00011413	9.05004e-05	20617/228033/105675/17869/12398/108099/70556/20848/103172/27425/15275/50873/72900/11983/67530/67059/68197/11951/22273/66218	20
40	up	GO:0006783	heme biosynthetic process	7/659	21/23276	1.16222e-06	0.00011413	9.05004e-05	11656/12892/15288/22276/11983/66154/14151	7
41	up	GO:0042168	heme metabolic process	8/659	30/23276	1.33447e-06	0.000127849	0.000101379	11656/233016/12892/15288/22276/11983/66154/14151	8
42	up	GO:1903706	regulation of hemopoiesis	27/659	342/23276	1.84662e-06	0.000172703	0.000136946	14460/22778/12394/17863/16859/16416/20851/14582/16909/18024/12349/20850/17869/20963/21672/18750/15519/15170/21349/170826/16331/23871/72828/13024/23991/22761/57432	27
43	up	GO:0098869	cellular oxidant detoxification	10/659	53/23276	2.00946e-06	0.000173009	0.000137189	20655/14775/18024/20656/21672/11757/52700/17523/14873/625249	10
44	up	GO:0051589	negative regulation of neurotransmitter transport	6/659	15/23276	2.02607e-06	0.000173009	0.000137189	20617/215449/109905/214084/50873/14758	6
45	up	GO:1904872	regulation of telomerase RNA localization to Cajal body	6/659	15/23276	2.02607e-06	0.000173009	0.000137189	66181/52530/21454/12468/12461/12469	6
46	up	GO:1904874	positive regulation of telomerase RNA localization to Cajal body	6/659	15/23276	2.02607e-06	0.000173009	0.000137189	66181/52530/21454/12468/12461/12469	6
47	up	GO:0022613	ribonucleoprotein complex biogenesis	27/659	347/23276	2.43101e-06	0.00020317	0.000161106	12261/66181/94066/19941/68436/56758/52530/20103/109075/28126/16898/27966/56200/215193/69902/66448/12121/68533/228889/67134/66481/66229/78394/97112/53975/20054/12181	27
48	up	GO:0032844	regulation of homeostatic process	32/659	455/23276	2.58487e-06	0.000211528	0.000167733	14460/20617/16416/20851/14582/226781/12164/16909/12494/12349/20850/17869/20963/15170/50873/234779/14065/56532/21349/170826/16331/23871/72828/333433/13198/22761/21454/13405/14873/12468/12461/12469	32
49	up	GO:1902105	regulation of leukocyte differentiation	22/659	249/23276	2.70962e-06	0.000217212	0.00017224	22778/12394/17863/16859/16416/20851/14582/12349/20850/17869/20963/21672/18750/15519/15170/21349/170826/16331/72828/13024/22761/57432	22
50	up	GO:0090670	RNA localization to Cajal body	6/659	16/23276	3.16408e-06	0.00023901	0.000189525	66181/52530/21454/12468/12461/12469	6
51	up	GO:0090671	telomerase RNA localization to Cajal body	6/659	16/23276	3.16408e-06	0.00023901	0.000189525	66181/52530/21454/12468/12461/12469	6
52	up	GO:0090672	telomerase RNA localization	6/659	16/23276	3.16408e-06	0.00023901	0.000189525	66181/52530/21454/12468/12461/12469	6
53	up	GO:0033013	tetrapyrrole metabolic process	9/659	44/23276	3.23393e-06	0.000239677	0.000190054	11656/20741/233016/12892/15288/22276/11983/66154/14151	9
54	up	GO:1990748	cellular detoxification	10/659	56/23276	3.39961e-06	0.00024729	0.00019609	20655/14775/18024/20656/21672/11757/52700/17523/14873/625249	10
55	up	GO:0042455	ribonucleoside biosynthetic process	13/659	98/23276	3.94284e-06	0.00028159	0.000223289	228033/17869/20848/19139/103172/27425/70025/50873/229363/11951/11821/66588/106564	13
56	up	GO:0030851	granulocyte differentiation	8/659	35/23276	4.73557e-06	0.000313174	0.000248333	14460/22778/12394/14582/17684/12398/16331/22761	8
57	up	GO:0042744	hydrogen peroxide catabolic process	6/659	17/23276	4.7729e-06	0.000313174	0.000248333	20617/14775/21672/11757/17523/625249	6
58	up	GO:0042451	purine nucleoside biosynthetic process	12/659	85/23276	4.78371e-06	0.000313174	0.000248333	228033/17869/20848/19139/103172/27425/70025/50873/229363/11951/11821/106564	12
59	up	GO:0045639	positive regulation of myeloid cell differentiation	12/659	85/23276	4.78371e-06	0.000313174	0.000248333	14460/22778/12394/16416/14582/12349/20850/18750/21349/170826/16331/23871	12
60	up	GO:0046129	purine ribonucleoside biosynthetic process	12/659	85/23276	4.78371e-06	0.000313174	0.000248333	228033/17869/20848/19139/103172/27425/70025/50873/229363/11951/11821/106564	12
61	up	GO:0009163	nucleoside biosynthetic process	13/659	100/23276	4.9541e-06	0.000319011	0.000252962	228033/17869/20848/19139/103172/27425/70025/50873/229363/11951/11821/66588/106564	13
62	up	GO:0002573	myeloid leukocyte differentiation	18/659	185/23276	5.71461e-06	0.0003593	0.000284909	14460/22778/12394/16416/14582/12349/17684/20850/16590/17869/12398/18750/21349/170826/16331/72828/22761/15242	18
63	up	GO:0046148	pigment biosynthetic process	9/659	47/23276	5.7627e-06	0.0003593	0.000284909	11656/19139/12892/15288/22276/11983/66154/11821/14151	9
64	up	GO:1901659	glycosyl compound biosynthetic process	13/659	102/23276	6.18811e-06	0.000379795	0.000301161	228033/17869/20848/19139/103172/27425/70025/50873/229363/11951/11821/66588/106564	13
65	up	GO:0006119	oxidative phosphorylation	10/659	60/23276	6.5018e-06	0.000386956	0.000306839	20617/105675/17869/70556/103172/72900/67530/68197/22273/66218	10
66	up	GO:0042440	pigment metabolic process	10/659	60/23276	6.5018e-06	0.000386956	0.000306839	11656/233016/19139/12892/15288/22276/11983/66154/11821/14151	10
67	up	GO:0030220	platelet formation	6/659	18/23276	6.98807e-06	0.000403664	0.000320088	14460/235627/15170/21349/23991/22761	6
68	up	GO:0035855	megakaryocyte development	6/659	18/23276	6.98807e-06	0.000403664	0.000320088	16590/235627/15170/21349/22761/14247	6
69	up	GO:0042060	wound healing	25/659	326/23276	7.34385e-06	0.000418067	0.00033151	14460/14058/14775/27027/16416/18024/16399/108101/18613/235627/72461/20963/21672/18750/15170/14065/14067/18591/18707/72828/17938/18436/18081/213649/18441	25
70	up	GO:0045637	regulation of myeloid cell differentiation	18/659	189/23276	7.70512e-06	0.000432367	0.000342849	14460/22778/12394/16416/20851/14582/16909/12349/20850/17869/18750/21349/170826/16331/23871/72828/23991/22761	18
71	up	GO:1900407	regulation of cellular response to oxidative stress	10/659	62/23276	8.81249e-06	0.000487542	0.0003866	20655/20617/14775/13857/28240/18024/20656/50873/13804/22166	10
72	up	GO:0072593	reactive oxygen species metabolic process	20/659	230/23276	9.67308e-06	0.000527721	0.00041846	20655/20617/69219/14775/18024/20656/70556/20848/11898/72461/20963/21672/11757/15519/50873/56532/11983/18591/17523/625249	20
73	up	GO:0035162	embryonic hemopoiesis	7/659	28/23276	9.95805e-06	0.000527817	0.000418537	14460/16596/12394/16909/16590/21349/22761	7
74	up	GO:0036344	platelet morphogenesis	6/659	19/23276	9.96912e-06	0.000527817	0.000418537	14460/235627/15170/21349/23991/22761	6
75	up	GO:0009127	purine nucleoside monophosphate biosynthetic process	10/659	63/23276	1.02123e-05	0.000527817	0.000418537	228033/17869/20848/19139/103172/27425/50873/108147/229363/11951	10
76	up	GO:0009168	purine ribonucleoside monophosphate biosynthetic process	10/659	63/23276	1.02123e-05	0.000527817	0.000418537	228033/17869/20848/19139/103172/27425/50873/108147/229363/11951	10
77	up	GO:1903201	regulation of oxidative stress-induced cell death	9/659	51/23276	1.16316e-05	0.000593362	0.000470511	20655/14775/13857/28240/18024/20656/50873/13804/22166	9
78	up	GO:1903708	positive regulation of hemopoiesis	17/659	177/23276	1.22591e-05	0.000617353	0.000489535	14460/22778/12394/17863/16859/16416/20851/14582/12349/20850/20963/18750/15519/21349/170826/16331/23871	17
79	up	GO:0002761	regulation of myeloid leukocyte differentiation	13/659	110/23276	1.42674e-05	0.000691917	0.000548661	22778/12394/16416/14582/12349/20850/17869/18750/21349/170826/16331/72828/22761	13
80	up	GO:0016053	organic acid biosynthetic process	21/659	256/23276	1.42681e-05	0.000691917	0.000548661	18601/20512/26458/108099/11898/14431/11364/20963/19079/236539/14170/70025/54325/22276/67092/212647/108147/27053/11668/18602/14873	21
81	up	GO:0046394	carboxylic acid biosynthetic process	21/659	256/23276	1.42681e-05	0.000691917	0.000548661	18601/20512/26458/108099/11898/14431/11364/20963/19079/236539/14170/70025/54325/22276/67092/212647/108147/27053/11668/18602/14873	21
82	up	GO:0009156	ribonucleoside monophosphate biosynthetic process	10/659	66/23276	1.56214e-05	0.000739289	0.000586225	228033/17869/20848/19139/103172/27425/50873/108147/229363/11951	10
83	up	GO:1902882	regulation of response to oxidative stress	10/659	66/23276	1.56214e-05	0.000739289	0.000586225	20655/20617/14775/13857/28240/18024/20656/50873/13804/22166	10
84	up	GO:0051235	maintenance of location	21/659	260/23276	1.80235e-05	0.000842813	0.000668315	11307/20617/16859/16416/20851/226781/14934/20850/26565/15170/15275/234779/14065/18643/72828/13198/20778/11979/13405/14873/238055	21
85	up	GO:0045785	positive regulation of cell adhesion	25/659	344/23276	1.83972e-05	0.000850168	0.000674147	22778/70450/78473/17863/16859/16416/20851/12261/17684/20850/21817/20963/18750/15519/15170/20194/21687/15040/16852/12511/23991/66824/13405/18081/14115	25
86	up	GO:0070527	platelet aggregation	9/659	54/23276	1.88519e-05	0.00086105	0.000682776	14460/27027/16416/16399/108101/20963/18750/15170/72828	9
87	up	GO:0006364	rRNA processing	15/659	148/23276	2.08778e-05	0.000942622	0.000747459	66181/19941/52530/109075/27966/56200/215193/68533/228889/67134/66481/66229/78394/20054/12181	15
88	up	GO:0009259	ribonucleotide metabolic process	28/659	414/23276	2.21094e-05	0.000986566	0.000782305	20617/60596/228033/105675/17869/12398/108099/70556/20848/19139/103172/27425/15275/70025/50873/72900/11983/67530/67059/108147/68197/11515/229363/11951/22273/66218/66588/106564	28
89	up	GO:0034329	cell junction assembly	15/659	149/23276	2.26194e-05	0.000986566	0.000782305	215449/16416/109905/12527/18750/20194/21687/14758/12562/12550/434204/70737/11856/14367/12739	15
90	up	GO:0070585	protein localization to mitochondrion	15/659	149/23276	2.26194e-05	0.000986566	0.000782305	19354/72170/68512/30059/16199/21854/12122/15519/15275/50873/56330/11983/67145/67952/14367	15
91	up	GO:0006979	response to oxidative stress	24/659	327/23276	2.29288e-05	0.000986566	0.000782305	20655/20617/14775/13857/72170/28240/12494/18024/105675/20656/11927/21672/18750/11757/50873/170826/13804/20856/11668/22166/68194/17523/67130/625249	24
92	up	GO:0051188	cofactor biosynthetic process	13/659	115/23276	2.31069e-05	0.000986566	0.000782305	20617/11656/20741/12892/70025/15288/22276/11983/226518/66154/108147/106564/14151	13
93	up	GO:0048821	erythrocyte development	7/659	32/23276	2.5654e-05	0.00108065	0.00085691	14460/16596/15122/17684/15126/21349/19746	7
94	up	GO:0034660	ncRNA metabolic process	26/659	373/23276	2.58608e-05	0.00108065	0.00085691	66181/19941/192657/52530/102614/109075/27966/56200/64424/215193/272396/68045/68533/228889/67134/66481/66229/78394/57432/226414/328092/194908/20054/73681/224907/12181	26
95	up	GO:0022904	respiratory electron transport chain	9/659	57/23276	2.95725e-05	0.00122275	0.000969585	20617/20512/20656/68202/72900/67530/68197/22273/66218	9
96	up	GO:1901607	alpha-amino acid biosynthetic process	10/659	71/23276	3.01136e-05	0.00123215	0.000977042	18601/20512/11898/14431/236539/67092/212647/108147/27053/18602	10
97	up	GO:0016072	rRNA metabolic process	15/659	153/23276	3.09375e-05	0.00125281	0.000993426	66181/19941/52530/109075/27966/56200/215193/68533/228889/67134/66481/66229/78394/20054/12181	15
98	up	GO:0006091	generation of precursor metabolites and energy	22/659	291/23276	3.18233e-05	0.00127553	0.00101144	20617/72170/20512/105675/17869/12398/108099/20656/70556/27357/68202/20848/11364/103172/15275/67834/72900/67530/68197/384783/22273/66218	22
99	up	GO:0072521	purine-containing compound metabolic process	30/659	471/23276	3.52327e-05	0.00139792	0.00110849	20617/60596/228033/107569/105675/17869/12398/108099/70556/20848/19139/14431/103172/27425/15275/70025/50873/72900/11983/67530/67059/108147/68197/11515/229363/11951/11821/22273/66218/106564	30
100	up	GO:0022407	regulation of cell-cell adhesion	25/659	358/23276	3.57073e-05	0.00140258	0.00111219	22778/19354/17863/16859/20851/17684/108101/20850/11898/20963/21672/18750/15519/15170/56532/15040/16852/12511/72828/13024/66824/11352/57432/12550/71890	25
101	up	GO:0019693	ribose phosphate metabolic process	28/659	426/23276	3.67892e-05	0.00143077	0.00113454	20617/60596/228033/105675/17869/12398/108099/70556/20848/19139/103172/27425/15275/70025/50873/72900/11983/67530/67059/108147/68197/11515/229363/11951/22273/66218/66588/106564	28
102	up	GO:0009124	nucleoside monophosphate biosynthetic process	10/659	73/23276	3.85177e-05	0.00148331	0.0011762	228033/17869/20848/19139/103172/27425/50873/108147/229363/11951	10
103	up	GO:1990542	mitochondrial transmembrane transport	7/659	34/23276	3.90359e-05	0.00148867	0.00118045	72170/30059/70556/21854/15519/56330/67952	7
104	up	GO:0009150	purine ribonucleotide metabolic process	27/659	406/23276	4.12685e-05	0.00155868	0.00123597	20617/60596/228033/105675/17869/12398/108099/70556/20848/19139/103172/27425/15275/70025/50873/72900/11983/67530/67059/108147/68197/11515/229363/11951/22273/66218/106564	27
105	up	GO:1900409	positive regulation of cellular response to oxidative stress	5/659	15/23276	4.2502e-05	0.00157498	0.00124889	20655/20617/28240/50873/13804	5
106	up	GO:1902884	positive regulation of response to oxidative stress	5/659	15/23276	4.2502e-05	0.00157498	0.00124889	20655/20617/28240/50873/13804	5
107	up	GO:0008652	cellular amino acid biosynthetic process	10/659	74/23276	4.34213e-05	0.00159401	0.00126398	18601/20512/11898/14431/236539/67092/212647/108147/27053/18602	10
108	up	GO:2000377	regulation of reactive oxygen species metabolic process	15/659	158/23276	4.50459e-05	0.00163834	0.00129913	20655/20617/69219/18024/20656/70556/20848/11898/72461/20963/21672/15519/50873/56532/18591	15
109	up	GO:0008637	apoptotic mitochondrial changes	12/659	106/23276	4.66482e-05	0.00168105	0.001333	14775/11740/105675/20656/12122/50873/56330/11983/23922/66824/11739/110175	12
110	up	GO:0009064	glutamine family amino acid metabolic process	9/659	61/23276	5.15496e-05	0.00184079	0.00145967	69219/20512/11898/236539/56189/212647/27053/229363/19125	9
111	up	GO:0050865	regulation of cell activation	30/659	482/23276	5.37862e-05	0.00190335	0.00150928	22778/20617/70450/19354/17863/27027/16859/20851/12494/20850/26565/19267/20963/21672/18750/15519/15170/56532/16331/18591/15040/16852/12511/72828/13024/66824/225825/384783/57432/110279	30
112	up	GO:0030219	megakaryocyte differentiation	8/659	48/23276	5.49088e-05	0.00192573	0.00152702	14460/16590/235627/15170/21349/23991/22761/14247	8
113	up	GO:0072655	establishment of protein localization to mitochondrion	14/659	143/23276	5.72792e-05	0.00197362	0.001565	19354/72170/68512/30059/16199/21854/12122/15519/15275/56330/11983/67145/67952/14367	14
114	up	GO:1902107	positive regulation of leukocyte differentiation	14/659	143/23276	5.72792e-05	0.00197362	0.001565	22778/12394/17863/16859/16416/20851/14582/12349/20850/20963/18750/15519/170826/16331	14
115	up	GO:0022900	electron transport chain	9/659	63/23276	6.69059e-05	0.00227846	0.00180672	20617/20512/20656/68202/72900/67530/68197/22273/66218	9
116	up	GO:0006665	sphingolipid metabolic process	12/659	110/23276	6.72865e-05	0.00227846	0.00180672	216892/16590/54613/54325/50877/26943/20442/66844/76893/18436/17761/20444	12
117	up	GO:1903573	negative regulation of response to endoplasmic reticulum stress	7/659	37/23276	6.94018e-05	0.00233	0.00184759	226418/50873/75744/59025/17872/66168/70377	7
118	up	GO:0006163	purine nucleotide metabolic process	27/659	419/23276	7.04778e-05	0.00234607	0.00186034	20617/60596/228033/105675/17869/12398/108099/70556/20848/19139/103172/27425/15275/70025/50873/72900/11983/67530/67059/108147/68197/11515/229363/11951/22273/66218/106564	27
119	up	GO:0006749	glutathione metabolic process	8/659	50/23276	7.43322e-05	0.00245359	0.00194559	20655/14775/18024/20656/110175/14869/14873/625249	8
120	up	GO:0002697	regulation of immune effector process	26/659	398/23276	7.63972e-05	0.00248815	0.001973	70450/19354/17863/27027/16859/22376/20851/20512/12261/20850/20963/12509/15170/13136/78781/56532/21687/15040/665113/53331/66824/225825/56213/56535/110279/14367	26
121	up	GO:0045333	cellular respiration	13/659	129/23276	7.76237e-05	0.00248815	0.001973	20617/72170/20512/17869/12398/20656/68202/67834/72900/67530/68197/22273/66218	13
122	up	GO:0007169	transmembrane receptor protein tyrosine kinase signaling pathway	30/659	492/23276	7.78846e-05	0.00248815	0.001973	20617/14174/16416/20851/19245/20850/16590/19267/20848/71943/20963/12509/19716/18750/14170/20238/21687/18591/13449/72543/50915/18188/11352/384783/15242/330119/110279/80794/16009/13650	30
123	up	GO:0034330	cell junction organization	16/659	185/23276	7.85075e-05	0.00248815	0.001973	215449/16416/109905/12527/18750/20194/21687/14758/12562/12540/12550/434204/70737/11856/14367/12739	16
124	up	GO:0006875	cellular metal ion homeostasis	28/659	445/23276	7.85465e-05	0.00248815	0.001973	20655/20617/11656/13857/16416/226781/28240/12494/53313/17869/21817/21954/11927/18750/15170/234779/14065/20856/72828/17748/53945/11352/13198/11979/13405/14873/18441/66168	28
125	up	GO:0045579	positive regulation of B cell differentiation	5/659	17/23276	8.35538e-05	0.00262559	0.00208198	22778/20851/20850/20963/16331	5
126	up	GO:0030003	cellular cation homeostasis	30/659	495/23276	8.68093e-05	0.00270625	0.00214594	20655/20617/11656/13857/16416/226781/28240/12494/12349/53313/17869/21817/21954/11927/18750/15170/234779/14065/20856/72828/114143/17748/53945/11352/13198/11979/13405/14873/18441/66168	30
127	up	GO:0045124	regulation of bone resorption	7/659	39/23276	9.872e-05	0.00305332	0.00242116	16416/12494/12349/20963/170826/16331/72828	7
128	up	GO:0007159	leukocyte cell-cell adhesion	29/659	476/23276	0.000103508	0.0031764	0.00251875	22778/77799/328833/19354/17863/16859/22376/20851/108101/20850/16590/19171/11898/20963/21672/12445/15519/15170/56532/14012/15040/16852/56619/12511/13024/66824/11352/57432/14367	29
129	up	GO:0006626	protein targeting to mitochondrion	13/659	133/23276	0.000106203	0.00323384	0.0025643	19354/72170/68512/30059/16199/21854/12122/15519/56330/11983/67145/67952/14367	13
130	up	GO:0036473	cell death in response to oxidative stress	9/659	67/23276	0.000109324	0.00330326	0.00261935	20655/14775/13857/28240/18024/20656/50873/13804/22166	9
131	up	GO:0045577	regulation of B cell differentiation	6/659	28/23276	0.000111395	0.00334015	0.0026486	22778/20851/20850/20963/15170/16331	6
132	up	GO:0044743	intracellular protein transmembrane import	7/659	40/23276	0.000116763	0.0034746	0.00275521	72170/30059/21854/15519/56330/67952/56535	7
133	up	GO:0030183	B cell differentiation	13/659	135/23276	0.00012362	0.00365098	0.00289508	22778/17863/20851/17095/20850/16590/20963/15170/234779/16331/18987/16852/15242	13
134	up	GO:0006457	protein folding	14/659	154/23276	0.000127697	0.00372419	0.00295312	16416/72170/105675/15519/109054/56330/100900/21454/22166/12468/213539/12461/12469/19038	14
135	up	GO:0015980	energy derivation by oxidation of organic compounds	17/659	213/23276	0.000127995	0.00372419	0.00295312	20617/72170/20512/17869/12398/108099/20656/27357/68202/11364/67834/72900/67530/68197/384783/22273/66218	17
136	up	GO:0009118	regulation of nucleoside metabolic process	8/659	54/23276	0.00013043	0.00373964	0.00296537	105675/17869/12398/108099/70556/20848/50873/11983	8
137	up	GO:1903578	regulation of ATP metabolic process	8/659	54/23276	0.00013043	0.00373964	0.00296537	105675/17869/12398/108099/70556/20848/50873/11983	8
138	up	GO:0051186	cofactor metabolic process	22/659	322/23276	0.000141442	0.00402597	0.00319242	20617/11656/20741/17869/12398/233016/108099/20848/14431/12892/15275/67834/70025/15288/22276/11983/226518/66154/108147/333433/106564/14151	22
139	up	GO:0002703	regulation of leukocyte mediated immunity	15/659	175/23276	0.000143794	0.00406346	0.00322215	70450/19354/16859/22376/20851/20850/20963/15170/13136/56532/15040/53331/225825/110279/14367	15
140	up	GO:0034599	cellular response to oxidative stress	16/659	195/23276	0.00014559	0.00408484	0.00323911	20655/20617/14775/13857/72170/28240/18024/105675/20656/21672/11757/50873/170826/13804/22166/17523	16
141	up	GO:0002763	positive regulation of myeloid leukocyte differentiation	8/659	55/23276	0.00014889	0.0041478	0.00328903	22778/12394/16416/14582/12349/20850/18750/170826	8
142	up	GO:0042110	T cell activation	27/659	441/23276	0.000163884	0.00450167	0.00356963	22778/77799/328833/19354/17863/16859/22376/20851/20850/16590/19171/20963/21672/12445/15519/15170/56532/14012/15040/16852/56619/12511/13024/66824/11352/57432/14367	27
143	up	GO:0070489	T cell aggregation	27/659	441/23276	0.000163884	0.00450167	0.00356963	22778/77799/328833/19354/17863/16859/22376/20851/20850/16590/19171/20963/21672/12445/15519/15170/56532/14012/15040/16852/56619/12511/13024/66824/11352/57432/14367	27
144	up	GO:0071593	lymphocyte aggregation	27/659	442/23276	0.000169996	0.00463713	0.00367704	22778/77799/328833/19354/17863/16859/22376/20851/20850/16590/19171/20963/21672/12445/15519/15170/56532/14012/15040/16852/56619/12511/13024/66824/11352/57432/14367	27
145	up	GO:0030098	lymphocyte differentiation	23/659	349/23276	0.000171343	0.00464162	0.00368061	22778/17863/16859/20851/17095/20850/16590/20963/21672/15519/15170/234779/56532/16331/18987/14012/16852/56619/13024/11352/57432/15242/14367	23
146	up	GO:0070202	regulation of establishment of protein localization to chromosome	4/659	11/23276	0.000179281	0.00482341	0.00382476	21454/12468/12461/12469	4
147	up	GO:0006754	ATP biosynthetic process	7/659	43/23276	0.000187523	0.00501081	0.00397336	228033/17869/20848/103172/27425/50873/11951	7
148	up	GO:0051701	interaction with host	10/659	88/23276	0.000191436	0.00507863	0.00402714	19824/16416/60596/17869/78781/50873/66141/16852/217069/21454	10
149	up	GO:0055076	transition metal ion homeostasis	11/659	105/23276	0.000192841	0.00507863	0.00402714	20655/11656/226781/17869/20656/11927/17748/53945/19746/11979/14151	11
150	up	GO:0019430	removal of superoxide radicals	5/659	20/23276	0.000195099	0.00507863	0.00402714	20655/18024/20656/21672/17523	5
151	up	GO:0007015	actin filament organization	21/659	307/23276	0.000195645	0.00507863	0.00402714	19354/22376/20741/18613/237860/73723/20194/56378/50873/170826/18643/73910/319876/66824/11352/14457/12540/434204/11856/544963/71890	21
152	up	GO:0002694	regulation of leukocyte activation	27/659	446/23276	0.000196525	0.00507863	0.00402714	22778/20617/70450/19354/17863/27027/16859/20851/12494/20850/26565/19267/20963/21672/15519/15170/56532/16331/15040/16852/12511/13024/66824/225825/384783/57432/110279	27
153	up	GO:0098751	bone cell development	6/659	31/23276	0.000202543	0.00519994	0.00412333	16590/235627/15170/21349/22761/14247	6
154	up	GO:0015711	organic anion transport	23/659	354/23276	0.000210613	0.005372	0.00425977	11307/20617/11833/16534/20512/209837/26458/17869/103098/26565/11305/14664/20963/245128/50934/26943/20527/384783/56535/20778/11980/215113/108115	23
155	up	GO:0070486	leukocyte aggregation	27/659	449/23276	0.000218776	0.00554421	0.00439632	22778/77799/328833/19354/17863/16859/22376/20851/20850/16590/19171/20963/21672/12445/15519/15170/56532/14012/15040/16852/56619/12511/13024/66824/11352/57432/14367	27
156	up	GO:0006986	response to unfolded protein	10/659	90/23276	0.000230678	0.00580745	0.00460506	50762/18024/226418/15519/50873/226641/20856/13198/17872/70377	10
157	up	GO:0000302	response to reactive oxygen species	14/659	163/23276	0.000232121	0.00580745	0.00460506	20655/20617/14775/13857/18024/105675/20656/21672/18750/11757/170826/13804/22166/17523	14
158	up	GO:0071827	plasma lipoprotein particle organization	6/659	32/23276	0.000243364	0.00605021	0.00479756	11307/223920/20778/17523/14151/238055	6
159	up	GO:0001836	release of cytochrome c from mitochondria	8/659	59/23276	0.00024556	0.00606642	0.00481041	14775/105675/20656/12122/50873/56330/66824/110175	8
160	up	GO:0065002	intracellular protein transmembrane transport	7/659	45/23276	0.00025147	0.00613525	0.00486499	72170/30059/21854/15519/56330/67952/56535	7
161	up	GO:0071806	protein transmembrane transport	7/659	45/23276	0.00025147	0.00613525	0.00486499	72170/30059/21854/15519/56330/67952/56535	7
162	up	GO:0006390	transcription from mitochondrial promoter	4/659	12/23276	0.000262907	0.00625878	0.00496294	70556/56282/170826/21780	4
163	up	GO:1903209	positive regulation of oxidative stress-induced cell death	4/659	12/23276	0.000262907	0.00625878	0.00496294	20655/28240/50873/13804	4
164	up	GO:1904293	negative regulation of ERAD pathway	4/659	12/23276	0.000262907	0.00625878	0.00496294	226418/75744/59025/70377	4
165	up	GO:1904816	positive regulation of protein localization to chromosome, telomeric region	4/659	12/23276	0.000262907	0.00625878	0.00496294	21454/12468/12461/12469	4
166	up	GO:0010810	regulation of cell-substrate adhesion	14/659	167/23276	0.00029819	0.00702097	0.00556733	70450/19354/16416/12261/20194/21687/14758/16852/23991/11490/13405/18081/11856/14115	14
167	up	GO:0032956	regulation of actin cytoskeleton organization	19/659	272/23276	0.000298499	0.00702097	0.00556733	16416/22376/20741/69550/18613/237860/73723/20194/56378/50873/21687/14758/18643/73910/66824/434204/213649/11856/544963	19
168	up	GO:0034470	ncRNA processing	19/659	273/23276	0.000312557	0.00722112	0.00572604	66181/19941/52530/102614/109075/27966/56200/215193/68045/68533/228889/67134/66481/66229/78394/20054/73681/224907/12181	19
169	up	GO:0034614	cellular response to reactive oxygen species	11/659	111/23276	0.000314499	0.00722112	0.00572604	20655/13857/18024/105675/20656/21672/11757/170826/13804/22166/17523	11
170	up	GO:0006837	serotonin transport	5/659	22/23276	0.0003162	0.00722112	0.00572604	20617/20963/214084/14758/18436	5
171	up	GO:0071450	cellular response to oxygen radical	5/659	22/23276	0.0003162	0.00722112	0.00572604	20655/18024/20656/21672/17523	5
172	up	GO:0071451	cellular response to superoxide	5/659	22/23276	0.0003162	0.00722112	0.00572604	20655/18024/20656/21672/17523	5
173	up	GO:0015850	organic hydroxy compound transport	16/659	209/23276	0.000320634	0.00728005	0.00577277	11307/20617/11833/17869/26565/11305/20963/223920/214084/50873/14758/20778/18436/18441/16500/238055	16
174	up	GO:0045453	bone resorption	8/659	62/23276	0.000347612	0.00784724	0.00622253	19354/16416/12494/12349/20963/170826/16331/72828	8
175	up	GO:1903707	negative regulation of hemopoiesis	12/659	131/23276	0.00035469	0.00796126	0.00631294	12394/20851/16909/18024/20850/17869/21672/16331/72828/23991/22761/57432	12
176	up	GO:0051238	sequestering of metal ion	11/659	113/23276	0.000367235	0.00814716	0.00646035	20617/16416/226781/15170/234779/14065/72828/13198/11979/13405/14873	11
177	up	GO:0000052	citrulline metabolic process	4/659	13/23276	0.000371268	0.00814716	0.00646035	18601/69219/11898/18602	4
178	up	GO:0048537	mucosal-associated lymphoid tissue development	4/659	13/23276	0.000371268	0.00814716	0.00646035	22778/11876/20851/20850	4
179	up	GO:0048541	Peyer's patch development	4/659	13/23276	0.000371268	0.00814716	0.00646035	22778/11876/20851/20850	4
180	up	GO:0042398	cellular modified amino acid biosynthetic process	7/659	48/23276	0.000379175	0.00822873	0.00652504	18601/18024/14431/67092/108147/110175/18602	7
181	up	GO:0046850	regulation of bone remodeling	7/659	48/23276	0.000379175	0.00822873	0.00652504	16416/12494/12349/20963/170826/16331/72828	7
182	up	GO:0060216	definitive hemopoiesis	5/659	23/23276	0.00039468	0.00851814	0.00675452	14460/12394/17095/21349/22761	5
183	up	GO:0042775	mitochondrial ATP synthesis coupled electron transport	6/659	35/23276	0.000405618	0.00861226	0.00682915	20617/72900/67530/68197/22273/66218	6
184	up	GO:0071825	protein-lipid complex subunit organization	6/659	35/23276	0.000405618	0.00861226	0.00682915	11307/223920/20778/17523/14151/238055	6
185	up	GO:1903202	negative regulation of oxidative stress-induced cell death	6/659	35/23276	0.000405618	0.00861226	0.00682915	14775/13857/18024/20656/50873/22166	6
186	up	GO:0034110	regulation of homotypic cell-cell adhesion	19/659	279/23276	0.000409652	0.00865114	0.00685999	22778/19354/17863/16859/20851/20850/20963/21672/18750/15519/15170/56532/15040/16852/12511/72828/13024/66824/57432	19
187	up	GO:0032846	positive regulation of homeostatic process	16/659	214/23276	0.000416997	0.00875916	0.00694564	14460/20617/16416/12349/20963/50873/14065/21349/170826/16331/23871/21454/14873/12468/12461/12469	16
188	up	GO:0072657	protein localization to membrane	23/659	373/23276	0.000441912	0.00923314	0.00732149	78473/30059/19699/232670/12122/15519/71446/20194/56330/23880/665113/23991/53331/18777/56535/236915/53869/56724/17761/12550/18441/666468/16500	23
189	up	GO:0034103	regulation of tissue remodeling	8/659	65/23276	0.00048181	0.0100135	0.00794027	16416/12494/12349/20963/170826/16331/72828/110279	8
190	up	GO:1904814	regulation of protein localization to chromosome, telomeric region	4/659	14/23276	0.000508171	0.0104856	0.00831464	21454/12468/12461/12469	4
191	up	GO:0051051	negative regulation of transport	27/659	474/23276	0.000509866	0.0104856	0.00831464	20617/215449/16859/16416/11740/69550/105675/69847/17869/26565/57442/109905/226418/18750/214084/50873/14758/75744/18777/384783/110279/22166/14873/13650/18441/16500/70377	27
192	up	GO:0044403	symbiosis, encompassing mutualism through parasitism	19/659	285/23276	0.000531937	0.0108262	0.00858469	19824/14775/13857/16416/60596/69550/17869/78781/50873/66141/56532/18643/16852/217069/12121/72543/20778/21454/17523	19
193	up	GO:0044419	interspecies interaction between organisms	19/659	285/23276	0.000531937	0.0108262	0.00858469	19824/14775/13857/16416/60596/69550/17869/78781/50873/66141/56532/18643/16852/217069/12121/72543/20778/21454/17523	19
194	up	GO:0009142	nucleoside triphosphate biosynthetic process	8/659	66/23276	0.000534881	0.01083	0.0085877	228033/17869/20848/103172/27425/50873/11951/66588	8
195	up	GO:0072503	cellular divalent inorganic cation homeostasis	23/659	379/23276	0.000551019	0.0110413	0.00875527	20617/13857/16416/226781/28240/12494/53313/21817/21954/18750/15170/234779/14065/20856/72828/17748/11352/13198/11979/13405/14873/18441/66168	23
196	up	GO:1900408	negative regulation of cellular response to oxidative stress	6/659	37/23276	0.000553751	0.0110413	0.00875527	14775/13857/18024/20656/50873/22166	6
197	up	GO:1902883	negative regulation of response to oxidative stress	6/659	37/23276	0.000553751	0.0110413	0.00875527	14775/13857/18024/20656/50873/22166	6
198	up	GO:0035966	response to topologically incorrect protein	10/659	101/23276	0.000587123	0.0115311	0.00914367	50762/18024/226418/15519/50873/226641/20856/13198/17872/70377	10
199	up	GO:0097553	calcium ion transmembrane import into cytosol	10/659	101/23276	0.000587123	0.0115311	0.00914367	20617/16416/28240/15170/234779/14065/72828/13198/13405/14873	10
200	up	GO:1902656	calcium ion import into cytosol	10/659	101/23276	0.000587123	0.0115311	0.00914367	20617/16416/28240/15170/234779/14065/72828/13198/13405/14873	10
201	up	GO:0000303	response to superoxide	5/659	25/23276	0.000594689	0.0116216	0.00921542	20655/18024/20656/21672/17523	5
202	up	GO:0009206	purine ribonucleoside triphosphate biosynthetic process	7/659	52/23276	0.00062491	0.0121517	0.0096358	228033/17869/20848/103172/27425/50873/11951	7
203	up	GO:0051208	sequestering of calcium ion	10/659	102/23276	0.000634764	0.0122825	0.00973952	20617/16416/15170/234779/14065/72828/13198/11979/13405/14873	10
204	up	GO:0045638	negative regulation of myeloid cell differentiation	9/659	85/23276	0.000671016	0.0129187	0.0102439	12394/20851/16909/20850/17869/16331/72828/23991/22761	9
205	up	GO:1903037	regulation of leukocyte cell-cell adhesion	18/659	268/23276	0.000676515	0.0129187	0.0102439	22778/19354/17863/16859/20851/20850/11898/20963/21672/15519/15170/56532/15040/16852/12511/13024/66824/57432	18
206	up	GO:0070200	establishment of protein localization to telomere	4/659	15/23276	0.000677506	0.0129187	0.0102439	21454/12468/12461/12469	4
207	up	GO:0009145	purine nucleoside triphosphate biosynthetic process	7/659	53/23276	0.000702673	0.0133338	0.0105731	228033/17869/20848/103172/27425/50873/11951	7
208	up	GO:0010035	response to inorganic substance	23/659	386/23276	0.000707379	0.0133586	0.0105928	20655/20617/14775/13857/226781/20512/18024/105675/20656/19395/11898/21672/11757/102278/234779/13804/67092/17748/53945/11979/22166/17523/12550	23
209	up	GO:0000305	response to oxygen radical	5/659	26/23276	0.000719273	0.0135182	0.0107194	20655/18024/20656/21672/17523	5
210	up	GO:0042773	ATP synthesis coupled electron transport	6/659	39/23276	0.000740795	0.0138564	0.0109875	20617/72900/67530/68197/22273/66218	6
211	up	GO:0032845	negative regulation of homeostatic process	14/659	183/23276	0.000747844	0.0139219	0.0110395	20617/16416/20851/16909/12494/20850/15170/234779/14065/16331/72828/13198/13405/14873	14
212	up	GO:0009201	ribonucleoside triphosphate biosynthetic process	7/659	54/23276	0.0007879	0.0145512	0.0115385	228033/17869/20848/103172/27425/50873/11951	7
213	up	GO:0001952	regulation of cell-matrix adhesion	9/659	87/23276	0.000795249	0.0145512	0.0115385	16416/20194/21687/14758/23991/11490/13405/18081/11856	9
214	up	GO:1903409	reactive oxygen species biosynthetic process	9/659	87/23276	0.000795249	0.0145512	0.0115385	20655/69219/20656/70556/20848/11898/15519/50873/17523	9
215	up	GO:0046916	cellular transition metal ion homeostasis	8/659	70/23276	0.000796465	0.0145512	0.0115385	20655/11656/226781/17869/11927/17748/53945/11979	8
216	up	GO:0006403	RNA localization	12/659	144/23276	0.000831683	0.0149884	0.0118852	66181/54563/52530/67952/67681/69912/17149/21454/15242/12468/12461/12469	12
217	up	GO:0043542	endothelial cell migration	12/659	144/23276	0.000831683	0.0149884	0.0118852	14775/16416/18024/19245/73723/72461/18750/21687/18591/23871/23991/20778	12
218	up	GO:0010821	regulation of mitochondrion organization	14/659	185/23276	0.000831841	0.0149884	0.0118852	19354/14775/12261/11740/16199/105675/26949/12122/50873/56330/11983/66824/194908/14367	14
219	up	GO:0001954	positive regulation of cell-matrix adhesion	6/659	40/23276	0.000850918	0.0151928	0.0120472	16416/20194/21687/23991/13405/18081	6
220	up	GO:0033344	cholesterol efflux	6/659	40/23276	0.000850918	0.0151928	0.0120472	11307/26565/11305/223920/20778/238055	6
221	up	GO:0045920	negative regulation of exocytosis	5/659	27/23276	0.000862367	0.0152585	0.0120993	20617/215449/16859/109905/110279	5
222	up	GO:1902175	regulation of oxidative stress-induced intrinsic apoptotic signaling pathway	5/659	27/23276	0.000862367	0.0152585	0.0120993	20655/14775/18024/20656/50873	5
223	up	GO:0007009	plasma membrane organization	18/659	274/23276	0.000873533	0.0153867	0.012201	20655/78473/20741/232670/20194/23880/665113/23991/53331/18777/668218/53869/17761/12550/434204/18441/16500/381560	18
224	up	GO:0015669	gas transport	4/659	16/23276	0.000883213	0.0154189	0.0122266	15132/12349/15135/15126	4
225	up	GO:0033630	positive regulation of cell adhesion mediated by integrin	4/659	16/23276	0.000883213	0.0154189	0.0122266	16416/20963/15170/23991	4
226	up	GO:0030217	T cell differentiation	16/659	230/23276	0.00091008	0.0158177	0.0125427	22778/17863/16859/20851/20850/16590/20963/21672/15519/56532/14012/56619/13024/11352/57432/14367	16
227	up	GO:0043900	regulation of multi-organism process	24/659	418/23276	0.000916351	0.0158565	0.0125735	19824/27027/16859/20512/12261/69550/11857/21672/18750/78781/50873/66141/18643/16852/665113/22022/217069/23991/72543/66824/56213/56535/17523/18441	24
228	up	GO:0043534	blood vessel endothelial cell migration	8/659	72/23276	0.0009612	0.0165596	0.0131311	14775/18024/73723/72461/18750/18591/23991/20778	8
229	up	GO:0015807	L-amino acid transport	7/659	56/23276	0.000982752	0.016857	0.0133669	20512/209837/14664/245128/50934/26943/215113	7
230	up	GO:1900026	positive regulation of substrate adhesion-dependent cell spreading	5/659	28/23276	0.00102562	0.0175158	0.0138893	70450/16416/12261/20194/23991	5
231	up	GO:0045619	regulation of lymphocyte differentiation	12/659	148/23276	0.00105737	0.0179799	0.0142573	22778/17863/16859/20851/20850/20963/21672/15519/15170/16331/13024/57432	12
232	up	GO:0040017	positive regulation of locomotion	25/659	448/23276	0.00108106	0.0183035	0.0145139	19354/11876/104943/16859/16416/12261/18024/19699/16399/108101/16590/18613/17869/18750/21687/18643/18591/16852/23871/18707/23991/66824/384783/11980/53869	25
233	up	GO:0042267	natural killer cell mediated cytotoxicity	7/659	57/23276	0.00109342	0.0184332	0.0146168	70450/16859/20851/20850/15170/15040/225825	7
234	up	GO:2000379	positive regulation of reactive oxygen species metabolic process	9/659	91/23276	0.00109992	0.0184636	0.0146409	20655/20617/69219/18024/20656/11898/15519/56532/18591	9
235	up	GO:0050863	regulation of T cell activation	17/659	257/23276	0.00111422	0.0186241	0.0147681	22778/19354/17863/16859/20851/20850/20963/21672/15519/15170/56532/15040/16852/12511/13024/66824/57432	17
236	up	GO:0006595	polyamine metabolic process	4/659	17/23276	0.00112926	0.0187955	0.014904	20810/18263/228608/11702	4
237	up	GO:0072507	divalent inorganic cation homeostasis	23/659	400/23276	0.00113874	0.0188733	0.0149657	20617/13857/16416/226781/28240/12494/53313/21817/21954/18750/15170/234779/14065/20856/72828/17748/11352/13198/11979/13405/14873/18441/66168	23
238	up	GO:0045216	cell-cell junction organization	13/659	170/23276	0.00114456	0.0188901	0.0149791	12527/18750/20194/21687/14758/12562/12540/12550/434204/70737/11856/14367/12739	13
239	up	GO:0090407	organophosphate biosynthetic process	25/659	451/23276	0.00118599	0.019492	0.0154563	20617/60596/228033/17869/20848/19139/103172/27425/70025/50873/234779/18591/226518/225845/108147/71780/11515/229363/11951/21877/66588/106564/18441/16592/194908	25
240	up	GO:0002706	regulation of lymphocyte mediated immunity	11/659	130/23276	0.00119349	0.0195335	0.0154892	16859/22376/20851/20850/15170/13136/56532/15040/53331/225825/14367	11
241	up	GO:0010631	epithelial cell migration	15/659	214/23276	0.00120499	0.0196399	0.0155736	14775/16416/18024/19245/16590/73723/72461/18750/21687/18643/18591/23871/23991/20778/53869	15
242	up	GO:0051881	regulation of mitochondrial membrane potential	7/659	58/23276	0.00121363	0.0196989	0.0156204	20655/17869/20656/70556/11757/50873/11983	7
243	up	GO:0090199	regulation of release of cytochrome c from mitochondria	6/659	43/23276	0.001258	0.0201719	0.0159955	14775/105675/12122/50873/56330/66824	6
244	up	GO:0006643	membrane lipid metabolic process	12/659	151/23276	0.00125818	0.0201719	0.0159955	216892/16590/54613/54325/50877/26943/20442/66844/76893/18436/17761/20444	12
245	up	GO:0043901	negative regulation of multi-organism process	12/659	151/23276	0.00125818	0.0201719	0.0159955	19824/12261/69550/11857/21672/78781/50873/66141/22022/217069/56213/17523	12
246	up	GO:0008154	actin polymerization or depolymerization	13/659	172/23276	0.00127327	0.020331	0.0161216	22376/20741/18613/237860/73723/56378/18643/73910/319876/66824/14457/434204/544963	13
247	up	GO:0090132	epithelium migration	15/659	216/23276	0.00132218	0.0210263	0.016673	14775/16416/18024/19245/16590/73723/72461/18750/21687/18643/18591/23871/23991/20778/53869	15
248	up	GO:0002228	natural killer cell mediated immunity	7/659	59/23276	0.00134395	0.0212864	0.0168792	70450/16859/20851/20850/15170/15040/225825	7
249	up	GO:0050900	leukocyte migration	17/659	262/23276	0.00137267	0.0216538	0.0171705	19354/11876/216892/16859/16416/20851/12261/16399/16590/18613/20963/18750/56532/18591/66824/110279/12540	17
250	up	GO:0032970	regulation of actin filament-based process	19/659	309/23276	0.00138871	0.0216538	0.0171705	16416/22376/20741/69550/18613/237860/73723/20194/56378/50873/21687/14758/18643/73910/66824/434204/213649/11856/544963	19
251	up	GO:0002683	negative regulation of immune system process	22/659	382/23276	0.00141541	0.0216538	0.0171705	12394/14775/27027/16859/20851/16909/12261/18024/328795/20850/17869/12509/21672/15170/16331/15040/72828/23991/56213/22761/57432/110279	22
252	up	GO:0034367	macromolecular complex remodeling	4/659	18/23276	0.00141962	0.0216538	0.0171705	11307/20778/17523/238055	4
253	up	GO:0034368	protein-lipid complex remodeling	4/659	18/23276	0.00141962	0.0216538	0.0171705	11307/20778/17523/238055	4
254	up	GO:0034369	plasma lipoprotein particle remodeling	4/659	18/23276	0.00141962	0.0216538	0.0171705	11307/20778/17523/238055	4
255	up	GO:0035455	response to interferon-alpha	4/659	18/23276	0.00141962	0.0216538	0.0171705	69550/17869/66141/15976	4
256	up	GO:1902176	negative regulation of oxidative stress-induced intrinsic apoptotic signaling pathway	4/659	18/23276	0.00141962	0.0216538	0.0171705	14775/18024/20656/50873	4
257	up	GO:0006687	glycosphingolipid metabolic process	6/659	44/23276	0.00142227	0.0216538	0.0171705	16590/54613/50877/20442/17761/20444	6
258	up	GO:1901998	toxin transport	6/659	44/23276	0.00142227	0.0216538	0.0171705	11307/50934/21454/12468/12461/12469	6
259	up	GO:0006874	cellular calcium ion homeostasis	21/659	358/23276	0.00143725	0.0217974	0.0172844	20617/13857/16416/28240/12494/53313/21817/21954/18750/15170/234779/14065/20856/72828/11352/13198/11979/13405/14873/18441/66168	21
260	up	GO:0090130	tissue migration	15/659	218/23276	0.00144879	0.0218878	0.0173561	14775/16416/18024/19245/16590/73723/72461/18750/21687/18643/18591/23871/23991/20778/53869	15
261	up	GO:0019915	lipid storage	7/659	60/23276	0.00148494	0.0223481	0.0177211	11307/16416/20851/20850/26565/20778/238055	7
262	up	GO:0010501	RNA secondary structure unwinding	6/659	45/23276	0.00160239	0.023771	0.0188494	56200/13681/228889/78394/110957/53975	6
263	up	GO:0051193	regulation of cofactor metabolic process	6/659	45/23276	0.00160239	0.023771	0.0188494	20617/17869/12398/108099/20848/66154	6
264	up	GO:0001909	leukocyte mediated cytotoxicity	9/659	96/23276	0.00160672	0.023771	0.0188494	70450/16859/20851/20850/15170/56532/15040/53331/225825	9
265	up	GO:0042542	response to hydrogen peroxide	9/659	96/23276	0.00160672	0.023771	0.0188494	20655/14775/13857/18024/105675/20656/11757/13804/22166	9
266	up	GO:0002443	leukocyte mediated immunity	19/659	313/23276	0.00160975	0.023771	0.0188494	70450/19354/16859/22376/20851/12261/20850/16590/20963/15170/13136/56532/16331/18987/15040/53331/225825/110279/14367	19
267	up	GO:0010822	positive regulation of mitochondrion organization	11/659	135/23276	0.00161977	0.0238072	0.0188781	19354/12261/16199/105675/12122/50873/56330/11983/66824/194908/14367	11
268	up	GO:1990267	response to transition metal nanoparticle	8/659	78/23276	0.00162432	0.0238072	0.0188781	20655/20617/226781/11898/67092/17748/53945/11979	8
269	up	GO:0007264	small GTPase mediated signal transduction	25/659	463/23276	0.00169853	0.0248024	0.0196672	19354/215449/19699/11858/18613/217151/20403/80718/19395/545156/109905/214230/73910/13449/19345/99167/11352/236915/110279/53869/12540/213649/353283/98845/544963	25
270	up	GO:0051272	positive regulation of cellular component movement	24/659	438/23276	0.00171743	0.0249138	0.0197556	19354/104943/16859/16416/20851/12261/18024/19699/16399/108101/16590/18613/17869/18750/21687/18643/18591/23871/18707/23991/66824/384783/11980/53869	24
271	up	GO:0051347	positive regulation of transferase activity	26/659	489/23276	0.00171885	0.0249138	0.0197556	20655/20617/16416/19699/330177/16590/108099/109905/71943/20963/214230/21672/12445/231440/56532/21687/23922/16898/18591/665113/23991/21454/12444/12540/14367/12461	26
272	up	GO:0034976	response to endoplasmic reticulum stress	14/659	200/23276	0.00175291	0.0251141	0.0199144	50762/18024/226418/50873/226641/75744/20856/217069/26943/13198/59025/17872/66168/70377	14
273	up	GO:0045780	positive regulation of bone resorption	4/659	19/23276	0.00175824	0.0251141	0.0199144	16416/12349/20963/170826	4
274	up	GO:0046688	response to copper ion	4/659	19/23276	0.00175824	0.0251141	0.0199144	20655/20617/17748/11979	4
275	up	GO:0046852	positive regulation of bone remodeling	4/659	19/23276	0.00175824	0.0251141	0.0199144	16416/12349/20963/170826	4
276	up	GO:0046902	regulation of mitochondrial membrane permeability	6/659	46/23276	0.00179933	0.0255438	0.0202552	11740/105675/20848/12122/11983/11739	6
277	up	GO:0010595	positive regulation of endothelial cell migration	7/659	62/23276	0.00180133	0.0255438	0.0202552	16416/18024/18750/21687/18591/23871/23991	7
278	up	GO:0007565	female pregnancy	10/659	117/23276	0.00182388	0.0257706	0.020435	20655/13857/16859/20851/12261/17684/20850/11857/11757/12550	10
279	up	GO:0030335	positive regulation of cell migration	23/659	415/23276	0.00183572	0.0258449	0.0204939	19354/104943/16859/16416/12261/18024/19699/16399/108101/16590/18613/17869/18750/21687/18643/18591/23871/18707/23991/66824/384783/11980/53869	23
280	up	GO:0006413	translational initiation	9/659	98/23276	0.00185559	0.0260313	0.0206417	54709/17346/16898/13681/27979/110957/98221/14151/17872	9
281	up	GO:0009165	nucleotide biosynthetic process	17/659	270/23276	0.00189097	0.0263417	0.0208878	60596/228033/17869/20848/19139/103172/27425/70025/50873/226518/108147/11515/229363/11951/21877/66588/106564	17
282	up	GO:0009260	ribonucleotide biosynthetic process	15/659	224/23276	0.00189113	0.0263417	0.0208878	60596/228033/17869/20848/19139/103172/27425/70025/50873/108147/11515/229363/11951/66588/106564	15
283	up	GO:0034764	positive regulation of transmembrane transport	11/659	138/23276	0.00193034	0.0267928	0.0212456	20617/19699/12349/57442/234779/14065/56330/18591/11739/13405/14873	11
284	up	GO:1904951	positive regulation of establishment of protein localization	26/659	494/23276	0.00197728	0.0272609	0.0216168	19354/16859/16534/28240/12494/16199/20963/15519/50873/21687/56330/19058/15040/56619/23991/66824/11352/384783/21454/12540/12550/12468/16500/14367/12461/12469	26
285	up	GO:0030968	endoplasmic reticulum unfolded protein response	7/659	63/23276	0.00197795	0.0272609	0.0216168	18024/226418/226641/20856/13198/17872/70377	7
286	up	GO:0006865	amino acid transport	11/659	139/23276	0.00204402	0.0280732	0.0222608	20617/20512/209837/17869/103098/14664/245128/50934/26943/56535/215113	11
287	up	GO:1903034	regulation of response to wounding	22/659	394/23276	0.00208189	0.0284936	0.0225942	14775/16859/20851/12261/18024/20850/17869/21817/20963/12509/21672/18750/13136/18591/23871/12511/72828/380713/13024/66824/110279/625249	22
288	up	GO:0051209	release of sequestered calcium ion into cytosol	9/659	100/23276	0.00213435	0.0287436	0.0227924	20617/16416/15170/234779/14065/72828/13198/13405/14873	9
289	up	GO:0051283	negative regulation of sequestering of calcium ion	9/659	100/23276	0.00213435	0.0287436	0.0227924	20617/16416/15170/234779/14065/72828/13198/13405/14873	9
290	up	GO:0072594	establishment of protein localization to organelle	26/659	497/23276	0.00214778	0.0287436	0.0227924	19354/72170/68512/30059/16199/20848/21854/20963/12122/15519/15275/21687/56330/11983/19058/67145/67952/56535/21454/22166/53869/12550/12468/14367/12461/12469	26
291	up	GO:0030852	regulation of granulocyte differentiation	4/659	20/23276	0.00214903	0.0287436	0.0227924	22778/12394/14582/16331	4
292	up	GO:0034104	negative regulation of tissue remodeling	4/659	20/23276	0.00214903	0.0287436	0.0227924	12494/16331/72828/110279	4
293	up	GO:0045648	positive regulation of erythrocyte differentiation	4/659	20/23276	0.00214903	0.0287436	0.0227924	14460/21349/16331/23871	4
294	up	GO:0046390	ribose phosphate biosynthetic process	15/659	227/23276	0.00215138	0.0287436	0.0227924	60596/228033/17869/20848/19139/103172/27425/70025/50873/108147/11515/229363/11951/66588/106564	15
295	up	GO:0001910	regulation of leukocyte mediated cytotoxicity	7/659	64/23276	0.00216766	0.0287655	0.0228098	16859/20851/20850/56532/15040/53331/225825	7
296	up	GO:0030148	sphingolipid biosynthetic process	7/659	64/23276	0.00216766	0.0287655	0.0228098	54613/54325/20442/66844/76893/18436/20444	7
297	up	GO:0045580	regulation of T cell differentiation	10/659	120/23276	0.0022016	0.0290585	0.0230422	22778/17863/16859/20851/20850/20963/21672/15519/13024/57432	10
298	up	GO:0033628	regulation of cell adhesion mediated by integrin	5/659	33/23276	0.00220457	0.0290585	0.0230422	16416/108101/20963/15170/23991	5
299	up	GO:0055074	calcium ion homeostasis	21/659	371/23276	0.00221194	0.0290585	0.0230422	20617/13857/16416/28240/12494/53313/21817/21954/18750/15170/234779/14065/20856/72828/11352/13198/11979/13405/14873/18441/66168	21
300	up	GO:0002274	myeloid leukocyte activation	12/659	162/23276	0.00228292	0.0295338	0.023419	20617/70450/19354/27027/16859/16590/26565/19267/20963/66824/225825/110279	12
301	up	GO:0010634	positive regulation of epithelial cell migration	9/659	101/23276	0.00228571	0.0295338	0.023419	16416/18024/18750/21687/18643/18591/23871/23991/53869	9
302	up	GO:0010811	positive regulation of cell-substrate adhesion	9/659	101/23276	0.00228571	0.0295338	0.023419	70450/16416/12261/20194/21687/23991/13405/18081/14115	9
303	up	GO:0032649	regulation of interferon-gamma production	9/659	101/23276	0.00228571	0.0295338	0.023419	12394/16859/12261/56532/66824/225825/11352/22761/14367	9
304	up	GO:0051282	regulation of sequestering of calcium ion	9/659	101/23276	0.00228571	0.0295338	0.023419	20617/16416/15170/234779/14065/72828/13198/13405/14873	9
305	up	GO:0009615	response to virus	18/659	299/23276	0.0023078	0.0297215	0.0235679	70450/267019/27027/16859/20512/12261/69550/78781/66141/109075/56200/665113/217069/26943/66824/56213/16155/56535	18
306	up	GO:0042098	T cell proliferation	13/659	184/23276	0.00232392	0.0298313	0.0236549	19354/16859/20851/20850/19171/20963/21672/12445/15170/56532/15040/12511/66824	13
307	up	GO:0034620	cellular response to unfolded protein	7/659	65/23276	0.00237113	0.0302396	0.0239787	18024/226418/226641/20856/13198/17872/70377	7
308	up	GO:1901888	regulation of cell junction assembly	7/659	65/23276	0.00237113	0.0302396	0.0239787	215449/109905/20194/21687/14758/11856/14367	7
309	up	GO:0051604	protein maturation	18/659	300/23276	0.00239231	0.030411	0.0241146	20617/72170/12261/232670/17869/12122/16330/12509/13136/30052/13024/66824/330119/18436/22273/70574/12550/666468	18
310	up	GO:0015844	monoamine transport	8/659	83/23276	0.00241659	0.0306205	0.0242808	20617/20963/214084/50873/14758/18436/18441/16500	8
311	up	GO:0001667	ameboidal-type cell migration	19/659	325/23276	0.00245971	0.0310667	0.0246346	14775/16416/12261/18024/19245/16590/11857/73723/72461/18750/14170/21687/18643/18591/23871/23991/18188/20778/53869	19
312	up	GO:0060402	calcium ion transport into cytosol	10/659	122/23276	0.00248661	0.0313058	0.0248242	20617/16416/28240/15170/234779/14065/72828/13198/13405/14873	10
313	up	GO:0046942	carboxylic acid transport	16/659	254/23276	0.0025243	0.0315906	0.02505	20617/11833/20512/209837/26458/17869/103098/26565/14664/20963/245128/50934/26943/384783/56535/215113	16
314	up	GO:0002920	regulation of humoral immune response	5/659	34/23276	0.00252532	0.0315906	0.02505	216892/12261/12509/15170/13136	5
315	up	GO:0043648	dicarboxylic acid metabolic process	8/659	84/23276	0.00260622	0.0323963	0.0256889	20851/20512/20850/11898/67834/226518/212647/108147	8
316	up	GO:0046849	bone remodeling	8/659	84/23276	0.00260622	0.0323963	0.0256889	19354/16416/12494/12349/20963/170826/16331/72828	8
317	up	GO:0098656	anion transmembrane transport	12/659	165/23276	0.00265752	0.0328727	0.0260667	243634/20512/209195/100604/209837/17869/15275/114479/245128/50934/384783/56535	12
318	up	GO:1901293	nucleoside phosphate biosynthetic process	17/659	279/23276	0.00266128	0.0328727	0.0260667	60596/228033/17869/20848/19139/103172/27425/70025/50873/226518/108147/11515/229363/11951/21877/66588/106564	17
319	up	GO:2001242	regulation of intrinsic apoptotic signaling pathway	11/659	144/23276	0.00269694	0.0332087	0.0263331	20655/14775/18024/105675/20656/50873/56532/22070/26943/66824/66168	11
320	up	GO:2000147	positive regulation of cell motility	23/659	428/23276	0.00270722	0.0332312	0.0263509	19354/104943/16859/16416/12261/18024/19699/16399/108101/16590/18613/17869/18750/21687/18643/18591/23871/18707/23991/66824/384783/11980/53869	23
321	up	GO:0070838	divalent metal ion transport	22/659	403/23276	0.00274196	0.0335527	0.0266058	20617/17863/16534/16416/226781/28240/53313/57442/15170/244646/234779/14065/18591/20856/72828/53945/13198/13405/18436/67547/192120/14873	22
322	up	GO:0072522	purine-containing compound biosynthetic process	15/659	233/23276	0.00276156	0.0336875	0.0267128	60596/228033/17869/20848/19139/103172/27425/70025/50873/108147/11515/229363/11951/11821/106564	15
323	up	GO:0043535	regulation of blood vessel endothelial cell migration	6/659	50/23276	0.00277527	0.0337501	0.0267624	18024/73723/72461/18750/18591/23991	6
324	up	GO:0070374	positive regulation of ERK1 and ERK2 cascade	12/659	166/23276	0.00279295	0.0338468	0.0268391	13857/215449/16416/109905/18750/14170/21687/18591/23991/66824/11352/18441	12
325	up	GO:0060401	cytosolic calcium ion transport	10/659	124/23276	0.00280046	0.0338468	0.0268391	20617/16416/28240/15170/234779/14065/72828/13198/13405/14873	10
326	up	GO:0042326	negative regulation of phosphorylation	23/659	430/23276	0.00286826	0.034473	0.0273356	20617/330177/19088/105675/18613/12398/108099/20848/18750/11757/15170/50873/20238/72828/23991/333433/66824/384783/13405/15242/80794/16009/17872	23
327	up	GO:0010883	regulation of lipid storage	5/659	35/23276	0.0028786	0.034473	0.0273356	11307/16416/26565/20778/238055	5
328	up	GO:0015804	neutral amino acid transport	5/659	35/23276	0.0028786	0.034473	0.0273356	209837/103098/14664/50934/26943	5
329	up	GO:0072511	divalent inorganic cation transport	22/659	405/23276	0.00291045	0.0347485	0.0275541	20617/17863/16534/16416/226781/28240/53313/57442/15170/244646/234779/14065/18591/20856/72828/53945/13198/13405/18436/67547/192120/14873	22
330	up	GO:0006909	phagocytosis	12/659	167/23276	0.00293392	0.0349226	0.0276921	70450/18613/21817/109905/20963/73182/66824/11352/20778/668218/110279/381560	12
331	up	GO:0015849	organic acid transport	16/659	258/23276	0.00294642	0.0349653	0.027726	20617/11833/20512/209837/26458/17869/103098/26565/14664/20963/245128/50934/26943/384783/56535/215113	16
332	up	GO:0006644	phospholipid metabolic process	18/659	306/23276	0.00295562	0.034969	0.0277289	20617/26565/16330/14137/234779/21687/16331/18591/18707/225845/26943/71780/20778/67078/12540/53332/16592/194908	18
333	up	GO:0030041	actin filament polymerization	11/659	146/23276	0.00300115	0.0354009	0.0280714	22376/20741/18613/56378/18643/73910/319876/66824/14457/434204/544963	11
334	up	GO:0015914	phospholipid transport	6/659	51/23276	0.00307143	0.0361214	0.0286428	11307/16534/26565/11305/20778/11980	6
335	up	GO:0000460	maturation of 5.8S rRNA	4/659	22/23276	0.00310241	0.036161	0.0286742	109075/68533/66481/12181	4
336	up	GO:0070199	establishment of protein localization to chromosome	4/659	22/23276	0.00310241	0.036161	0.0286742	21454/12468/12461/12469	4
337	up	GO:1903306	negative regulation of regulated secretory pathway	4/659	22/23276	0.00310241	0.036161	0.0286742	215449/16859/109905/110279	4
338	up	GO:0010310	regulation of hydrogen peroxide metabolic process	3/659	11/23276	0.00314505	0.036228	0.0287273	20617/20848/21672	3
339	up	GO:0042492	gamma-delta T cell differentiation	3/659	11/23276	0.00314505	0.036228	0.0287273	20851/20850/20963	3
340	up	GO:0051580	regulation of neurotransmitter uptake	3/659	11/23276	0.00314505	0.036228	0.0287273	20617/50873/14758	3
341	up	GO:0097066	response to thyroid hormone	3/659	11/23276	0.00314505	0.036228	0.0287273	14460/16909/16590	3
342	up	GO:0006790	sulfur compound metabolic process	16/659	260/23276	0.00317843	0.0364112	0.0288725	20655/20617/14775/20851/18024/20850/20656/14431/236539/70025/22022/22166/110175/14869/14873/625249	16
343	up	GO:0048732	gland development	22/659	408/23276	0.00317949	0.0364112	0.0288725	16596/22778/14174/12394/14775/17863/20851/17684/20850/21817/20656/11364/21672/56532/18591/108961/384783/11979/15242/11821/12550/13711	22
344	up	GO:0031589	cell-substrate adhesion	17/659	284/23276	0.00319182	0.0364461	0.0289002	70450/19354/16416/12261/16399/108101/20194/21687/14758/16852/23991/11490/13405/434204/18081/11856/14115	17
345	up	GO:0007043	cell-cell junction assembly	7/659	69/23276	0.00333558	0.0378675	0.0300273	12527/18750/12562/12550/70737/14367/12739	7
346	up	GO:0055072	iron ion homeostasis	7/659	69/23276	0.00333558	0.0378675	0.0300273	20655/11656/17869/20656/53945/19746/14151	7
347	up	GO:0048538	thymus development	6/659	52/23276	0.00339054	0.0382702	0.0303466	22778/14174/17863/17684/21672/56532	6
348	up	GO:0090559	regulation of membrane permeability	6/659	52/23276	0.00339054	0.0382702	0.0303466	11740/105675/20848/12122/11983/11739	6
349	up	GO:0070372	regulation of ERK1 and ERK2 cascade	15/659	239/23276	0.00350803	0.0394829	0.0313082	13857/215449/16416/109905/20963/18750/15170/14170/21687/18591/23991/66824/11352/13405/18441	15
350	up	GO:0044262	cellular carbohydrate metabolic process	16/659	263/23276	0.00355458	0.0398024	0.0315616	20617/17869/12398/108099/27357/20848/11364/270198/15275/50873/71780/384783/67078/16009/18441/50798	16
351	up	GO:0006109	regulation of carbohydrate metabolic process	12/659	171/23276	0.00355668	0.0398024	0.0315616	20617/17869/12398/108099/20848/11364/50873/18591/384783/67078/16009/18441	12
352	up	GO:0015748	organophosphate ester transport	7/659	70/23276	0.0036177	0.0402559	0.0319212	11307/16534/26565/70556/11305/20778/11980	7
353	up	GO:0050805	negative regulation of synaptic transmission	7/659	70/23276	0.0036177	0.0402559	0.0319212	20617/215449/12494/109905/50873/14758/16500	7
354	up	GO:0007204	positive regulation of cytosolic calcium ion concentration	15/659	240/23276	0.00364718	0.0404693	0.0320904	20617/13857/16416/28240/12494/21817/15170/234779/14065/72828/11352/13198/13405/14873/18441	15
355	up	GO:0001893	maternal placenta development	4/659	23/23276	0.00367246	0.040635	0.0322218	13857/17684/11757/12550	4
356	up	GO:0046165	alcohol biosynthetic process	10/659	129/23276	0.00372477	0.0407548	0.0323168	11307/20655/20617/14137/234779/71780/67078/18441/16592/238055	10
357	up	GO:0006801	superoxide metabolic process	6/659	53/23276	0.00373367	0.0407548	0.0323168	20655/18024/20656/20963/21672/17523	6
358	up	GO:0097006	regulation of plasma lipoprotein particle levels	6/659	53/23276	0.00373367	0.0407548	0.0323168	11307/223920/20778/17523/14151/238055	6
359	up	GO:0015992	proton transport	8/659	89/23276	0.00373517	0.0407548	0.0323168	228033/105675/66142/27425/114143/17992/11739/11951	8
360	up	GO:0045740	positive regulation of DNA replication	8/659	89/23276	0.00373517	0.0407548	0.0323168	231440/18591/108961/21454/12540/12468/12461/12469	8
361	up	GO:0010594	regulation of endothelial cell migration	9/659	109/23276	0.00382732	0.0416446	0.0330224	16416/18024/73723/72461/18750/21687/18591/23871/23991	9
362	up	GO:0009152	purine ribonucleotide biosynthetic process	14/659	218/23276	0.00384472	0.0417185	0.033081	60596/228033/17869/20848/19139/103172/27425/70025/50873/108147/11515/229363/11951/106564	14
363	up	GO:0002449	lymphocyte mediated immunity	15/659	242/23276	0.00393907	0.0426245	0.0337994	70450/16859/22376/20851/12261/20850/15170/13136/56532/16331/18987/15040/53331/225825/14367	15
364	up	GO:0006818	hydrogen transport	8/659	90/23276	0.00400044	0.0430513	0.0341378	228033/105675/66142/27425/114143/17992/11739/11951	8
365	up	GO:0045621	positive regulation of lymphocyte differentiation	8/659	90/23276	0.00400044	0.0430513	0.0341378	22778/17863/16859/20851/20850/20963/15519/16331	8
366	up	GO:0006897	endocytosis	25/659	495/23276	0.0040746	0.0434232	0.0344328	20617/70450/18613/21817/20403/224703/109905/12527/20963/18750/234779/66141/73182/12121/19345/66824/74325/11352/20778/668218/110279/12540/217030/216705/381560	25
367	up	GO:0030854	positive regulation of granulocyte differentiation	3/659	12/23276	0.00410577	0.0434232	0.0344328	22778/12394/14582	3
368	up	GO:0043249	erythrocyte maturation	3/659	12/23276	0.00410577	0.0434232	0.0344328	16596/15126/21349	3
369	up	GO:0060396	growth hormone receptor signaling pathway	3/659	12/23276	0.00410577	0.0434232	0.0344328	20851/20850/20848	3
370	up	GO:0071378	cellular response to growth hormone stimulus	3/659	12/23276	0.00410577	0.0434232	0.0344328	20851/20850/20848	3
371	up	GO:1904152	regulation of retrograde protein transport, ER to cytosol	3/659	12/23276	0.00410577	0.0434232	0.0344328	226418/75744/70377	3
372	up	GO:0042113	B cell activation	16/659	267/23276	0.00411238	0.0434232	0.0344328	22778/17863/20851/12494/17095/20850/16590/20963/15170/234779/16331/18987/16852/18707/384783/15242	16
373	up	GO:0046173	polyol biosynthetic process	5/659	38/23276	0.0041519	0.0436061	0.0345778	20617/234779/71780/67078/18441	5
374	up	GO:1901031	regulation of response to reactive oxygen species	5/659	38/23276	0.0041519	0.0436061	0.0345778	20617/13857/18024/13804/22166	5
375	up	GO:0051279	regulation of release of sequestered calcium ion into cytosol	7/659	72/23276	0.00423599	0.0442525	0.0350904	20617/16416/15170/14065/72828/13405/14873	7
376	up	GO:1903426	regulation of reactive oxygen species biosynthetic process	7/659	72/23276	0.00423599	0.0442525	0.0350904	69219/20656/70556/20848/11898/15519/50873	7
377	up	GO:0043467	regulation of generation of precursor metabolites and energy	8/659	91/23276	0.00428	0.0445094	0.0352941	72170/105675/17869/12398/108099/70556/20848/384783	8
378	up	GO:0008064	regulation of actin polymerization or depolymerization	11/659	153/23276	0.00428971	0.0445094	0.0352941	22376/20741/18613/237860/73723/56378/18643/73910/66824/434204/544963	11
379	up	GO:1904292	regulation of ERAD pathway	4/659	24/23276	0.00430955	0.0445094	0.0352941	226418/75744/59025/70377	4
380	up	GO:0001906	cell killing	9/659	111/23276	0.00431723	0.0445094	0.0352941	70450/16859/20851/20850/15170/56532/15040/53331/225825	9
381	up	GO:0032609	interferon-gamma production	9/659	111/23276	0.00431723	0.0445094	0.0352941	12394/16859/12261/56532/66824/225825/11352/22761/14367	9
382	up	GO:1901617	organic hydroxy compound biosynthetic process	13/659	198/23276	0.00435693	0.0448011	0.0355254	11307/20655/20617/26458/11364/14137/14170/234779/71780/67078/18441/16592/238055	13
383	up	GO:0032387	negative regulation of intracellular transport	10/659	132/23276	0.00438588	0.044981	0.035668	215449/11740/69550/109905/226418/75744/18777/22166/14873/70377	10
384	up	GO:0002699	positive regulation of immune effector process	12/659	176/23276	0.00448054	0.0458322	0.036343	70450/19354/17863/20851/20850/20963/78781/21687/15040/53331/225825/14367	12
385	up	GO:0030832	regulation of actin filament length	11/659	154/23276	0.00450511	0.0459638	0.0364473	22376/20741/18613/237860/73723/56378/18643/73910/66824/434204/544963	11
386	up	GO:0060249	anatomical structure homeostasis	18/659	319/23276	0.00456092	0.046365	0.0367655	14460/20655/26557/19354/16416/12494/12349/17869/20963/170826/16331/72828/14375/21454/13405/12468/12461/12469	18
387	up	GO:0006672	ceramide metabolic process	7/659	73/23276	0.00457355	0.046365	0.0367655	54613/50877/20442/66844/76893/18436/20444	7
388	up	GO:0043627	response to estrogen	9/659	112/23276	0.00457984	0.046365	0.0367655	56222/20851/17684/20848/18750/21687/51788/217069/22378	9
389	up	GO:0048871	multicellular organismal homeostasis	18/659	320/23276	0.00470948	0.0475549	0.037709	14460/20655/26557/19354/14775/16416/12164/12494/12349/20848/72461/20963/170826/16331/72828/53945/19746/12550	18
390	up	GO:0070509	calcium ion import	11/659	155/23276	0.00472901	0.0476044	0.0377482	20617/16416/28240/15170/234779/14065/18591/72828/13198/13405/14873	11
391	up	GO:0050670	regulation of lymphocyte proliferation	13/659	200/23276	0.00473862	0.0476044	0.0377482	19354/16859/20851/12494/20850/20963/15170/56532/16331/15040/12511/66824/384783	13
392	up	GO:0031341	regulation of cell killing	7/659	74/23276	0.00493102	0.0491615	0.038983	16859/20851/20850/56532/15040/53331/225825	7
393	up	GO:0035967	cellular response to topologically incorrect protein	7/659	74/23276	0.00493102	0.0491615	0.038983	18024/226418/226641/20856/13198/17872/70377	7
394	up	GO:0044764	multi-organism cellular process	15/659	248/23276	0.00493117	0.0491615	0.038983	19824/13857/16416/12261/69550/17869/78781/50873/66141/56532/18643/16852/217069/12121/72543	15
395	up	GO:0000959	mitochondrial RNA metabolic process	4/659	25/23276	0.00501714	0.049766	0.0394623	70556/56282/170826/21780	4
396	up	GO:0043536	positive regulation of blood vessel endothelial cell migration	4/659	25/23276	0.00501714	0.049766	0.0394623	18024/18750/18591/23991	4
397	down	GO:0035239	tube morphogenesis	66/680	393/23276	3.63934e-31	1.46229e-27	9.91815e-28	58198/22773/50768/22160/22418/20682/57265/16842/17387/14634/14234/15902/12767/21815/19876/140570/14362/233651/13841/14048/13845/14609/21416/16772/18654/104156/18595/244058/18109/329628/13838/14633/12162/71461/21380/20377/12305/24064/67087/73181/18505/15364/93840/71093/20971/636931/19378/15227/14734/216285/20472/20677/20471/18741/18129/20666/269593/68588/21417/21677/99377/16542/12627/11481/74123/2…	66
398	down	GO:0060562	epithelial tube morphogenesis	58/680	351/23276	4.21986e-27	8.4777e-24	5.75011e-24	58198/22773/50768/22160/22418/20682/57265/16842/17387/14634/14234/12767/21815/19876/140570/14362/233651/13841/14048/14609/16772/18654/104156/244058/18109/329628/13838/14633/12162/71461/21380/20377/12305/24064/67087/73181/18505/15364/93840/20971/636931/19378/15227/14734/216285/20472/20677/20471/18741/18129/20666/269593/68588/21677/99377/16542/12627/27428	58
399	down	GO:0001501	skeletal system development	64/680	467/23276	4.03328e-25	5.4019e-22	3.66391e-22	20378/14119/22160/22418/14219/20682/20613/329872/72043/17387/17268/18596/14634/14234/240725/13003/235611/26564/19228/21808/231633/17390/20204/106522/94352/16007/233651/64406/14048/20397/18933/18595/18552/18109/329628/20583/14633/12162/21380/17701/14182/20377/54725/15117/17300/12577/12842/12168/26417/14313/21873/216285/20472/20677/20471/18741/382089/12406/20666/17125/21417/16542/12160/11481	64
400	down	GO:0060485	mesenchyme development	45/680	232/23276	3.1731e-24	3.18738e-21	2.16188e-21	13082/13132/22160/22418/20682/20613/16842/14234/21808/80288/208177/94352/233651/20346/14609/214968/546726/12192/20583/12162/71461/21380/17701/14182/20377/15117/17300/12842/18505/93840/13636/15213/26417/18187/19378/246154/15227/216285/20472/16392/20471/18741/20666/21677/68585	45
401	down	GO:0001503	ossification	56/680	378/23276	8.98991e-24	7.22429e-21	4.89997e-21	14119/22160/22418/14219/20682/16842/17387/14634/14234/15902/433938/13003/235611/19228/231633/17390/106522/14362/16007/233651/19242/17534/14609/21416/15903/68713/329628/20583/14633/12162/15901/14182/20377/16195/17300/67087/12842/12168/15078/15213/12311/26417/14734/20472/382089/18214/20666/18760/17125/65960/14632/68588/381629/68728/12160/11481	56
402	down	GO:0016055	Wnt signaling pathway	56/680	382/23276	1.52524e-23	1.0214e-20	6.92781e-21	58198/244152/20378/13132/22418/20682/57265/72043/16842/14634/240725/26564/21415/80288/18647/14362/12558/16971/68151/319478/75723/107351/67020/13380/21416/12876/20583/71461/20377/26941/18033/16600/67087/73181/12842/93960/15364/93840/53627/56332/20729/56458/12443/235542/26563/18230/14734/218952/16392/20677/18741/14632/68588/12627/17309/14366	56
403	down	GO:0048568	embryonic organ development	60/680	460/23276	1.75754e-22	9.6577e-20	6.55047e-20	58198/20378/22773/22160/22418/20682/20613/57265/16842/17387/14634/14234/15902/18424/109934/26564/21808/20204/106522/16007/14048/18799/14609/21416/12142/12192/18933/18595/18552/18109/14633/12162/71461/21380/17701/14182/26941/17300/24064/12577/93840/18423/13636/15213/26417/19378/15227/216285/20472/20471/18741/18129/20666/14632/68588/21417/17920/21677/16542/12627	60
404	down	GO:0048762	mesenchymal cell differentiation	39/680	186/23276	1.92289e-22	9.6577e-20	6.55047e-20	13082/13132/22160/22418/20682/20613/16842/14234/21808/80288/208177/94352/20346/14609/214968/546726/20583/12162/21380/17701/14182/20377/15117/17300/12842/18505/93840/13636/15213/26417/18187/19378/246154/216285/20472/16392/18741/20666/68585	39
405	down	GO:0003007	heart morphogenesis	43/680	239/23276	7.45902e-22	3.33004e-19	2.25864e-19	22773/50768/22160/22418/20682/20613/57265/14234/15902/21808/14362/16007/233651/14048/14609/13380/77446/12876/329628/20583/57342/21380/17701/15117/17300/93840/13636/15213/22003/17069/19378/11504/15227/13846/16392/20677/20471/18741/18129/20666/21677/12627/68585	43
406	down	GO:0048562	embryonic organ morphogenesis	48/680	306/23276	1.32827e-21	5.33701e-19	3.6199e-19	58198/20378/22773/22160/22418/20682/57265/17387/14634/14234/15902/18424/109934/26564/21808/20204/14048/14609/21416/18933/18595/18109/14633/12162/71461/21380/17701/14182/26941/24064/93840/18423/13636/26417/19378/15227/216285/20472/20471/18741/18129/20666/14632/68588/21417/17920/21677/12627	48
407	down	GO:0007389	pattern specification process	58/680	458/23276	4.00479e-21	1.46284e-18	9.92192e-19	13082/22773/22418/20613/16842/14634/14234/18424/26564/21415/12767/21815/68151/233651/67603/14048/20346/14609/13380/546726/27412/18552/68713/14633/12162/21380/17701/14182/20377/17300/67087/73181/18505/93840/12168/18423/16848/73668/235542/15213/18187/14313/19378/15227/14734/216285/20472/16392/20471/18741/382089/18129/14632/21417/12627/12160/11481/27428	58
408	down	GO:0010769	regulation of cell morphogenesis involved in differentiation	50/680	342/23276	4.45695e-21	1.49233e-18	1.0122e-18	58198/13132/14114/22160/22418/20613/16842/12934/235611/21808/80288/208177/19876/15529/140570/12558/13131/68732/13841/13640/107351/13845/20346/214968/21416/18039/20482/244058/56320/17755/13838/15901/13047/20377/15117/73181/12842/50918/12168/18040/22129/13636/11816/246154/216285/19266/68585/268902/109880/12904	50
409	down	GO:0061564	axon development	56/680	433/23276	7.22431e-21	2.23287e-18	1.51447e-18	244152/22418/12934/14634/14009/235611/18424/21808/12767/17390/12552/19876/140570/12558/13131/13841/13640/117606/11820/13845/20346/214968/18039/20482/244058/77300/56320/17755/13838/14633/12162/16600/12933/71436/93840/12168/108655/16574/18040/13636/11816/16897/80883/18187/13175/16392/11461/17984/65254/74018/107449/16572/68585/268902/109880/12904	56
410	down	GO:0014031	mesenchymal cell development	36/680	172/23276	8.7632e-21	2.51504e-18	1.70586e-18	13082/13132/22160/22418/20682/20613/16842/14234/21808/80288/208177/94352/20346/14609/214968/546726/20583/21380/17701/20377/15117/17300/12842/18505/93840/13636/15213/26417/18187/19378/246154/216285/16392/18741/20666/68585	36
411	down	GO:0048863	stem cell differentiation	46/680	294/23276	1.05461e-20	2.82495e-18	1.91606e-18	13082/13132/22160/22418/20682/20613/16842/14234/21808/21415/80288/208177/14362/94352/332221/20346/14609/214968/546726/18595/20583/12162/21380/83557/17701/14182/20377/15117/17300/12842/18505/93840/13636/15213/26417/18187/19378/246154/216285/20472/16392/18741/20666/21677/12193/68585	46
412	down	GO:0007409	axonogenesis	54/680	408/23276	1.26001e-20	3.16419e-18	2.14616e-18	244152/22418/12934/14634/14009/235611/18424/21808/12767/12552/19876/140570/12558/13131/13841/13640/117606/11820/13845/20346/214968/18039/20482/244058/77300/56320/17755/13838/14633/12162/12933/71436/93840/12168/108655/16574/18040/13636/11816/16897/80883/18187/13175/16392/11461/17984/65254/74018/107449/16572/68585/268902/109880/12904	54
413	down	GO:0048864	stem cell development	36/680	178/23276	2.94807e-20	6.96785e-18	4.72604e-18	13082/13132/22160/22418/20682/20613/16842/14234/21808/80288/208177/94352/20346/14609/214968/546726/20583/21380/17701/20377/15117/17300/12842/18505/93840/13636/15213/26417/18187/19378/246154/216285/16392/18741/20666/68585	36
414	down	GO:0030111	regulation of Wnt signaling pathway	40/680	238/23276	2.65867e-19	5.93475e-17	4.02533e-17	58198/244152/20378/13132/22418/20682/72043/16842/14634/240725/26564/18647/14362/12558/16971/68151/319478/107351/67020/13380/21416/20583/20377/18033/67087/73181/12842/93960/15364/93840/20729/56458/12443/235542/18230/14734/16392/20677/14632/68588	40
415	down	GO:0001763	morphogenesis of a branching structure	39/680	229/23276	4.65268e-19	9.8392e-17	6.67357e-17	58198/22418/20682/16842/17387/14634/14234/240725/12767/233651/13841/14048/20346/16772/18654/12142/104156/12876/18109/329628/20583/14633/12162/21380/14182/20377/12305/24064/67087/73181/15364/93840/15227/14734/20472/20471/18741/16542/68585	39
416	down	GO:0007178	transmembrane receptor protein serine/threonine kinase signaling pathway	46/680	325/23276	6.61481e-19	1.32891e-16	9.01355e-17	27528/13132/14119/22418/16842/26401/240725/18007/26564/21808/16419/80288/21815/14362/16007/13380/21416/20482/244058/68799/12162/15901/17701/20377/19272/12168/71093/26417/14313/246154/14734/73230/218952/18129/20666/17125/65960/19663/21417/14281/18550/16542/12627/22793/12160/11481	46
417	down	GO:0090596	sensory organ morphogenesis	43/680	284/23276	7.12609e-19	1.36346e-16	9.24784e-17	58198/244152/20378/22160/22418/20682/57265/17268/14634/54352/18424/109934/26564/23965/19126/20204/19242/14048/12142/18933/15312/14633/12162/71461/21380/17701/14182/26941/24064/93840/18423/235542/26417/20472/20471/18741/18129/20666/68588/21417/17920/16542/29815	43
418	down	GO:0003002	regionalization	47/680	345/23276	1.31755e-18	2.40633e-16	1.63212e-16	13082/22773/22418/20613/16842/14634/14234/18424/26564/21415/21815/68151/67603/20346/13380/546726/18552/68713/14633/21380/17701/14182/20377/17300/67087/18505/93840/12168/18423/16848/73668/235542/15213/18187/19378/15227/14734/216285/20472/16392/20471/18741/382089/18129/14632/12627/11481	47
419	down	GO:0060541	respiratory system development	39/680	241/23276	2.94293e-18	5.14116e-16	3.48706e-16	22773/22418/14219/20682/16842/17387/14634/106522/14048/77446/16772/18595/18109/14633/71461/15901/13047/14182/11790/24064/15364/93840/12168/108655/26417/19378/15227/14734/20471/18741/14709/20666/14632/16542/12627/101706/74155/11481/74123	39
420	down	GO:0003205	cardiac chamber development	33/680	169/23276	3.4734e-18	5.81505e-16	3.94414e-16	58198/22418/57265/14234/15902/21808/12767/19876/14362/16971/16007/77446/12142/18552/12876/57342/71461/21380/17300/93840/15213/22003/17069/11504/15227/16392/20677/18741/18129/20666/269593/99377/12627	33
421	down	GO:0031589	cell-substrate adhesion	42/680	284/23276	4.46037e-18	7.16871e-16	4.86227e-16	13132/14114/50768/14219/329872/17387/16419/208177/16007/68732/19242/13640/107351/13845/18074/56320/57342/20377/19272/12721/15117/12305/140709/12842/50918/22341/230661/13636/20971/15227/100952/218952/14270/22174/22288/57278/16542/22793/16475/14366/64074/109880	42
422	down	GO:0061448	connective tissue development	38/680	233/23276	6.11875e-18	9.45581e-16	6.41353e-16	20378/22418/14219/20682/20613/72043/22187/18596/14634/14234/240725/15902/26564/19228/21808/20204/106522/94352/16007/329003/13592/108012/18933/18109/20583/14633/12162/17701/14182/12842/15364/12168/26417/20472/12406/17125/21417/12160	38
423	down	GO:0072001	renal system development	39/680	247/23276	7.08339e-18	1.05411e-15	7.14967e-16	58198/22418/20682/72043/18596/14634/14234/240725/15902/19126/233651/13841/14048/18654/20397/70350/18595/18552/329628/13838/14633/12162/13047/83557/14182/71602/17300/67087/12577/93840/19378/11504/15227/14734/20472/20677/20471/11481/268902	39
424	down	GO:0048732	gland development	50/680	408/23276	9.48618e-18	1.36127e-15	9.23298e-16	20378/22773/22418/20682/72043/16842/18596/14634/240725/15902/17390/19876/68151/19242/13845/20346/21416/16772/104156/18595/20583/14633/12162/21380/17701/14182/20377/54725/26941/17300/12305/12577/18505/15364/54135/12443/26417/18746/17069/15227/16392/20471/18741/18129/65960/14632/16004/20720/12627/109880	50
425	down	GO:0030178	negative regulation of Wnt signaling pathway	29/680	131/23276	1.06973e-17	1.48213e-15	1.00527e-15	244152/20378/13132/22418/20682/16842/14634/26564/14362/12558/16971/319478/67020/13380/21416/20583/20377/67087/73181/93960/15364/56458/12443/235542/18230/14734/16392/14632/68588	29
426	down	GO:0001655	urogenital system development	42/680	291/23276	1.11031e-17	1.48708e-15	1.00863e-15	58198/22418/20682/72043/18596/14634/14234/240725/15902/19126/17390/233651/13841/14048/13845/18654/20397/70350/18595/18552/329628/13838/14633/12162/13047/83557/14182/20377/71602/17300/67087/12577/93840/19378/11504/15227/14734/20472/20677/20471/11481/268902	42
427	down	GO:0030323	respiratory tube development	36/680	213/23276	1.4052e-17	1.82133e-15	1.23534e-15	22773/22418/14219/20682/17387/14634/106522/14048/77446/16772/18595/18552/18109/14633/71461/15901/13047/14182/24064/15364/93840/12168/108655/26417/19378/15227/14734/18741/20666/14632/16542/12627/101706/74155/11481/74123	36
428	down	GO:0060070	canonical Wnt signaling pathway	37/680	228/23276	1.9911e-17	2.50008e-15	1.69571e-15	20378/13132/22418/20682/57265/72043/16842/14634/26564/21415/80288/18647/14362/12558/68151/67020/13380/21416/20583/71461/20377/18033/16600/12842/93960/53627/56458/12443/235542/14734/16392/20677/14632/68588/12627/17309/14366	37
429	down	GO:0010463	mesenchymal cell proliferation	20/680	55/23276	3.0202e-17	3.67732e-15	2.49419e-15	22418/20682/20204/233651/19242/18933/18109/329628/12162/21380/17701/14182/67087/108655/15227/14734/20472/20471/21417/16542	20
430	down	GO:0003279	cardiac septum development	26/680	106/23276	3.51791e-17	4.15734e-15	2.81977e-15	58198/22418/57265/15902/21808/12767/19876/14362/16971/16007/77446/12142/18552/57342/71461/21380/93840/15213/16392/20677/18741/18129/20666/269593/99377/12627	26
431	down	GO:0010721	negative regulation of cell development	44/680	332/23276	4.89607e-17	5.62069e-15	3.81231e-15	58198/20378/13132/14114/22418/20682/17268/14634/14234/15902/64294/16971/13131/13841/19242/13640/107351/11820/20346/214968/244058/18109/13838/12162/15901/83557/20377/17300/73181/15364/235106/22129/13636/11816/15213/246154/21873/16392/14270/20666/12484/20620/13610/68585	44
432	down	GO:0030324	lung development	35/680	210/23276	6.27682e-17	7.00563e-15	4.75166e-15	22773/22418/14219/20682/17387/14634/106522/14048/77446/16772/18595/18109/14633/71461/15901/13047/14182/24064/15364/93840/12168/108655/26417/19378/15227/14734/18741/20666/14632/16542/12627/101706/74155/11481/74123	35
433	down	GO:0007369	gastrulation	31/680	162/23276	6.70381e-17	7.27997e-15	4.93774e-15	23966/22418/20613/16842/14234/18424/21815/208177/68151/67603/14048/13380/12162/14182/20377/16600/17300/93840/50918/12168/23796/71093/15227/20472/240672/17125/65960/12627/11481/22235/19084	31
434	down	GO:0061138	morphogenesis of a branching epithelium	35/680	214/23276	1.1554e-16	1.19712e-14	8.11963e-15	58198/22418/20682/16842/17387/14634/14234/240725/12767/233651/14048/20346/16772/18654/104156/18109/329628/20583/14633/12162/21380/14182/20377/12305/24064/67087/73181/15364/93840/15227/14734/20472/20471/18741/16542	35
435	down	GO:0001822	kidney development	36/680	227/23276	1.16196e-16	1.19712e-14	8.11963e-15	58198/20682/72043/18596/14634/14234/240725/15902/19126/233651/13841/14048/18654/20397/70350/18595/18552/329628/13838/14633/12162/13047/83557/14182/71602/17300/67087/12577/93840/11504/14734/20472/20677/20471/11481/268902	36
436	down	GO:0010975	regulation of neuron projection development	52/680	468/23276	1.39641e-16	1.4027e-14	9.51398e-15	13132/22418/12934/64294/235611/23965/14299/19876/15529/140570/12558/16971/13131/13841/19242/13640/107351/13845/20346/214968/18039/18933/20482/244058/56320/17755/13838/12162/71461/15901/13047/14182/16600/73181/12168/235106/18040/13636/22359/11816/11504/19266/18760/12484/20720/20620/12160/68585/268902/109880/12904/228880	52
437	down	GO:0009952	anterior/posterior pattern specification	35/680	216/23276	1.55898e-16	1.5278e-14	1.03625e-14	13082/22773/22418/16842/14634/14234/18424/26564/21415/68151/13380/546726/18552/68713/14633/21380/17701/20377/17300/67087/18505/93840/12168/18423/16848/235542/15213/19378/15227/14734/216285/20472/382089/12627/11481	35
438	down	GO:0007169	transmembrane receptor protein tyrosine kinase signaling pathway	53/680	492/23276	2.65403e-16	2.53902e-14	1.72213e-14	22418/14219/20682/72043/18596/14234/240725/16008/26564/16971/67603/13841/18803/13640/107351/11820/13845/21416/66898/20397/18595/12927/329628/13838/14182/26941/71602/17300/12305/24064/71436/12168/22341/56458/13636/18709/26563/18187/636931/13846/12367/22612/18214/17984/217344/16370/18760/98496/16542/268996/12160/74155/14366	53
439	down	GO:0050673	epithelial cell proliferation	45/680	363/23276	2.79427e-16	2.55527e-14	1.73314e-14	13132/22160/22418/20682/72043/226841/240725/15902/97165/15370/21808/19876/94352/19242/14048/14609/21416/18654/20583/15312/21380/15901/20377/19272/15117/15364/12168/108655/71093/22341/12443/11816/15213/14313/19378/14734/73230/20471/18129/20666/18760/14632/16542/12160/74155	45
440	down	GO:0072089	stem cell proliferation	31/680	170/23276	2.7982e-16	2.55527e-14	1.73314e-14	14114/22418/20682/16842/14634/97165/20204/140570/233651/19242/18933/18109/329628/20583/12162/21380/17701/14182/67087/15364/108655/22341/636931/15227/14734/20472/20471/20666/12484/21417/16542	31
441	down	GO:2000027	regulation of organ morphogenesis	32/680	183/23276	3.27124e-16	2.92085e-14	1.98111e-14	58198/13132/22160/22418/20682/57265/72043/14234/240725/26564/14362/19242/14048/13380/104156/20583/12162/71461/21380/17701/14182/20377/17300/93960/15364/93840/14734/20472/16392/20471/14632/68588	32
442	down	GO:0007411	axon guidance	33/680	196/23276	3.59592e-16	3.14096e-14	2.1304e-14	22418/12934/14634/14009/235611/18424/21808/12767/19876/140570/13841/13640/117606/11820/13845/20346/214968/13838/14633/12162/12933/71436/93840/12168/108655/16574/13636/18187/16392/65254/107449/16572/268902	33
443	down	GO:0097485	neuron projection guidance	33/680	197/23276	4.20252e-16	3.59271e-14	2.4368e-14	22418/12934/14634/14009/235611/18424/21808/12767/19876/140570/13841/13640/117606/11820/13845/20346/214968/13838/14633/12162/12933/71436/93840/12168/108655/16574/13636/18187/16392/65254/107449/16572/268902	33
444	down	GO:0043583	ear development	35/680	223/23276	4.32745e-16	3.62243e-14	2.45696e-14	58198/20378/22418/20682/57265/14634/18424/109934/26564/20204/233651/14048/18933/18109/329628/14633/71461/21380/13047/17701/14182/26941/12305/24064/93840/18423/15213/26417/20971/73230/20472/20471/68588/21417/17920	35
445	down	GO:0001649	osteoblast differentiation	34/680	212/23276	5.85621e-16	4.80209e-14	3.25709e-14	14119/22160/16842/14634/15902/13003/19228/231633/14362/16007/17534/14609/15903/20583/14633/12162/15901/14182/20377/16195/67087/12168/15078/15213/18214/20666/18760/17125/65960/14632/68588/381629/68728/11481	34
446	down	GO:0050769	positive regulation of neurogenesis	50/680	455/23276	8.59593e-16	6.90769e-14	4.68524e-14	58198/23966/22418/14634/15902/235611/23965/12767/21815/19876/140570/13131/19242/13640/20346/13380/18039/104156/20482/244058/56320/17755/13838/14633/12162/71461/13047/83557/14182/16195/12168/22341/22359/11816/67468/11504/21858/19266/20666/18760/12484/21417/20720/16542/12160/68585/268902/109880/12904/228880	50
447	down	GO:0055123	digestive system development	27/680	132/23276	1.1909e-15	9.38245e-14	6.36377e-14	58198/22773/22418/14634/15902/106522/68151/233651/13845/21416/12142/18595/18552/329628/14633/20377/12577/93840/19378/15227/20472/18741/20666/12627/11481/74123/71566	27
448	down	GO:0050678	regulation of epithelial cell proliferation	40/680	301/23276	1.21961e-15	9.42381e-14	6.39183e-14	13132/22160/22418/20682/72043/226841/240725/97165/15370/21808/19876/19242/14048/14609/21416/18654/20583/15312/21380/15901/20377/19272/15117/15364/12168/108655/71093/22341/12443/11816/15213/19378/14734/20471/20666/18760/14632/16542/12160/74155	40
449	down	GO:0016331	morphogenesis of embryonic epithelium	30/680	169/23276	1.82264e-15	1.38177e-13	9.37204e-14	58198/50768/22160/22418/20682/57265/240725/21815/140570/14362/244058/14633/12162/71461/20377/18505/93840/22341/20971/636931/19378/216285/20677/20471/20666/269593/68588/21677/99377/27428	30
450	down	GO:0001667	ameboidal-type cell migration	41/680	325/23276	3.31715e-15	2.46821e-13	1.6741e-13	22160/22418/20682/16842/14234/15370/21808/12767/19876/94352/18803/75723/20346/214968/20397/12927/20583/21380/14182/16600/15117/18505/12168/18645/71093/22341/13636/11816/18187/72446/20971/13846/73230/16392/14270/18741/18214/18760/104831/16542/109880	41
451	down	GO:0042471	ear morphogenesis	26/680	128/23276	4.815e-15	3.49025e-13	2.36731e-13	58198/20378/22418/20682/57265/18424/109934/26564/20204/14048/18933/14633/71461/21380/17701/14182/26941/24064/93840/18423/26417/20472/20471/68588/21417/17920	26
452	down	GO:0051216	cartilage development	30/680	175/23276	4.86447e-15	3.49025e-13	2.36731e-13	20378/22418/14219/20682/20613/72043/14634/240725/26564/19228/21808/20204/106522/94352/16007/18933/18109/20583/14633/12162/17701/14182/12842/12168/26417/20472/12406/17125/21417/12160	30
453	down	GO:0003231	cardiac ventricle development	26/680	129/23276	5.8671e-15	4.13579e-13	2.80516e-13	58198/22418/57265/14234/15902/21808/12767/19876/14362/16007/77446/12142/12876/71461/17300/93840/15213/22003/17069/15227/16392/20677/18741/20666/269593/99377	26
454	down	GO:0048754	branching morphogenesis of an epithelial tube	30/680	177/23276	6.68334e-15	4.62994e-13	3.14032e-13	58198/22418/20682/16842/17387/14634/14234/12767/233651/14048/16772/18654/104156/18109/329628/14633/12162/21380/12305/24064/67087/73181/15364/93840/15227/14734/20472/20471/18741/16542	30
455	down	GO:0048565	digestive tract development	25/680	119/23276	7.07855e-15	4.76087e-13	3.22912e-13	58198/22773/22418/14634/15902/106522/233651/13845/21416/12142/18595/18552/329628/14633/20377/93840/19378/15227/20472/18741/20666/12627/11481/74123/71566	25
456	down	GO:0030509	BMP signaling pathway	28/680	153/23276	7.10931e-15	4.76087e-13	3.22912e-13	22418/16842/240725/18007/26564/14362/16007/13380/21416/244058/68799/12162/15901/17701/20377/12168/26417/14313/14734/73230/18129/20666/17125/65960/16542/12627/12160/11481	28
457	down	GO:0021915	neural tube development	30/680	178/23276	7.82029e-15	5.15113e-13	3.49383e-13	58198/50768/22160/22418/57265/14634/21815/140570/14362/233651/21416/12192/244058/14633/71461/20377/18505/93840/50524/20971/636931/19378/216285/20677/20666/269593/68588/21677/99377/27428	30
458	down	GO:0045667	regulation of osteoblast differentiation	26/680	131/23276	8.66097e-15	5.61287e-13	3.807e-13	14119/22160/14634/15902/231633/16007/14609/15903/20583/12162/15901/14182/20377/16195/67087/12168/15213/18214/20666/18760/17125/65960/14632/68588/381629/11481	26
459	down	GO:0014706	striated muscle tissue development	44/680	383/23276	9.86958e-15	6.2946e-13	4.2694e-13	23966/22160/22418/16842/18596/14234/15902/14615/15370/21808/80288/117606/14048/14609/13380/21416/77446/18595/20482/286940/21380/14182/17967/17300/11790/22634/50490/18505/108655/244810/15213/22003/17069/19378/17904/16392/20471/18741/14605/20666/17125/14281/54720/19084	44
460	down	GO:0060537	muscle tissue development	45/680	404/23276	1.51756e-14	9.52742e-13	6.4621e-13	23966/22160/22418/20682/16842/18596/14234/15902/14615/15370/21808/80288/117606/14048/14609/13380/21416/77446/18595/20482/286940/21380/14182/17967/17300/11790/22634/50490/18505/108655/244810/15213/22003/17069/19378/17904/16392/20471/18741/14605/20666/17125/14281/54720/19084	45
461	down	GO:0030278	regulation of ossification	32/680	210/23276	1.88425e-14	1.16476e-12	7.90012e-13	14119/22160/22418/20682/14634/15902/231633/106522/16007/14609/15903/20583/12162/15901/14182/20377/16195/67087/12168/15213/12311/26417/20472/18214/20666/18760/17125/65960/14632/68588/381629/11481	32
462	down	GO:0048705	skeletal system morphogenesis	33/680	227/23276	2.94416e-14	1.79237e-12	1.2157e-12	14119/22160/14219/20682/329872/17387/18596/14634/14234/26564/21808/17390/20204/64406/14048/20397/18933/18595/18109/12162/21380/17701/20377/15117/12842/216285/20472/20471/382089/12406/20666/21417/11481	33
463	down	GO:0071772	response to BMP	28/680	162/23276	3.21474e-14	1.89953e-12	1.28838e-12	22418/16842/240725/18007/26564/14362/16007/13380/21416/244058/68799/12162/15901/17701/20377/12168/26417/14313/14734/73230/18129/20666/17125/65960/16542/12627/12160/11481	28
464	down	GO:0071773	cellular response to BMP stimulus	28/680	162/23276	3.21474e-14	1.89953e-12	1.28838e-12	22418/16842/240725/18007/26564/14362/16007/13380/21416/244058/68799/12162/15901/17701/20377/12168/26417/14313/14734/73230/18129/20666/17125/65960/16542/12627/12160/11481	28
465	down	GO:0001654	eye development	42/680	366/23276	4.2137e-14	2.45372e-12	1.66427e-12	244152/17536/22160/20682/17268/18596/14634/26401/14234/54352/18424/21808/23965/21815/19126/19242/14609/16772/12142/18595/20482/15312/12162/16600/17300/12577/50524/268451/12168/235542/19378/210992/18741/18129/20666/65960/21417/16542/53885/29815/11481/14366	42
466	down	GO:0090092	regulation of transmembrane receptor protein serine/threonine kinase signaling pathway	31/680	203/23276	4.56127e-14	2.61817e-12	1.77581e-12	27528/13132/14119/22418/240725/18007/21808/80288/14362/16007/13380/21416/20482/244058/12162/17701/20377/12168/14313/246154/14734/73230/18129/20666/65960/19663/21417/18550/16542/12160/11481	31
467	down	GO:0048839	inner ear development	30/680	193/23276	7.2586e-14	4.10775e-12	2.78614e-12	20378/22418/20682/57265/14634/18424/109934/26564/20204/233651/14048/18933/18109/329628/14633/71461/21380/13047/14182/26941/24064/93840/18423/15213/20971/73230/20471/68588/21417/17920	30
468	down	GO:0010770	positive regulation of cell morphogenesis involved in differentiation	28/680	168/23276	8.29108e-14	4.61021e-12	3.12694e-12	13132/22160/20613/16842/235611/21808/80288/19876/140570/68732/13640/21416/18039/20482/56320/17755/13838/13047/15117/12842/50918/12168/11816/216285/19266/268902/109880/12904	28
469	down	GO:0042330	taxis	49/680	493/23276	8.37594e-14	4.61021e-12	3.12694e-12	22418/16842/12934/18596/14634/15902/97165/14009/15370/235611/18424/21808/12767/104099/19876/140570/16007/13841/13640/117606/11820/13845/20346/214968/18595/12927/20583/57342/13838/14633/12162/14182/12721/12933/71436/93840/12168/108655/16574/22341/13636/18187/16392/18760/65254/16542/107449/16572/268902	49
470	down	GO:0003206	cardiac chamber morphogenesis	24/680	122/23276	1.14934e-13	6.2406e-12	4.23277e-12	22418/57265/14234/15902/21808/14362/16007/77446/12876/57342/21380/17300/93840/15213/22003/17069/11504/15227/16392/20677/18741/18129/20666/12627	24
471	down	GO:0045666	positive regulation of neuron differentiation	41/680	361/23276	1.20689e-13	6.46572e-12	4.38546e-12	58198/22418/235611/23965/21815/19876/140570/13131/19242/13640/13380/18039/104156/20482/244058/56320/17755/13838/14633/12162/71461/13047/83557/14182/12168/22359/11816/67468/11504/21858/19266/20666/18760/12484/21417/20720/12160/268902/109880/12904/228880	41
472	down	GO:0003281	ventricular septum development	19/680	72/23276	1.51656e-13	8.01784e-12	5.43821e-12	58198/22418/57265/15902/21808/12767/19876/14362/16007/77446/12142/71461/93840/15213/20677/18741/20666/269593/99377	19
473	down	GO:0001837	epithelial to mesenchymal transition	22/680	102/23276	1.67141e-13	8.71214e-12	5.90913e-12	13132/22160/22418/20682/20613/16842/21808/80288/208177/94352/14609/20583/17701/20377/15117/12842/93840/13636/15213/246154/216285/68585	22
474	down	GO:0072132	mesenchyme morphogenesis	15/680	40/23276	1.69126e-13	8.71214e-12	5.90913e-12	22160/22418/20682/20613/16842/14234/233651/20583/12162/17701/14182/17300/15213/15227/16392	15
475	down	GO:0045995	regulation of embryonic development	23/680	115/23276	2.58684e-13	1.31569e-11	8.92384e-12	23966/22418/20613/57265/240725/18424/21815/208177/14362/67603/13380/16772/12162/71461/14182/20377/16600/18505/93840/50918/16848/235542/20471	23
476	down	GO:0035107	appendage morphogenesis	27/680	163/23276	2.69287e-13	1.33579e-11	9.06021e-12	58198/14119/22160/22418/16842/14634/26564/20204/106522/14609/13380/18933/18552/18109/14633/12162/17701/14182/19378/14734/216285/20677/18741/18129/20666/99377/12904	27
477	down	GO:0035108	limb morphogenesis	27/680	163/23276	2.69287e-13	1.33579e-11	9.06021e-12	58198/14119/22160/22418/16842/14634/26564/20204/106522/14609/13380/18933/18552/18109/14633/12162/17701/14182/19378/14734/216285/20677/18741/18129/20666/99377/12904	27
478	down	GO:0006935	chemotaxis	48/680	491/23276	2.80385e-13	1.37389e-11	9.31856e-12	22418/16842/12934/18596/14634/97165/14009/15370/235611/18424/21808/12767/104099/19876/140570/16007/13841/13640/117606/11820/13845/20346/214968/18595/12927/20583/57342/13838/14633/12162/14182/12721/12933/71436/93840/12168/108655/16574/22341/13636/18187/16392/18760/65254/16542/107449/16572/268902	48
479	down	GO:0090103	cochlea morphogenesis	12/680	23/23276	3.53834e-13	1.6879e-11	1.14484e-11	20378/22418/20682/57265/14048/14633/71461/21380/93840/20471/68588/21417	12
480	down	GO:0001838	embryonic epithelial tube formation	25/680	140/23276	3.57071e-13	1.6879e-11	1.14484e-11	58198/50768/22160/22418/20682/57265/21815/140570/14362/244058/71461/20377/18505/93840/20971/636931/216285/20677/20471/20666/269593/68588/21677/99377/27428	25
481	down	GO:0072175	epithelial tube formation	25/680	140/23276	3.57071e-13	1.6879e-11	1.14484e-11	58198/50768/22160/22418/20682/57265/21815/140570/14362/244058/71461/20377/18505/93840/20971/636931/216285/20677/20471/20666/269593/68588/21677/99377/27428	25
482	down	GO:0042472	inner ear morphogenesis	22/680	106/23276	3.85649e-13	1.80179e-11	1.22209e-11	20378/22418/20682/57265/18424/109934/26564/20204/14048/18933/14633/71461/21380/14182/26941/24064/93840/18423/20471/68588/21417/17920	22
483	down	GO:0035148	tube formation	26/680	155/23276	5.50717e-13	2.54343e-11	1.72511e-11	58198/50768/22160/22418/20682/57265/21815/140570/14362/244058/71461/20377/18505/93840/71093/20971/636931/216285/20677/20471/20666/269593/68588/21677/99377/27428	26
484	down	GO:0090090	negative regulation of canonical Wnt signaling pathway	21/680	98/23276	6.82081e-13	3.11432e-11	2.11233e-11	20378/13132/22418/20682/16842/14634/26564/14362/12558/67020/13380/21416/20583/20377/93960/56458/235542/14734/16392/14632/68588	21
485	down	GO:0007498	mesoderm development	22/680	109/23276	7.03546e-13	3.17623e-11	2.15432e-11	58198/22418/20613/16842/14234/21415/68151/14048/13380/12162/21380/14182/17300/12168/17294/15227/20472/17125/65960/21677/11481/19084	22
486	down	GO:0060840	artery development	20/680	88/23276	7.45204e-13	3.32692e-11	2.25653e-11	18596/14634/14234/12767/20204/16971/14048/12142/18933/21380/17300/12168/11816/15213/15227/13846/20677/20471/269593/11481	20
487	down	GO:0048546	digestive tract morphogenesis	16/680	52/23276	9.22029e-13	4.03976e-11	2.74002e-11	22418/14634/15902/13845/21416/18595/14633/20377/93840/15227/20472/18741/20666/12627/11481/74123	16
488	down	GO:0050768	negative regulation of neurogenesis	34/680	271/23276	9.24982e-13	4.03976e-11	2.74002e-11	13132/22418/20682/17268/14634/15902/64294/16971/13131/13841/19242/107351/11820/20346/214968/244058/18109/13838/12162/15901/83557/73181/15364/235106/22129/13636/11816/15213/16392/14270/20666/12484/20620/68585	34
489	down	GO:0001841	neural tube formation	23/680	122/23276	9.60687e-13	4.11783e-11	2.79297e-11	58198/50768/22160/22418/57265/21815/140570/14362/244058/71461/20377/18505/93840/20971/636931/216285/20677/20666/269593/68588/21677/99377/27428	23
490	down	GO:0048736	appendage development	28/680	185/23276	9.73604e-13	4.11783e-11	2.79297e-11	58198/14119/22160/22418/16842/14634/26564/20204/106522/14609/13380/18933/18552/18109/14633/12162/17701/14182/12168/19378/14734/216285/20677/18741/18129/20666/99377/12904	28
491	down	GO:0060173	limb development	28/680	185/23276	9.73604e-13	4.11783e-11	2.79297e-11	58198/14119/22160/22418/16842/14634/26564/20204/106522/14609/13380/18933/18552/18109/14633/12162/17701/14182/12168/19378/14734/216285/20677/18741/18129/20666/99377/12904	28
492	down	GO:0060828	regulation of canonical Wnt signaling pathway	27/680	172/23276	1.01833e-12	4.26215e-11	2.89086e-11	20378/13132/22418/20682/72043/16842/14634/26564/18647/14362/12558/68151/67020/13380/21416/20583/20377/18033/12842/93960/56458/235542/14734/16392/20677/14632/68588	27
493	down	GO:0060560	developmental growth involved in morphogenesis	31/680	228/23276	1.10943e-12	4.59557e-11	3.11701e-11	58198/22418/20682/12934/235611/19876/13841/13640/11820/20346/214968/244058/77300/56320/17755/71461/20377/54725/24064/71436/93960/93840/12168/11816/235542/18187/13175/20471/17984/68585/12904	31
494	down	GO:0090287	regulation of cellular response to growth factor stimulus	31/680	229/23276	1.24837e-12	5.1183e-11	3.47156e-11	27528/13132/14119/22418/72043/240725/18007/80288/14362/16007/67603/13380/21416/20482/244058/17701/14182/20377/24064/12168/22341/246154/14734/73230/18129/20666/65960/21417/18550/16542/14366	31
495	down	GO:0014033	neural crest cell differentiation	19/680	81/23276	1.52521e-12	6.19019e-11	4.19858e-11	13082/22160/20682/16842/14234/20346/214968/546726/20583/21380/20377/17300/18505/26417/18187/19378/16392/18741/20666	19
496	down	GO:0051961	negative regulation of nervous system development	35/680	293/23276	1.80413e-12	7.249e-11	4.91673e-11	13132/22418/20682/17268/14634/15902/64294/16971/13131/13841/19242/107351/11820/20346/214968/244058/12876/18109/13838/12162/15901/83557/73181/15364/235106/22129/13636/11816/15213/16392/14270/20666/12484/20620/68585	35
497	down	GO:0030900	forebrain development	38/680	343/23276	2.09229e-12	8.3236e-11	5.6456e-11	58198/244152/50768/22418/16842/22187/14634/15902/18424/12767/19876/12558/13131/11820/13845/20346/13380/21416/329628/14633/17701/14182/17967/15364/18423/73668/18187/19378/13175/16392/14270/18741/22174/65960/14632/140486/68585/268902	38
498	down	GO:0048566	embryonic digestive tract development	13/680	33/23276	3.37492e-12	1.32945e-10	9.01721e-11	58198/14634/15902/106522/21416/18595/18552/14633/19378/15227/20472/18741/20666	13
499	down	GO:0072091	regulation of stem cell proliferation	22/680	118/23276	3.79147e-12	1.47904e-10	1.00318e-10	14114/22418/20682/14634/97165/20204/19242/18933/18109/20583/21380/14182/67087/15364/108655/22341/15227/20471/20666/12484/21417/16542	22
500	down	GO:0014032	neural crest cell development	18/680	75/23276	3.8879e-12	1.50207e-10	1.0188e-10	13082/22160/20682/16842/14234/20346/214968/546726/20583/21380/17300/18505/26417/18187/19378/16392/18741/20666	18
501	down	GO:0043010	camera-type eye development	36/680	318/23276	4.26795e-12	1.6332e-10	1.10774e-10	244152/22160/20682/17268/18596/14634/26401/14234/54352/23965/21815/19126/19242/14609/16772/18595/20482/15312/12162/16600/17300/12577/268451/12168/19378/210992/18741/18129/20666/65960/21417/16542/53885/29815/11481/14366	36
502	down	GO:0050770	regulation of axonogenesis	26/680	169/23276	4.31416e-12	1.63531e-10	1.10917e-10	22418/12934/235611/19876/140570/12558/13131/13841/13640/13845/20346/214968/18039/20482/244058/56320/17755/13838/12168/18040/13636/11816/68585/268902/109880/12904	26
503	down	GO:0045669	positive regulation of osteoblast differentiation	17/680	66/23276	4.47524e-12	1.66495e-10	1.12928e-10	14119/14634/231633/16007/14609/12162/16195/67087/12168/15213/18214/20666/18760/17125/68588/381629/11481	17
504	down	GO:0048332	mesoderm morphogenesis	17/680	66/23276	4.47524e-12	1.66495e-10	1.12928e-10	22418/20613/16842/14234/21415/68151/14048/13380/12162/14182/17300/12168/15227/20472/17125/65960/19084	17
505	down	GO:0014020	primary neural tube formation	21/680	108/23276	5.02098e-12	1.83403e-10	1.24395e-10	58198/50768/22160/22418/57265/21815/140570/14362/244058/71461/20377/18505/93840/20971/636931/216285/269593/68588/21677/99377/27428	21
506	down	GO:0072073	kidney epithelium development	21/680	108/23276	5.02098e-12	1.83403e-10	1.24395e-10	58198/20682/14634/14234/19126/233651/13841/14048/18654/70350/329628/13838/12162/14182/71602/17300/67087/14734/20472/20471/268902	21
507	down	GO:0001525	angiogenesis	42/680	424/23276	5.85924e-12	2.12094e-10	1.43856e-10	22418/14219/226841/16842/17268/18596/14234/240725/15370/12767/17390/19876/94352/16007/19242/18803/18799/13845/18654/18595/57342/21380/15901/14182/16600/17300/73181/93840/22341/13636/18187/11504/13846/73230/16392/18741/18760/18576/54598/16542/107449/68585	42
508	down	GO:0030326	embryonic limb morphogenesis	23/680	137/23276	1.18612e-11	4.21754e-10	2.8606e-10	58198/14119/22160/22418/16842/14634/26564/20204/14609/13380/18933/18109/14633/12162/17701/14182/19378/14734/216285/18741/18129/99377/12904	23
509	down	GO:0035113	embryonic appendage morphogenesis	23/680	137/23276	1.18612e-11	4.21754e-10	2.8606e-10	58198/14119/22160/22418/16842/14634/26564/20204/14609/13380/18933/18109/14633/12162/17701/14182/19378/14734/216285/18741/18129/99377/12904	23
510	down	GO:0007517	muscle organ development	38/680	364/23276	1.27718e-11	4.50149e-10	3.0532e-10	22160/22418/57265/16842/14234/14009/15370/80288/14362/117606/14609/13380/21416/77446/20482/15903/286940/21380/17701/14182/17967/17300/22634/18505/93840/108655/15213/22003/17069/17904/12804/16392/20471/18741/14605/20666/14281/54720	38
511	down	GO:0001738	morphogenesis of a polarized epithelium	16/680	61/23276	1.41298e-11	4.89426e-10	3.3196e-10	13132/22418/57265/26564/14362/233651/16772/329628/71461/20377/26941/93960/93840/15227/14734/68588	16
512	down	GO:0060411	cardiac septum morphogenesis	16/680	61/23276	1.41298e-11	4.89426e-10	3.3196e-10	22418/57265/15902/21808/14362/16007/57342/21380/93840/15213/16392/20677/18741/18129/20666/12627	16
513	down	GO:0010464	regulation of mesenchymal cell proliferation	14/680	44/23276	1.47805e-11	5.07588e-10	3.44279e-10	22418/20682/20204/19242/18933/18109/21380/14182/67087/108655/15227/20471/21417/16542	14
514	down	GO:0001843	neural tube closure	20/680	103/23276	1.6595e-11	5.65073e-10	3.83268e-10	58198/50768/22160/22418/57265/21815/140570/14362/244058/71461/20377/18505/93840/20971/636931/216285/68588/21677/99377/27428	20
515	down	GO:0001707	mesoderm formation	16/680	62/23276	1.85342e-11	6.25802e-10	4.24459e-10	22418/20613/16842/14234/68151/14048/13380/12162/14182/17300/12168/15227/20472/17125/65960/19084	16
516	down	GO:0060606	tube closure	20/680	104/23276	1.99922e-11	6.69405e-10	4.54033e-10	58198/50768/22160/22418/57265/21815/140570/14362/244058/71461/20377/18505/93840/20971/636931/216285/68588/21677/99377/27428	20
517	down	GO:0010810	regulation of cell-substrate adhesion	25/680	167/23276	2.06325e-11	6.85134e-10	4.64702e-10	13132/14114/50768/17387/208177/16007/68732/19242/13640/107351/56320/15117/12305/140709/12842/50918/22341/20971/15227/100952/22288/16542/14366/64074/109880	25
518	down	GO:0045778	positive regulation of ossification	19/680	93/23276	2.08644e-11	6.87156e-10	4.66073e-10	14119/22418/14634/231633/106522/16007/14609/12162/16195/67087/12168/15213/18214/20666/18760/17125/68588/381629/11481	19
519	down	GO:0072006	nephron development	21/680	116/23276	2.10832e-11	6.88718e-10	4.67133e-10	58198/20682/72043/18596/14634/14234/240725/19126/233651/14048/18654/70350/18595/329628/12162/71602/67087/93840/14734/20472/20471	21
520	down	GO:0001704	formation of primary germ layer	19/680	94/23276	2.54458e-11	8.24526e-10	5.59246e-10	22418/20613/16842/14234/68151/67603/14048/13380/12162/14182/17300/12168/71093/15227/20472/240672/17125/65960/19084	19
521	down	GO:0045665	negative regulation of neuron differentiation	28/680	212/23276	2.80344e-11	9.01137e-10	6.11208e-10	13132/22418/20682/17268/14634/15902/64294/16971/13131/13841/107351/11820/20346/214968/244058/13838/12162/15901/73181/235106/22129/13636/11816/15213/16392/12484/20620/68585	28
522	down	GO:0045165	cell fate commitment	31/680	258/23276	2.91055e-11	9.28143e-10	6.29526e-10	23966/22418/20682/14634/14234/15902/18424/26564/21808/67603/14048/13592/13380/21416/12142/18933/14633/21380/14182/20377/24064/18505/244810/12367/20472/16392/20471/18129/17125/16542/225207	31
523	down	GO:0003151	outflow tract morphogenesis	16/680	66/23276	5.20327e-11	1.64079e-09	1.11289e-09	22160/22418/57265/14234/21808/14362/14048/57342/21380/17300/93840/15213/16392/20471/18741/20666	16
524	down	GO:0048706	embryonic skeletal system development	22/680	134/23276	5.227e-11	1.64079e-09	1.11289e-09	22160/22418/72043/17387/14634/14234/240725/21808/20204/14048/18933/18595/18552/18109/12162/21380/12842/216285/20472/20471/20666/21417	22
525	down	GO:0090102	cochlea development	13/680	41/23276	8.36511e-11	2.6055e-09	1.76722e-09	20378/22418/20682/57265/233651/14048/14633/71461/21380/93840/20471/68588/21417	13
526	down	GO:0034446	substrate adhesion-dependent cell spreading	17/680	79/23276	9.9806e-11	3.08477e-09	2.09229e-09	13132/14114/68732/13640/107351/13845/56320/57342/20377/15117/50918/13636/218952/14270/22174/14366/109880	17
527	down	GO:0048738	cardiac muscle tissue development	27/680	209/23276	1.05862e-10	3.24698e-09	2.20231e-09	23966/22418/18596/14234/15902/14615/21808/14609/13380/77446/18595/14182/17967/17300/11790/50490/18505/108655/244810/15213/22003/17069/19378/16392/18741/17125/19084	27
528	down	GO:0030198	extracellular matrix organization	27/680	210/23276	1.18192e-10	3.59769e-09	2.44018e-09	14114/14219/20682/72043/14234/240725/21808/208177/69675/94352/16007/11820/76293/21810/18595/71602/15117/17300/12305/12842/15227/100952/13010/18214/12406/14086/64074	27
529	down	GO:0043062	extracellular structure organization	27/680	211/23276	1.31865e-10	3.98372e-09	2.70201e-09	14114/14219/20682/72043/14234/240725/21808/208177/69675/94352/16007/11820/76293/21810/18595/71602/15117/17300/12305/12842/15227/100952/13010/18214/12406/14086/64074	27
530	down	GO:0022612	gland morphogenesis	22/680	142/23276	1.67619e-10	4.99685e-09	3.38918e-09	22418/20682/72043/14634/240725/17390/19876/19242/20346/16772/104156/20583/14633/12162/14182/20377/26941/12305/18505/18129/65960/14632	22
531	down	GO:0048844	artery morphogenesis	15/680	61/23276	1.67888e-10	4.99685e-09	3.38918e-09	18596/14234/20204/16971/14048/12142/18933/21380/17300/11816/15213/15227/13846/20677/20471	15
532	down	GO:0030510	regulation of BMP signaling pathway	17/680	83/23276	2.28244e-10	6.74327e-09	4.57371e-09	22418/240725/18007/14362/16007/13380/21416/244058/17701/20377/12168/14734/73230/18129/20666/65960/16542	17
533	down	GO:0090130	tissue migration	27/680	218/23276	2.78413e-10	8.16543e-09	5.53832e-09	22418/20682/14234/15370/21808/19876/94352/18803/75723/20346/12927/20583/14182/16600/15117/12168/18645/71093/22341/13636/11816/15227/13846/73230/18760/104831/16542	27
534	down	GO:0016358	dendrite development	28/680	234/23276	2.92014e-10	8.50226e-09	5.76677e-09	223254/19876/15529/13131/11820/13845/20346/56320/17755/13838/12162/15901/13047/17760/73181/93842/13636/22359/11816/13175/14270/19266/70584/17920/20620/12160/93686/228880	28
535	down	GO:2000736	regulation of stem cell differentiation	20/680	120/23276	2.97832e-10	8.60928e-09	5.83936e-09	13132/22160/20682/20613/16842/21808/21415/80288/208177/21416/18595/12162/20377/17300/12842/13636/246154/216285/21677/12193	20
536	down	GO:0050679	positive regulation of epithelial cell proliferation	23/680	161/23276	3.42151e-10	9.81972e-09	6.66036e-09	22160/22418/20682/226841/97165/15370/19242/14048/21416/18654/21380/15901/20377/15117/15364/12168/108655/22341/12443/20666/18760/16542/12160	23
537	down	GO:0010976	positive regulation of neuron projection development	30/680	272/23276	5.01851e-10	1.4301e-08	9.69983e-09	22418/235611/23965/19876/140570/19242/13640/18039/20482/244058/56320/17755/13838/12162/71461/13047/14182/12168/22359/11816/11504/19266/18760/12484/20720/12160/268902/109880/12904/228880	30
538	down	GO:0060324	face development	14/680	56/23276	5.39806e-10	1.52742e-08	1.036e-08	22418/16842/83691/17390/13380/21416/20397/18595/21380/17701/12842/26417/19378/109880	14
539	down	GO:0001736	establishment of planar polarity	13/680	48/23276	7.58754e-10	2.13194e-08	1.44602e-08	13132/22418/57265/26564/14362/233651/329628/71461/20377/93960/93840/14734/68588	13
540	down	GO:0019827	stem cell population maintenance	22/680	154/23276	8.27667e-10	2.30942e-08	1.5664e-08	58198/20682/21415/80288/12558/21416/18933/12162/83557/14182/20377/16600/15364/93840/56458/20472/20677/140486/99377/268996/12193/109880	22
541	down	GO:0060021	palate development	17/680	90/23276	8.65234e-10	2.39759e-08	1.6262e-08	22418/20613/57265/16842/14634/106522/14362/13845/20397/18933/18595/20583/21380/17701/216285/20666/11481	17
542	down	GO:0010631	epithelial cell migration	26/680	214/23276	9.06868e-10	2.49575e-08	1.69278e-08	22418/20682/14234/15370/21808/19876/94352/18803/75723/20346/12927/20583/14182/16600/15117/12168/18645/71093/22341/13636/11816/13846/73230/18760/104831/16542	26
543	down	GO:0007164	establishment of tissue polarity	13/680	49/23276	1.00536e-09	2.74798e-08	1.86385e-08	13132/22418/57265/26564/14362/233651/329628/71461/20377/93960/93840/14734/68588	13
544	down	GO:0090132	epithelium migration	26/680	216/23276	1.11018e-09	3.01399e-08	2.04428e-08	22418/20682/14234/15370/21808/19876/94352/18803/75723/20346/12927/20583/14182/16600/15117/12168/18645/71093/22341/13636/11816/13846/73230/18760/104831/16542	26
545	down	GO:0098727	maintenance of cell number	22/680	157/23276	1.20302e-09	3.24411e-08	2.20036e-08	58198/20682/21415/80288/12558/21416/18933/12162/83557/14182/20377/16600/15364/93840/56458/20472/20677/140486/99377/268996/12193/109880	22
546	down	GO:2000147	positive regulation of cell motility	38/680	428/23276	1.41236e-09	3.78325e-08	2.56604e-08	13132/14114/22160/22418/20682/20613/16842/17387/18596/14234/26564/21808/17390/16007/68732/18803/75723/20346/214968/18595/12927/20583/14182/16195/12721/15117/12842/50490/50918/12168/71093/22341/15227/18214/18760/14632/18550/16542	38
547	down	GO:0060688	regulation of morphogenesis of a branching structure	14/680	60/23276	1.44807e-09	3.85321e-08	2.61349e-08	58198/22418/20682/240725/18654/104156/12876/20583/12162/14182/20377/20472/20471/68585	14
548	down	GO:0035282	segmentation	17/680	93/23276	1.47207e-09	3.8913e-08	2.63933e-08	22418/16842/14234/18424/26564/21415/20346/13380/68713/20377/17300/18505/16848/235542/18187/15227/382089	17
549	down	GO:0001657	ureteric bud development	16/680	83/23276	1.98295e-09	5.14032e-08	3.48649e-08	58198/20682/14634/14234/233651/14048/18654/329628/12162/14182/17300/67087/14734/20472/20471/268902	16
550	down	GO:0072163	mesonephric epithelium development	16/680	83/23276	1.98295e-09	5.14032e-08	3.48649e-08	58198/20682/14634/14234/233651/14048/18654/329628/12162/14182/17300/67087/14734/20472/20471/268902	16
551	down	GO:0072164	mesonephric tubule development	16/680	83/23276	1.98295e-09	5.14032e-08	3.48649e-08	58198/20682/14634/14234/233651/14048/18654/329628/12162/14182/17300/67087/14734/20472/20471/268902	16
552	down	GO:0060348	bone development	23/680	176/23276	2.03963e-09	5.25335e-08	3.56316e-08	22160/20682/329872/72043/17387/17268/14634/240725/235611/231633/233651/64406/329628/17701/54725/15117/12842/21873/18741/382089/12406/17125/16542	23
553	down	GO:0030335	positive regulation of cell migration	37/680	415/23276	2.07988e-09	5.3229e-08	3.61033e-08	13132/14114/22418/20682/20613/16842/17387/18596/14234/26564/21808/17390/16007/68732/18803/75723/20346/214968/18595/12927/20583/14182/16195/12721/15117/12842/50490/50918/12168/71093/22341/15227/18214/18760/14632/18550/16542	37
554	down	GO:0035567	non-canonical Wnt signaling pathway	13/680	52/23276	2.24285e-09	5.70364e-08	3.86857e-08	20378/13132/22418/57265/26564/14362/71461/20377/93960/93840/14734/68588/14366	13
555	down	GO:0001823	mesonephros development	16/680	84/23276	2.384e-09	6.02448e-08	4.08618e-08	58198/20682/14634/14234/233651/14048/18654/329628/12162/14182/17300/67087/14734/20472/20471/268902	16
556	down	GO:0051272	positive regulation of cellular component movement	38/680	438/23276	2.68585e-09	6.71353e-08	4.55354e-08	13132/14114/22160/22418/20682/20613/16842/17387/18596/14234/26564/21808/17390/16007/68732/18803/75723/20346/214968/18595/12927/20583/14182/16195/12721/15117/12842/50490/50918/12168/71093/22341/15227/18214/18760/14632/18550/16542	38
557	down	GO:0060071	Wnt signaling pathway, planar cell polarity pathway	11/680	35/23276	2.69009e-09	6.71353e-08	4.55354e-08	13132/22418/57265/26564/14362/71461/20377/93960/93840/14734/68588	11
558	down	GO:0010632	regulation of epithelial cell migration	22/680	166/23276	3.49941e-09	8.6794e-08	5.88692e-08	22418/20682/14234/21808/18803/75723/20346/12927/20583/14182/16600/15117/12168/18645/71093/22341/13636/11816/73230/18760/104831/16542	22
559	down	GO:0002053	positive regulation of mesenchymal cell proliferation	11/680	36/23276	3.77201e-09	9.24142e-08	6.26812e-08	22418/20682/20204/18933/18109/21380/14182/108655/15227/20471/16542	11
560	down	GO:0090175	regulation of establishment of planar polarity	11/680	36/23276	3.77201e-09	9.24142e-08	6.26812e-08	13132/22418/57265/26564/14362/71461/20377/93960/93840/14734/68588	11
561	down	GO:0061053	somite development	16/680	87/23276	4.07583e-09	9.9082e-08	6.72037e-08	22418/16842/14234/18424/26564/13380/68713/20377/17300/18505/16848/235542/15227/20471/382089/20666	16
562	down	GO:0051017	actin filament bundle assembly	19/680	125/23276	4.09348e-09	9.9082e-08	6.72037e-08	50768/14219/17912/16419/208177/68732/66898/56320/15901/21927/50490/109624/18645/18709/20971/22003/22793/14086/109880	19
563	down	GO:0035019	somatic stem cell population maintenance	13/680	55/23276	4.72865e-09	1.13771e-07	7.71665e-08	58198/20682/21415/80288/21416/12162/20377/15364/93840/20472/20677/12193/109880	13
564	down	GO:0040017	positive regulation of locomotion	38/680	448/23276	4.99816e-09	1.19539e-07	8.10791e-08	13132/14114/22160/22418/20682/20613/16842/17387/18596/14234/26564/21808/17390/16007/68732/18803/75723/20346/214968/18595/12927/20583/14182/16195/12721/15117/12842/50490/50918/12168/71093/22341/15227/18214/18760/14632/18550/16542	38
565	down	GO:0031345	negative regulation of cell projection organization	21/680	155/23276	5.31002e-09	1.26247e-07	8.56285e-08	13132/22418/64294/17758/16971/13131/13841/107351/20346/214968/244058/13838/15901/24064/73181/235106/18645/13636/11816/20620/68585	21
566	down	GO:0010811	positive regulation of cell-substrate adhesion	17/680	101/23276	5.49102e-09	1.29172e-07	8.76124e-08	13132/14114/16007/68732/19242/56320/15117/140709/50918/22341/20971/15227/100952/22288/16542/64074/109880	17
567	down	GO:0021536	diencephalon development	14/680	66/23276	5.49735e-09	1.29172e-07	8.76124e-08	22418/16842/22187/18424/20346/21416/14633/17967/15364/18423/18187/16392/18741/14632	14
568	down	GO:0061572	actin filament bundle organization	19/680	128/23276	6.13386e-09	1.4329e-07	9.71882e-08	50768/14219/17912/16419/208177/68732/66898/56320/15901/21927/50490/109624/18645/18709/20971/22003/22793/14086/109880	19
569	down	GO:0090100	positive regulation of transmembrane receptor protein serine/threonine kinase signaling pathway	17/680	102/23276	6.41266e-09	1.48937e-07	1.01018e-07	13132/240725/18007/21808/16007/12162/17701/12168/14734/18129/20666/65960/19663/18550/16542/12160/11481	17
570	down	GO:0048704	embryonic skeletal system morphogenesis	17/680	103/23276	7.47451e-09	1.72601e-07	1.17069e-07	22160/17387/14634/14234/21808/20204/14048/18933/18595/18109/12162/21380/216285/20472/20471/20666/21417	17
571	down	GO:0043542	endothelial cell migration	20/680	144/23276	7.95186e-09	1.82129e-07	1.23531e-07	22418/14234/15370/19876/94352/18803/75723/12927/20583/14182/16600/12168/71093/22341/13636/11816/13846/73230/18760/16542	20
572	down	GO:0030856	regulation of epithelial cell differentiation	19/680	130/23276	7.97776e-09	1.82129e-07	1.23531e-07	58198/20378/404634/20682/14739/21808/19126/18109/329628/15901/108655/71093/12443/15213/21417/16542/13610/74155/74123	19
573	down	GO:0060317	cardiac epithelial to mesenchymal transition	9/680	23/23276	8.33036e-09	1.89104e-07	1.28262e-07	22160/20613/21808/20583/17701/15117/13636/15213/68585	9
574	down	GO:0010171	body morphogenesis	13/680	58/23276	9.48649e-09	2.14139e-07	1.45243e-07	16842/83691/17390/208177/13380/21416/20397/18595/21380/17701/12842/14734/109880	13
575	down	GO:0031346	positive regulation of cell projection organization	32/680	345/23276	1.00167e-08	2.24845e-07	1.52504e-07	22418/235611/23965/19876/140570/68732/19242/13640/18039/20482/244058/56320/17755/13838/12162/71461/13047/14182/12168/22359/11816/11504/19266/18760/12484/20720/14086/12160/268902/109880/12904/228880	32
576	down	GO:0001656	metanephros development	14/680	69/23276	1.01261e-08	2.26037e-07	1.53312e-07	58198/20682/18596/14634/14234/15902/14048/18595/329628/12162/14734/20472/20471/268902	14
577	down	GO:0035270	endocrine system development	19/680	132/23276	1.0322e-08	2.29136e-07	1.55415e-07	22418/20682/18596/21416/18595/14633/21380/12577/15364/26417/17069/16392/20677/20471/18741/18576/14632/12160/109880	19
578	down	GO:0051098	regulation of binding	29/680	293/23276	1.17177e-08	2.58691e-07	1.75461e-07	13132/22160/22418/16842/15902/97165/21808/11820/13592/13380/21416/242466/13838/15901/17701/16600/67087/73181/109624/16848/15213/26417/16392/18741/20666/64209/68588/20620/28036	29
579	down	GO:0016049	cell growth	39/680	483/23276	1.22561e-08	2.69098e-07	1.82519e-07	20378/14199/13132/22418/14219/20682/16842/17387/12934/16008/235611/21808/16007/13841/13640/11820/20346/14609/214968/244058/77300/56320/17755/17701/20377/54725/12305/71436/12168/22401/70925/11816/18187/13175/17984/18129/20720/68585/12904	39
580	down	GO:0003170	heart valve development	11/680	40/23276	1.30492e-08	2.84954e-07	1.93274e-07	22160/20682/21808/16007/233651/12142/13636/15213/20677/18741/18129	11
581	down	GO:0030010	establishment of cell polarity	17/680	107/23276	1.35422e-08	2.94122e-07	1.99492e-07	22418/17758/75723/14048/107351/14609/16772/17755/71461/26941/24064/93840/15213/16897/15227/101706/14086	17
582	down	GO:0048608	reproductive structure development	35/680	407/23276	1.43444e-08	3.09871e-07	2.10174e-07	22418/20682/20613/16842/22187/240725/97165/26564/17390/16007/18799/20346/21416/12142/20397/12192/18595/14633/12162/20377/17300/12577/15364/12168/16848/12443/15213/14313/11504/22174/18129/20720/16542/12160/14366	35
583	down	GO:0061035	regulation of cartilage development	13/680	60/23276	1.47209e-08	3.16303e-07	2.14537e-07	20378/22418/14219/20682/14634/21808/106522/94352/16007/20583/14633/20472/17125	13
584	down	GO:0001756	somitogenesis	14/680	71/23276	1.49394e-08	3.1929e-07	2.16563e-07	22418/16842/14234/18424/26564/13380/68713/20377/17300/18505/16848/235542/15227/382089	14
585	down	GO:0035023	regulation of Rho protein signal transduction	16/680	95/23276	1.52888e-08	3.25028e-07	2.20455e-07	50768/101497/223254/18596/16443/109934/219140/12558/107351/207212/21927/268739/11816/223435/74018/263406	16
586	down	GO:0002011	morphogenesis of an epithelial sheet	12/680	50/23276	1.54177e-08	3.26043e-07	2.21143e-07	22418/26401/208177/16007/16772/20583/12305/71436/93840/18129/20666/16475	12
587	down	GO:2000648	positive regulation of stem cell proliferation	15/680	83/23276	1.59703e-08	3.35962e-07	2.27871e-07	22418/20682/14634/20204/18933/18109/21380/14182/15364/108655/22341/15227/20471/20666/16542	15
588	down	GO:0010771	negative regulation of cell morphogenesis involved in differentiation	17/680	109/23276	1.80356e-08	3.77432e-07	2.55999e-07	58198/14114/22418/13131/13841/13640/107351/20346/214968/244058/15901/20377/73181/22129/13636/246154/68585	17
589	down	GO:0061458	reproductive system development	35/680	412/23276	1.95336e-08	4.06663e-07	2.75824e-07	22418/20682/20613/16842/22187/240725/97165/26564/17390/16007/18799/20346/21416/12142/20397/12192/18595/14633/12162/20377/17300/12577/15364/12168/16848/12443/15213/14313/11504/22174/18129/20720/16542/12160/14366	35
590	down	GO:0060323	head morphogenesis	11/680	42/23276	2.29108e-08	4.74514e-07	3.21846e-07	16842/83691/17390/13380/21416/20397/18595/21380/17701/12842/109880	11
591	down	GO:0001945	lymph vessel development	9/680	26/23276	2.94435e-08	6.06686e-07	4.11493e-07	14234/77446/21380/17300/12168/22341/19250/16542/11481	9
592	down	GO:0045785	positive regulation of cell adhesion	31/680	344/23276	3.32263e-08	6.81138e-07	4.61991e-07	13132/14114/22418/16842/14634/14234/16008/21808/16007/68732/19242/56320/12162/16195/12721/15117/140709/50918/22341/18709/20971/22003/15227/13846/100952/12484/22288/104831/16542/64074/109880	31
593	down	GO:0030513	positive regulation of BMP signaling pathway	10/680	35/23276	4.02197e-08	8.20319e-07	5.56393e-07	240725/18007/16007/17701/12168/14734/18129/20666/65960/16542	10
594	down	GO:0010717	regulation of epithelial to mesenchymal transition	13/680	65/23276	4.09109e-08	8.2603e-07	5.60266e-07	13132/22160/20613/16842/21808/80288/208177/21416/20377/12842/13636/246154/216285	13
595	down	GO:0048645	organ formation	13/680	65/23276	4.09109e-08	8.2603e-07	5.60266e-07	22418/14634/240725/14048/13380/14633/12162/21380/14182/18505/26417/16392/20471	13
596	down	GO:0072009	nephron epithelium development	15/680	89/23276	4.26013e-08	8.55859e-07	5.80498e-07	58198/20682/14634/14234/19126/233651/14048/18654/70350/329628/71602/67087/14734/20472/20471	15
597	down	GO:2000826	regulation of heart morphogenesis	9/680	27/23276	4.30235e-08	8.60043e-07	5.83336e-07	22160/20682/14234/14048/13380/21380/17300/16392/20471	9
598	down	GO:0030177	positive regulation of Wnt signaling pathway	16/680	102/23276	4.34716e-08	8.64697e-07	5.86493e-07	58198/13132/22418/72043/240725/26564/68151/107351/20377/18033/12842/93960/20729/235542/14734/20677	16
599	down	GO:0048557	embryonic digestive tract morphogenesis	8/680	20/23276	4.70253e-08	9.30776e-07	6.31312e-07	14634/15902/21416/18595/15227/20472/18741/20666	8
600	down	GO:0050808	synapse organization	24/680	224/23276	4.75581e-08	9.36708e-07	6.35335e-07	22418/223254/12558/13841/19242/13640/11820/13845/13380/104156/56320/54725/21983/73181/71436/93842/11816/12830/20471/19266/22288/74018/17920/228880	24
601	down	GO:0042063	gliogenesis	26/680	259/23276	5.01567e-08	9.83071e-07	6.66781e-07	23966/20682/16842/14634/15902/13003/21808/12767/12558/13131/19242/21416/104156/18109/13838/83557/16195/15364/26417/20677/14270/17984/20666/20720/11496/68585	26
602	down	GO:0060325	face morphogenesis	10/680	36/23276	5.42381e-08	1.05791e-06	7.17539e-07	16842/83691/17390/13380/21416/20397/18595/21380/17701/12842	10
603	down	GO:0060412	ventricular septum morphogenesis	10/680	37/23276	7.23904e-08	1.40514e-06	9.53057e-07	22418/57265/15902/21808/14362/93840/15213/20677/18741/20666	10
604	down	GO:0044344	cellular response to fibroblast growth factor stimulus	14/680	80/23276	7.34553e-08	1.41896e-06	9.62428e-07	22418/14219/72043/240725/15370/67603/21416/329628/21380/14182/20377/24064/71436/636931	14
605	down	GO:0007162	negative regulation of cell adhesion	24/680	230/23276	7.87808e-08	1.51455e-06	1.02726e-06	14114/50768/16842/17387/14634/235611/17390/208177/140570/13131/13640/107351/20583/242202/16600/12842/50918/12367/18576/12484/65113/20720/14366/19084	24
606	down	GO:0035265	organ growth	20/680	165/23276	8.20193e-08	1.56186e-06	1.05936e-06	23966/20682/14234/21808/67603/14609/21416/77446/14182/17967/17300/24064/108655/17069/12288/18214/17125/16542/11481/19084	20
607	down	GO:0048592	eye morphogenesis	20/680	165/23276	8.20193e-08	1.56186e-06	1.05936e-06	244152/22160/20682/17268/14634/54352/18424/23965/19126/19242/12142/15312/12162/235542/18741/18129/20666/21417/16542/29815	20
608	down	GO:0061162	establishment of monopolar cell polarity	7/680	15/23276	9.24167e-08	1.74464e-06	1.18333e-06	22418/16772/17755/71461/26941/15227/14086	7
609	down	GO:0040013	negative regulation of locomotion	26/680	267/23276	9.24858e-08	1.74464e-06	1.18333e-06	14114/50768/22418/240725/109934/208177/19876/16971/19242/107351/20346/214968/211770/68713/56320/20377/26941/19272/16600/18645/11816/22003/14270/104831/268902/109880	26
610	down	GO:0010977	negative regulation of neuron projection development	18/680	136/23276	9.42649e-08	1.76989e-06	1.20045e-06	13132/22418/64294/16971/13131/13841/107351/20346/214968/244058/13838/15901/73181/235106/13636/11816/20620/68585	18
611	down	GO:0007265	Ras protein signal transduction	26/680	268/23276	9.96537e-08	1.86237e-06	1.26317e-06	50768/101497/223254/18596/16443/109934/219140/140580/12558/107351/240168/24064/207212/69581/21927/93840/268739/11816/78255/223435/21858/18129/70584/74018/20620/263406	26
612	down	GO:0071774	response to fibroblast growth factor	14/680	82/23276	1.01476e-07	1.88765e-06	1.28032e-06	22418/14219/72043/240725/15370/67603/21416/329628/21380/14182/20377/24064/71436/636931	14
613	down	GO:0043405	regulation of MAP kinase activity	26/680	269/23276	1.07334e-07	1.98742e-06	1.34799e-06	13132/22418/18596/26401/114715/67603/211770/13838/12162/242202/14182/20377/24064/101809/75590/50490/93840/13636/11816/240672/12484/26403/217410/16475/14366/109880	26
614	down	GO:1904888	cranial skeletal system development	12/680	59/23276	1.11796e-07	2.06053e-06	1.39758e-06	22160/329872/17387/14634/14234/21808/20204/18933/18595/21380/20472/20471	12
615	down	GO:0010594	regulation of endothelial cell migration	16/680	109/23276	1.1313e-07	2.07007e-06	1.40405e-06	22418/14234/18803/75723/12927/20583/14182/16600/12168/71093/22341/13636/11816/73230/18760/16542	16
616	down	GO:0003203	endocardial cushion morphogenesis	8/680	22/23276	1.13344e-07	2.07007e-06	1.40405e-06	22160/20682/20613/233651/20583/17701/15213/16392	8
617	down	GO:0008038	neuron recognition	9/680	30/23276	1.21416e-07	2.20746e-06	1.49724e-06	22418/19876/11820/13845/20346/13838/17984/68585/268902	9
618	down	GO:0007163	establishment or maintenance of cell polarity	19/680	154/23276	1.29925e-07	2.35152e-06	1.59495e-06	22418/17758/14107/75723/14048/107351/14609/16772/57342/17755/71461/26941/24064/93840/15213/16897/15227/101706/14086	19
619	down	GO:0001570	vasculogenesis	14/680	84/23276	1.38806e-07	2.50099e-06	1.69633e-06	18596/14615/77446/20397/12192/14182/71602/15117/15213/15227/18741/21677/16542/14366	14
620	down	GO:0048593	camera-type eye morphogenesis	17/680	125/23276	1.43064e-07	2.56621e-06	1.74057e-06	244152/22160/20682/17268/14634/54352/23965/19126/19242/15312/12162/18741/18129/20666/21417/16542/29815	17
621	down	GO:0050772	positive regulation of axonogenesis	13/680	72/23276	1.46425e-07	2.61482e-06	1.77354e-06	235611/19876/140570/13640/18039/20482/56320/17755/12168/11816/268902/109880/12904	13
622	down	GO:0051347	positive regulation of transferase activity	37/680	489/23276	1.52456e-07	2.71048e-06	1.83842e-06	13132/22418/18596/26401/21808/16007/13131/211770/18595/13838/15312/242202/14182/16600/24064/50490/93840/12443/13636/22359/108689/26417/20971/67468/18214/12484/26403/70584/74018/217410/381629/105844/16475/11481/14366/109880/59047	37
623	down	GO:0030282	bone mineralization	15/680	98/23276	1.59971e-07	2.80999e-06	1.90591e-06	14119/22160/20682/19228/231633/106522/19242/14609/21416/12162/12168/14734/18214/381629/11481	15
624	down	GO:0061339	establishment or maintenance of monopolar cell polarity	7/680	16/23276	1.60151e-07	2.80999e-06	1.90591e-06	22418/16772/17755/71461/26941/15227/14086	7
625	down	GO:0090177	establishment of planar polarity involved in neural tube closure	7/680	16/23276	1.60151e-07	2.80999e-06	1.90591e-06	22418/57265/14362/71461/20377/93840/68588	7
626	down	GO:0031214	biomineral tissue development	17/680	126/23276	1.60953e-07	2.81178e-06	1.90713e-06	14119/22160/20682/19228/231633/106522/19242/14609/21416/12162/21380/12842/12168/14734/18214/381629/11481	17
627	down	GO:2000738	positive regulation of stem cell differentiation	11/680	50/23276	1.61655e-07	2.81182e-06	1.90716e-06	13132/22160/20682/20613/16842/21808/80288/21416/17300/12842/216285	11
628	down	GO:0046578	regulation of Ras protein signal transduction	20/680	172/23276	1.63692e-07	2.83498e-06	1.92287e-06	50768/101497/223254/18596/16443/109934/219140/12558/107351/24064/207212/21927/268739/11816/78255/223435/21858/18129/74018/263406	20
629	down	GO:0060415	muscle tissue morphogenesis	13/680	73/23276	1.73439e-07	2.9909e-06	2.02862e-06	22418/57265/14234/14362/77446/21380/17300/93840/15213/22003/17069/16392/18741	13
630	down	GO:0010595	positive regulation of endothelial cell migration	12/680	62/23276	1.99124e-07	3.41915e-06	2.31909e-06	22418/14234/18803/75723/12927/20583/14182/12168/71093/22341/18760/16542	12
631	down	GO:0007266	Rho protein signal transduction	18/680	143/23276	2.04287e-07	3.48906e-06	2.3665e-06	50768/101497/223254/18596/16443/109934/219140/12558/107351/207212/21927/93840/268739/11816/223435/70584/74018/263406	18
632	down	GO:0051271	negative regulation of cellular component movement	24/680	242/23276	2.04932e-07	3.48906e-06	2.3665e-06	14114/50768/22418/240725/109934/208177/16971/19242/107351/20346/214968/211770/56320/20377/26941/19272/16600/12794/18645/11816/22003/14270/104831/109880	24
633	down	GO:0014013	regulation of gliogenesis	16/680	114/23276	2.13616e-07	3.62156e-06	2.45637e-06	23966/15902/12767/12558/13131/19242/21416/104156/18109/13838/83557/16195/15364/20666/20720/68585	16
634	down	GO:0060993	kidney morphogenesis	14/680	87/23276	2.18217e-07	3.68402e-06	2.49874e-06	58198/20682/14634/233651/14048/18654/329628/12162/67087/93840/14734/20472/20677/20471	14
635	down	GO:0071900	regulation of protein serine/threonine kinase activity	32/680	394/23276	2.20945e-07	3.71447e-06	2.51939e-06	13132/22418/18596/26401/114715/67603/211770/13838/12162/242202/14182/20377/24064/101809/75590/50490/93840/12443/13636/11816/12367/240672/12484/26403/74018/217410/381629/105844/16475/14366/109880/19084	32
636	down	GO:0003179	heart valve morphogenesis	9/680	32/23276	2.259e-07	3.78193e-06	2.56515e-06	22160/20682/21808/16007/233651/13636/15213/20677/18129	9
637	down	GO:0032102	negative regulation of response to external stimulus	26/680	280/23276	2.36801e-07	3.948e-06	2.67778e-06	22418/109934/208177/19876/20346/14609/214968/12142/211770/18595/244058/20583/56320/13838/72565/18033/11816/11747/15227/16392/21824/22174/65113/54598/20720/268902	26
638	down	GO:0010634	positive regulation of epithelial cell migration	15/680	101/23276	2.40245e-07	3.98886e-06	2.7055e-06	22418/20682/14234/21808/18803/75723/12927/20583/14182/15117/12168/71093/22341/18760/16542	15
639	down	GO:0042474	middle ear morphogenesis	8/680	24/23276	2.47535e-07	4.08216e-06	2.76878e-06	20204/14048/18933/21380/17701/14182/20472/20471	8
640	down	GO:1902930	regulation of alcohol biosynthetic process	11/680	52/23276	2.47896e-07	4.08216e-06	2.76878e-06	13132/20613/19228/18799/20583/18033/11816/74205/210992/11517/12160	11
641	down	GO:0048638	regulation of developmental growth	29/680	338/23276	2.61366e-07	4.2864e-06	2.90731e-06	22418/12934/14234/67603/13841/13640/11820/20346/14609/214968/21416/20397/244058/56320/17755/14182/20377/17967/17300/93960/15364/12168/108655/11816/235542/20471/12288/68585/12904	29
642	down	GO:0030857	negative regulation of epithelial cell differentiation	10/680	42/23276	2.68017e-07	4.37761e-06	2.96917e-06	58198/20378/20682/21808/15901/108655/12443/21417/13610/74123	10
643	down	GO:0002064	epithelial cell development	23/680	229/23276	2.92209e-07	4.75342e-06	3.22407e-06	58198/22418/20682/26401/14234/14739/12767/319710/72333/14609/77446/12142/286940/15901/14182/26941/71602/50918/21873/16661/13610/12160/27428	23
644	down	GO:0003197	endocardial cushion development	9/680	33/23276	3.02595e-07	4.88284e-06	3.31185e-06	22160/20682/20613/233651/20583/17701/15213/15227/16392	9
645	down	GO:0010718	positive regulation of epithelial to mesenchymal transition	9/680	33/23276	3.02595e-07	4.88284e-06	3.31185e-06	13132/22160/20613/16842/21808/80288/21416/12842/216285	9
646	down	GO:0001935	endothelial cell proliferation	15/680	104/23276	3.55302e-07	5.71041e-06	3.87317e-06	22418/226841/240725/97165/15370/94352/14609/18654/12168/71093/11816/19378/73230/18760/16542	15
647	down	GO:0021954	central nervous system neuron development	13/680	78/23276	3.87716e-07	6.20654e-06	4.20967e-06	244152/22418/22187/12552/19876/13845/20346/13838/14633/14182/18187/13175/268902	13
648	down	GO:0006775	fat-soluble vitamin metabolic process	9/680	34/23276	4.0091e-07	6.39229e-06	4.33566e-06	13082/20613/12903/19659/546726/20583/14182/18033/13350	9
649	down	GO:0042249	establishment of planar polarity of embryonic epithelium	7/680	18/23276	4.23327e-07	6.72304e-06	4.55999e-06	22418/57265/14362/71461/20377/93840/68588	7
650	down	GO:0090162	establishment of epithelial cell polarity	8/680	26/23276	4.9929e-07	7.89821e-06	5.35707e-06	22418/14609/16772/71461/26941/93840/15213/15227	8
651	down	GO:0003401	axis elongation	9/680	35/23276	5.25765e-07	8.2844e-06	5.61901e-06	22418/20682/71461/20377/24064/93960/93840/235542/20471	9
652	down	GO:0050807	regulation of synapse organization	16/680	122/23276	5.49388e-07	8.62281e-06	5.84854e-06	22418/12558/13841/19242/13640/13845/13380/104156/56320/21983/73181/71436/93842/11816/20471/228880	16
653	down	GO:0006897	endocytosis	36/680	495/23276	5.81534e-07	9.07216e-06	6.15331e-06	13132/22418/215114/12934/16443/109934/70676/140580/16971/68732/76686/17534/11820/13380/140792/235406/218038/71602/12721/170625/100102/72729/277463/74775/22359/11816/12311/26417/14734/22174/12484/50771/12728/54598/17076/17920	36
654	down	GO:0002062	chondrocyte differentiation	14/680	94/23276	5.82533e-07	9.07216e-06	6.15331e-06	14219/20682/72043/14634/240725/19228/106522/94352/20583/14633/14182/12168/20472/12406	14
655	down	GO:0042176	regulation of protein catabolic process	28/680	332/23276	5.93576e-07	9.20845e-06	6.24576e-06	13132/22418/20682/22187/14609/211770/235406/100102/93960/56458/11816/235542/14734/210992/13010/21858/12236/65113/64209/217410/108089/381629/18550/327799/20720/20620/19186/18247	28
656	down	GO:0030038	contractile actin filament bundle assembly	13/680	81/23276	6.09123e-07	9.34143e-06	6.33595e-06	50768/14219/16419/208177/68732/21927/50490/18645/18709/20971/22003/22793/109880	13
657	down	GO:0043149	stress fiber assembly	13/680	81/23276	6.09123e-07	9.34143e-06	6.33595e-06	50768/14219/16419/208177/68732/21927/50490/18645/18709/20971/22003/22793/109880	13
658	down	GO:0048644	muscle organ morphogenesis	13/680	81/23276	6.09123e-07	9.34143e-06	6.33595e-06	22418/57265/14234/14362/77446/21380/17300/93840/15213/22003/17069/16392/18741	13
659	down	GO:0032835	glomerulus development	10/680	46/23276	6.68219e-07	1.01844e-05	6.90773e-06	72043/18596/14234/240725/19126/70350/18595/12162/71602/93840	10
660	down	GO:0098742	cell-cell adhesion via plasma-membrane adhesion molecules	17/680	139/23276	6.70711e-07	1.01844e-05	6.90773e-06	23965/12552/19876/12558/233651/13131/329628/54725/16600/50918/93842/19266/12484/73173/104831/16475/268902	17
661	down	GO:0007548	sex differentiation	23/680	240/23276	6.71901e-07	1.01844e-05	6.90773e-06	22418/20682/22187/97165/26564/17390/20346/21416/20397/18595/20377/17300/15364/12416/16848/12443/14313/11504/12804/22174/16542/12160/14366	23
662	down	GO:0003208	cardiac ventricle morphogenesis	12/680	69/23276	6.74231e-07	1.01844e-05	6.90773e-06	14234/21808/77446/12876/17300/15213/22003/17069/15227/16392/20677/20666	12
663	down	GO:0035088	establishment or maintenance of apical/basal cell polarity	9/680	36/23276	6.8294e-07	1.0239e-05	6.94474e-06	22418/14048/16772/71461/26941/93840/16897/15227/14086	9
664	down	GO:0061245	establishment or maintenance of bipolar cell polarity	9/680	36/23276	6.8294e-07	1.0239e-05	6.94474e-06	22418/14048/16772/71461/26941/93840/16897/15227/14086	9
665	down	GO:1902532	negative regulation of intracellular signal transduction	33/680	436/23276	7.11869e-07	1.06331e-05	7.21201e-06	13132/14114/50768/22160/20613/114715/13131/67603/107351/20583/72565/12162/20377/26941/16600/24064/101809/21927/71436/75590/15364/50918/56458/11816/12282/240672/21858/19266/64209/66073/20720/16475/74155	33
666	down	GO:0042692	muscle cell differentiation	30/680	376/23276	7.6579e-07	1.13961e-05	7.72955e-06	20682/16842/17387/18596/18007/666794/12558/117606/13380/21416/18595/15903/21380/17701/11790/73181/50490/18505/93840/108655/244810/15078/15213/15227/16392/20471/18741/21417/54720/19084	30
667	down	GO:0007160	cell-matrix adhesion	19/680	173/23276	8.06506e-07	1.19381e-05	8.09715e-06	50768/14219/329872/17387/16419/208177/13640/18074/19272/12305/22341/230661/20971/218952/22288/57278/16542/22793/16475	19
668	down	GO:0048588	developmental cell growth	21/680	207/23276	8.08151e-07	1.19381e-05	8.09715e-06	22418/20682/12934/235611/13841/13640/11820/20346/214968/244058/77300/56320/17755/71436/12168/11816/18187/13175/17984/68585/12904	21
669	down	GO:0035089	establishment of apical/basal cell polarity	6/680	13/23276	8.75958e-07	1.28923e-05	8.74438e-06	22418/16772/71461/26941/15227/14086	6
670	down	GO:0010470	regulation of gastrulation	9/680	37/23276	8.79188e-07	1.28926e-05	8.74459e-06	23966/18424/21815/208177/67603/13380/14182/16600/50918	9
671	down	GO:0060038	cardiac muscle cell proliferation	10/680	48/23276	1.01719e-06	1.48621e-05	1.00804e-05	23966/14234/21808/14609/14182/17967/17300/108655/17125/19084	10
672	down	GO:0051056	regulation of small GTPase mediated signal transduction	20/680	193/23276	1.05318e-06	1.53322e-05	1.03993e-05	50768/101497/223254/18596/16443/109934/219140/12558/107351/24064/207212/21927/268739/11816/78255/223435/21858/18129/74018/263406	20
673	down	GO:0043534	blood vessel endothelial cell migration	12/680	72/23276	1.08481e-06	1.57357e-05	1.06729e-05	14234/15370/19876/18803/75723/16600/22341/13636/11816/13846/18760/16542	12
674	down	GO:0060425	lung morphogenesis	11/680	60/23276	1.13764e-06	1.64426e-05	1.11524e-05	20682/16772/15901/24064/15364/93840/26417/15227/18741/20666/12627	11
675	down	GO:0021953	central nervous system neuron differentiation	20/680	194/23276	1.14271e-06	1.64567e-05	1.1162e-05	58198/244152/22418/16842/22187/14634/12552/19876/13845/20346/13380/13838/14633/14182/18505/18187/13175/16392/20677/268902	20
676	down	GO:2000146	negative regulation of cell motility	21/680	212/23276	1.1943e-06	1.71382e-05	1.16242e-05	14114/50768/240725/109934/208177/16971/19242/107351/20346/214968/211770/20377/26941/19272/16600/18645/11816/22003/14270/104831/109880	21
677	down	GO:0044089	positive regulation of cellular component biogenesis	31/680	405/23276	1.21771e-06	1.7412e-05	1.18099e-05	22160/14219/20682/26401/14234/208177/72333/12558/68732/13640/13845/66898/17755/12162/15901/12721/21983/71436/50490/18645/170643/11816/20971/22003/56430/12484/16542/16475/14086/109880/228880	31
678	down	GO:0001708	cell fate specification	13/680	86/23276	1.23545e-06	1.7603e-05	1.19395e-05	23966/20682/14634/18424/67603/14048/13380/14633/21380/14182/20472/16392/20471	13
679	down	GO:0048701	embryonic cranial skeleton morphogenesis	10/680	49/23276	1.24481e-06	1.76736e-05	1.19874e-05	22160/17387/14234/21808/20204/18933/18595/21380/20472/20471	10
680	down	GO:0072028	nephron morphogenesis	12/680	73/23276	1.2641e-06	1.78331e-05	1.20956e-05	58198/20682/14634/233651/14048/18654/329628/12162/67087/14734/20472/20471	12
681	down	GO:0003209	cardiac atrium morphogenesis	8/680	29/23276	1.26936e-06	1.78331e-05	1.20956e-05	22418/16007/77446/16392/20677/18741/18129/12627	8
682	down	GO:0035909	aorta morphogenesis	8/680	29/23276	1.26936e-06	1.78331e-05	1.20956e-05	18596/16971/14048/21380/15213/13846/20677/20471	8
683	down	GO:0042060	wound healing	27/680	326/23276	1.33539e-06	1.86954e-05	1.26804e-05	14114/22418/26401/14234/21808/208177/16007/107351/14609/18595/20583/71461/12305/12842/93840/11816/20971/22003/18746/11747/21824/11461/22174/18129/20720/16475/13007	27
684	down	GO:0014855	striated muscle cell proliferation	11/680	61/23276	1.35164e-06	1.88572e-05	1.27902e-05	23966/14234/21808/14609/14182/17967/17300/108655/20471/17125/19084	11
685	down	GO:0007015	actin filament organization	26/680	307/23276	1.3799e-06	1.91848e-05	1.30124e-05	50768/14219/17912/26401/16419/208177/14107/68732/107351/66898/12927/56320/15901/12721/21927/50490/50918/109624/18645/170643/18709/20971/22003/22793/14086/109880	26
686	down	GO:0003156	regulation of organ formation	9/680	39/23276	1.42145e-06	1.96944e-05	1.3358e-05	22418/240725/14048/13380/12162/21380/14182/16392/20471	9
687	down	GO:0003171	atrioventricular valve development	7/680	21/23276	1.4328e-06	1.97835e-05	1.34184e-05	22160/16007/233651/13636/15213/20677/18741	7
688	down	GO:0010001	glial cell differentiation	20/680	197/23276	1.45451e-06	2.00144e-05	1.3575e-05	23966/20682/16842/14634/15902/12767/12558/13131/21416/18109/13838/83557/16195/15364/26417/20677/20666/20720/11496/68585	20
689	down	GO:0045685	regulation of glial cell differentiation	12/680	74/23276	1.46912e-06	2.01465e-05	1.36646e-05	23966/15902/12767/13131/21416/18109/13838/83557/16195/15364/20720/68585	12
690	down	GO:0060973	cell migration involved in heart development	6/680	14/23276	1.495e-06	2.03624e-05	1.38111e-05	22160/18596/233651/20583/71436/18741	6
691	down	GO:0090179	planar cell polarity pathway involved in neural tube closure	6/680	14/23276	1.495e-06	2.03624e-05	1.38111e-05	22418/57265/14362/71461/20377/93840	6
692	down	GO:0001658	branching involved in ureteric bud morphogenesis	11/680	62/23276	1.60022e-06	2.17219e-05	1.47332e-05	58198/20682/14634/233651/14048/18654/329628/67087/14734/20472/20471	11
693	down	GO:0032956	regulation of actin cytoskeleton organization	24/680	272/23276	1.70471e-06	2.30624e-05	1.56424e-05	50768/14219/18596/26401/21808/208177/16971/68732/13640/107351/66898/56320/15901/12721/50490/93840/50918/18645/170643/18709/20971/22003/14086/109880	24
694	down	GO:0071560	cellular response to transforming growth factor beta stimulus	18/680	165/23276	1.72477e-06	2.32555e-05	1.57734e-05	27528/13132/14119/20682/26401/21808/16419/80288/20482/19272/246154/218952/22612/17125/21417/14281/18550/22793	18
695	down	GO:0045732	positive regulation of protein catabolic process	19/680	182/23276	1.74467e-06	2.34451e-05	1.5902e-05	13132/22418/20682/14609/211770/235406/100102/93960/56458/11816/235542/14734/210992/65113/64209/217410/108089/20620/18247	19
696	down	GO:0031032	actomyosin structure organization	17/680	149/23276	1.78973e-06	2.39704e-05	1.62583e-05	50768/14219/18596/16419/208177/68732/18595/21927/50490/108655/18645/18709/20971/22003/22793/109880/19084	17
697	down	GO:0051493	regulation of cytoskeleton organization	31/680	413/23276	1.83534e-06	2.44997e-05	1.66172e-05	50768/14219/18596/26401/235611/21808/208177/16971/68732/76686/13640/107351/66898/56320/17755/15901/12721/50490/93840/50918/18645/170643/18709/26417/20971/22003/56430/29877/20620/14086/109880	31
698	down	GO:0071559	response to transforming growth factor beta	18/680	167/23276	2.0538e-06	2.73251e-05	1.85336e-05	27528/13132/14119/20682/26401/21808/16419/80288/20482/19272/246154/218952/22612/17125/21417/14281/18550/22793	18
699	down	GO:0035904	aorta development	10/680	52/23276	2.21449e-06	2.93657e-05	1.99177e-05	18596/12767/16971/14048/12142/21380/15213/13846/20677/20471	10
700	down	GO:1900024	regulation of substrate adhesion-dependent cell spreading	9/680	41/23276	2.23047e-06	2.94803e-05	1.99954e-05	13132/14114/68732/13640/107351/56320/15117/50918/109880	9
701	down	GO:0030336	negative regulation of cell migration	20/680	203/23276	2.32099e-06	3.05762e-05	2.07387e-05	50768/240725/109934/208177/16971/19242/107351/20346/214968/211770/20377/26941/19272/16600/18645/11816/22003/14270/104831/109880	20
702	down	GO:0001936	regulation of endothelial cell proliferation	13/680	91/23276	2.38093e-06	3.12633e-05	2.12047e-05	22418/226841/240725/97165/15370/14609/18654/12168/71093/11816/19378/18760/16542	13
703	down	GO:0048813	dendrite morphogenesis	16/680	136/23276	2.39e-06	3.12802e-05	2.12162e-05	223254/19876/15529/13845/20346/56320/13838/15901/13047/17760/73181/13636/22359/13175/19266/93686	16
704	down	GO:0090178	regulation of establishment of planar polarity involved in neural tube closure	6/680	15/23276	2.43006e-06	3.17012e-05	2.15018e-05	22418/57265/14362/71461/20377/93840	6
705	down	GO:0007264	small GTPase mediated signal transduction	33/680	463/23276	2.65325e-06	3.4405e-05	2.33356e-05	50768/101497/223254/18596/16443/109934/219140/140580/12558/13131/107351/104886/19731/240168/24064/207212/69581/21927/93840/268739/11816/78255/223435/21858/18129/320982/70584/74018/74194/20620/29815/75974/263406	33
706	down	GO:0045216	cell-cell junction organization	18/680	170/23276	2.65444e-06	3.4405e-05	2.33356e-05	50768/20613/17387/21808/208177/13640/14609/77446/20583/19272/54135/230661/20971/218952/104831/16542/16475/14086	18
707	down	GO:0048010	vascular endothelial growth factor receptor signaling pathway	9/680	42/23276	2.76568e-06	3.57315e-05	2.42354e-05	14234/240725/12927/17300/12168/22341/18760/16542/14366	9
708	down	GO:0002065	columnar/cuboidal epithelial cell differentiation	17/680	154/23276	2.82888e-06	3.64309e-05	2.47097e-05	22418/16842/14634/12558/12142/18109/13047/14182/26941/108655/15213/20677/20666/17920/12160/74123/27428	17
709	down	GO:0050803	regulation of synapse structure or activity	23/680	261/23276	2.85326e-06	3.66275e-05	2.48431e-05	22418/12558/13841/19242/13640/11820/13845/13380/104156/56320/16440/21983/73181/71436/93842/11816/20471/17920/20720/16542/20620/109880/228880	23
710	down	GO:0048333	mesodermal cell differentiation	7/680	23/23276	2.8707e-06	3.67339e-05	2.49153e-05	14234/14048/13380/14182/15227/20472/17125	7
711	down	GO:0001558	regulation of cell growth	29/680	381/23276	2.98923e-06	3.81293e-05	2.58617e-05	20378/14199/13132/22418/14219/16842/17387/12934/16008/21808/16007/13841/13640/20346/14609/214968/244058/56320/17755/17701/20377/12305/12168/22401/70925/11816/20720/68585/12904	29
712	down	GO:0002040	sprouting angiogenesis	11/680	66/23276	3.04183e-06	3.85554e-05	2.61507e-05	16842/14234/15370/19876/94352/18654/57342/16600/13846/73230/16542	11
713	down	GO:0060675	ureteric bud morphogenesis	11/680	66/23276	3.04183e-06	3.85554e-05	2.61507e-05	58198/20682/14634/233651/14048/18654/329628/67087/14734/20472/20471	11
714	down	GO:0060538	skeletal muscle organ development	19/680	189/23276	3.06743e-06	3.87576e-05	2.62879e-05	22160/15370/80288/13380/21416/20482/286940/21380/22634/18505/108655/17904/12804/20471/18741/14605/20666/14281/54720	19
715	down	GO:0090066	regulation of anatomical structure size	34/680	489/23276	3.23088e-06	4.06949e-05	2.76019e-05	22418/12934/26401/14234/74617/17390/68732/13841/13640/107351/20346/14609/214968/66898/18039/244058/56320/17755/242202/26941/12721/17300/50918/12168/18645/18040/170643/11816/18709/22003/12288/16542/68585/12904	34
716	down	GO:0072080	nephron tubule development	12/680	80/23276	3.43815e-06	4.31703e-05	2.92808e-05	58198/20682/14634/19126/233651/14048/18654/329628/67087/14734/20472/20471	12
717	down	GO:0072171	mesonephric tubule morphogenesis	11/680	67/23276	3.5443e-06	4.43644e-05	3.00908e-05	58198/20682/14634/233651/14048/18654/329628/67087/14734/20472/20471	11
718	down	GO:0003230	cardiac atrium development	8/680	33/23276	3.7031e-06	4.62083e-05	3.13414e-05	22418/16007/77446/16392/20677/18741/18129/12627	8
719	down	GO:0060026	convergent extension	6/680	16/23276	3.792e-06	4.71711e-05	3.19944e-05	20378/22418/71461/20377/93960/93840	6
720	down	GO:0014066	regulation of phosphatidylinositol 3-kinase signaling	12/680	81/23276	3.93016e-06	4.85888e-05	3.2956e-05	22160/20682/18596/235611/21808/19249/26941/16600/72446/20720/16542/107449	12
721	down	GO:0032231	regulation of actin filament bundle assembly	12/680	81/23276	3.93016e-06	4.85888e-05	3.2956e-05	50768/14219/208177/68732/56320/15901/50490/18645/18709/20971/22003/109880	12
722	down	GO:0042326	negative regulation of phosphorylation	31/680	430/23276	4.21258e-06	5.18862e-05	3.51925e-05	13132/14114/22160/24056/114715/67603/13380/211770/12162/20377/26941/16600/58200/24064/101809/12577/71436/75590/50918/170643/56458/11816/72446/12367/240672/66861/381629/98496/16475/74155/19084	31
723	down	GO:0007179	transforming growth factor beta receptor signaling pathway	16/680	142/23276	4.22269e-06	5.18862e-05	3.51925e-05	27528/13132/14119/26401/21808/16419/80288/20482/19272/246154/218952/17125/21417/14281/18550/22793	16
724	down	GO:0048015	phosphatidylinositol-mediated signaling	15/680	127/23276	4.67726e-06	5.72964e-05	3.88621e-05	22160/20682/18596/235611/21808/14299/19249/18595/26941/16600/18709/72446/20720/16542/107449	15
725	down	GO:0008543	fibroblast growth factor receptor signaling pathway	11/680	69/23276	4.771e-06	5.80906e-05	3.94007e-05	22418/14219/72043/240725/67603/21416/329628/14182/24064/71436/636931	11
726	down	GO:0060976	coronary vasculature development	11/680	69/23276	4.771e-06	5.80906e-05	3.94007e-05	18596/19876/16971/12142/18552/71461/21380/14182/93840/14734/12627	11
727	down	GO:0051101	regulation of DNA binding	13/680	97/23276	4.93079e-06	5.98547e-05	4.05973e-05	22160/16842/15902/97165/242466/15901/17701/16600/67087/15213/16392/18741/20666	13
728	down	GO:0032970	regulation of actin filament-based process	25/680	309/23276	4.94896e-06	5.98944e-05	4.06242e-05	50768/14219/18596/26401/21808/319710/208177/16971/68732/13640/107351/66898/56320/15901/12721/50490/93840/50918/18645/170643/18709/20971/22003/14086/109880	25
729	down	GO:0030901	midbrain development	9/680	45/23276	5.08297e-06	6.13314e-05	4.15989e-05	22418/18424/68151/13380/17701/14182/20377/18423/17125	9
730	down	GO:0001933	negative regulation of protein phosphorylation	29/680	393/23276	5.47205e-06	6.58284e-05	4.4649e-05	13132/14114/22160/24056/114715/67603/13380/211770/12162/20377/26941/16600/58200/24064/101809/71436/75590/50918/170643/56458/11816/72446/12367/240672/66861/381629/98496/74155/19084	29
731	down	GO:0030500	regulation of bone mineralization	11/680	70/23276	5.51279e-06	6.59238e-05	4.47137e-05	14119/22160/20682/231633/106522/14609/12162/12168/18214/381629/11481	11
732	down	GO:0072078	nephron tubule morphogenesis	11/680	70/23276	5.51279e-06	6.59238e-05	4.47137e-05	58198/20682/14634/233651/14048/18654/329628/67087/14734/20472/20471	11
733	down	GO:0060841	venous blood vessel development	6/680	17/23276	5.71561e-06	6.81464e-05	4.62212e-05	77446/12168/15227/13846/18741/11481	6
734	down	GO:0060419	heart growth	12/680	84/23276	5.79764e-06	6.89198e-05	4.67458e-05	23966/14234/21808/67603/14609/77446/14182/17967/17300/108655/17125/19084	12
735	down	GO:0032535	regulation of cellular component size	26/680	333/23276	6.12008e-06	7.25383e-05	4.92001e-05	22418/12934/26401/68732/13841/13640/107351/20346/214968/66898/18039/244058/56320/17755/26941/12721/50918/12168/18645/18040/170643/11816/18709/22003/68585/12904	26
736	down	GO:0007219	Notch signaling pathway	17/680	163/23276	6.13828e-06	7.254e-05	4.92013e-05	20682/20613/17387/14234/14048/11820/329628/20583/12162/16195/17300/16848/15213/16897/382089/18129/13610	17
737	down	GO:0048017	inositol lipid-mediated signaling	15/680	130/23276	6.25199e-06	7.36671e-05	4.99657e-05	22160/20682/18596/235611/21808/14299/19249/18595/26941/16600/18709/72446/20720/16542/107449	15
738	down	GO:0007519	skeletal muscle tissue development	18/680	181/23276	6.45864e-06	7.58795e-05	5.14663e-05	22160/15370/80288/13380/21416/20482/286940/21380/22634/18505/108655/17904/20471/18741/14605/20666/14281/54720	18
739	down	GO:1903035	negative regulation of response to wounding	17/680	164/23276	6.66556e-06	7.80823e-05	5.29604e-05	109934/208177/14609/18595/244058/13838/72565/18033/11816/11747/15227/16392/21824/22174/65113/54598/20720	17
740	down	GO:0045860	positive regulation of protein kinase activity	29/680	398/23276	6.97904e-06	8.15168e-05	5.52899e-05	13132/22418/18596/26401/21808/16007/13131/13838/242202/14182/24064/50490/93840/12443/13636/22359/20971/67468/18214/12484/26403/70584/74018/381629/105844/16475/11481/14366/109880	29
741	down	GO:0072088	nephron epithelium morphogenesis	11/680	72/23276	7.3033e-06	8.5057e-05	5.76911e-05	58198/20682/14634/233651/14048/18654/329628/67087/14734/20472/20471	11
742	down	GO:0061326	renal tubule development	12/680	86/23276	7.43925e-06	8.639e-05	5.85952e-05	58198/20682/14634/19126/233651/14048/18654/329628/67087/14734/20472/20471	12
743	down	GO:0007368	determination of left/right symmetry	14/680	116/23276	7.49874e-06	8.68298e-05	5.88935e-05	22773/22418/21815/14609/18552/21380/93840/19378/15227/18741/382089/18129/12627/11481	14
744	down	GO:0042476	odontogenesis	13/680	101/23276	7.7589e-06	8.95841e-05	6.07616e-05	16842/14634/21416/18595/14633/12162/21380/17701/17300/12842/14313/18741/11481	13
745	down	GO:0010817	regulation of hormone levels	32/680	466/23276	8.07797e-06	9.30008e-05	6.3079e-05	13082/13132/12903/18111/13640/19659/14609/21416/546726/20397/18595/18552/12876/94353/14182/20377/15364/13350/11747/17069/19378/16392/20677/12288/20666/18576/215445/18550/12160/11481/14366/12904	32
746	down	GO:0033002	muscle cell proliferation	18/680	184/23276	8.12394e-06	9.32628e-05	6.32568e-05	23966/18596/14234/15902/21808/14609/21416/211770/14182/16600/17967/17300/67087/108655/20471/17125/54598/19084	18
747	down	GO:0001710	mesodermal cell fate commitment	6/680	18/23276	8.36175e-06	9.47883e-05	6.42915e-05	14234/14048/13380/14182/20472/17125	6
748	down	GO:0003181	atrioventricular valve morphogenesis	6/680	18/23276	8.36175e-06	9.47883e-05	6.42915e-05	22160/16007/233651/13636/15213/20677	6
749	down	GO:0061323	cell proliferation involved in heart morphogenesis	6/680	18/23276	8.36175e-06	9.47883e-05	6.42915e-05	20682/14048/21380/16392/20471/18741	6
750	down	GO:1902931	negative regulation of alcohol biosynthetic process	6/680	18/23276	8.36175e-06	9.47883e-05	6.42915e-05	20613/20583/18033/11816/210992/12160	6
751	down	GO:0060113	inner ear receptor cell differentiation	11/680	73/23276	8.37478e-06	9.47883e-05	6.42915e-05	57265/18109/329628/13047/14182/26941/93840/15213/20971/68588/17920	11
752	down	GO:0003158	endothelium development	13/680	102/23276	8.65805e-06	9.77192e-05	6.62794e-05	14234/14739/77446/15901/50918/12168/71093/15213/21873/73230/16542/13610/11481	13
753	down	GO:0034330	cell junction organization	18/680	185/23276	8.7592e-06	9.85839e-05	6.68659e-05	50768/20613/17387/21808/208177/13640/14609/77446/20583/19272/54135/230661/20971/218952/104831/16542/16475/14086	18
754	down	GO:0035329	hippo signaling	7/680	27/23276	9.39181e-06	0.000105409	7.14949e-05	233651/75723/329628/56332/20666/21677/16475	7
755	down	GO:0001889	liver development	13/680	103/23276	9.64775e-06	0.00010798	7.32386e-05	20378/22773/20682/72043/19242/54725/54135/12443/18746/18129/14632/16004/12627	13
756	down	GO:0045926	negative regulation of growth	21/680	242/23276	9.68825e-06	0.000108132	7.33417e-05	20378/14199/13132/22418/21808/13841/20346/14609/214968/21416/244058/17701/20377/93960/12168/22401/28019/70925/14734/20720/68585	21
757	down	GO:0033674	positive regulation of kinase activity	30/680	428/23276	1.03919e-05	0.000115664	7.84509e-05	13132/22418/18596/26401/21808/16007/13131/18595/13838/242202/14182/24064/50490/93840/12443/13636/22359/20971/67468/18214/12484/26403/70584/74018/381629/105844/16475/11481/14366/109880	30
758	down	GO:0045446	endothelial cell differentiation	12/680	89/23276	1.06646e-05	0.000118371	8.02869e-05	14739/77446/15901/50918/12168/71093/15213/21873/73230/16542/13610/11481	12
759	down	GO:0030308	negative regulation of cell growth	17/680	170/23276	1.07732e-05	0.000119247	8.08807e-05	20378/14199/13132/22418/21808/13841/20346/14609/214968/244058/17701/20377/12168/22401/70925/20720/68585	17
760	down	GO:0055017	cardiac muscle tissue growth	11/680	75/23276	1.09345e-05	0.000120443	8.16923e-05	23966/14234/21808/14609/77446/14182/17967/17300/108655/17125/19084	11
761	down	GO:0045137	development of primary sexual characteristics	18/680	188/23276	1.09412e-05	0.000120443	8.16923e-05	22418/20682/22187/97165/17390/20346/20397/18595/20377/17300/15364/12416/16848/12443/14313/11504/16542/14366	18
762	down	GO:0048675	axon extension	14/680	120/23276	1.11401e-05	0.000121964	8.27237e-05	22418/12934/235611/20346/214968/77300/56320/17755/12168/11816/18187/13175/17984/68585	14
763	down	GO:0090288	negative regulation of cellular response to growth factor stimulus	14/680	120/23276	1.11401e-05	0.000121964	8.27237e-05	14119/22418/72043/240725/80288/14362/13380/21416/20482/20377/24064/246154/73230/65960	14
764	down	GO:0007045	cell-substrate adherens junction assembly	10/680	62/23276	1.15734e-05	0.000126021	8.54755e-05	50768/17387/208177/13640/19272/230661/20971/218952/16542/16475	10
765	down	GO:0048041	focal adhesion assembly	10/680	62/23276	1.15734e-05	0.000126021	8.54755e-05	50768/17387/208177/13640/19272/230661/20971/218952/16542/16475	10
766	down	GO:0001946	lymphangiogenesis	6/680	19/23276	1.19195e-05	0.000128513	8.7166e-05	14234/17300/12168/22341/19250/11481	6
767	down	GO:0007413	axonal fasciculation	6/680	19/23276	1.19195e-05	0.000128513	8.7166e-05	22418/13845/20346/13838/17984/68585	6
768	down	GO:0036303	lymph vessel morphogenesis	6/680	19/23276	1.19195e-05	0.000128513	8.7166e-05	14234/17300/12168/22341/19250/11481	6
769	down	GO:0031099	regeneration	13/680	105/23276	1.19302e-05	0.000128513	8.7166e-05	72043/17390/14609/18039/18933/244058/13838/16600/12443/18746/14632/68585/109880	13
770	down	GO:0061036	positive regulation of cartilage development	7/680	28/23276	1.2208e-05	0.000131154	8.89572e-05	22418/20682/14634/106522/94352/16007/17125	7
771	down	GO:0061333	renal tubule morphogenesis	11/680	76/23276	1.24517e-05	0.000133061	9.02503e-05	58198/20682/14634/233651/14048/18654/329628/67087/14734/20472/20471	11
772	down	GO:0070167	regulation of biomineral tissue development	11/680	76/23276	1.24517e-05	0.000133061	9.02503e-05	14119/22160/20682/231633/106522/14609/12162/12168/18214/381629/11481	11
773	down	GO:0014065	phosphatidylinositol 3-kinase signaling	13/680	106/23276	1.324e-05	0.000140736	9.54561e-05	22160/20682/18596/235611/21808/19249/26941/16600/18709/72446/20720/16542/107449	13
774	down	GO:0061008	hepaticobiliary system development	13/680	106/23276	1.324e-05	0.000140736	9.54561e-05	20378/22773/20682/72043/19242/54725/54135/12443/18746/18129/14632/16004/12627	13
775	down	GO:0007224	smoothened signaling pathway	14/680	122/23276	1.34887e-05	0.000143001	9.69926e-05	58198/14634/26564/20204/117606/18933/14633/20377/73668/15227/14734/14632/20720/76568	14
776	down	GO:0035988	chondrocyte proliferation	5/680	12/23276	1.40049e-05	0.000147695	0.000100176	14219/17387/12168/20472/18214	5
777	down	GO:2000052	positive regulation of non-canonical Wnt signaling pathway	5/680	12/23276	1.40049e-05	0.000147695	0.000100176	13132/22418/20377/93960/14734	5
778	down	GO:0035051	cardiocyte differentiation	15/680	139/23276	1.41759e-05	0.000148937	0.000101018	23966/22160/18596/21808/13380/18595/11790/50490/18505/93840/108655/244810/26417/16392/18741	15
779	down	GO:0001701	in utero embryonic development	30/680	435/23276	1.41968e-05	0.000148937	0.000101018	13132/22160/20613/16842/18596/14634/16007/18803/18799/14609/77446/12142/12192/18595/20482/14633/17701/14182/71602/17300/11790/12577/108655/15213/22003/17069/15227/18741/18129/99377	30
780	down	GO:0009798	axis specification	12/680	92/23276	1.50526e-05	0.000157504	0.000106829	22418/18424/21415/68151/27412/20377/15213/14734/20472/18741/382089/18129	12
781	down	GO:0042475	odontogenesis of dentin-containing tooth	11/680	78/23276	1.60421e-05	0.000166987	0.000113261	16842/14634/21416/18595/14633/12162/21380/17701/17300/14313/11481	11
782	down	GO:0048663	neuron fate commitment	11/680	78/23276	1.60421e-05	0.000166987	0.000113261	14634/15902/18424/21808/14048/18933/14633/18505/16392/20471/225207	11
783	down	GO:0042573	retinoic acid metabolic process	6/680	20/23276	1.66079e-05	0.00017243	0.000116953	13082/12903/19659/546726/19378/12904	6
784	down	GO:0009855	determination of bilateral symmetry	14/680	125/23276	1.78317e-05	0.000184659	0.000125247	22773/22418/21815/14609/18552/21380/93840/19378/15227/18741/382089/18129/12627/11481	14
785	down	GO:0061387	regulation of extent of cell growth	13/680	109/23276	1.79581e-05	0.00018549	0.000125811	22418/12934/13841/13640/20346/214968/244058/56320/17755/12168/11816/68585/12904	13
786	down	GO:0042490	mechanoreceptor differentiation	11/680	79/23276	1.81516e-05	0.000187008	0.000126841	57265/18109/329628/13047/14182/26941/93840/15213/20971/68588/17920	11
787	down	GO:0009799	specification of symmetry	14/680	126/23276	1.9531e-05	0.000199683	0.000135438	22773/22418/21815/14609/18552/21380/93840/19378/15227/18741/382089/18129/12627/11481	14
788	down	GO:0050680	negative regulation of epithelial cell proliferation	14/680	126/23276	1.9531e-05	0.000199683	0.000135438	13132/22418/20682/240725/21808/19876/19242/14609/20583/20377/19272/71093/11816/14734	14
789	down	GO:0051100	negative regulation of binding	14/680	126/23276	1.9531e-05	0.000199683	0.000135438	13132/16842/15902/13380/242466/15901/17701/67087/73181/15213/26417/16392/20666/28036	14
790	down	GO:0021537	telencephalon development	19/680	215/23276	1.9711e-05	0.000201012	0.000136339	58198/244152/22418/16842/14634/15902/12767/19876/12558/13131/13845/20346/329628/14182/18187/14270/140486/68585/268902	19
791	down	GO:0018108	peptidyl-tyrosine phosphorylation	23/680	295/23276	2.12394e-05	0.00021605	0.000146539	18596/24056/106522/13841/13640/11820/18595/13838/14182/20377/16195/12305/22341/13636/26417/13846/16392/22612/18214/22174/12484/16542/74155	23
792	down	GO:0043409	negative regulation of MAPK cascade	15/680	144/23276	2.16621e-05	0.000219794	0.000149078	13132/14114/114715/67603/12162/20377/26941/16600/24064/101809/75590/56458/11816/240672/74155	15
793	down	GO:0030859	polarized epithelial cell differentiation	5/680	13/23276	2.22105e-05	0.000224226	0.000152084	22418/16772/71461/26941/15227	5
794	down	GO:0060601	lateral sprouting from an epithelium	5/680	13/23276	2.22105e-05	0.000224226	0.000152084	22418/240725/14633/12162/93840	5
795	down	GO:0050866	negative regulation of cell activation	16/680	162/23276	2.26906e-05	0.000228499	0.000154982	14634/15902/109934/12142/18595/242202/20377/11816/15227/12367/22174/20666/12484/65113/20720/19084	16
796	down	GO:0009896	positive regulation of catabolic process	24/680	317/23276	2.29062e-05	0.000230093	0.000156063	13132/22160/22418/20682/14609/211770/235406/100102/93960/56458/11816/235542/26417/14734/210992/65113/64209/217410/108089/16542/20620/68728/12193/18247	24
797	down	GO:2000177	regulation of neural precursor cell proliferation	12/680	96/23276	2.3306e-05	0.000233525	0.000158391	58198/22418/14634/15902/93761/12558/14633/22341/56458/636931/12484/14632	12
798	down	GO:0008589	regulation of smoothened signaling pathway	10/680	67/23276	2.34139e-05	0.000234022	0.000158729	58198/14634/20204/18933/14633/20377/73668/14734/14632/20720	10
799	down	GO:0018212	peptidyl-tyrosine modification	23/680	297/23276	2.3638e-05	0.000235676	0.000159851	18596/24056/106522/13841/13640/11820/18595/13838/14182/20377/16195/12305/22341/13636/26417/13846/16392/22612/18214/22174/12484/16542/74155	23
800	down	GO:0035272	exocrine system development	9/680	54/23276	2.41331e-05	0.000240017	0.000162795	20682/68151/20346/16772/20583/12162/14182/17300/65960	9
801	down	GO:0048771	tissue remodeling	16/680	163/23276	2.44923e-05	0.000242987	0.000164809	17387/14234/109934/19228/21808/17390/14609/21380/20377/17300/50490/12168/18129/12484/68588/11481	16
802	down	GO:0048710	regulation of astrocyte differentiation	7/680	31/23276	2.51224e-05	0.000248625	0.000168633	15902/13131/18109/13838/16195/15364/20720	7
803	down	GO:0090101	negative regulation of transmembrane receptor protein serine/threonine kinase signaling pathway	12/680	97/23276	2.59001e-05	0.000255692	0.000173427	14119/22418/80288/14362/13380/21416/20482/20377/14313/246154/73230/65960	12
804	down	GO:0021885	forebrain cell migration	10/680	68/23276	2.67408e-05	0.000263344	0.000178617	14634/12767/19876/13131/20346/14182/18187/14270/22174/68585	10
805	down	GO:0050773	regulation of dendrite development	15/680	147/23276	2.76686e-05	0.000271815	0.000184363	19876/15529/56320/13838/12162/15901/13047/73181/13636/22359/11816/19266/20620/12160/228880	15
806	down	GO:0001755	neural crest cell migration	9/680	55/23276	2.81145e-05	0.000275522	0.000186876	22160/16842/20346/214968/21380/18505/18187/16392/18741	9
807	down	GO:0034332	adherens junction organization	11/680	83/23276	2.91754e-05	0.000285223	0.000193456	50768/17387/208177/13640/19272/230661/20971/218952/104831/16542/16475	11
808	down	GO:0061383	trabecula morphogenesis	8/680	43/23276	2.98914e-05	0.000291514	0.000197723	14119/235611/17390/77446/20377/12842/15213/11504	8
809	down	GO:0048339	paraxial mesoderm development	6/680	22/23276	3.04139e-05	0.000294246	0.000199576	22418/16842/14234/14182/17300/21677	6
810	down	GO:0061311	cell surface receptor signaling pathway involved in heart development	6/680	22/23276	3.04139e-05	0.000294246	0.000199576	22418/20613/13380/17701/93840/15213	6
811	down	GO:2000647	negative regulation of stem cell proliferation	6/680	22/23276	3.04139e-05	0.000294246	0.000199576	14114/22418/19242/20583/67087/12484	6
812	down	GO:0051492	regulation of stress fiber assembly	10/680	69/23276	3.04645e-05	0.000294246	0.000199576	50768/14219/208177/68732/50490/18645/18709/20971/22003/109880	10
813	down	GO:0060795	cell fate commitment involved in formation of primary germ layer	7/680	32/23276	3.13506e-05	0.000302078	0.000204889	14234/67603/14048/13380/14182/20472/17125	7
814	down	GO:0008406	gonad development	17/680	185/23276	3.24244e-05	0.000311153	0.000211044	22418/20682/22187/97165/17390/20346/20397/18595/20377/17300/15364/16848/12443/14313/11504/16542/14366	17
815	down	GO:0034329	cell junction assembly	15/680	149/23276	3.24473e-05	0.000311153	0.000211044	50768/20613/17387/208177/13640/14609/20583/19272/54135/230661/20971/218952/16542/16475/14086	15
816	down	GO:1901342	regulation of vasculature development	20/680	243/23276	3.36621e-05	0.000322034	0.000218424	22418/226841/14234/240725/19242/18803/18654/12162/15901/16600/17300/22341/13636/15213/11504/13846/16392/18760/18576/16542	20
817	down	GO:0031102	neuron projection regeneration	8/680	44/23276	3.56065e-05	0.000339021	0.000229946	17390/18039/18933/244058/13838/16600/68585/109880	8
818	down	GO:0043392	negative regulation of DNA binding	8/680	44/23276	3.56065e-05	0.000339021	0.000229946	16842/15902/242466/15901/17701/67087/15213/20666	8
819	down	GO:0090183	regulation of kidney development	9/680	57/23276	3.77649e-05	0.000358722	0.000243308	58198/20682/18596/19126/329628/12162/83557/20472/20471	9
820	down	GO:0060740	prostate gland epithelium morphogenesis	7/680	33/23276	3.87941e-05	0.000367629	0.00024935	22418/20682/240725/17390/14633/12162/20377	7
821	down	GO:0007044	cell-substrate junction assembly	10/680	71/23276	3.92575e-05	0.000370274	0.000251143	50768/17387/208177/13640/19272/230661/20971/218952/16542/16475	10
822	down	GO:0034333	adherens junction assembly	10/680	71/23276	3.92575e-05	0.000370274	0.000251143	50768/17387/208177/13640/19272/230661/20971/218952/16542/16475	10
823	down	GO:0033688	regulation of osteoblast proliferation	6/680	23/23276	4.0135e-05	0.000377664	0.000256156	235611/231633/16007/20377/68588/381629	6
824	down	GO:0031016	pancreas development	11/680	86/23276	4.08556e-05	0.000382652	0.000259539	22773/22418/20682/68151/19378/15227/16392/20677/18576/12160/11481	11
825	down	GO:0060349	bone morphogenesis	11/680	86/23276	4.08556e-05	0.000382652	0.000259539	22160/20682/329872/17387/14634/64406/17701/15117/12842/382089/12406	11
826	down	GO:0046660	female sex differentiation	13/680	118/23276	4.20407e-05	0.000392556	0.000266257	22418/22187/17390/20397/18595/20377/17300/16848/14313/11504/22174/16542/14366	13
827	down	GO:0008347	glial cell migration	8/680	45/23276	4.22062e-05	0.000392556	0.000266257	14634/13003/21808/13131/13838/14270/17984/68585	8
828	down	GO:0032330	regulation of chondrocyte differentiation	8/680	45/23276	4.22062e-05	0.000392556	0.000266257	14219/20682/14634/106522/94352/20583/14633/20472	8
829	down	GO:0043254	regulation of protein complex assembly	25/680	351/23276	4.29739e-05	0.000398774	0.000270474	22160/26401/14234/217517/72333/68732/76686/107351/13380/66898/56320/17755/17967/12721/67087/50918/74202/18645/170643/18709/22003/56430/12484/16475/14086	25
830	down	GO:1990138	neuron projection extension	15/680	153/23276	4.42308e-05	0.000409492	0.000277743	22418/12934/235611/20346/214968/77300/56320/17755/71436/12168/11816/18187/13175/17984/68585	15
831	down	GO:0021675	nerve development	10/680	72/23276	4.44114e-05	0.000410218	0.000278236	58198/72043/14634/240725/20346/21380/18187/16392/20471/20720	10
832	down	GO:0060512	prostate gland morphogenesis	7/680	34/23276	4.76284e-05	0.000438924	0.000297706	22418/20682/240725/17390/14633/12162/20377	7
833	down	GO:0000188	inactivation of MAPK activity	5/680	15/23276	4.93637e-05	0.000449758	0.000305054	114715/67603/101809/75590/240672	5
834	down	GO:0003188	heart valve formation	5/680	15/23276	4.93637e-05	0.000449758	0.000305054	22160/20682/233651/13636/15213	5
835	down	GO:0003272	endocardial cushion formation	5/680	15/23276	4.93637e-05	0.000449758	0.000305054	20613/233651/20583/17701/15213	5
836	down	GO:0060413	atrial septum morphogenesis	5/680	15/23276	4.93637e-05	0.000449758	0.000305054	16007/16392/20677/18129/12627	5
837	down	GO:0061430	bone trabecula morphogenesis	5/680	15/23276	4.93637e-05	0.000449758	0.000305054	14119/235611/17390/20377/12842	5
838	down	GO:0032233	positive regulation of actin filament bundle assembly	8/680	46/23276	4.97955e-05	0.000452666	0.000307027	14219/68732/15901/50490/18645/20971/22003/109880	8
839	down	GO:0007416	synapse assembly	13/680	120/23276	5.01871e-05	0.000455196	0.000308743	22418/223254/12558/13841/13640/11820/13845/54725/21983/71436/20471/19266/17920	13
840	down	GO:0038084	vascular endothelial growth factor signaling pathway	6/680	24/23276	5.21964e-05	0.000471292	0.000319661	18596/18595/17300/18187/18760/16542	6
841	down	GO:0070570	regulation of neuron projection regeneration	6/680	24/23276	5.21964e-05	0.000471292	0.000319661	18933/244058/13838/16600/68585/109880	6
842	down	GO:0008360	regulation of cell shape	13/680	121/23276	5.47518e-05	0.000493257	0.000334559	50768/235611/140570/19242/57342/26941/12721/69581/74202/72729/218952/16542/27428	13
843	down	GO:0060563	neuroepithelial cell differentiation	11/680	89/23276	5.63535e-05	0.000506551	0.000343575	16842/14634/12558/18109/13047/14182/26941/15213/20677/20666/17920	11
844	down	GO:0051145	smooth muscle cell differentiation	9/680	60/23276	5.74065e-05	0.000514865	0.000349214	20682/18596/73181/93840/15213/15227/20471/18741/21417	9
845	down	GO:0021884	forebrain neuron development	7/680	35/23276	5.80451e-05	0.000518278	0.000351529	22418/22187/19876/20346/14182/18187/268902	7
846	down	GO:0030501	positive regulation of bone mineralization	7/680	35/23276	5.80451e-05	0.000518278	0.000351529	14119/231633/106522/12162/12168/381629/11481	7
847	down	GO:0043393	regulation of protein binding	16/680	175/23276	5.83241e-05	0.000519615	0.000352436	13132/22418/16842/11820/13380/21416/15901/67087/73181/109624/16848/26417/16392/64209/68588/20620	16
848	down	GO:0045786	negative regulation of cell cycle	25/680	359/23276	6.19137e-05	0.000550374	0.000373299	14199/15902/12035/15370/21808/21416/20482/12162/26941/19272/17300/237436/12577/66854/28019/12443/12367/21858/20677/12236/18129/381629/327799/20620/20112	25
849	down	GO:0007156	homophilic cell adhesion via plasma membrane adhesion molecules	11/680	90/23276	6.25317e-05	0.000554641	0.000376193	23965/12552/19876/12558/233651/329628/54725/93842/73173/104831/268902	11
850	down	GO:0055008	cardiac muscle tissue morphogenesis	9/680	61/23276	6.56176e-05	0.00058073	0.000393888	22418/14234/77446/17300/15213/22003/17069/16392/18741	9
851	down	GO:0043523	regulation of neuron apoptotic process	19/680	235/23276	6.67769e-05	0.000589691	0.000399966	16443/21808/16971/13841/18039/80890/12721/100102/11816/12282/12804/12367/16392/20471/22174/26403/16542/107449/109880	19
852	down	GO:0001974	blood vessel remodeling	8/680	48/23276	6.84064e-05	0.000602756	0.000408828	14234/109934/21808/14609/21380/17300/12168/11481	8
853	down	GO:0061351	neural precursor cell proliferation	15/680	159/23276	6.89409e-05	0.000606136	0.00041112	58198/22418/16842/14634/15902/93761/140570/12558/14182/15364/22341/56458/636931/12484/140486	15
854	down	GO:0021854	hypothalamus development	5/680	16/23276	7.00781e-05	0.000612117	0.000415177	16842/22187/20346/18187/18741	5
855	down	GO:0040037	negative regulation of fibroblast growth factor receptor signaling pathway	5/680	16/23276	7.00781e-05	0.000612117	0.000415177	22418/72043/240725/21416/24064	5
856	down	GO:1903055	positive regulation of extracellular matrix organization	5/680	16/23276	7.00781e-05	0.000612117	0.000415177	20682/21808/208177/18214/14086	5
857	down	GO:0035924	cellular response to vascular endothelial growth factor stimulus	7/680	36/23276	7.02529e-05	0.000612313	0.000415309	18596/15370/18595/17300/18187/18760/16542	7
858	down	GO:0051402	neuron apoptotic process	20/680	257/23276	7.38537e-05	0.000642304	0.000435651	16443/21808/16971/13841/11820/18039/80890/12721/100102/11816/12282/12804/12367/16392/20471/22174/26403/16542/107449/109880	20
859	down	GO:0051099	positive regulation of binding	14/680	142/23276	7.4095e-05	0.00064301	0.00043613	22160/22418/97165/21808/13592/21416/16600/109624/16848/16392/18741/64209/68588/20620	14
860	down	GO:0010517	regulation of phospholipase activity	8/680	49/23276	7.96821e-05	0.000690006	0.000468006	50768/18596/16971/16007/18799/18595/14182/11517	8
861	down	GO:0061005	cell differentiation involved in kidney development	7/680	37/23276	8.4478e-05	0.000729963	0.000495107	14634/14234/19126/70350/329628/71602/20472	7
862	down	GO:0021952	central nervous system projection neuron axonogenesis	6/680	26/23276	8.49464e-05	0.000729999	0.000495132	244152/12552/13845/13838/14633/13175	6
863	down	GO:0033687	osteoblast proliferation	6/680	26/23276	8.49464e-05	0.000729999	0.000495132	235611/231633/16007/20377/68588/381629	6
864	down	GO:0006766	vitamin metabolic process	9/680	63/23276	8.50272e-05	0.000729999	0.000495132	13082/20613/12903/19659/546726/20583/14182/18033/13350	9
865	down	GO:0021872	forebrain generation of neurons	10/680	78/23276	8.9083e-05	0.000759948	0.000515445	58198/22418/16842/22187/14634/19876/20346/14182/18187/268902	10
866	down	GO:0032963	collagen metabolic process	10/680	78/23276	8.9083e-05	0.000759948	0.000515445	14219/17387/18596/17390/17534/76293/15901/12842/12406/74155	10
867	down	GO:0035050	embryonic heart tube development	10/680	78/23276	8.9083e-05	0.000759948	0.000515445	22773/22418/14234/14609/17300/93840/19378/18129/21677/12627	10
868	down	GO:0043535	regulation of blood vessel endothelial cell migration	8/680	50/23276	9.24565e-05	0.000787056	0.000533831	14234/18803/75723/16600/22341/13636/11816/18760	8
869	down	GO:2000136	regulation of cell proliferation involved in heart morphogenesis	5/680	17/23276	9.68958e-05	0.000823102	0.00055828	20682/14048/21380/16392/20471	5
870	down	GO:0044259	multicellular organismal macromolecule metabolic process	10/680	79/23276	9.93629e-05	0.000842279	0.000571287	14219/17387/18596/17390/17534/76293/15901/12842/12406/74155	10
871	down	GO:0021983	pituitary gland development	7/680	38/23276	0.000100965	0.000852261	0.000578058	22418/21416/14633/15364/16392/18741/14632	7
872	down	GO:0070169	positive regulation of biomineral tissue development	7/680	38/23276	0.000100965	0.000852261	0.000578058	14119/231633/106522/12162/12168/381629/11481	7
873	down	GO:0006929	substrate-dependent cell migration	6/680	27/23276	0.000106533	0.000889124	0.00060306	14114/19876/20346/20583/14182/18187	6
874	down	GO:0045197	establishment or maintenance of epithelial cell apical/basal polarity	6/680	27/23276	0.000106533	0.000889124	0.00060306	22418/16772/71461/26941/93840/15227	6
875	down	GO:1900274	regulation of phospholipase C activity	6/680	27/23276	0.000106533	0.000889124	0.00060306	50768/18596/18799/18595/14182/11517	6
876	down	GO:0003229	ventricular cardiac muscle tissue development	8/680	51/23276	0.000106881	0.000889124	0.00060306	14234/15902/77446/17300/15213/22003/17069/16392	8
877	down	GO:0009948	anterior/posterior axis specification	8/680	51/23276	0.000106881	0.000889124	0.00060306	22418/18424/21415/68151/15213/14734/20472/382089	8
878	down	GO:0010812	negative regulation of cell-substrate adhesion	8/680	51/23276	0.000106881	0.000889124	0.00060306	14114/50768/17387/208177/13640/107351/12842/14366	8
879	down	GO:0021795	cerebral cortex cell migration	8/680	51/23276	0.000106881	0.000889124	0.00060306	14634/19876/13131/20346/14182/18187/14270/68585	8
880	down	GO:0022029	telencephalon cell migration	9/680	65/23276	0.000109041	0.000901495	0.000611451	14634/12767/19876/13131/20346/14182/18187/14270/68585	9
881	down	GO:0043407	negative regulation of MAP kinase activity	9/680	65/23276	0.000109041	0.000901495	0.000611451	114715/67603/12162/20377/24064/101809/75590/11816/240672	9
882	down	GO:1901888	regulation of cell junction assembly	9/680	65/23276	0.000109041	0.000901495	0.000611451	50768/20613/17387/208177/13640/14609/20583/20971/16542	9
883	down	GO:0019216	regulation of lipid metabolic process	21/680	286/23276	0.000112709	0.000929909	0.000630723	13132/22160/20613/18596/15902/16007/21416/18595/105348/20583/18033/16600/54135/13350/11816/18709/74205/210992/16370/18576/12160	21
884	down	GO:0060041	retina development in camera-type eye	14/680	148/23276	0.000115858	0.000953933	0.000647018	20682/18596/54352/21815/19126/19242/16772/18595/268451/12168/210992/53885/11481/14366	14
885	down	GO:0071901	negative regulation of protein serine/threonine kinase activity	12/680	113/23276	0.000117538	0.000965779	0.000655053	114715/67603/12162/20377/24064/101809/75590/11816/12367/240672/381629/19084	12
886	down	GO:0048013	ephrin receptor signaling pathway	7/680	39/23276	0.000119976	0.000981797	0.000665917	13841/13640/13845/13838/13636/13846/268996	7
887	down	GO:0051496	positive regulation of stress fiber assembly	7/680	39/23276	0.000119976	0.000981797	0.000665917	14219/68732/50490/18645/20971/22003/109880	7
888	down	GO:0051348	negative regulation of transferase activity	21/680	288/23276	0.000124247	0.00101469	0.000688225	24056/114715/67603/211770/12162/20377/58200/24064/101809/71436/75590/11816/108689/12367/240672/12236/381629/327799/16475/74155/19084	21
889	down	GO:0045992	negative regulation of embryonic development	6/680	28/23276	0.000132259	0.00107357	0.000728161	22418/20613/240725/13380/12162/16848	6
890	down	GO:0061298	retina vasculature development in camera-type eye	6/680	28/23276	0.000132259	0.00107357	0.000728161	18596/16772/18595/12168/11481/14366	6
891	down	GO:1900026	positive regulation of substrate adhesion-dependent cell spreading	6/680	28/23276	0.000132259	0.00107357	0.000728161	13132/68732/56320/15117/50918/109880	6
892	down	GO:0071902	positive regulation of protein serine/threonine kinase activity	19/680	248/23276	0.000136066	0.00110224	0.000747612	13132/22418/18596/26401/13838/242202/14182/24064/50490/93840/12443/13636/12484/26403/74018/381629/105844/16475/14366	19
893	down	GO:0060119	inner ear receptor cell development	8/680	53/23276	0.000141334	0.00114173	0.000774393	57265/329628/14182/26941/93840/15213/20971/68588	8
894	down	GO:0021772	olfactory bulb development	7/680	40/23276	0.000141793	0.00114173	0.000774393	58198/22418/15902/19876/20346/14182/268902	7
895	down	GO:0030199	collagen fibril organization	7/680	40/23276	0.000141793	0.00114173	0.000774393	14234/21808/94352/17300/12842/18214/12406	7
896	down	GO:0014812	muscle cell migration	10/680	83/23276	0.000151118	0.00121196	0.000822027	18596/16971/214968/211770/57342/16195/15117/12305/50490/20471	10
897	down	GO:0034754	cellular hormone metabolic process	10/680	83/23276	0.000151118	0.00121196	0.000822027	13082/13132/12903/19659/546726/20397/18595/19378/12160/12904	10
898	down	GO:0042733	embryonic digit morphogenesis	9/680	68/23276	0.000155533	0.00124488	0.000844358	58198/22160/22418/14634/26564/14609/18109/14633/17701	9
899	down	GO:0035411	catenin import into nucleus	6/680	29/23276	0.000162668	0.00129426	0.000877849	72043/14362/107351/21416/20583/26941	6
900	down	GO:0040036	regulation of fibroblast growth factor receptor signaling pathway	6/680	29/23276	0.000162668	0.00129426	0.000877849	22418/72043/240725/67603/21416/24064	6
901	down	GO:1903053	regulation of extracellular matrix organization	6/680	29/23276	0.000162668	0.00129426	0.000877849	20682/21808/208177/12305/18214/14086	6
902	down	GO:0009913	epidermal cell differentiation	16/680	191/23276	0.000163557	0.00129876	0.000880901	404634/21808/72333/18109/286940/14633/13047/14182/26941/16600/15213/12367/14632/17920/16661/74155	16
903	down	GO:0001502	cartilage condensation	5/680	19/23276	0.000173457	0.0013639	0.000925082	14219/20682/26564/21808/18109	5
904	down	GO:0003283	atrial septum development	5/680	19/23276	0.000173457	0.0013639	0.000925082	16007/16392/20677/18129/12627	5
905	down	GO:0021889	olfactory bulb interneuron differentiation	5/680	19/23276	0.000173457	0.0013639	0.000925082	58198/22418/19876/14182/268902	5
906	down	GO:0030903	notochord development	5/680	19/23276	0.000173457	0.0013639	0.000925082	22418/14633/13636/14632/21677	5
907	down	GO:0098743	cell aggregation	5/680	19/23276	0.000173457	0.0013639	0.000925082	14219/20682/26564/21808/18109	5
908	down	GO:0021879	forebrain neuron differentiation	9/680	69/23276	0.000174293	0.00136513	0.000925915	58198/22418/16842/22187/19876/20346/14182/18187/268902	9
909	down	GO:0048708	astrocyte differentiation	9/680	69/23276	0.000174293	0.00136513	0.000925915	20682/15902/13131/18109/13838/16195/15364/26417/20720	9
910	down	GO:0008584	male gonad development	11/680	101/23276	0.000178881	0.00139562	0.000946596	22418/20682/22187/97165/20346/20397/18595/20377/15364/12443/16542	11
911	down	GO:0046546	development of primary male sexual characteristics	11/680	101/23276	0.000178881	0.00139562	0.000946596	22418/20682/22187/97165/20346/20397/18595/20377/15364/12443/16542	11
912	down	GO:0042445	hormone metabolic process	14/680	155/23276	0.000189106	0.00147253	0.000998766	13082/13132/12903/19659/21416/546726/20397/18595/18552/12876/19378/18550/12160/12904	14
913	down	GO:0014014	negative regulation of gliogenesis	7/680	42/23276	0.000195066	0.00151308	0.00102627	15902/13131/19242/18109/83557/15364/20666	7
914	down	GO:0021988	olfactory lobe development	7/680	42/23276	0.000195066	0.00151308	0.00102627	58198/22418/15902/19876/20346/14182/268902	7
915	down	GO:0003198	epithelial to mesenchymal transition involved in endocardial cushion formation	4/680	11/23276	0.000202264	0.00155988	0.00105801	20613/20583/17701/15213	4
916	down	GO:0060346	bone trabecula formation	4/680	11/23276	0.000202264	0.00155988	0.00105801	14119/17390/20377/12842	4
917	down	GO:0060872	semicircular canal development	4/680	11/23276	0.000202264	0.00155988	0.00105801	14634/14048/21380/21417	4
918	down	GO:1901214	regulation of neuron death	21/680	299/23276	0.000208393	0.00160406	0.00108798	22187/16443/18007/21808/16971/13841/18039/80890/12721/100102/11816/12282/12804/12367/16392/20471/22174/26403/16542/107449/109880	21
919	down	GO:0008585	female gonad development	11/680	103/23276	0.000212993	0.00163634	0.00110987	22187/17390/20397/18595/20377/17300/16848/14313/11504/16542/14366	11
920	down	GO:0033673	negative regulation of kinase activity	18/680	236/23276	0.000213731	0.00163888	0.00111159	24056/114715/67603/211770/12162/20377/58200/24064/101809/71436/75590/11816/12367/240672/381629/16475/74155/19084	18
921	down	GO:0014909	smooth muscle cell migration	9/680	71/23276	0.000217493	0.00166455	0.001129	18596/16971/214968/211770/57342/16195/15117/12305/50490	9
922	down	GO:0008544	epidermis development	21/680	300/23276	0.000218089	0.00166594	0.00112994	404634/20682/20613/21808/72333/13380/18109/286940/14633/13047/14182/26941/16600/93840/15213/14313/12367/14632/17920/16661/74155	21
923	down	GO:0031290	retinal ganglion cell axon guidance	5/680	20/23276	0.00022574	0.00172111	0.00116737	13841/13640/13845/16392/268902	5
924	down	GO:0048678	response to axon injury	7/680	43/23276	0.000227184	0.00172883	0.0011726	17390/18039/244058/13838/16600/71436/109880	7
925	down	GO:0050869	negative regulation of B cell activation	6/680	31/23276	0.000239922	0.00181888	0.00123368	15902/12142/20377/12367/12484/65113	6
926	down	GO:0060441	epithelial tube branching involved in lung morphogenesis	6/680	31/23276	0.000239922	0.00181888	0.00123368	20682/16772/24064/15364/93840/15227	6
927	down	GO:0061180	mammary gland epithelium development	9/680	72/23276	0.000242219	0.00183284	0.00124315	22418/15902/19876/104156/14633/17701/12305/12443/15227	9
928	down	GO:0006469	negative regulation of protein kinase activity	17/680	218/23276	0.000244384	0.00184575	0.0012519	24056/114715/67603/211770/12162/20377/58200/24064/101809/71436/75590/11816/12367/240672/381629/74155/19084	17
929	down	GO:0046545	development of primary female sexual characteristics	11/680	105/23276	0.000252453	0.0019031	0.00129081	22187/17390/20397/18595/20377/17300/16848/14313/11504/16542/14366	11
930	down	GO:0021545	cranial nerve development	7/680	44/23276	0.000263428	0.00197842	0.00134189	58198/14634/20346/21380/18187/16392/20471	7
931	down	GO:0055010	ventricular cardiac muscle tissue morphogenesis	7/680	44/23276	0.000263428	0.00197842	0.00134189	14234/77446/17300/15213/22003/17069/16392	7
932	down	GO:0045740	positive regulation of DNA replication	10/680	89/23276	0.000270165	0.00202523	0.00137364	18595/14633/16600/21927/108689/26417/13010/14632/12160/59047	10
933	down	GO:0006979	response to oxidative stress	22/680	327/23276	0.000272112	0.00203602	0.00138096	17390/69675/11820/14778/104156/18595/72565/19272/18033/75747/56458/11816/12367/67305/13010/56615/18760/74018/14281/54720/209027/59047	22
934	down	GO:0045765	regulation of angiogenesis	17/680	221/23276	0.000286982	0.0021433	0.00145372	22418/226841/14234/240725/19242/18803/18654/15901/16600/17300/22341/13636/11504/16392/18760/18576/16542	17
935	down	GO:0097150	neuronal stem cell population maintenance	5/680	21/23276	0.000289197	0.00215184	0.00145952	12558/18933/56458/140486/268996	5
936	down	GO:2000050	regulation of non-canonical Wnt signaling pathway	5/680	21/23276	0.000289197	0.00215184	0.00145952	13132/22418/20377/93960/14734	5
937	down	GO:0014067	negative regulation of phosphatidylinositol 3-kinase signaling	4/680	12/23276	0.000296394	0.00219321	0.00148757	22160/26941/16600/20720	4
938	down	GO:0048570	notochord morphogenesis	4/680	12/23276	0.000296394	0.00219321	0.00148757	22418/14633/13636/14632	4
939	down	GO:0060033	anatomical structure regression	4/680	12/23276	0.000296394	0.00219321	0.00148757	16842/70445/14633/14632	4
940	down	GO:0030902	hindbrain development	13/680	143/23276	0.000297764	0.0021993	0.0014917	50768/16842/18424/68151/13131/14633/18423/19378/17125/14632/20720/93686/14366	13
941	down	GO:0001523	retinoid metabolic process	7/680	45/23276	0.000304179	0.00222559	0.00150954	13082/12903/19659/546726/13350/19378/12904	7
942	down	GO:0001569	patterning of blood vessels	7/680	45/23276	0.000304179	0.00222559	0.00150954	16842/14234/12767/21380/73181/93840/18741	7
943	down	GO:0007528	neuromuscular junction development	7/680	45/23276	0.000304179	0.00222559	0.00150954	19242/11820/104156/12830/20471/22288/74018	7
944	down	GO:0030514	negative regulation of BMP signaling pathway	7/680	45/23276	0.000304179	0.00222559	0.00150954	22418/14362/13380/21416/20377/73230/65960	7
945	down	GO:1903391	regulation of adherens junction organization	7/680	45/23276	0.000304179	0.00222559	0.00150954	50768/17387/208177/13640/20971/104831/16542	7
946	down	GO:0046661	male sex differentiation	12/680	125/23276	0.000305202	0.00222559	0.00150954	22418/20682/22187/97165/20346/20397/18595/20377/15364/12443/16542/12160	12
947	down	GO:0051494	negative regulation of cytoskeleton organization	12/680	125/23276	0.000305202	0.00222559	0.00150954	50768/208177/68732/76686/107351/56320/17755/12721/50918/18645/22003/29877	12
948	down	GO:0009880	embryonic pattern specification	8/680	60/23276	0.000341079	0.00247822	0.00168089	22418/18424/21415/20346/27412/12162/18187/382089	8
949	down	GO:0060393	regulation of pathway-restricted SMAD protein phosphorylation	8/680	60/23276	0.000341079	0.00247822	0.00168089	13132/21808/13380/12162/12168/73230/19663/12160	8
950	down	GO:0010092	specification of organ identity	6/680	33/23276	0.000343445	0.00248642	0.00168645	14634/13380/14182/18505/16392/20471	6
951	down	GO:0031103	axon regeneration	6/680	33/23276	0.000343445	0.00248642	0.00168645	17390/18039/244058/13838/16600/109880	6
952	down	GO:0070997	neuron death	22/680	333/23276	0.000349623	0.00252659	0.0017137	22187/16443/18007/21808/16971/13841/11820/18039/80890/12721/100102/11816/12282/12804/12367/16392/20471/22174/26403/16542/107449/109880	22
953	down	GO:0030879	mammary gland development	12/680	127/23276	0.000353392	0.00254897	0.00172887	22418/16842/14634/15902/19876/104156/14633/17701/12305/18505/12443/15227	12
954	down	GO:0006066	alcohol metabolic process	20/680	289/23276	0.000353988	0.00254897	0.00172887	13132/20613/19228/233549/16971/18803/18799/19659/11820/20975/20583/14182/18033/100102/22359/11816/74205/210992/11517/12160	20
955	down	GO:0002695	negative regulation of leukocyte activation	13/680	146/23276	0.000364536	0.00262023	0.00177721	14634/15902/109934/12142/242202/20377/15227/12367/22174/20666/12484/65113/19084	13
956	down	GO:0070849	response to epidermal growth factor	5/680	22/23276	0.00036531	0.0026211	0.0017778	13132/20682/18803/20583/26417	5
957	down	GO:0051051	negative regulation of transport	28/680	474/23276	0.000373006	0.00267155	0.00181202	14114/22160/18007/109934/21808/106522/14362/235406/20583/17755/72565/20377/26941/12721/100102/12794/11816/11747/15227/20677/217344/18576/65113/215445/20720/98496/109880/18247	28
958	down	GO:0001938	positive regulation of endothelial cell proliferation	8/680	61/23276	0.000382658	0.0027358	0.0018556	22418/226841/97165/15370/18654/12168/18760/16542	8
959	down	GO:0016101	diterpenoid metabolic process	7/680	47/23276	0.000400824	0.00286059	0.00194023	13082/12903/19659/546726/13350/19378/12904	7
960	down	GO:0001941	postsynaptic membrane organization	6/680	34/23276	0.000406834	0.00288809	0.00195889	12558/19242/104156/56320/11816/228880	6
961	down	GO:0002042	cell migration involved in sprouting angiogenesis	6/680	34/23276	0.000406834	0.00288809	0.00195889	14234/15370/19876/16600/13846/16542	6
962	down	GO:0021955	central nervous system neuron axonogenesis	6/680	34/23276	0.000406834	0.00288809	0.00195889	244152/12552/13845/13838/14633/13175	6
963	down	GO:0046165	alcohol biosynthetic process	12/680	129/23276	0.000407868	0.00289032	0.0019604	13132/20613/19228/18803/18799/20583/18033/11816/74205/210992/11517/12160	12
964	down	GO:0007501	mesodermal cell fate specification	4/680	13/23276	0.000418253	0.00291255	0.00197548	14048/13380/14182/20472	4
965	down	GO:0010715	regulation of extracellular matrix disassembly	4/680	13/23276	0.000418253	0.00291255	0.00197548	21808/12305/18214/14086	4
966	down	GO:0030656	regulation of vitamin metabolic process	4/680	13/23276	0.000418253	0.00291255	0.00197548	20613/20583/18033/13350	4
967	down	GO:0036120	cellular response to platelet-derived growth factor stimulus	4/680	13/23276	0.000418253	0.00291255	0.00197548	18596/20583/15117/22612	4
968	down	GO:0048340	paraxial mesoderm morphogenesis	4/680	13/23276	0.000418253	0.00291255	0.00197548	22418/16842/14234/17300	4
969	down	GO:0060911	cardiac cell fate commitment	4/680	13/23276	0.000418253	0.00291255	0.00197548	23966/13380/244810/16392	4
970	down	GO:0071599	otic vesicle development	4/680	13/23276	0.000418253	0.00291255	0.00197548	20682/14048/21380/20471	4
971	down	GO:1902285	semaphorin-plexin signaling pathway involved in neuron projection guidance	4/680	13/23276	0.000418253	0.00291255	0.00197548	235611/140570/20346/18187	4
972	down	GO:2000095	regulation of Wnt signaling pathway, planar cell polarity pathway	4/680	13/23276	0.000418253	0.00291255	0.00197548	13132/20377/93960/14734	4
973	down	GO:2001028	positive regulation of endothelial cell chemotaxis	4/680	13/23276	0.000418253	0.00291255	0.00197548	20583/14182/18760/16542	4
974	down	GO:0030325	adrenal gland development	5/680	23/23276	0.000455637	0.00316738	0.00214832	18596/18595/12577/15364/17069	5
975	down	GO:0044236	multicellular organism metabolic process	10/680	95/23276	0.000459227	0.00318683	0.00216151	14219/17387/18596/17390/17534/76293/15901/12842/12406/74155	10
976	down	GO:0009791	post-embryonic development	12/680	131/23276	0.000469269	0.0032509	0.00220497	21416/77446/12142/20397/15312/16600/71602/17984/17850/16542/12627/11481	12
977	down	GO:0003143	embryonic heart tube morphogenesis	8/680	63/23276	0.000478194	0.00329557	0.00223526	22773/22418/14609/93840/19378/18129/21677/12627	8
978	down	GO:0060389	pathway-restricted SMAD protein phosphorylation	8/680	63/23276	0.000478194	0.00329557	0.00223526	13132/21808/13380/12162/12168/73230/19663/12160	8
979	down	GO:0007435	salivary gland morphogenesis	6/680	35/23276	0.000478997	0.00329557	0.00223526	20346/16772/20583/12162/14182/65960	6
980	down	GO:0060122	inner ear receptor stereocilium organization	6/680	35/23276	0.000478997	0.00329557	0.00223526	329628/26941/93840/15213/20971/68588	6
981	down	GO:0007009	plasma membrane organization	19/680	274/23276	0.000480362	0.0032993	0.0022378	13132/21808/12767/106522/12558/233651/76686/67020/66898/235406/329628/26941/50918/18709/12311/74205/56430/98496/239559	19
982	down	GO:0043410	positive regulation of MAPK cascade	26/680	434/23276	0.000483222	0.00331329	0.00224728	13132/22418/14219/18596/26401/21808/12558/18595/13838/21380/242202/14182/24064/67169/50490/93840/13636/26417/73230/21858/12484/26403/16542/16475/14366/109880	26
983	down	GO:0032271	regulation of protein polymerization	14/680	170/23276	0.000488484	0.00333798	0.00226403	26401/68732/76686/107351/66898/56320/17755/12721/50918/18645/170643/18709/22003/56430	14
984	down	GO:0043406	positive regulation of MAP kinase activity	14/680	170/23276	0.000488484	0.00333798	0.00226403	13132/22418/18596/26401/13838/242202/14182/50490/93840/13636/12484/26403/16475/14366	14
985	down	GO:0060428	lung epithelium development	7/680	49/23276	0.000520561	0.00355113	0.0024086	20682/14048/15364/108655/101706/74155/74123	7
986	down	GO:1900006	positive regulation of dendrite development	9/680	80/23276	0.0005368	0.0036557	0.00247953	56320/13838/12162/13047/22359/11816/19266/12160/228880	9
987	down	GO:0008037	cell recognition	12/680	133/23276	0.000538279	0.00365957	0.00248215	22418/19876/11820/13845/20346/140792/13838/54725/17984/68585/268902/11883	12
988	down	GO:0070371	ERK1 and ERK2 cascade	18/680	255/23276	0.000543433	0.00368837	0.00250169	13132/14114/14219/20682/18596/16007/67603/13841/18595/26941/16600/24064/50490/26417/73230/16542/74155/109880	18
989	down	GO:0008361	regulation of cell size	14/680	172/23276	0.000549214	0.00372132	0.00252404	22418/12934/13841/13640/20346/214968/244058/56320/17755/26941/12168/11816/68585/12904	14
990	down	GO:0072331	signal transduction by p53 class mediator	11/680	115/23276	0.000554749	0.0037435	0.00253908	22160/20613/22187/114715/20583/17701/22401/28019/20677/235323/17920	11
991	down	GO:0010863	positive regulation of phospholipase C activity	5/680	24/23276	0.000561805	0.0037435	0.00253908	50768/18596/18595/14182/11517	5
992	down	GO:0010894	negative regulation of steroid biosynthetic process	5/680	24/23276	0.000561805	0.0037435	0.00253908	20613/20583/18033/11816/12160	5
993	down	GO:0036342	post-anal tail morphogenesis	5/680	24/23276	0.000561805	0.0037435	0.00253908	22418/233651/64406/93840/382089	5
994	down	GO:0044319	wound healing, spreading of cells	5/680	24/23276	0.000561805	0.0037435	0.00253908	208177/16007/20583/12305/16475	5
995	down	GO:0045939	negative regulation of steroid metabolic process	5/680	24/23276	0.000561805	0.0037435	0.00253908	20613/20583/18033/11816/12160	5
996	down	GO:0048103	somatic stem cell division	5/680	24/23276	0.000561805	0.0037435	0.00253908	16842/21808/14182/93840/12193	5
997	down	GO:0060384	innervation	5/680	24/23276	0.000561805	0.0037435	0.00253908	72043/240725/20346/16392/20720	5
998	down	GO:0060914	heart formation	5/680	24/23276	0.000561805	0.0037435	0.00253908	14048/13380/21380/16392/20471	5
999	down	GO:0090505	epiboly involved in wound healing	5/680	24/23276	0.000561805	0.0037435	0.00253908	208177/16007/20583/12305/16475	5
1000	down	GO:0036119	response to platelet-derived growth factor	4/680	14/23276	0.000572067	0.00378676	0.00256842	18596/20583/15117/22612	4
1001	down	GO:0072189	ureter development	4/680	14/23276	0.000572067	0.00378676	0.00256842	20682/19378/15227/20471	4
1002	down	GO:0097094	craniofacial suture morphogenesis	4/680	14/23276	0.000572067	0.00378676	0.00256842	22160/329872/17387/14634	4
1003	down	GO:2001053	regulation of mesenchymal cell apoptotic process	4/680	14/23276	0.000572067	0.00378676	0.00256842	20682/12162/21380/17701	4
1004	down	GO:1903034	regulation of response to wounding	24/680	394/23276	0.000621882	0.00410974	0.00278749	22418/14234/109934/208177/107351/14609/18595/244058/13838/72565/242202/18033/16600/11816/11747/15227/16392/21824/22174/12484/65113/54598/20720/109880	24
1005	down	GO:0032526	response to retinoic acid	9/680	82/23276	0.000644269	0.00425069	0.00288309	20682/13380/71461/16600/17294/22612/13619/16004/21677	9
1006	down	GO:0031076	embryonic camera-type eye development	6/680	37/23276	0.000652927	0.0042867	0.00290751	22160/12162/19378/18741/20666/21417	6
1007	down	GO:0060612	adipose tissue development	6/680	37/23276	0.000652927	0.0042867	0.00290751	22187/15902/329003/13592/108012/15364	6
1008	down	GO:2000677	regulation of transcription regulatory region DNA binding	6/680	37/23276	0.000652927	0.0042867	0.00290751	22160/15901/17701/16600/15213/20666	6
1009	down	GO:0051258	protein polymerization	16/680	217/23276	0.000680169	0.00442718	0.0030028	26401/68732/76686/107351/66898/18039/56320/17755/12721/50918/18645/170643/18709/22003/56430/29877	16
1010	down	GO:0002063	chondrocyte development	5/680	25/23276	0.000685509	0.00442718	0.0030028	20682/72043/240725/12168/12406	5
1011	down	GO:0035767	endothelial cell chemotaxis	5/680	25/23276	0.000685509	0.00442718	0.0030028	15370/20583/14182/18760/16542	5
1012	down	GO:0035850	epithelial cell differentiation involved in kidney development	5/680	25/23276	0.000685509	0.00442718	0.0030028	14234/19126/70350/329628/71602	5
1013	down	GO:0042036	negative regulation of cytokine biosynthetic process	5/680	25/23276	0.000685509	0.00442718	0.0030028	18033/16600/24058/217410/74155	5
1014	down	GO:0043536	positive regulation of blood vessel endothelial cell migration	5/680	25/23276	0.000685509	0.00442718	0.0030028	14234/18803/75723/22341/18760	5
1015	down	GO:0051294	establishment of spindle orientation	5/680	25/23276	0.000685509	0.00442718	0.0030028	17758/14048/24064/16897/101706	5
1016	down	GO:0060343	trabecula formation	5/680	25/23276	0.000685509	0.00442718	0.0030028	14119/17390/20377/12842/11504	5
1017	down	GO:0061037	negative regulation of cartilage development	5/680	25/23276	0.000685509	0.00442718	0.0030028	20378/20682/21808/20583/14633	5
1018	down	GO:0090504	epiboly	5/680	25/23276	0.000685509	0.00442718	0.0030028	208177/16007/20583/12305/16475	5
1019	down	GO:0001764	neuron migration	13/680	156/23276	0.000686445	0.00442718	0.0030028	22160/12767/140570/13131/20346/14609/18187/13175/14270/18741/17984/11899/215690	13
1020	down	GO:0048640	negative regulation of developmental growth	10/680	100/23276	0.000690797	0.00444811	0.00301699	22418/13841/20346/14609/214968/21416/244058/20377/93960/68585	10
1021	down	GO:0016202	regulation of striated muscle tissue development	12/680	137/23276	0.00070209	0.0045136	0.00306141	22160/16842/117606/14609/13380/21416/21380/14182/17967/108655/20471/14605	12
1022	down	GO:0070372	regulation of ERK1 and ERK2 cascade	17/680	239/23276	0.000703665	0.0045165	0.00306338	13132/14114/14219/18596/16007/67603/13841/18595/26941/16600/24064/50490/26417/73230/16542/74155/109880	17
1023	down	GO:0007611	learning or memory	17/680	240/23276	0.000737284	0.00472473	0.00320462	17536/19242/11820/13380/108012/16440/53324/242202/14667/218038/17967/12367/12288/104111/20620/54720/109880	17
1024	down	GO:0051146	striated muscle cell differentiation	18/680	262/23276	0.000745501	0.00476978	0.00323517	16842/17387/18596/18007/666794/12558/13380/18595/21380/17701/11790/50490/18505/108655/244810/18741/54720/19084	18
1025	down	GO:0021987	cerebral cortex development	10/680	101/23276	0.000747051	0.00477196	0.00323665	14634/19876/12558/13131/20346/329628/14182/18187/14270/68585	10
1026	down	GO:1901617	organic hydroxy compound biosynthetic process	15/680	198/23276	0.00074961	0.00477196	0.00323665	13132/22418/20613/19228/21808/18803/18799/20583/18033/16832/11816/74205/210992/11517/12160	15
1027	down	GO:0006721	terpenoid metabolic process	7/680	52/23276	0.00075178	0.00477196	0.00323665	13082/12903/19659/546726/13350/19378/12904	7
1028	down	GO:0030850	prostate gland development	7/680	52/23276	0.00075178	0.00477196	0.00323665	22418/20682/240725/17390/14633/12162/20377	7
1029	down	GO:0048008	platelet-derived growth factor receptor signaling pathway	7/680	52/23276	0.00075178	0.00477196	0.00323665	18596/16971/20397/18595/12927/26941/71602	7
1030	down	GO:0003148	outflow tract septum morphogenesis	4/680	15/23276	0.000762141	0.00481491	0.00326578	57342/21380/93840/16392	4
1031	down	GO:0007350	blastoderm segmentation	4/680	15/23276	0.000762141	0.00481491	0.00326578	22418/21415/20346/18187	4
1032	down	GO:0097152	mesenchymal cell apoptotic process	4/680	15/23276	0.000762141	0.00481491	0.00326578	20682/12162/21380/17701	4
1033	down	GO:0009306	protein secretion	27/680	472/23276	0.000766553	0.00483518	0.00327953	14114/22160/22418/18111/18007/21808/68151/18803/13640/14609/21416/94353/20377/54725/108655/22341/13350/16897/11747/16392/20677/12288/18129/217344/18576/215445/11481	27
1034	down	GO:0043524	negative regulation of neuron apoptotic process	13/680	158/23276	0.000773527	0.00487152	0.00330418	16443/16971/18039/12721/11816/12282/12804/16392/20471/22174/16542/107449/109880	13
1035	down	GO:0045444	fat cell differentiation	15/680	199/23276	0.000789413	0.00496379	0.00336676	20378/22418/15902/15370/329003/13592/21416/108012/20583/20377/16600/56458/12443/217410/215210	15
1036	down	GO:0021543	pallium development	12/680	139/23276	0.000798491	0.0050052	0.00339485	16842/14634/19876/12558/13131/20346/329628/14182/18187/14270/140486/68585	12
1037	down	GO:0048634	regulation of muscle organ development	12/680	139/23276	0.000798491	0.0050052	0.00339485	22160/16842/117606/14609/13380/21416/21380/14182/17967/108655/20471/14605	12
1038	down	GO:0060191	regulation of lipase activity	8/680	68/23276	0.000803432	0.00502833	0.00341053	50768/18596/16971/16007/18799/18595/14182/11517	8
1039	down	GO:0051495	positive regulation of cytoskeleton organization	14/680	179/23276	0.000814808	0.0050916	0.00345345	14219/26401/68732/66898/17755/15901/12721/50490/18645/170643/20971/22003/56430/109880	14
1040	down	GO:0021602	cranial nerve morphogenesis	5/680	26/23276	0.0008285	0.00515312	0.00349517	14634/20346/21380/18187/20471	5
1041	down	GO:0060445	branching involved in salivary gland morphogenesis	5/680	26/23276	0.0008285	0.00515312	0.00349517	20346/16772/20583/12162/14182	5
1042	down	GO:1902932	positive regulation of alcohol biosynthetic process	5/680	26/23276	0.0008285	0.00515312	0.00349517	13132/19228/18799/74205/11517	5
1043	down	GO:0060996	dendritic spine development	9/680	85/23276	0.00083788	0.00520341	0.00352928	13845/56320/13838/13636/11816/14270/70584/20620/228880	9
1044	down	GO:1901861	regulation of muscle tissue development	12/680	140/23276	0.000850688	0.00527479	0.0035777	22160/16842/117606/14609/13380/21416/21380/14182/17967/108655/20471/14605	12
1045	down	GO:0010639	negative regulation of organelle organization	20/680	310/23276	0.00085571	0.00529776	0.00359327	50768/22160/17758/208177/68732/76686/107351/56320/17755/12162/12721/50918/18645/15078/22003/29877/12236/327799/98496/20112	20
1046	down	GO:0007431	salivary gland development	6/680	39/23276	0.000872137	0.00538287	0.003651	20346/16772/20583/12162/14182/65960	6
1047	down	GO:0010518	positive regulation of phospholipase activity	6/680	39/23276	0.000872137	0.00538287	0.003651	50768/18596/16007/18595/14182/11517	6
1048	down	GO:0090263	positive regulation of canonical Wnt signaling pathway	8/680	69/23276	0.000885942	0.00545968	0.0037031	72043/26564/68151/20377/18033/12842/235542/20677	8
1049	down	GO:0050920	regulation of chemotaxis	14/680	181/23276	0.000908116	0.00558777	0.00378998	22418/18596/12767/19876/20346/214968/18595/20583/14182/12168/22341/18760/16542/268902	14
1050	down	GO:0030279	negative regulation of ossification	9/680	86/23276	0.000912037	0.00560331	0.00380052	22160/20682/15902/15903/15901/14182/20377/12311/65960	9
1051	down	GO:0022407	regulation of cell-cell adhesion	22/680	358/23276	0.000918762	0.00563601	0.0038227	22418/16842/14634/16008/13841/13640/13845/20583/12162/242202/16195/16600/12721/15117/50918/13846/12367/12484/65113/21417/20720/19084	22
1052	down	GO:0030330	DNA damage response, signal transduction by p53 class mediator	7/680	54/23276	0.000946392	0.00579665	0.00393166	22160/20613/114715/20583/28019/20677/17920	7
1053	down	GO:0046777	protein autophosphorylation	16/680	224/23276	0.000954766	0.00583904	0.00396041	18596/13841/13845/18595/13838/14182/12305/22341/26417/13846/22612/18214/22174/26403/16542/74155	16
1054	down	GO:0001952	regulation of cell-matrix adhesion	9/680	87/23276	0.000991434	0.00602596	0.00408719	50768/17387/208177/13640/12305/22341/20971/22288/16542	9
1055	down	GO:0048814	regulation of dendrite morphogenesis	9/680	87/23276	0.000991434	0.00602596	0.00408719	19876/15529/56320/13838/15901/13047/73181/13636/19266	9
1056	down	GO:0035412	regulation of catenin import into nucleus	5/680	27/23276	0.000992583	0.00602596	0.00408719	72043/14362/107351/20583/26941	5
1057	down	GO:0042359	vitamin D metabolic process	4/680	16/23276	0.000992829	0.00602596	0.00408719	20613/20583/14182/18033	4
1058	down	GO:0060964	regulation of gene silencing by miRNA	4/680	16/23276	0.000992829	0.00602596	0.00408719	83557/18033/636931/16475	4
1059	down	GO:0061045	negative regulation of wound healing	7/680	55/23276	0.00105751	0.00640884	0.00434688	208177/14609/18595/11816/11747/21824/20720	7
1060	down	GO:0051250	negative regulation of lymphocyte activation	11/680	125/23276	0.00111314	0.00673586	0.00456869	14634/15902/12142/242202/20377/12367/22174/20666/12484/65113/19084	11
1061	down	GO:0052548	regulation of endopeptidase activity	18/680	272/23276	0.00114403	0.00691234	0.00468839	50768/14219/16842/215114/15370/19876/16007/13841/11820/72565/16600/67169/13010/21858/64209/67701/18550/20720	18
1062	down	GO:0001947	heart looping	7/680	56/23276	0.00117861	0.00705309	0.00478385	22773/22418/14609/93840/19378/18129/12627	7
1063	down	GO:0003382	epithelial cell morphogenesis	7/680	56/23276	0.00117861	0.00705309	0.00478385	58198/26401/319710/72333/77446/286940/15901	7
1064	down	GO:0045668	negative regulation of osteoblast differentiation	7/680	56/23276	0.00117861	0.00705309	0.00478385	22160/15902/15903/15901/14182/20377/65960	7
1065	down	GO:0045577	regulation of B cell differentiation	5/680	28/23276	0.00117961	0.00705309	0.00478385	17387/15902/12142/20377/12484	5
1066	down	GO:0045880	positive regulation of smoothened signaling pathway	5/680	28/23276	0.00117961	0.00705309	0.00478385	20204/18933/20377/14734/14632	5
1067	down	GO:0048668	collateral sprouting	5/680	28/23276	0.00117961	0.00705309	0.00478385	13841/13640/11820/244058/12904	5
1068	down	GO:0060571	morphogenesis of an epithelial fold	5/680	28/23276	0.00117961	0.00705309	0.00478385	22418/240725/14633/12162/269593	5
1069	down	GO:1903706	regulation of hemopoiesis	21/680	342/23276	0.00120068	0.0071684	0.00486207	17536/16842/17387/17268/14634/15902/97165/19659/12142/211770/20377/17300/67087/21873/18129/12484/65113/21417/14281/16542/93686	21
1070	down	GO:1901615	organic hydroxy compound metabolic process	25/680	438/23276	0.0012189	0.00726637	0.00492852	13132/22418/20613/19228/21808/233549/16971/18803/18799/19659/11820/20975/20583/14182/18033/16832/100102/78070/22359/11816/74205/17069/210992/11517/12160	25
1071	down	GO:0021783	preganglionic parasympathetic fiber development	4/680	17/23276	0.0012685	0.00751746	0.00509882	20346/21380/18187/20471	4
1072	down	GO:0033622	integrin activation	4/680	17/23276	0.0012685	0.00751746	0.00509882	14234/74202/218952/12484	4
1073	down	GO:0060037	pharyngeal system development	4/680	17/23276	0.0012685	0.00751746	0.00509882	14048/21380/16392/20471	4
1074	down	GO:2000678	negative regulation of transcription regulatory region DNA binding	4/680	17/23276	0.0012685	0.00751746	0.00509882	15901/17701/15213/20666	4
1075	down	GO:2000278	regulation of DNA biosynthetic process	8/680	73/23276	0.00128642	0.00761244	0.00516324	18596/14609/16600/50490/12168/108689/26417/59047	8
1076	down	GO:0030801	positive regulation of cyclic nucleotide metabolic process	9/680	91/23276	0.00136694	0.008077	0.00547834	22418/57265/83397/11816/12311/21858/104111/11517/54598	9
1077	down	GO:0045637	regulation of myeloid cell differentiation	14/680	189/23276	0.00137641	0.00812103	0.0055082	17536/16842/17268/15902/97165/19659/211770/20377/67087/21873/18129/65113/14281/93686	14
1078	down	GO:0060561	apoptotic process involved in morphogenesis	5/680	29/23276	0.00139147	0.00819786	0.00556031	16842/14234/16007/12162/17300	5
1079	down	GO:0034504	protein localization to nucleus	21/680	347/23276	0.00143619	0.00844892	0.0057306	13132/20682/72043/14634/21808/14362/107351/21416/20583/72565/12162/17701/26941/12842/18709/26417/20472/13175/20471/226432/19663	21
1080	down	GO:0002761	regulation of myeloid leukocyte differentiation	10/680	110/23276	0.00144393	0.00848206	0.00575307	16842/15902/19659/211770/20377/67087/21873/18129/65113/14281	10
1081	down	GO:0050771	negative regulation of axonogenesis	7/680	58/23276	0.00145326	0.00849955	0.00576494	22418/13131/13841/20346/214968/244058/68585	7
1082	down	GO:0060443	mammary gland morphogenesis	7/680	58/23276	0.00145326	0.00849955	0.00576494	22418/14634/19876/104156/14633/12305/18505	7
1083	down	GO:0070373	negative regulation of ERK1 and ERK2 cascade	7/680	58/23276	0.00145326	0.00849955	0.00576494	13132/14114/67603/26941/16600/24064/74155	7
1084	down	GO:0046879	hormone secretion	20/680	324/23276	0.00145939	0.008523	0.00578084	13132/18111/13640/14609/21416/94353/14182/20377/15364/13350/11747/17069/16392/20677/12288/20666/18576/215445/11481/14366	20
1085	down	GO:0017145	stem cell division	6/680	43/23276	0.00147654	0.00853629	0.00578986	16842/21808/104156/14182/93840/12193	6
1086	down	GO:0042491	auditory receptor cell differentiation	6/680	43/23276	0.00147654	0.00853629	0.00578986	18109/13047/14182/26941/15213/17920	6
1087	down	GO:0045687	positive regulation of glial cell differentiation	6/680	43/23276	0.00147654	0.00853629	0.00578986	23966/15902/12767/16195/20720/68585	6
1088	down	GO:0051055	negative regulation of lipid biosynthetic process	6/680	43/23276	0.00147654	0.00853629	0.00578986	20613/20583/18033/11816/210992/12160	6
1089	down	GO:0051893	regulation of focal adhesion assembly	6/680	43/23276	0.00147654	0.00853629	0.00578986	50768/17387/208177/13640/20971/16542	6
1090	down	GO:0090109	regulation of cell-substrate junction assembly	6/680	43/23276	0.00147654	0.00853629	0.00578986	50768/17387/208177/13640/20971/16542	6
1091	down	GO:0090184	positive regulation of kidney development	6/680	43/23276	0.00147654	0.00853629	0.00578986	58198/20682/18596/19126/83557/20471	6
1092	down	GO:0006275	regulation of DNA replication	12/680	150/23276	0.0015478	0.00893544	0.00606058	18595/15903/14633/16600/21927/108689/26417/13010/14632/98496/12160/59047	12
1093	down	GO:0072657	protein localization to membrane	22/680	373/23276	0.0015524	0.00894915	0.00606989	13132/106522/12558/233651/76686/19242/67020/104156/12876/56320/26941/50918/11816/18709/12311/225362/74205/56430/218952/98496/109880/228880	22
1094	down	GO:0003094	glomerular filtration	4/680	18/23276	0.00159352	0.00912076	0.00618628	72043/240725/14609/71602	4
1095	down	GO:0060572	morphogenesis of an epithelial bud	4/680	18/23276	0.00159352	0.00912076	0.00618628	22418/240725/14633/12162	4
1096	down	GO:0072012	glomerulus vasculature development	4/680	18/23276	0.00159352	0.00912076	0.00618628	18596/14234/18595/12162	4
1097	down	GO:2001026	regulation of endothelial cell chemotaxis	4/680	18/23276	0.00159352	0.00912076	0.00618628	20583/14182/18760/16542	4
1098	down	GO:0046620	regulation of organ growth	9/680	93/23276	0.00159352	0.00912076	0.00618628	14234/67603/14609/21416/14182/17967/17300/108655/12288	9
1099	down	GO:0044057	regulation of system process	26/680	472/23276	0.0016233	0.00927725	0.00629242	13132/23966/14219/54352/74617/21808/17390/20346/14609/56320/242202/14182/26941/16600/17967/109624/12168/13350/22003/12288/57080/215445/54598/16542/74155/68585	26
1100	down	GO:1903828	negative regulation of cellular protein localization	11/680	131/23276	0.00162858	0.00927725	0.00629242	13132/106522/14362/235406/20583/72565/26941/13175/20677/98496/68728	11
1101	down	GO:0045601	regulation of endothelial cell differentiation	5/680	30/23276	0.0016301	0.00927725	0.00629242	14739/15901/71093/16542/13610	5
1102	down	GO:0048384	retinoic acid receptor signaling pathway	5/680	30/23276	0.0016301	0.00927725	0.00629242	13082/21815/21380/19378/12904	5
1103	down	GO:0044283	small molecule biosynthetic process	25/680	448/23276	0.00166007	0.00943446	0.00639905	13132/20613/12035/19228/18803/18799/19659/21416/83603/20583/18648/18033/16832/56458/11816/74205/18746/19378/210992/11517/77590/12160/209027/72061/22235	25
1104	down	GO:0010761	fibroblast migration	6/680	44/23276	0.00166808	0.00945324	0.00641179	20397/14182/72446/20971/18214/109880	6
1105	down	GO:0035335	peptidyl-tyrosine dephosphorylation	6/680	44/23276	0.00166808	0.00945324	0.00641179	19249/67603/14048/19272/19250/104831	6
1106	down	GO:0031334	positive regulation of protein complex assembly	14/680	193/23276	0.00167744	0.00949292	0.0064387	22160/26401/14234/72333/68732/66898/17755/12721/18645/170643/56430/12484/16475/14086	14
1107	down	GO:0052547	regulation of peptidase activity	21/680	352/23276	0.00171008	0.00966274	0.00655388	18542/50768/14219/16842/17387/215114/15370/19876/16007/13841/11820/72565/16600/67169/14734/13010/21858/64209/67701/18550/20720	21
1108	down	GO:0042493	response to drug	15/680	215/23276	0.00171467	0.00966274	0.00655388	97165/68458/21808/17390/14362/20377/17967/104184/56615/17125/14281/17920/16542/268996/109880	15
1109	down	GO:1904950	negative regulation of establishment of protein localization	15/680	215/23276	0.00171467	0.00966274	0.00655388	14114/18007/106522/14362/20583/72565/20377/26941/11747/20677/217344/18576/65113/215445/98496	15
1110	down	GO:0032387	negative regulation of intracellular transport	11/680	132/23276	0.00173092	0.0097407	0.00660676	21808/106522/14362/20583/17755/72565/26941/12794/15227/20677/109880	11
1111	down	GO:0061371	determination of heart left/right asymmetry	7/680	60/23276	0.0017754	0.00997703	0.00676705	22773/22418/14609/93840/19378/18129/12627	7
1112	down	GO:0032091	negative regulation of protein binding	8/680	77/23276	0.00181916	0.0102086	0.00692413	13132/16842/13380/15901/67087/73181/26417/16392	8
1113	down	GO:0030516	regulation of axon extension	9/680	95/23276	0.00184929	0.0103632	0.007029	22418/12934/20346/214968/56320/17755/12168/11816/68585	9
1114	down	GO:0048483	autonomic nervous system development	6/680	45/23276	0.00187791	0.0104798	0.00710806	20346/21380/18187/20677/20471/20666	6
1115	down	GO:0048806	genitalia development	6/680	45/23276	0.00187791	0.0104798	0.00710806	22418/26564/21416/18595/22174/12160	6
1116	down	GO:2000573	positive regulation of DNA biosynthetic process	6/680	45/23276	0.00187791	0.0104798	0.00710806	18596/16600/50490/108689/26417/59047	6
1117	down	GO:0045686	negative regulation of glial cell differentiation	5/680	31/23276	0.00189744	0.0105594	0.00716208	15902/13131/18109/83557/15364	5
1118	down	GO:0050919	negative chemotaxis	5/680	31/23276	0.00189744	0.0105594	0.00716208	22418/19876/20346/18187/268902	5
1119	down	GO:0007204	positive regulation of cytosolic calcium ion concentration	16/680	240/23276	0.00195096	0.010796	0.00732256	57265/19228/21808/18803/18799/14609/18595/16440/12721/14704/12311/12288/18760/12484/11517/16542	16
1120	down	GO:0030833	regulation of actin filament polymerization	11/680	134/23276	0.00195137	0.010796	0.00732256	26401/68732/107351/66898/56320/12721/50918/18645/170643/18709/22003	11
1121	down	GO:0032332	positive regulation of chondrocyte differentiation	4/680	19/23276	0.0019722	0.010796	0.00732256	20682/14634/106522/94352	4
1122	down	GO:0060147	regulation of posttranscriptional gene silencing	4/680	19/23276	0.0019722	0.010796	0.00732256	83557/18033/636931/16475	4
1123	down	GO:0060966	regulation of gene silencing by RNA	4/680	19/23276	0.0019722	0.010796	0.00732256	83557/18033/636931/16475	4
1124	down	GO:0061437	renal system vasculature development	4/680	19/23276	0.0019722	0.010796	0.00732256	18596/14234/18595/12162	4
1125	down	GO:0061440	kidney vasculature development	4/680	19/23276	0.0019722	0.010796	0.00732256	18596/14234/18595/12162	4
1126	down	GO:0071364	cellular response to epidermal growth factor stimulus	4/680	19/23276	0.0019722	0.010796	0.00732256	13132/20682/18803/20583	4
1127	down	GO:0072574	hepatocyte proliferation	4/680	19/23276	0.0019722	0.010796	0.00732256	72043/19242/18129/14632	4
1128	down	GO:0072575	epithelial cell proliferation involved in liver morphogenesis	4/680	19/23276	0.0019722	0.010796	0.00732256	72043/19242/18129/14632	4
1129	down	GO:0097205	renal filtration	4/680	19/23276	0.0019722	0.010796	0.00732256	72043/240725/14609/71602	4
1130	down	GO:1903010	regulation of bone development	4/680	19/23276	0.0019722	0.010796	0.00732256	14634/231633/21873/16542	4
1131	down	GO:0009914	hormone transport	20/680	333/23276	0.00201439	0.011012	0.00746904	13132/18111/13640/14609/21416/94353/14182/20377/15364/13350/11747/17069/16392/20677/12288/20666/18576/215445/11481/14366	20
1132	down	GO:0050795	regulation of behavior	17/680	264/23276	0.0020696	0.0112985	0.00766333	22418/18596/12767/19876/20346/14609/214968/18595/20583/56320/14182/12168/22341/13350/18760/16542/268902	17
1133	down	GO:0006874	cellular calcium ion homeostasis	21/680	358/23276	0.00209629	0.0114286	0.00775161	57265/19228/21808/18803/18799/11820/14609/18595/16440/16195/12721/14704/11816/12311/12288/18760/12484/64209/11517/67972/16542	21
1134	down	GO:1901215	negative regulation of neuron death	14/680	198/23276	0.00212886	0.0115904	0.00786138	16443/18007/16971/18039/12721/11816/12282/12804/16392/20471/22174/16542/107449/109880	14
1135	down	GO:0042698	ovulation cycle	9/680	97/23276	0.00213685	0.0116132	0.00787681	17390/20397/18595/17300/16848/11504/22174/16542/14366	9
1136	down	GO:0014068	positive regulation of phosphatidylinositol 3-kinase signaling	7/680	62/23276	0.00215038	0.0116132	0.00787681	20682/18596/235611/21808/72446/16542/107449	7
1137	down	GO:0043507	positive regulation of JUN kinase activity	7/680	62/23276	0.00215038	0.0116132	0.00787681	13132/22418/26401/13838/93840/26403/14366	7
1138	down	GO:0045981	positive regulation of nucleotide metabolic process	10/680	116/23276	0.00215038	0.0116132	0.00787681	22418/57265/83397/11816/12311/21858/104111/11517/54598/98496	10
1139	down	GO:0071897	DNA biosynthetic process	10/680	116/23276	0.00215038	0.0116132	0.00787681	14219/18596/14609/16600/50490/12168/108689/26417/18975/59047	10
1140	down	GO:1900544	positive regulation of purine nucleotide metabolic process	10/680	116/23276	0.00215038	0.0116132	0.00787681	22418/57265/83397/11816/12311/21858/104111/11517/54598/98496	10
1141	down	GO:0051640	organelle localization	22/680	383/23276	0.00215686	0.0116326	0.00788996	22187/12934/17758/12558/13131/14048/21416/108012/18039/20975/17755/26941/218038/24064/17760/12794/18645/16897/15227/12484/101706/109880	22
1142	down	GO:0050865	regulation of cell activation	26/680	482/23276	0.00216607	0.0116666	0.00791301	22418/14219/17387/18596/14634/15902/16008/109934/12142/18595/242202/20377/16195/12721/13350/11816/15227/13846/12367/22174/20666/12484/65113/21417/20720/19084	26
1143	down	GO:0008045	motor neuron axon guidance	5/680	32/23276	0.00219547	0.0117462	0.00796704	12767/20346/13838/108655/16574	5
1144	down	GO:0051293	establishment of spindle localization	5/680	32/23276	0.00219547	0.0117462	0.00796704	17758/14048/24064/16897/101706	5
1145	down	GO:0060487	lung epithelial cell differentiation	5/680	32/23276	0.00219547	0.0117462	0.00796704	20682/14048/108655/101706/74123	5
1146	down	GO:1902742	apoptotic process involved in development	5/680	32/23276	0.00219547	0.0117462	0.00796704	16842/14234/16007/12162/17300	5
1147	down	GO:2000171	negative regulation of dendrite development	5/680	32/23276	0.00219547	0.0117462	0.00796704	15901/73181/13636/11816/20620	5
1148	down	GO:0043087	regulation of GTPase activity	19/680	312/23276	0.00220761	0.0117954	0.00800042	50768/22418/223254/235611/219140/140570/13640/13845/13838/240168/24064/207212/69993/170625/16897/14270/74018/16475/14020	19
1149	down	GO:0031098	stress-activated protein kinase signaling cascade	16/680	244/23276	0.00230448	0.0122967	0.0083404	13132/22418/14219/26401/26564/21808/211770/13838/20377/93840/56458/26417/26403/70584/74155/14366	16
1150	down	GO:0051052	regulation of DNA metabolic process	20/680	337/23276	0.00231315	0.0123266	0.00836068	22160/18596/14048/14609/18595/15903/14633/16600/21927/50490/12168/108689/26417/13010/65113/14632/60344/98496/12160/59047	20
1151	down	GO:0043506	regulation of JUN kinase activity	8/680	80/23276	0.00232242	0.0123596	0.00838304	13132/22418/26401/13838/20377/93840/26403/14366	8
1152	down	GO:0035315	hair cell differentiation	6/680	47/23276	0.00235682	0.0125261	0.00849599	18109/13047/14182/26941/15213/17920	6
1153	down	GO:0043586	tongue development	4/680	20/23276	0.00240881	0.0127183	0.00862634	16842/14634/21380/20471	4
1154	down	GO:0048486	parasympathetic nervous system development	4/680	20/23276	0.00240881	0.0127183	0.00862634	20346/21380/18187/20471	4
1155	down	GO:0048670	regulation of collateral sprouting	4/680	20/23276	0.00240881	0.0127183	0.00862634	13841/13640/244058/12904	4
1156	down	GO:0048679	regulation of axon regeneration	4/680	20/23276	0.00240881	0.0127183	0.00862634	244058/13838/16600/109880	4
1157	down	GO:0072111	cell proliferation involved in kidney development	4/680	20/23276	0.00240881	0.0127183	0.00862634	18596/12162/83557/14734	4
1158	down	GO:0050890	cognition	17/680	268/23276	0.00242113	0.0127498	0.00864771	17536/19242/11820/13380/108012/16440/53324/242202/14667/218038/17967/12367/12288/104111/20620/54720/109880	17
1159	down	GO:0051480	regulation of cytosolic calcium ion concentration	17/680	268/23276	0.00242113	0.0127498	0.00864771	57265/19228/21808/18803/18799/14609/18595/16440/16195/12721/14704/12311/12288/18760/12484/11517/16542	17
1160	down	GO:0046890	regulation of lipid biosynthetic process	11/680	138/23276	0.00246085	0.012942	0.0087781	13132/20613/16007/21416/20583/18033/13350/11816/74205/210992/12160	11
1161	down	GO:0045862	positive regulation of proteolysis	17/680	269/23276	0.00251639	0.0132165	0.00896425	18542/13132/50768/14219/17387/215114/19876/16007/11820/211770/235406/72565/11816/64209/217410/108089/20620	17
1162	down	GO:0010762	regulation of fibroblast migration	5/680	33/23276	0.00252619	0.0132165	0.00896425	14182/72446/20971/18214/109880	5
1163	down	GO:0048665	neuron fate specification	5/680	33/23276	0.00252619	0.0132165	0.00896425	14634/14048/14633/16392/20471	5
1164	down	GO:0060479	lung cell differentiation	5/680	33/23276	0.00252619	0.0132165	0.00896425	20682/14048/108655/101706/74123	5
1165	down	GO:0060326	cell chemotaxis	15/680	224/23276	0.00254984	0.0133228	0.00903638	22418/16842/18596/97165/15370/104099/18595/12927/20583/57342/14182/12721/22341/18760/16542	15
1166	down	GO:0030705	cytoskeleton-dependent intracellular transport	10/680	119/23276	0.00259556	0.0135441	0.00918646	22187/11820/18039/17755/12794/16574/73668/18040/16572/76568	10
1167	down	GO:0007157	heterophilic cell-cell adhesion via plasma membrane cell adhesion molecules	6/680	48/23276	0.00262815	0.0136786	0.0092777	12558/233651/329628/54725/19266/12484	6
1168	down	GO:0010862	positive regulation of pathway-restricted SMAD protein phosphorylation	6/680	48/23276	0.00262815	0.0136786	0.0092777	13132/21808/12162/12168/19663/12160	6
1169	down	GO:0014015	positive regulation of gliogenesis	7/680	65/23276	0.00282408	0.0146794	0.0099565	23966/15902/12767/104156/16195/20720/68585	7
1170	down	GO:0023061	signal release	23/680	417/23276	0.00288704	0.0149722	0.0101551	13132/18111/68151/13640/14609/21416/94353/14182/20377/15364/18645/13350/11747/17069/16392/20677/12288/20666/18576/215445/11481/14366/109880	23
1171	down	GO:0001702	gastrulation with mouth forming second	5/680	34/23276	0.0028916	0.0149722	0.0101551	23966/22418/18424/11481/22235	5
1172	down	GO:0038179	neurotrophin signaling pathway	5/680	34/23276	0.0028916	0.0149722	0.0101551	12927/12721/24064/12367/17984	5
1173	down	GO:0021801	cerebral cortex radial glia guided migration	4/680	21/23276	0.00290755	0.0149776	0.0101588	14634/13131/14270/68585	4
1174	down	GO:0022030	telencephalon glial cell migration	4/680	21/23276	0.00290755	0.0149776	0.0101588	14634/13131/14270/68585	4
1175	down	GO:0048569	post-embryonic organ development	4/680	21/23276	0.00290755	0.0149776	0.0101588	15312/16600/71602/16542	4
1176	down	GO:0072576	liver morphogenesis	4/680	21/23276	0.00290755	0.0149776	0.0101588	72043/19242/18129/14632	4
1177	down	GO:0051224	negative regulation of protein transport	14/680	205/23276	0.00292558	0.0150486	0.0102069	14114/18007/106522/14362/20583/72565/20377/26941/11747/20677/217344/18576/65113/215445	14
1178	down	GO:0035914	skeletal muscle cell differentiation	8/680	83/23276	0.00292881	0.0150486	0.0102069	15370/80288/21380/22634/18505/20471/20666/14281	8
1179	down	GO:0014910	regulation of smooth muscle cell migration	7/680	66/23276	0.00308121	0.0158113	0.0107243	18596/16971/214968/211770/16195/15117/50490	7
1180	down	GO:0000226	microtubule cytoskeleton organization	23/680	420/23276	0.00315376	0.016163	0.0109628	17758/208177/67886/76686/13640/14048/18039/17755/22154/24064/237436/17760/12933/18040/16897/56430/29877/14270/20620/101706/268996/215690/76568	23
1181	down	GO:0002573	myeloid leukocyte differentiation	13/680	185/23276	0.00318489	0.0163017	0.0110569	16842/15902/19659/211770/20377/14218/67087/12311/21873/14734/18129/65113/14281	13
1182	down	GO:0055074	calcium ion homeostasis	21/680	371/23276	0.00319171	0.0163159	0.0110665	57265/19228/21808/18803/18799/11820/14609/18595/16440/16195/12721/14704/11816/12311/12288/18760/12484/64209/11517/67972/16542	21
1183	down	GO:0010256	endomembrane system organization	25/680	471/23276	0.00321924	0.0164357	0.0111478	13132/21808/12767/106522/12558/233651/76686/67020/66898/235406/329628/26941/50918/18709/12311/26417/225362/74205/56430/18760/74018/20720/98496/68585/239559	25
1184	down	GO:0046847	filopodium assembly	6/680	50/23276	0.00324022	0.0165009	0.011192	14739/219140/56320/14270/14086/228880	6
1185	down	GO:1901796	regulation of signal transduction by p53 class mediator	6/680	50/23276	0.00324022	0.0165009	0.011192	22160/20613/22187/114715/20583/17701	6
1186	down	GO:0000578	embryonic axis specification	5/680	35/23276	0.0032937	0.016752	0.0113623	22418/18424/21415/27412/382089	5
1187	down	GO:0044708	single-organism behavior	25/680	472/23276	0.0033085	0.016806	0.0113989	17536/15902/14009/13131/19242/11820/14609/13380/108012/13838/16440/53324/242202/14667/218038/17967/12367/12288/104111/74018/20720/20620/54720/11496/109880	25
1188	down	GO:1903362	regulation of cellular protein catabolic process	14/680	208/23276	0.00333478	0.0169181	0.0114749	13132/22187/211770/100102/11816/12236/64209/217410/108089/381629/18550/327799/20620/19186	14
1189	down	GO:0003306	Wnt signaling pathway involved in heart development	3/680	11/23276	0.00343702	0.0170915	0.0115925	22418/13380/93840	3
1190	down	GO:0010766	negative regulation of sodium ion transport	3/680	11/23276	0.00343702	0.0170915	0.0115925	26941/100102/20720	3
1191	down	GO:0021561	facial nerve development	3/680	11/23276	0.00343702	0.0170915	0.0115925	20346/18187/20471	3
1192	down	GO:0021610	facial nerve morphogenesis	3/680	11/23276	0.00343702	0.0170915	0.0115925	20346/18187/20471	3
1193	down	GO:0031077	post-embryonic camera-type eye development	3/680	11/23276	0.00343702	0.0170915	0.0115925	15312/16600/16542	3
1194	down	GO:0033327	Leydig cell differentiation	3/680	11/23276	0.00343702	0.0170915	0.0115925	20397/18595/12443	3
1195	down	GO:0033623	regulation of integrin activation	3/680	11/23276	0.00343702	0.0170915	0.0115925	14234/74202/12484	3
1196	down	GO:0048617	embryonic foregut morphogenesis	3/680	11/23276	0.00343702	0.0170915	0.0115925	15227/11481/74123	3
1197	down	GO:0048755	branching morphogenesis of a nerve	3/680	11/23276	0.00343702	0.0170915	0.0115925	13841/12876/68585	3
1198	down	GO:0048845	venous blood vessel morphogenesis	3/680	11/23276	0.00343702	0.0170915	0.0115925	77446/13846/18741	3
1199	down	GO:0060019	radial glial cell differentiation	3/680	11/23276	0.00343702	0.0170915	0.0115925	16842/14634/12558	3
1200	down	GO:0061308	cardiac neural crest cell development involved in heart development	3/680	11/23276	0.00343702	0.0170915	0.0115925	22160/26417/18741	3
1201	down	GO:0071600	otic vesicle morphogenesis	3/680	11/23276	0.00343702	0.0170915	0.0115925	20682/14048/21380	3
1202	down	GO:0072176	nephric duct development	3/680	11/23276	0.00343702	0.0170915	0.0115925	13841/13838/14734	3
1203	down	GO:0072178	nephric duct morphogenesis	3/680	11/23276	0.00343702	0.0170915	0.0115925	13841/13838/14734	3
1204	down	GO:2001054	negative regulation of mesenchymal cell apoptotic process	3/680	11/23276	0.00343702	0.0170915	0.0115925	20682/12162/21380	3
1205	down	GO:0032958	inositol phosphate biosynthetic process	4/680	22/23276	0.00347249	0.0171406	0.0116258	19228/18803/18799/11517	4
1206	down	GO:0048799	organ maturation	4/680	22/23276	0.00347249	0.0171406	0.0116258	235611/233651/329628/19378	4
1207	down	GO:0060438	trachea development	4/680	22/23276	0.00347249	0.0171406	0.0116258	20682/16842/26417/15227	4
1208	down	GO:0060602	branch elongation of an epithelium	4/680	22/23276	0.00347249	0.0171406	0.0116258	22418/20682/24064/20471	4
1209	down	GO:0060749	mammary gland alveolus development	4/680	22/23276	0.00347249	0.0171406	0.0116258	15902/12305/12443/15227	4
1210	down	GO:0061377	mammary gland lobule development	4/680	22/23276	0.00347249	0.0171406	0.0116258	15902/12305/12443/15227	4
1211	down	GO:0019932	second-messenger-mediated signaling	14/680	209/23276	0.00348114	0.0171622	0.0116405	20682/12767/18803/16440/26941/17967/73181/11816/19220/12484/104111/11517/16542/54720	14
1212	down	GO:0051054	positive regulation of DNA metabolic process	13/680	187/23276	0.00349171	0.0171932	0.0116615	18596/14048/18595/14633/16600/21927/50490/108689/26417/13010/14632/12160/59047	13
1213	down	GO:0010799	regulation of peptidyl-threonine phosphorylation	5/680	36/23276	0.0037345	0.0183438	0.0124419	22418/14739/114715/12162/24064	5
1214	down	GO:0051653	spindle localization	5/680	36/23276	0.0037345	0.0183438	0.0124419	17758/14048/24064/16897/101706	5
1215	down	GO:1903649	regulation of cytoplasmic transport	23/680	426/23276	0.00374979	0.0183964	0.0124776	13132/72043/14634/21808/106522/14362/18803/107351/21416/20583/72565/26941/12721/69581/19250/18709/26417/74205/20677/18760/19663/11517/104831	23
1216	down	GO:0030099	myeloid cell differentiation	20/680	352/23276	0.00378729	0.0185577	0.012587	17536/16842/17268/17150/15902/97165/19659/211770/20377/14218/67087/12577/12311/21873/14734/12367/18129/65113/14281/93686	20
1217	down	GO:0030041	actin filament polymerization	11/680	146/23276	0.00380177	0.018606	0.0126198	26401/68732/107351/66898/56320/12721/50918/18645/170643/18709/22003	11
1218	down	GO:0006898	receptor-mediated endocytosis	13/680	189/23276	0.0038221	0.0186827	0.0126718	13132/215114/16971/13380/218038/100102/277463/22359/11816/12311/26417/12484/54598	13
1219	down	GO:0007626	locomotory behavior	15/680	234/23276	0.00384646	0.0187789	0.0127371	17268/15902/13131/11820/104156/56320/13838/12288/11899/74018/60344/17920/54720/11496/14366	15
1220	down	GO:0017015	regulation of transforming growth factor beta receptor signaling pathway	8/680	87/23276	0.00392135	0.0190981	0.0129536	27528/13132/14119/80288/20482/246154/21417/18550	8
1221	down	GO:1903844	regulation of cellular response to transforming growth factor beta stimulus	8/680	87/23276	0.00392135	0.0190981	0.0129536	27528/13132/14119/80288/20482/246154/21417/18550	8
1222	down	GO:0060193	positive regulation of lipase activity	6/680	52/23276	0.00395263	0.0192272	0.0130411	50768/18596/16007/18595/14182/11517	6
1223	down	GO:0042770	signal transduction in response to DNA damage	7/680	69/23276	0.00396067	0.019243	0.0130518	22160/20613/114715/20583/28019/20677/17920	7
1224	down	GO:0003013	circulatory system process	23/680	428/23276	0.00396834	0.019257	0.0130613	14219/14234/54352/15902/74617/109934/21808/12767/17390/20346/14609/77446/242202/17300/67087/12168/15484/22341/11816/22003/12288/16542/20112	23
1225	down	GO:0072503	cellular divalent inorganic cation homeostasis	21/680	379/23276	0.0040789	0.0197696	0.013409	57265/19228/21808/18803/18799/11820/14609/18595/16440/16195/12721/14704/11816/12311/12288/18760/12484/64209/11517/67972/16542	21
1226	down	GO:0031100	organ regeneration	4/680	23/23276	0.00410761	0.0198609	0.0134709	72043/12443/18746/14632	4
1227	down	GO:0048485	sympathetic nervous system development	4/680	23/23276	0.00410761	0.0198609	0.0134709	20346/18187/20677/20666	4
1228	down	GO:0051403	stress-activated MAPK cascade	14/680	213/23276	0.00411997	0.0198967	0.0134952	13132/22418/14219/26401/26564/21808/211770/13838/20377/93840/56458/26417/26403/14366	14
1229	down	GO:0060627	regulation of vesicle-mediated transport	22/680	405/23276	0.00421371	0.0203053	0.0137723	13132/22418/215114/109934/14299/217517/106522/76686/13380/235406/17967/12721/100102/12794/18645/26417/74205/20971/15227/14734/104831/109880	22
1230	down	GO:0022408	negative regulation of cell-cell adhesion	11/680	148/23276	0.00421468	0.0203053	0.0137723	16842/14634/20583/242202/16600/50918/12367/12484/65113/20720/19084	11
1231	down	GO:0008593	regulation of Notch signaling pathway	7/680	70/23276	0.0042924	0.020581	0.0139593	17387/14048/12162/16195/16848/15213/16897	7
1232	down	GO:0032945	negative regulation of mononuclear cell proliferation	7/680	70/23276	0.0042924	0.020581	0.0139593	12142/242202/12367/20666/12484/65113/19084	7
1233	down	GO:0046530	photoreceptor cell differentiation	7/680	70/23276	0.0042924	0.020581	0.0139593	20682/18424/19126/19242/12142/235542/53885	7
1234	down	GO:0050672	negative regulation of lymphocyte proliferation	7/680	70/23276	0.0042924	0.020581	0.0139593	12142/242202/12367/20666/12484/65113/19084	7
1235	down	GO:0097061	dendritic spine organization	6/680	53/23276	0.00434939	0.0208294	0.0141278	13845/56320/13838/13636/11816/228880	6
1236	down	GO:0007440	foregut morphogenesis	3/680	12/23276	0.00448389	0.0211459	0.0143425	15227/11481/74123	3
1237	down	GO:0031987	locomotion involved in locomotory behavior	3/680	12/23276	0.00448389	0.0211459	0.0143425	56320/54720/14366	3
1238	down	GO:0032799	low-density lipoprotein receptor particle metabolic process	3/680	12/23276	0.00448389	0.0211459	0.0143425	100102/11816/18550	3
1239	down	GO:0033275	actin-myosin filament sliding	3/680	12/23276	0.00448389	0.0211459	0.0143425	56320/22003/17904	3
1240	down	GO:0048711	positive regulation of astrocyte differentiation	3/680	12/23276	0.00448389	0.0211459	0.0143425	15902/16195/20720	3
1241	down	GO:0060433	bronchus development	3/680	12/23276	0.00448389	0.0211459	0.0143425	20682/108655/74123	3
1242	down	GO:0060536	cartilage morphogenesis	3/680	12/23276	0.00448389	0.0211459	0.0143425	20613/20583/17701	3
1243	down	GO:0060732	positive regulation of inositol phosphate biosynthetic process	3/680	12/23276	0.00448389	0.0211459	0.0143425	19228/18799/11517	3
1244	down	GO:0061000	negative regulation of dendritic spine development	3/680	12/23276	0.00448389	0.0211459	0.0143425	13636/11816/20620	3
1245	down	GO:0061307	cardiac neural crest cell differentiation involved in heart development	3/680	12/23276	0.00448389	0.0211459	0.0143425	22160/26417/18741	3
1246	down	GO:1900025	negative regulation of substrate adhesion-dependent cell spreading	3/680	12/23276	0.00448389	0.0211459	0.0143425	14114/13640/107351	3
1247	down	GO:1902287	semaphorin-plexin signaling pathway involved in axon guidance	3/680	12/23276	0.00448389	0.0211459	0.0143425	235611/140570/20346	3
1248	down	GO:1902337	regulation of apoptotic process involved in morphogenesis	3/680	12/23276	0.00448389	0.0211459	0.0143425	14234/12162/17300	3
1249	down	GO:0030810	positive regulation of nucleotide biosynthetic process	8/680	89/23276	0.00450598	0.0212003	0.0143794	83397/11816/12311/21858/104111/11517/54598/98496	8
1250	down	GO:1900373	positive regulation of purine nucleotide biosynthetic process	8/680	89/23276	0.00450598	0.0212003	0.0143794	83397/11816/12311/21858/104111/11517/54598/98496	8
1251	down	GO:0021700	developmental maturation	16/680	262/23276	0.00462066	0.0217144	0.0147281	54352/15902/235611/19228/21808/17390/233651/11820/14609/329628/14182/73181/12577/19378/16542/20112	16
1252	down	GO:0006470	protein dephosphorylation	17/680	286/23276	0.00467781	0.0219573	0.0148928	50768/223254/18596/13003/21808/19249/114715/67603/14048/79560/19272/75590/19250/19266/232941/104831/54720	17
1253	down	GO:0055007	cardiac muscle cell differentiation	9/680	109/23276	0.00468993	0.0219885	0.014914	18596/13380/18595/11790/50490/18505/108655/244810/18741	9
1254	down	GO:0043616	keratinocyte proliferation	5/680	38/23276	0.00474018	0.0221723	0.0150387	20583/19272/15117/14313/18760	5
1255	down	GO:0043647	inositol phosphate metabolic process	5/680	38/23276	0.00474018	0.0221723	0.0150387	19228/18803/18799/20975/11517	5
1256	down	GO:0001754	eye photoreceptor cell differentiation	6/680	54/23276	0.00477476	0.0223081	0.0151308	20682/18424/19126/19242/12142/235542	6
1257	down	GO:0030201	heparan sulfate proteoglycan metabolic process	4/680	24/23276	0.00481677	0.0224779	0.0152459	72043/240725/21416/93840	4
1258	down	GO:0022602	ovulation cycle process	8/680	90/23276	0.00482229	0.0224779	0.0152459	17390/20397/18595/17300/16848/11504/16542/14366	8
1259	down	GO:0051090	regulation of sequence-specific DNA binding transcription factor activity	19/680	336/23276	0.00494169	0.0230078	0.0156053	22160/22418/57265/15902/14362/21416/211770/15903/94353/15901/16600/67087/15364/24058/26417/18214/18760/217410/14366	19
1260	down	GO:0050728	negative regulation of inflammatory response	9/680	110/23276	0.00497918	0.0231555	0.0157055	109934/72565/18033/11816/15227/16392/22174/65113/54598	9
1261	down	GO:0006720	isoprenoid metabolic process	7/680	72/23276	0.00501837	0.0233108	0.0158108	13082/12903/19659/546726/13350/19378/12904	7
1262	down	GO:0045930	negative regulation of mitotic cell cycle	12/680	174/23276	0.00522811	0.0242375	0.0164394	14199/12035/12162/26941/17300/66854/12443/21858/20677/12236/327799/20620	12
1263	down	GO:0002763	positive regulation of myeloid leukocyte differentiation	6/680	55/23276	0.00522994	0.0242375	0.0164394	16842/15902/211770/67087/18129/14281	6
1264	down	GO:0031128	developmental induction	5/680	39/23276	0.005309	0.0245191	0.0166304	58198/20682/13380/14182/20471	5
1265	down	GO:0048854	brain morphogenesis	5/680	39/23276	0.005309	0.0245191	0.0166304	22418/18424/12558/20377/18423	5
1266	down	GO:0071526	semaphorin-plexin signaling pathway	5/680	39/23276	0.005309	0.0245191	0.0166304	235611/140570/20346/214968/18187	5
1267	down	GO:0008064	regulation of actin polymerization or depolymerization	11/680	153/23276	0.00540421	0.0249085	0.0168945	26401/68732/107351/66898/56320/12721/50918/18645/170643/18709/22003	11
1268	down	GO:0001818	negative regulation of cytokine production	13/680	197/23276	0.00540573	0.0249085	0.0168945	14114/22160/16842/21808/14182/18033/16600/24058/12484/65113/217410/18550/74155	13
1269	down	GO:0070664	negative regulation of leukocyte proliferation	7/680	73/23276	0.00541418	0.0249189	0.0169016	12142/242202/12367/20666/12484/65113/19084	7
1270	down	GO:0007050	cell cycle arrest	10/680	132/23276	0.00544549	0.0250343	0.0169799	15902/21808/21416/20482/237436/12577/28019/12443/20677/18129	10
1271	down	GO:0030832	regulation of actin filament length	11/680	154/23276	0.00567111	0.0258074	0.0175042	26401/68732/107351/66898/56320/12721/50918/18645/170643/18709/22003	11
1272	down	GO:0001553	luteinization	3/680	13/23276	0.00570358	0.0258074	0.0175042	20397/18595/14366	3
1273	down	GO:0021520	spinal cord motor neuron cell fate specification	3/680	13/23276	0.00570358	0.0258074	0.0175042	14634/14633/16392	3
1274	down	GO:0021932	hindbrain radial glia guided cell migration	3/680	13/23276	0.00570358	0.0258074	0.0175042	16842/13131/93686	3
1275	down	GO:0033690	positive regulation of osteoblast proliferation	3/680	13/23276	0.00570358	0.0258074	0.0175042	231633/16007/68588	3
1276	down	GO:0042362	fat-soluble vitamin biosynthetic process	3/680	13/23276	0.00570358	0.0258074	0.0175042	20613/20583/18033	3
1277	down	GO:0042693	muscle cell fate commitment	3/680	13/23276	0.00570358	0.0258074	0.0175042	13380/21380/244810	3
1278	down	GO:0043518	negative regulation of DNA damage response, signal transduction by p53 class mediator	3/680	13/23276	0.00570358	0.0258074	0.0175042	22160/20613/20583	3
1279	down	GO:0048268	clathrin coat assembly	3/680	13/23276	0.00570358	0.0258074	0.0175042	13132/215114/18197	3
1280	down	GO:0051654	establishment of mitochondrion localization	3/680	13/23276	0.00570358	0.0258074	0.0175042	22187/18039/17755	3
1281	down	GO:0061548	ganglion development	3/680	13/23276	0.00570358	0.0258074	0.0175042	20346/18187/20471	3
1282	down	GO:0072109	glomerular mesangium development	3/680	13/23276	0.00570358	0.0258074	0.0175042	18596/14234/12162	3
1283	down	GO:1904748	regulation of apoptotic process involved in development	3/680	13/23276	0.00570358	0.0258074	0.0175042	14234/12162/17300	3
1284	down	GO:2000345	regulation of hepatocyte proliferation	3/680	13/23276	0.00570358	0.0258074	0.0175042	72043/19242/14632	3
1285	down	GO:0001885	endothelial cell development	6/680	56/23276	0.0057161	0.025835	0.0175229	14739/77446/15901/50918/21873/13610	6
1286	down	GO:0050708	regulation of protein secretion	21/680	391/23276	0.00578759	0.0261287	0.0177221	14114/22160/22418/18111/18007/21808/68151/13640/14609/21416/94353/20377/54725/22341/16897/11747/16392/20677/217344/18576/215445	21
1287	down	GO:1903729	regulation of plasma membrane organization	7/680	74/23276	0.00583293	0.0263038	0.0178409	13132/21808/106522/76686/18709/74205/98496	7
1288	down	GO:0060603	mammary gland duct morphogenesis	5/680	40/23276	0.00592443	0.0266293	0.0180617	22418/19876/104156/14633/12305	5
1289	down	GO:0071300	cellular response to retinoic acid	5/680	40/23276	0.00592443	0.0266293	0.0180617	20682/71461/22612/13619/21677	5
1290	down	GO:0051656	establishment of organelle localization	16/680	269/23276	0.005925	0.0266293	0.0180617	22187/12934/17758/14048/108012/18039/17755/26941/218038/24064/12794/18645/16897/12484/101706/109880	16
1291	down	GO:0051147	regulation of muscle cell differentiation	11/680	155/23276	0.00594829	0.0266744	0.0180923	20682/17387/666794/117606/13380/15903/21380/17701/108655/15227/21417	11
1292	down	GO:2001236	regulation of extrinsic apoptotic signaling pathway	11/680	155/23276	0.00594829	0.0266744	0.0180923	13132/97165/64294/21808/14048/21416/20482/20583/14182/20377/107449	11
1293	down	GO:0032272	negative regulation of protein polymerization	6/680	57/23276	0.00623442	0.0279263	0.0189414	68732/76686/107351/50918/18645/22003	6
1294	down	GO:0008286	insulin receptor signaling pathway	8/680	94/23276	0.00626051	0.0280119	0.0189995	14234/107351/66898/12927/56458/18709/16370/98496	8
1295	down	GO:0060395	SMAD protein signal transduction	7/680	75/23276	0.00627541	0.0280474	0.0190235	26564/21808/12162/71093/17125/14281/12160	7
1296	down	GO:0006875	cellular metal ion homeostasis	23/680	445/23276	0.00629281	0.0280939	0.0190551	57265/19228/21808/18803/18799/11820/14609/18595/11932/16440/16195/12721/14704/11816/12311/12288/18760/12484/65113/64209/11517/67972/16542	23
1297	down	GO:0030878	thyroid gland development	4/680	26/23276	0.0064719	0.0287656	0.0195106	21380/26417/20471/109880	4
1298	down	GO:0048011	neurotrophin TRK receptor signaling pathway	4/680	26/23276	0.0064719	0.0287656	0.0195106	12927/24064/12367/17984	4
1299	down	GO:0085029	extracellular matrix assembly	4/680	26/23276	0.0064719	0.0287656	0.0195106	20682/208177/76293/15117	4
1300	down	GO:0090189	regulation of branching involved in ureteric bud morphogenesis	4/680	26/23276	0.0064719	0.0287656	0.0195106	58198/20682/20472/20471	4
1301	down	GO:0046580	negative regulation of Ras protein signal transduction	5/680	41/23276	0.00658837	0.0291543	0.0197743	50768/107351/24064/21927/21858	5
1302	down	GO:0048846	axon extension involved in axon guidance	5/680	41/23276	0.00658837	0.0291543	0.0197743	22418/20346/214968/12168/18187	5
1303	down	GO:1902284	neuron projection extension involved in neuron projection guidance	5/680	41/23276	0.00658837	0.0291543	0.0197743	22418/20346/214968/12168/18187	5
1304	down	GO:2000737	negative regulation of stem cell differentiation	5/680	41/23276	0.00658837	0.0291543	0.0197743	12162/20377/13636/246154/12193	5
1305	down	GO:0007229	integrin-mediated signaling pathway	7/680	76/23276	0.00674241	0.0298031	0.0202144	13132/14219/16419/104099/12927/218952/22793	7
1306	down	GO:1902105	regulation of leukocyte differentiation	15/680	249/23276	0.00675884	0.0298429	0.0202413	16842/17387/14634/15902/19659/12142/211770/20377/67087/21873/18129/12484/65113/21417/14281	15
1307	down	GO:1903725	regulation of phospholipid metabolic process	6/680	58/23276	0.00678609	0.0299303	0.0203007	18596/18595/16600/18709/74205/210992	6
1308	down	GO:0000082	G1/S transition of mitotic cell cycle	11/680	158/23276	0.00684416	0.0301533	0.0204519	14199/15902/12035/69581/12443/636931/20677/98496/20620/19186/28036	11
1309	down	GO:0003334	keratinocyte development	3/680	14/23276	0.00710309	0.0311915	0.021156	72333/286940/16661	3
1310	down	GO:0051895	negative regulation of focal adhesion assembly	3/680	14/23276	0.00710309	0.0311915	0.021156	50768/17387/208177	3
1311	down	GO:2000810	regulation of bicellular tight junction assembly	3/680	14/23276	0.00710309	0.0311915	0.021156	20613/14609/20583	3
1312	down	GO:0001101	response to acid chemical	17/680	299/23276	0.00720208	0.0315917	0.0214275	20682/17390/13380/18595/15903/71461/16600/12842/17294/19220/22612/13619/52187/16004/21417/21677/98496	17
1313	down	GO:0001709	cell fate determination	5/680	42/23276	0.00730272	0.0318726	0.021618	18424/13592/18933/16392/18129	5
1314	down	GO:0031529	ruffle organization	5/680	42/23276	0.00730272	0.0318726	0.021618	72333/68732/107351/18645/22003	5
1315	down	GO:0032964	collagen biosynthetic process	5/680	42/23276	0.00730272	0.0318726	0.021618	14219/18596/12842/12406/74155	5
1316	down	GO:0051058	negative regulation of small GTPase mediated signal transduction	5/680	42/23276	0.00730272	0.0318726	0.021618	50768/107351/24064/21927/21858	5
1317	down	GO:0008015	blood circulation	22/680	425/23276	0.00730579	0.0318726	0.021618	14219/14234/54352/15902/74617/109934/21808/12767/17390/20346/14609/242202/17300/67087/12168/15484/22341/11816/22003/12288/16542/20112	22
1318	down	GO:0043488	regulation of mRNA stability	6/680	59/23276	0.00737229	0.032093	0.0217675	666794/12192/12311/636931/140486/12193	6
1319	down	GO:0071695	anatomical structure maturation	6/680	59/23276	0.00737229	0.032093	0.0217675	235611/21808/17390/233651/329628/19378	6
1320	down	GO:0030799	regulation of cyclic nucleotide metabolic process	10/680	138/23276	0.00739439	0.0321476	0.0218045	22418/57265/242202/83397/11816/12311/21858/104111/11517/54598	10
1321	down	GO:0072507	divalent inorganic cation homeostasis	21/680	400/23276	0.00742371	0.0321476	0.0218045	57265/19228/21808/18803/18799/11820/14609/18595/16440/16195/12721/14704/11816/12311/12288/18760/12484/64209/11517/67972/16542	21
1322	down	GO:0045879	negative regulation of smoothened signaling pathway	4/680	27/23276	0.00742482	0.0321476	0.0218045	58198/14634/14734/20720	4
1323	down	GO:0048596	embryonic camera-type eye morphogenesis	4/680	27/23276	0.00742482	0.0321476	0.0218045	22160/12162/20666/21417	4
1324	down	GO:0048745	smooth muscle tissue development	4/680	27/23276	0.00742482	0.0321476	0.0218045	20682/18596/108655/20471	4
1325	down	GO:0030307	positive regulation of cell growth	11/680	160/23276	0.00749773	0.0324283	0.0219949	16842/17387/21808/13640/56320/17755/20377/12168/70925/11816/12904	11
1326	down	GO:0045833	negative regulation of lipid metabolic process	7/680	78/23276	0.00775318	0.033461	0.0226954	20613/20583/18033/11816/210992/18576/12160	7
1327	down	GO:0045913	positive regulation of carbohydrate metabolic process	7/680	78/23276	0.00775318	0.033461	0.0226954	19228/18799/21416/18033/15117/56458/11517	7
1328	down	GO:0043433	negative regulation of sequence-specific DNA binding transcription factor activity	10/680	139/23276	0.00776576	0.033461	0.0226954	22160/15902/21416/211770/15903/15901/16600/67087/24058/217410	10
1329	down	GO:0046822	regulation of nucleocytoplasmic transport	13/680	206/23276	0.00777342	0.033461	0.0226954	13132/72043/14634/14362/107351/21416/20583/72565/26941/19250/18709/20677/19663	13
1330	down	GO:0043434	response to peptide hormone	15/680	253/23276	0.00777814	0.033461	0.0226954	14234/15370/107351/18799/66898/12927/18033/100102/75747/56458/18709/11747/16370/98496/109880	15
1331	down	GO:0003018	vascular process in circulatory system	12/680	184/23276	0.00805123	0.0345988	0.0234671	14234/74617/109934/17390/14609/242202/17300/67087/12168/11816/12288/16542	12
1332	down	GO:0030195	negative regulation of blood coagulation	5/680	43/23276	0.00806932	0.0346025	0.0234696	18595/11816/11747/21824/20720	5
1333	down	GO:1900047	negative regulation of hemostasis	5/680	43/23276	0.00806932	0.0346025	0.0234696	18595/11816/11747/21824/20720	5
1334	down	GO:0010837	regulation of keratinocyte proliferation	4/680	28/23276	0.00846569	0.0360712	0.0244658	20583/19272/15117/18760	4
1335	down	GO:0022617	extracellular matrix disassembly	4/680	28/23276	0.00846569	0.0360712	0.0244658	21808/12305/18214/14086	4
1336	down	GO:0043516	regulation of DNA damage response, signal transduction by p53 class mediator	4/680	28/23276	0.00846569	0.0360712	0.0244658	22160/20613/114715/20583	4
1337	down	GO:0045746	negative regulation of Notch signaling pathway	4/680	28/23276	0.00846569	0.0360712	0.0244658	17387/12162/16848/15213	4
1338	down	GO:0051973	positive regulation of telomerase activity	4/680	28/23276	0.00846569	0.0360712	0.0244658	16600/108689/26417/59047	4
1339	down	GO:0061217	regulation of mesonephros development	4/680	28/23276	0.00846569	0.0360712	0.0244658	58198/20682/20472/20471	4
1340	down	GO:2000045	regulation of G1/S transition of mitotic cell cycle	8/680	99/23276	0.00849013	0.036137	0.0245104	14199/15902/12035/12443/20677/98496/19186/28036	8
1341	down	GO:0071407	cellular response to organic cyclic compound	22/680	431/23276	0.00853159	0.036275	0.024604	13132/16842/15370/17390/13640/64406/11820/15903/20583/14633/12162/16440/83557/20377/18033/15364/15227/16392/17125/104111/70584/93686	22
1342	down	GO:0010544	negative regulation of platelet activation	3/680	15/23276	0.00868833	0.0366314	0.0248457	18595/11816/20720	3
1343	down	GO:0010919	regulation of inositol phosphate biosynthetic process	3/680	15/23276	0.00868833	0.0366314	0.0248457	19228/18799/11517	3
1344	down	GO:0048368	lateral mesoderm development	3/680	15/23276	0.00868833	0.0366314	0.0248457	14182/15227/21677	3
1345	down	GO:0061029	eyelid development in camera-type eye	3/680	15/23276	0.00868833	0.0366314	0.0248457	22160/26401/20666	3
1346	down	GO:0072074	kidney mesenchyme development	3/680	15/23276	0.00868833	0.0366314	0.0248457	12162/20472/20471	3
1347	down	GO:0097090	presynaptic membrane organization	3/680	15/23276	0.00868833	0.0366314	0.0248457	12558/11816/19266	3
1348	down	GO:1903392	negative regulation of adherens junction organization	3/680	15/23276	0.00868833	0.0366314	0.0248457	50768/17387/208177	3
1349	down	GO:2000380	regulation of mesoderm development	3/680	15/23276	0.00868833	0.0366314	0.0248457	58198/13380/14182	3
1350	down	GO:0035136	forelimb morphogenesis	5/680	44/23276	0.00888999	0.0374423	0.0253958	58198/22160/17701/19378/12904	5
1351	down	GO:0007346	regulation of mitotic cell cycle	22/680	433/23276	0.00897553	0.037763	0.0256133	14199/18596/26401/15902/12035/11820/216825/12162/26941/17300/12577/66854/12443/21858/20677/12236/70584/327799/98496/20620/19186/28036	22
1352	down	GO:0002683	negative regulation of immune system process	20/680	382/23276	0.0090964	0.0382315	0.0259311	17536/20682/17268/14634/15902/109934/21808/12142/211770/242202/20377/21873/15227/12367/22174/14605/20666/12484/65113/19084	20
1353	down	GO:0071396	cellular response to lipid	24/680	487/23276	0.00934214	0.0390911	0.0265141	13132/20682/16842/15370/17390/13640/12142/211770/15903/20583/12162/71461/20377/18033/15364/26417/19220/16392/22612/13619/104111/21677/98496/93686	24
1354	down	GO:0044843	cell cycle G1/S phase transition	11/680	165/23276	0.0093449	0.0390911	0.0265141	14199/15902/12035/69581/12443/636931/20677/98496/20620/19186/28036	11
1355	down	GO:0050954	sensory perception of mechanical stimulus	11/680	165/23276	0.0093449	0.0390911	0.0265141	20583/21380/14182/26941/24064/12842/12367/20471/17920/20720/14366	11
1356	down	GO:0007405	neuroblast proliferation	6/680	62/23276	0.00934957	0.0390911	0.0265141	16842/14634/140570/14182/22341/12484	6
1357	down	GO:0060998	regulation of dendritic spine development	6/680	62/23276	0.00934957	0.0390911	0.0265141	56320/13838/13636/11816/20620/228880	6
1358	down	GO:0007605	sensory perception of sound	10/680	143/23276	0.00939683	0.0392071	0.0265928	20583/21380/14182/26941/24064/12842/12367/20471/17920/14366	10
1359	down	GO:1904018	positive regulation of vasculature development	10/680	143/23276	0.00939683	0.0392071	0.0265928	22418/226841/14234/18803/18654/22341/13846/16392/18760/16542	10
1360	down	GO:0071375	cellular response to peptide hormone stimulus	12/680	188/23276	0.0094681	0.0394435	0.0267531	14234/15370/107351/66898/12927/18033/100102/56458/18709/11747/16370/98496	12
1361	down	GO:0021761	limbic system development	7/680	81/23276	0.00947313	0.0394435	0.0267531	16842/22187/14634/20346/14182/18187/18741	7
1362	down	GO:0015833	peptide transport	17/680	308/23276	0.00952086	0.0395296	0.0268115	18111/13640/14609/21416/94353/72565/20377/26941/15364/13350/11747/16392/20677/12288/18576/11481/108116	17
1363	down	GO:0017038	protein import	17/680	308/23276	0.00952086	0.0395296	0.0268115	13132/72043/14634/21808/14362/107351/21416/235406/20583/72565/26941/11816/18709/26417/20472/226432/19663	17
1364	down	GO:0010970	establishment of localization by movement along microtubule	8/680	101/23276	0.00953107	0.0395296	0.0268115	22187/11820/18039/17755/12794/73668/18040/76568	8
1365	down	GO:0031331	positive regulation of cellular catabolic process	15/680	259/23276	0.00953314	0.0395296	0.0268115	13132/22160/211770/235406/100102/56458/11816/26417/64209/217410/108089/16542/20620/68728/12193	15
1366	down	GO:0007257	activation of JUN kinase activity	4/680	29/23276	0.00959756	0.0396331	0.0268817	13132/22418/26401/26403	4
1367	down	GO:0030823	regulation of cGMP metabolic process	4/680	29/23276	0.00959756	0.0396331	0.0268817	22418/57265/242202/11816	4
1368	down	GO:0060669	embryonic placenta morphogenesis	4/680	29/23276	0.00959756	0.0396331	0.0268817	16842/16007/12192/12577	4
1369	down	GO:0072210	metanephric nephron development	4/680	29/23276	0.00959756	0.0396331	0.0268817	58198/20682/18596/18595	4
1370	down	GO:0061041	regulation of wound healing	9/680	122/23276	0.00963711	0.0397555	0.0269647	14234/208177/107351/14609/18595/11816/11747/21824/20720	9
1371	down	GO:0014911	positive regulation of smooth muscle cell migration	5/680	45/23276	0.00976651	0.0400427	0.0271595	18596/214968/16195/15117/50490	5
1372	down	GO:0043029	T cell homeostasis	5/680	45/23276	0.00976651	0.0400427	0.0271595	21808/12721/12367/14605/12484	5
1373	down	GO:0043388	positive regulation of DNA binding	5/680	45/23276	0.00976651	0.0400427	0.0271595	22160/97165/16600/16392/18741	5
1374	down	GO:0045604	regulation of epidermal cell differentiation	5/680	45/23276	0.00976651	0.0400427	0.0271595	404634/21808/18109/15213/74155	5
1375	down	GO:0050819	negative regulation of coagulation	5/680	45/23276	0.00976651	0.0400427	0.0271595	18595/11816/11747/21824/20720	5
1376	down	GO:2001239	regulation of extrinsic apoptotic signaling pathway in absence of ligand	5/680	45/23276	0.00976651	0.0400427	0.0271595	21808/14048/20583/14182/107449	5
1377	down	GO:0030522	intracellular receptor signaling pathway	12/680	189/23276	0.00985088	0.0403064	0.0273383	13082/13132/22160/21815/20583/21380/20377/15364/19378/16392/93686/12904	12
1378	down	GO:0032872	regulation of stress-activated MAPK cascade	12/680	189/23276	0.00985088	0.0403064	0.0273383	13132/22418/14219/26401/21808/13838/20377/93840/56458/26417/26403/14366	12
1379	down	GO:0097479	synaptic vesicle localization	8/680	102/23276	0.0100858	0.0412256	0.0279618	12934/12558/108012/218038/12794/18645/12484/109880	8
1380	down	GO:0032092	positive regulation of protein binding	7/680	82/23276	0.0101039	0.0412578	0.0279836	22418/21416/109624/16848/64209/68588/20620	7
1381	down	GO:0072659	protein localization to plasma membrane	13/680	213/23276	0.0101274	0.0413116	0.0280201	13132/106522/12558/233651/76686/67020/26941/50918/18709/12311/74205/56430/98496	13
1382	down	GO:0006606	protein import into nucleus	15/680	261/23276	0.0101831	0.0414125	0.0280886	13132/72043/14634/21808/14362/107351/21416/20583/72565/26941/18709/26417/20472/226432/19663	15
1383	down	GO:0044744	protein targeting to nucleus	15/680	261/23276	0.0101831	0.0414125	0.0280886	13132/72043/14634/21808/14362/107351/21416/20583/72565/26941/18709/26417/20472/226432/19663	15
1384	down	GO:1902593	single-organism nuclear import	15/680	261/23276	0.0101831	0.0414125	0.0280886	13132/72043/14634/21808/14362/107351/21416/20583/72565/26941/18709/26417/20472/226432/19663	15
1385	down	GO:0070302	regulation of stress-activated protein kinase signaling cascade	12/680	190/23276	0.0102456	0.0416245	0.0282324	13132/22418/14219/26401/21808/13838/20377/93840/56458/26417/26403/14366	12
1386	down	GO:0010951	negative regulation of endopeptidase activity	10/680	145/23276	0.0103046	0.0417798	0.0283377	16842/15370/11820/16600/13010/21858/64209/67701/18550/20720	10
1387	down	GO:2000241	regulation of reproductive process	10/680	145/23276	0.0103046	0.0417798	0.0283377	22418/20682/20613/240725/20346/12162/242202/17701/20377/20112	10
1388	down	GO:0003215	cardiac right ventricle morphogenesis	3/680	16/23276	0.0104642	0.042214	0.0286323	21808/16392/20677	3
1389	down	GO:0016486	peptide hormone processing	3/680	16/23276	0.0104642	0.042214	0.0286323	18552/12876/18550	3
1390	down	GO:0033630	positive regulation of cell adhesion mediated by integrin	3/680	16/23276	0.0104642	0.042214	0.0286323	14234/21808/12484	3
1391	down	GO:0035024	negative regulation of Rho protein signal transduction	3/680	16/23276	0.0104642	0.042214	0.0286323	50768/107351/21927	3
1392	down	GO:2000641	regulation of early endosome to late endosome transport	3/680	16/23276	0.0104642	0.042214	0.0286323	13132/26417/104831	3
1393	down	GO:0009416	response to light stimulus	15/680	262/23276	0.0105209	0.0423575	0.0287296	17536/15902/12035/11820/108012/76293/15312/72565/19272/73181/12443/12367/12288/235323/109880	15
1394	down	GO:0051170	nuclear import	15/680	262/23276	0.0105209	0.0423575	0.0287296	13132/72043/14634/21808/14362/107351/21416/20583/72565/26941/18709/26417/20472/226432/19663	15
1395	down	GO:0061136	regulation of proteasomal protein catabolic process	11/680	168/23276	0.0106107	0.0426763	0.0289458	13132/22187/211770/12236/64209/217410/108089/381629/327799/20620/19186	11
1396	down	GO:1900542	regulation of purine nucleotide metabolic process	12/680	191/23276	0.0106524	0.0427766	0.0290138	22418/57265/18648/242202/83397/11816/12311/21858/104111/11517/54598/98496	12
1397	down	GO:0009411	response to UV	9/680	124/23276	0.0106569	0.0427766	0.0290138	12035/76293/15312/72565/19272/73181/12443/12367/235323	9
1398	down	GO:0030837	negative regulation of actin filament polymerization	5/680	46/23276	0.0107006	0.0429091	0.0291037	68732/107351/50918/18645/22003	5
1399	down	GO:0030804	positive regulation of cyclic nucleotide biosynthetic process	7/680	83/23276	0.0107648	0.0431236	0.0292492	83397/11816/12311/21858/104111/11517/54598	7
1400	down	GO:2000758	positive regulation of peptidyl-lysine acetylation	4/680	30/23276	0.0108233	0.0432961	0.0293661	20583/26417/16392/20677	4
1401	down	GO:0043487	regulation of RNA stability	6/680	64/23276	0.0108614	0.0432961	0.0293661	666794/12192/12311/636931/140486/12193	6
1402	down	GO:0048641	regulation of skeletal muscle tissue development	6/680	64/23276	0.0108614	0.0432961	0.0293661	22160/13380/21416/21380/20471/14605	6
1403	down	GO:0050885	neuromuscular process controlling balance	6/680	64/23276	0.0108614	0.0432961	0.0293661	109934/11820/108012/18039/14667/93686	6
1404	down	GO:0010564	regulation of cell cycle process	23/680	467/23276	0.0108617	0.0432961	0.0293661	14199/22418/14219/20682/16842/18596/15902/12035/11820/12162/17701/20377/15364/268451/12443/20677/12236/327799/98496/20620/19186/28036/20112	23
1405	down	GO:1990778	protein localization to cell periphery	13/680	215/23276	0.0108929	0.0433771	0.0294211	13132/106522/12558/233651/76686/67020/26941/50918/18709/12311/74205/56430/98496	13
1406	down	GO:0071417	cellular response to organonitrogen compound	21/680	415/23276	0.0109748	0.0436603	0.0296132	20682/14234/15370/17390/107351/11820/66898/18595/12927/16440/20377/18033/100102/12842/56458/18709/11747/16370/52187/21417/98496	21
1407	down	GO:0043281	regulation of cysteine-type endopeptidase activity involved in apoptotic process	12/680	192/23276	0.0110715	0.0440014	0.0298446	50768/14219/16842/215114/15370/19876/16007/13841/72565/16600/67169/64209	12
1408	down	GO:0016311	dephosphorylation	19/680	364/23276	0.0111528	0.0442807	0.030034	50768/223254/18596/13003/21808/19249/114715/67603/14048/20975/79560/19272/75590/19250/19266/232941/104831/54720/59047	19
1409	down	GO:0046883	regulation of hormone secretion	15/680	264/23276	0.0112229	0.0445148	0.0301928	13132/18111/13640/14609/21416/94353/14182/20377/15364/11747/16392/20677/20666/18576/215445	15
1410	down	GO:0030003	cellular cation homeostasis	24/680	495/23276	0.0112428	0.0445499	0.0302166	57265/19228/21808/18803/18799/11820/14609/20535/18595/11932/16440/16195/12721/14704/11816/12311/12288/18760/12484/65113/64209/11517/67972/16542	24
1411	down	GO:0043588	skin development	15/680	265/23276	0.0115874	0.0458701	0.031112	404634/20682/20613/21808/21415/72333/13380/21416/286940/12842/93840/14313/12367/16661/74155	15
1412	down	GO:0002066	columnar/cuboidal epithelial cell development	6/680	65/23276	0.0116788	0.0458848	0.031122	22418/12142/14182/26941/12160/27428	6
1413	down	GO:0045682	regulation of epidermis development	6/680	65/23276	0.0116788	0.0458848	0.031122	404634/21808/18109/15213/14313/74155	6
1414	down	GO:0048146	positive regulation of fibroblast proliferation	6/680	65/23276	0.0116788	0.0458848	0.031122	14114/22418/18596/21815/18595/18214	6
1415	down	GO:0050810	regulation of steroid biosynthetic process	6/680	65/23276	0.0116788	0.0458848	0.031122	13132/20613/20583/18033/11816/12160	6
1416	down	GO:0006024	glycosaminoglycan biosynthetic process	5/680	47/23276	0.0116939	0.0458848	0.031122	18596/18033/15117/74241/22235	5
1417	down	GO:0010623	developmental programmed cell death	5/680	47/23276	0.0116939	0.0458848	0.031122	16842/14234/16007/12162/17300	5
1418	down	GO:0035137	hindlimb morphogenesis	5/680	47/23276	0.0116939	0.0458848	0.031122	58198/22160/17701/14734/18741	5
1419	down	GO:0050922	negative regulation of chemotaxis	5/680	47/23276	0.0116939	0.0458848	0.031122	22418/19876/20346/214968/268902	5
1420	down	GO:0072583	clathrin-mediated endocytosis	5/680	47/23276	0.0116939	0.0458848	0.031122	13132/215114/218038/277463/12484	5
1421	down	GO:0001892	embryonic placenta development	8/680	105/23276	0.0118939	0.0465786	0.0315926	20613/16842/16007/18799/12142/12192/12577/15213	8
1422	down	GO:0032273	positive regulation of protein polymerization	8/680	105/23276	0.0118939	0.0465786	0.0315926	26401/68732/66898/17755/12721/18645/170643/56430	8
1423	down	GO:1901653	cellular response to peptide	12/680	194/23276	0.011948	0.0467448	0.0317053	14234/15370/107351/66898/12927/18033/100102/56458/18709/11747/16370/98496	12
1424	down	GO:0071229	cellular response to acid chemical	13/680	218/23276	0.0121245	0.04738	0.0321361	20682/17390/18595/15903/71461/12842/19220/22612/13619/52187/21417/21677/98496	13
1425	down	GO:0009954	proximal/distal pattern formation	4/680	31/23276	0.0121457	0.04738	0.0321361	14634/14633/19378/14632	4
1426	down	GO:0033598	mammary gland epithelial cell proliferation	4/680	31/23276	0.0121457	0.04738	0.0321361	22418/15902/19876/12443	4
1427	down	GO:0045639	positive regulation of myeloid cell differentiation	7/680	85/23276	0.0121798	0.0474209	0.0321639	16842/15902/97165/211770/67087/18129/14281	7
1428	down	GO:0051963	regulation of synapse assembly	7/680	85/23276	0.0121798	0.0474209	0.0321639	22418/13841/13640/13845/21983/71436/20471	7
1429	down	GO:0002076	osteoblast development	3/680	17/23276	0.0124347	0.0479029	0.0324908	19228/14633/15213	3
1430	down	GO:0003214	cardiac left ventricle morphogenesis	3/680	17/23276	0.0124347	0.0479029	0.0324908	21808/12876/15227	3
1431	down	GO:0021535	cell migration in hindbrain	3/680	17/23276	0.0124347	0.0479029	0.0324908	16842/13131/93686	3
1432	down	GO:0030825	positive regulation of cGMP metabolic process	3/680	17/23276	0.0124347	0.0479029	0.0324908	22418/57265/11816	3
1433	down	GO:0030889	negative regulation of B cell proliferation	3/680	17/23276	0.0124347	0.0479029	0.0324908	12142/12367/12484	3
1434	down	GO:0042659	regulation of cell fate specification	3/680	17/23276	0.0124347	0.0479029	0.0324908	67603/13380/14182	3
1435	down	GO:0043931	ossification involved in bone maturation	3/680	17/23276	0.0124347	0.0479029	0.0324908	235611/233651/329628	3
1436	down	GO:0048712	negative regulation of astrocyte differentiation	3/680	17/23276	0.0124347	0.0479029	0.0324908	13131/18109/15364	3
1437	down	GO:0048853	forebrain morphogenesis	3/680	17/23276	0.0124347	0.0479029	0.0324908	22418/18424/18423	3
1438	down	GO:0050774	negative regulation of dendrite morphogenesis	3/680	17/23276	0.0124347	0.0479029	0.0324908	15901/73181/13636	3
1439	down	GO:0090036	regulation of protein kinase C signaling	3/680	17/23276	0.0124347	0.0479029	0.0324908	22418/83397/50918	3
1440	down	GO:0008154	actin polymerization or depolymerization	11/680	172/23276	0.012498	0.0481005	0.0326248	26401/68732/107351/66898/56320/12721/50918/18645/170643/18709/22003	11
1441	down	GO:0007492	endoderm development	6/680	66/23276	0.0125385	0.0481027	0.0326263	13132/18424/67603/13380/240672/12627	6
1442	down	GO:1903076	regulation of protein localization to plasma membrane	6/680	66/23276	0.0125385	0.0481027	0.0326263	13132/106522/76686/18709/74205/98496	6
1443	down	GO:1904375	regulation of protein localization to cell periphery	6/680	66/23276	0.0125385	0.0481027	0.0326263	13132/106522/76686/18709/74205/98496	6
1444	down	GO:1902806	regulation of cell cycle G1/S phase transition	8/680	106/23276	0.0125465	0.0481027	0.0326263	14199/15902/12035/12443/20677/98496/19186/28036	8
1445	down	GO:0008202	steroid metabolic process	15/680	268/23276	0.0127368	0.0487361	0.0330559	13132/20613/16971/11820/20397/18595/20583/14182/18033/100102/29859/15484/22359/11816/12160	15
1446	down	GO:0050918	positive chemotaxis	5/680	48/23276	0.012748	0.0487361	0.0330559	22418/97165/12721/22341/16542	5
1447	down	GO:0070206	protein trimerization	5/680	48/23276	0.012748	0.0487361	0.0330559	237759/20482/72565/12842/56615	5
1448	down	GO:0071214	cellular response to abiotic stimulus	12/680	196/23276	0.0128767	0.0491812	0.0333578	20682/74096/12035/76293/226594/20583/20377/19272/73181/11461/235323/17920	12
1449	down	GO:2001233	regulation of apoptotic signaling pathway	19/680	370/23276	0.0130719	0.0498791	0.0338312	13132/20613/22187/97165/64294/21808/14048/21416/20482/20583/17701/14182/20377/26941/73181/12282/64209/66073/107449	19
