# Supplementary material for: Reconstruction of complex single-cell trajectories using CellRouter
Source: Nat Commun. 2018 Mar 1;9:892. doi: 10.1038/s41467-018-03214-y (PMC5832860; doi:10.1038/s41467-018-03214-y)
Supplement: Supplementary file 14 — Supplementary Software 1 [file 41467_2018_3214_MOESM14_ESM.txt]

##Please, change directories accordingly
## StemID mouse bone marrow dataset ##
setwd("path/to/your/working/directory/stemid/")
source('path/to/cellrouter/scripts/CellRouter_Class.R')
#the folder 'CellRouter' contains Java libraries for CellRouter
libdir <- 'path/to/cellrouter/scripts/CellRouter/'

#1) Use tSNE plot exactly as in the original paper (Grun et all, Cell Stem Cell 2016)
#2) Remove chromossome names and average same gene symbols
#3) Begin CellRouter analysis

### Using tSNE matrix and normalized data generated by StemID (https://github.com/dgrun/StemID)
## Processed data was downloaded from GEO (GSE76983, file GSE76983_expdata_BMJhscC.csv.gz)
## We then applied StemID to this dataset (as described in the author's github webpage to generate
##the processed files below). We did this to keep our analysis and interpretation consistent
##with the original publication

#Files available at https://github.com/edroaldo/cellrouter/tree/master/stemid
matrix <- get(load('results/matrix.R'))
ndata <- get(load('results/normalized_expression.R'))
fdata <- get(load('results/filtered_expression.R')) #not used here, but StemID filtered dataset
colnames(matrix) <- c('tSNE1', 'tSNE2')

## removing chromossome names from gene names and averaging expression
genes <- sapply(strsplit(rownames(ndata), split='__', fixed=TRUE), function(x){x[1]})
map <- data.frame(id=rownames(ndata), symbol=genes, stringsAsFactors = FALSE)
ndata <- averageIds(ndata, map, 'symbol')

#Remove genes with zero variance across all cells
var <- apply(ndata, 1, var)
var <- var[which(var > 0)]
ndata <- ndata[names(var),]

### selecting genes to use as regulated along developmental trajectories
pca <- prcomp(t(ndata), scale=TRUE, center=TRUE)
loadings <- pca$rotation
num_pc <- 5
quantile <- 0.975
genes2use <- unique(as.vector(unlist(apply(loadings[,1:num_pc], 2, function(x){names(x[which(abs(x) >= quantile(x, quantile))])}))))


# Gene regulatory network reconstruction using a correlation-based version of CLR
# published in our previous work with CelNet (Cahan et al, Cell 2014)
tfs <- find_tfs(species = 'Mm')
grn <- globalGRN(ndata[genes2use, ], tfs, 5)
colnames(grn)[1:2]<-c("TG", "TF");
ggrn<- ig_tabToIgraph(grn, simplify = TRUE)
save(ggrn, file='results/GRN.R')

##opening gene regulatory network object
ggrn <- get(load('results/GRN.R'))


### Subpopulation identification and gene signatures with CellRouter
cellrouter <- CellRouter(expdata=ndata, annotations=colnames(ndata))
cellrouter@rdimension <- matrix
cellrouter <- findsubpopulations(cellrouter, 5, 'jaccard', 'results/kNN_network.gml')
cellrouter <- diffexpr(cellrouter, column='population', pvalue = 0.05)
markers <- findmarkers(cellrouter)

genelist <- c('Ifitm1', 'Eef1a1', 'Klf1')
boxplotGenes(cellrouter, genelist, 'population', 3, 12, 2, filename='results/Ifitm1_Eef1a1_distribution.pdf')

######## Trajectory Detection using CellRouter ###
cellrouter <- createKNN(cellrouter, 10, 'jaccard', 'results/paths/kNN_network_trajectory.gml')
filename <- "results/paths/cell_edge_weighted_network.txt"
write.table(cellrouter@graph$edges, file=filename, sep='\t', row.names=FALSE, col.names = FALSE, quote=FALSE) #input network

##select starting subpopulation
sources <- c('SP_20')
##all other subpopulations are targets
targets <- setdiff(as.vector(cellrouter@sampTab$population), sources)
methods <- c("euclidean", "maximum", "manhattan","canberra","binary", 'graph') #graph for distances in KNN
cellrouter <- findpaths(cellrouter, libdir, paste(getwd(), 'results/paths', sep='/'), method="graph")
save(cellrouter, file='results/CellRouter_StemID.R')

#load
cellrouter <- get(load('results/CellRouter_StemID.R'))
ranks <- c('path_cost', 'path_flow', 'rank', 'length')
cellrouter <- processtrajectories(cellrouter, genes2use, path.rank=ranks[3], 
                                  num.cells = 3, neighs = 1)
names <- unique(names(cellrouter@pathsinfo$distr))
clusters.show <- names
cellrouter <- correlationpseudotime(cellrouter, type='spearman')
cellrouter <- topgenes(cellrouter, 0.85, 0.15)
cellrouter <- smoothdynamics(cellrouter, names)
cellrouter <- clusterGenesPseudotime(cellrouter, 10)
save(cellrouter, file='results/CellRouter_StemID_Processed.R')


## Loading cellrouter object with processed trajectories
cellrouter <- get(load('results/CellRouter_StemID_Processed.R'))

scores <- as.data.frame(cellrouter@rdimension)
scores <- scores[rownames(cellrouter@sampTab),]
scores$group <- as.vector(cellrouter@sampTab$population)
labels <- nodeLabels(cellrouter@sampTab,'population')
scores[names(labels),'label'] <- labels
colors <- unique(cellrouter@sampTab$colors)
names(colors) <- unique(as.vector(cellrouter@sampTab$population))

pdf(file='results/tSNE_cellrouter_populations.pdf', width=4, height=4)
ggplot(scores,aes(x = tSNE1, y=tSNE2, colour=factor(group), label=labels)) + 
  geom_point(size=1.5) + theme_bw() + geom_text(color='black', size=3) +
  ggtitle('')  +  scale_color_manual("", values=colors) +
  theme(legend.position='none') +
  theme(panel.border = element_rect(fill = NA, colour = "white"),
        strip.background = element_blank()) +
  theme(axis.line = element_line(colour = "black"),
        panel.grid.major = element_blank(),
        panel.grid.minor = element_blank(),
        panel.border = element_blank(), panel.background = element_blank())
dev.off()


###positive and negative controls
genelist <- c('Klf1', 'Gata1', 'Gfi1b', 'Zfpm1',
              'Cebpe', 'Gfi1', 'Cebpa', 'Sfpi1',
              'Mmp8')
paths <- c('SP_20.SP_10', 'SP_20.SP_18')
plotPathHeatmap2(cellrouter, paths, genelist, TRUE, 2, 4, 2, 'results/')


## GRN score for selected transitions
transitions <- c('SP_20.SP_17','SP_20.SP_18','SP_20.SP_19', 'SP_20.SP_10')
x <- grnscores(cellrouter, tfs, transitions, direction='up', q.up=14, dir.targets='up', 
               columns=2, width=8, height=5, flip=FALSE, filename='results/lineage_regulators_score_up')
p <- 'SP_20.SP_18'
scores <- x[[p]]$scores
m2 <- plottr(cellrouter, p, x[[p]]$scores, cluster=TRUE, 1, 2.5, 6, paste('results/', p, 'up_diff_dynamics.pdf',sep=''))

paths <- c('SP_20.SP_18')
plottrajectories(cellrouter, paths, names(scores)[1:5], rescale = TRUE, columns=1, width=5, height=2, filename='results/dynamics_curve.pdf')
plottrajectories(cellrouter, paths, c('Mmp8', 'Ngp', 'Elane', 'Retnlg'), rescale = TRUE, columns=1, width=5, height=2, filename='results/dynamics_markers.pdf')
plotDRExpression(cellrouter, c('Mmp8', 'Ngp', 'Elane', 'Retnlg'), TRUE, 2, 6, 4, 'results/Neurophil_StemID.pdf')

plotbranch(cellrouter, 'up','SP_20.SP_10', 'SP_20.SP_18', 1, width=3, height=4, filename='results/SP_20.SP_10_branch_dynamics.pdf')
plotbranch(cellrouter, 'up','SP_20.SP_18', 'SP_20.SP_10', 1, width=3, height=4, filename='results/SP_20.SP_18_branch_dynamics.pdf')

### Mxd1 targets
plotDRExpression(cellrouter, c('Mmp8', 'Mmp9', 'Cd52', 'Retnlg', 'Mxd1'), TRUE, 2, 6, 5, 'results/Mxd1_targets.pdf')

##Erythroblast branch (Klf1-high subpopulation)
p <- 'SP_20.SP_10'
m2 <- plottr(cellrouter, p, x[[p]]$scores, cluster=TRUE, 1, 2.5, 6, paste('results/', p, 'up_diff_dynamics.pdf',sep=''))
genelist <- c('Klf1', 'Gata1', 'Gata2', 'Rnf10', 'Snca')
plottrajectories(cellrouter, p, genelist, rescale = TRUE, columns=1, width=4, height=2, filename='results/dynamics_curve2.pdf')


#### Pathway enrichment analysis on selected trajectories
#ids and cc are provided in the github webpage
ids <- get(load('ids.R'))
cc <- get(load('cell_cycle_genes_December_30_2015.R')) #cell cycle genes are removed
paths <- c('SP_20.SP_10', 'SP_20.SP_19', 'SP_20.SP_17', 'SP_20.SP_18')
cellrouter <- pathwayenrichment(cellrouter, paths, cc, 'mouse','org.Mm.eg.db', ids)
enr <- pathwaycluster(cellrouter, cellrouter@pathwayenrichment$UP$GOBP, 10, TRUE, 5, 5, 'results/Supplementary_Table_2_GO.pdf')
