# Supplementary material for: Reconstruction of complex single-cell trajectories using CellRouter
Source: Nat Commun. 2018 Mar 1;9:892. doi: 10.1038/s41467-018-03214-y (PMC5832860; doi:10.1038/s41467-018-03214-y)
Supplement: Supplementary file 16 — Supplementary Software 3 [file 41467_2018_3214_MOESM16_ESM.txt]

##Please, change the directories accordingly
setwd("path/to/your/working/directory/stemnet/")
source('path/to/cellrouter/scripts/CellRouter_Class.R')
#the folder 'CellRouter' contains Java libraries for CellRouter
libdir <- 'path/to/cellrouter/scripts/CellRouter/'


#to run this script, please install the STEMNET package
library(DESeq2)
require(STEMNET)
require(ggplot2)
require(cluster)
require(pheatmap)

cd38 <- populations[,"CD38+"]
cd38minus_data <- geneExpression[!cd38,]
cd38plus_data <- geneExpression[cd38,]

vars_cd38plus <- apply(cd38plus_data, 2, var)
vars_cd38plus <- vars_cd38plus[order(vars_cd38plus, decreasing=T)]
vars_cd38minus <- apply(cd38minus_data, 2, var)
vars_cd38minus <- vars_cd38minus[order(vars_cd38minus, decreasing=T)]

colors <- c("CD38+CD10+" = "#F9B233",
            "CD38+CD10-CD45RA+CD135+" = "#F76C34",
            "CD38+CD10-CD45RA-CD135-" = "#E80505",
            "CD38+CD10-CD45RA-CD135+" = "#5B0202",
            "CD38-CD45RA+CD10-" = "#5F6FFF",
            "CD38-CD45RA+CD10+" = "#61C7FF",
            "CD38-CD45RA-CD90-" = "#2D2E83",
            "CD38-CD45RA-CD90dim" = "#8F4DB2",
            "CD38-CD90high" = "black",
            "other" = "lightgrey"
)

usepop <- names(colors)[-length(colors)]
anno_df <- data.frame(class = booleanTable2Character(populations[cd38,usepop]), row.names=rownames(cd38plus_data))
ann_colors = list(  class =colors )
callback = function(hc, mat){
  sv = svd(t(mat))$v[,1]
  dend = reorder(as.dendrogram(hc), wts = sv)
  as.hclust(dend)
}

ddata <- t(cd38plus_data[,names(vars_cd38plus[1:100])])
ddata[ddata>10] <- 10

cd38plus_heatmap <- pheatmap(ddata, color = c(rep("black",15),colorRampPalette(c("black","blue","red","yellow"))(85)), cluster_rows = T, cluster_cols = T, clustering_distance_cols =dist(cd38plus_data[,names(vars_cd38plus[1:1000])]), clustering_distance_rows = "euclidean", annotation_col = anno_df,  annotation_colors=ann_colors, show_rownames=F,show_colnames=F, clustering_method="ward",clustering_callback=callback, cutree_cols = 12,fontsize_row=7)

clusterfunction <- function(x, k) {
  d <- dist(x)
  dendro <- hclust(d, method="ward.D")
  list(cluster = cutree(dendro, k=k))
}

webfile <- get(load('gapstat.rda')) #need to provide this file in github
plf_gap <- data.frame(k = 1:30, gap = gap_cd38plus$Tab[,"gap"], sd = gap_cd38plus$Tab[,"SE.sim"], stringsAsFactors=T)
gapplot <- ggplot2::qplot(x = k, y= gap, data=plf_gap, geom="line",size=I(0.5)) + ggplot2::theme_classic(base_size=12) + ggplot2::xlab("Cluster number") + ggplot2::geom_ribbon(aes(ymax = gap + sd, ymin=gap-sd), alpha=0.1, color = NA) + ggplot2::ylab(expression(Gap[k])) 
print(gapplot)

ncluster <- which.max(plf_gap$gap)
cell_cluster <- cutree(cd38plus_heatmap$tree_col, k=ncluster)

#create a data frame containing information on the populations
pop <- cbind(all=T,do.call(cbind, lapply(1:max(cell_cluster), function(x) rep(F, length(cd38)))))

pop[cd38,] <- cbind(all=T,do.call(cbind, lapply(1:max(cell_cluster), function(x) x == cell_cluster)))
colnames(pop) <- c("all",paste0("HClust",1:ncluster))

#manually merge small clusters of <=5 cells with the next bigger cluster:
pop <- cbind(pop, HClust12_15_18_19_20 = apply(pop[,c("HClust12","HClust15","HClust18","HClust19", "HClust20")],1,any))
pop <- pop[, !colnames(pop) %in% c("HClust12","HClust15","HClust18","HClust19", "HClust20")]

colnames(pop) <- c("all","Im-2", "N-1", "Mono/D", "Im-1","ME-2", "N-0","sB-1","Mk", "N-2","ME-3","N-3","E-1","E-2", "G2M","sB-2","Eo/Baso")
stemnet_pop <- data.frame(
  B = apply(pop[,c("sB-1","sB-2")],1,any),
  `Eo/Baso` = pop[,"Eo/Baso"],
  Erythroid = apply(pop[,c("E-1","E-2")],1,any),
  `Mono/D` = pop[,"Mono/D"],
  Mk =  pop[,"Mk"],
  Neutrophil = apply(pop[,c("N-1","N-2","N-3")],1,any)
)
stemnet_pop <- booleanTable2Character(stemnet_pop,other_value=NA)
stemnet_result <- runSTEMNET(geneExpression, stemnet_pop)
CAPframe <- plot(stemnet_result)

plotdata <- CAPframe$PlotData
stemcells <- plotdata[which(plotdata$class==TRUE),]
endpoint <- plotdata[which(plotdata$class==FALSE),]

m <- as.data.frame(CAPframe$PlotData[,1:2])
colnames(m) <- c('tSNE1', 'tSNE2')
nCounts <- as.data.frame(t(geneExpression))

genes <- as.vector(unlist(lapply(strsplit(rownames(nCounts), split=" "), "[", 1)))
geneTab <- data.frame(id=rownames(nCounts), symbol=as.vector(genes))
nCounts <- averageIds(nCounts, geneTab, 'symbol')


######### CellRouter analysis ###
cellrouter <- CellRouter(expdata=as.data.frame(nCounts), annotations=colnames(nCounts))
cellrouter@rdimension <- as.data.frame(m)
cellrouter <- findsubpopulations(cellrouter, 13, 'jaccard', 'results/kNN_network.gml')

cellrouter@sampTab$stemcell <- "Differentiated"
cellrouter@sampTab[rownames(stemcells), 'stemcell'] <- 'Stem Cell'

genelist <- c('KLF1', 'PBX1','IRF8', 'ELANE','HLF', 'CD34')
plotDRExpression(cellrouter, genelist, FALSE, 2, 5, 4, 'results/stemid_populations.pdf')

colors <- unique(cellrouter@sampTab$colors)
names(colors) <- unique(cellrouter@sampTab$stemcell)

data2 <- data.frame(cells=cellrouter@sampTab$stemcell, classification=cellrouter@sampTab$population)
data2$classification <- factor(data2$classification, levels=unique(as.vector(data2$classification)))
pdf(file='results/proportion.pdf', width = 4.7, height=2.5)
ggplot(data2,aes(x = classification, fill = cells)) + 
  geom_bar(position = "fill", color='black') + 
  theme_bw() + theme(legend.position='right', 
                     legend.key.size = unit(0.3, "cm"), 
                     legend.text=element_text(size=7)) +
  xlab("") + ylab("Proportion") + 
  theme(axis.text.x = element_text(size=10, angle=45, hjust=1), axis.title.y = element_text(size = rel(1), angle = 90)) +
  scale_fill_manual("", values=colors)
#scale_fill_brewer("", palette = 'Paired')
dev.off()

scores <- as.data.frame(cellrouter@rdimension)
colnames(scores) <- c('tSNE1', 'tSNE2')
scores <- scores[rownames(cellrouter@sampTab),]
scores$group <- as.vector(cellrouter@sampTab$population)
labels <- nodeLabels(cellrouter@sampTab,'population')
scores[names(labels),'label'] <- labels
colors <- unique(cellrouter@sampTab$colors)
names(colors) <- unique(as.vector(cellrouter@sampTab$population))

pdf(file='results/tSNE_cellrouter_populations.pdf', width=6, height=5)
ggplot(scores,aes(x = tSNE1, y=tSNE2, colour=factor(group), label=labels)) + 
  geom_point(size=1.5) + theme_bw() + geom_text(color='black', size=3) +
  ggtitle('')  +  scale_color_manual("", values=colors) +
  theme(legend.position='right') +
  theme(panel.border = element_rect(fill = NA, colour = "white"),
        strip.background = element_blank()) +
  theme(axis.line = element_line(colour = "black"),
        panel.grid.major = element_blank(),
        panel.grid.minor = element_blank(),
        panel.border = element_blank(), panel.background = element_blank())
dev.off()


######## Trajectory Detection using CellRouter ###
cellrouter <- createKNN(cellrouter, 10, 'jaccard', 'results/paths/kNN_network_trajectory.gml')
filename <- "results/paths/cell_edge_weighted_network.txt"
write.table(cellrouter@graph$edges, file=filename, sep='\t', row.names=FALSE, col.names = FALSE, quote=FALSE) #input network

#selecting starting subpopulation
sources <- c('SP_12')
##all remaining subpopulations are targets
targets <- setdiff(as.vector(cellrouter@sampTab$population), sources)
#targets <- c('SP_2')
methods <- c("euclidean", "maximum", "manhattan","canberra","binary", 'graph') #graph for distances in KNN
cellrouter <- findpaths(cellrouter, libdir, paste(getwd(), 'results/paths', sep='/'), method="graph")
save(cellrouter, file='results/CellRouter_HSPC.R')


### loading cellrouter object
cellrouter <- get(load('results/CellRouter_HSPC.R'))
ranks <- c('path_cost', 'path_flow', 'rank', 'length')
genes2use <- rownames(cellrouter@ndata)
cellrouter <- processtrajectories(cellrouter, genes2use, path.rank=ranks[3], num.cells = 3, neighs = 1)

## perform the analysis using all trajectories
names <- unique(names(cellrouter@pathsinfo$distr))
clusters.show <- names
cellrouter <- correlationpseudotime(cellrouter, type='spearman')
cellrouter <- topgenes(cellrouter, 0.85, 0.15)
cellrouter <- smoothdynamics(cellrouter, names)
cellrouter <- clusterGenesPseudotime(cellrouter, 5)
save(cellrouter, file='results/CellRouter_HSPC_Processed.R')


cellrouter <- get(load('results/CellRouter_HSPC_Processed.R'))
library(igraph)
tfs <- find_tfs(species = 'Hs')
grn <- globalGRN(cellrouter@ndata, tfs, 5)
colnames(grn)[1:2]<-c("TG", "TF");
ggrn<- ig_tabToIgraph(grn, simplify = TRUE)
save(ggrn, file='results2/GRN.R')

##
ggrn <- get(load('results/GRN.R'))

transitions <- c('SP_12.SP_8', 'SP_12.SP_17', 'SP_12.SP_10',
                 'SP_12.SP_9', 'SP_12.SP_15', 'SP_12.SP_16')

#positive and negative controls
ery <- c('GATA1', 'KLF1')
meg <- c('GP1BB','PBX1')
eos <- c('HDC','LMO4')
neu <- c('CEBPA', 'CEBPD')
monodc <- c('IRF7', 'IRF8')
bcell <- c('EBF1', 'ID3')
genelist <- c(ery, meg, bcell, monodc, eos, neu)

plotPathHeatmap2(cellrouter, transitions, genelist, FALSE, 2, 4.5, 2, 'results/')

##subpopulation markers
ery <- c('KLF1')
meg <- c('GP1BB')
eos <- c('LMO4')
neu <- c('CEBPA')
monodc <- c('IRF8')
bcell <- c('EBF1')
genelist <- c(ery, meg, bcell, monodc, eos, neu)
plotDRExpression(cellrouter, genelist, FALSE, 2, 6, 6, 'results/stemid_populations_markers.pdf')
